# Supplementary material for: Integration of ATAC-Seq and RNA-Seq Reveals VDR–SELENBP1 Axis Promotes Adipogenesis of Porcine Intramuscular Preadipocytes
Source: Int J Mol Sci. 2024 Nov 22;25(23):12528. doi: 10.3390/ijms252312528 (PMC11641700; doi:10.3390/ijms252312528)
Supplement: Supplementary file 1 [file ijms-25-12528-s001.zip]

Archive with 13 entries (13 files):
- Figure S1.pdf
- Figure S2.pdf
- Figure S3.pdf
- Table S1.xls
- Table S10.xls
- Table S2.xls
- Table S3.xls
- Table S4.xls
- Table S5.xls
- Table S6.xls
- Table S7.xls
- Table S8.xls
- Table S9.xls
