# Supplementary material for: Integration of ATAC-Seq and RNA-Seq Reveals VDR–SELENBP1 Axis Promotes Adipogenesis of Porcine Intramuscular Preadipocytes
Source: Int J Mol Sci. 2024 Nov 22;25(23):12528. doi: 10.3390/ijms252312528 (PMC11641700; doi:10.3390/ijms252312528)
Supplement: Supplementary file 1 [file ijms-25-12528-s001.zip › Table S1.xls]

## Sheet: Table S1
Table S1. Differentially accessible regions between Ad groups and Pread groups.
geneChr	geneId	transcriptId	PeakStart	PeakEnd	oriSummitPos.x	annotation	RPM_Ad_1	RPM_Ad_2	RPM_Ad_3	RPM_Pread_1	RPM_Pread_2	RPM_Pread_3	log2foldchange	pvalue
5	ENSSSCG00000049332	ENSSSCT00000080461	19822869	19823668	19823245;19823264;19823248	Distal Intergenic	9.05567	9.88425	8.83386	0.2682	0.44425	0.29274	4.78818	0.000963818
5	ENSSSCG00000051694	ENSSSCT00000089682	29902029	29902717	29902246;29902505;29902475;29902242;29902489	Distal Intergenic	6.57513	8.36625	6.04827	0.46488	0.15993	0.1722	4.71894	0.00957853
12	ENSSSCG00000038478	ENSSSCT00000072787	39355510	39355947	39355754;39355779;39355784	Distal Intergenic	1.74997	2.46675	1.93914	0.03576	0.12439	0.0861	4.64376	0.0107967
14	ENSSSCG00000043365	ENSSSCT00000088295	130955601	130956693	130956052;130956102;130956011	Distal Intergenic	11.4683	12.627	10.6499	0.66156	0.30209	0.4305	4.63936	0.00201761
16	ENSSSCG00000046953	ENSSSCT00000090286	21838297	21839131	21838786;21838778;21838739	Distal Intergenic	9.42945	12.6788	9.81882	0.55428	0.19547	0.55104	4.61732	0.00919592
14	ENSSSCG00000040631	ENSSSCT00000071711	4075587	4076238	4075947;4075971;4075970	Distal Intergenic	3.65285	4.15725	4.12452	0.16092	0.1777	0.18942	4.49836	0.00178979
15	ENSSSCG00000023924	ENSSSCT00000057525	87823269	87823650	87823450;87823473;87823483	Intron (ENSSSCT00000057525/ENSSSCG00000023924, intron 1 of 14)	1.8689	2.1735	1.87758	0.07152	0.10662	0.0861	4.48567	0.00258252
4	ENSSSCG00000050430	ENSSSCT00000072392	44437373	44437985	44437467;44437774;44437768;44437789	Distal Intergenic	2.61646	3.4155	3.03183	0.12516	0.1777	0.10332	4.47992	0.0059653
19	ENSSSCG00000035599	ENSSSCT00000038058	124146974	124147192	124147080;124147083;124147083	Promoter (<=1kb)	0.78154	1.25925	0.63099	0.05364	0.01777	0.05166	4.44025	0.0457919
16	ENSSSCG00000049653	ENSSSCT00000076985	35626720	35628343	35627067;35627689;35627030;35627589;35627749;35627039;35627632	Promoter (2-3kb)	16.6502	21.114	16.9444	0.76884	0.81742	0.98154	4.41316	0.00672161
5	ENSSSCG00000043186	ENSSSCT00000087520	68745179	68745969	68745618;68745603;68745632	Promoter (<=1kb)	10.6697	11.592	10.0651	0.41124	0.55087	0.58548	4.38464	0.0016426
1	ENSSSCG00000004420	ENSSSCT00000053110	77582930	77583536	77583321;77583278;77583230	Downstream (1-2kb)	3.65285	4.4505	3.55509	0.1788	0.15993	0.22386	4.37315	0.00565572
19	ENSSSCG00000012679	ENSSSCT00000013861	109647554	109648377	109647708;109648144;109647744;109648079;109647728;109648092	Intron (ENSSSCT00000058967/ENSSSCG00000012680, intron 5 of 6)	4.23051	6.141	3.8475	0.23244	0.23101	0.22386	4.37072	0.0238484
1	ENSSSCG00000004911	ENSSSCT00000005418	161831941	161832375	161832129;161832142;161832146	Intron (ENSSSCT00000005418/ENSSSCG00000004911, intron 7 of 14)	2.31064	2.967	2.27772	0.0894	0.14216	0.13776	4.35456	0.00838279
17	ENSSSCG00000007462	ENSSSCT00000037438	51073353	51074519	51073517;51073892;51073512;51073938;51073525;51073916	Intron (ENSSSCT00000037438/ENSSSCG00000007462, intron 2 of 2)	14.4415	16.7843	13.7125	0.73308	0.58641	0.89544	4.34261	0.00393131
6	ENSSSCG00000042518	ENSSSCT00000088729	143107472	143108063	143107679;143107881;143107662;143107693	Intron (ENSSSCT00000075723/ENSSSCG00000003793, intron 2 of 27)	4.57031	5.33025	4.27842	0.16092	0.21324	0.32718	4.3375	0.00407471
13	ENSSSCG00000042482	ENSSSCT00000086860	142277874	142278731	142278213;142278503;142278191;142278534;142278200;142278511	Distal Intergenic	4.21352	3.84675	3.57048	0.28608	0.15993	0.13776	4.3164	0.00155113
1	ENSSSCG00000050722	ENSSSCT00000085261	214601186	214601525	214601328;214601350;214601340	Distal Intergenic	2.44656	2.43225	2.21616	0.1788	0.05331	0.13776	4.26171	0.000133622
15	ENSSSCG00000043994	ENSSSCT00000088951	85157361	85158256	85157815;85157822;85157772	Intron (ENSSSCT00000067308/ENSSSCG00000023181, intron 1 of 7)	6.796	7.84875	5.80203	0.28608	0.37317	0.4305	4.2298	0.00803629
19	ENSSSCG00000024814	ENSSSCT00000089655	47858871	47859369	47859075;47859176;47859075	Promoter (<=1kb)	3.14315	4.209	2.57013	0.2682	0.12439	0.13776	4.22565	0.0219053
16	ENSSSCG00000046694	ENSSSCT00000077213	45670061	45671140	45670126;45670516;45670916;45670536;45670903;45670514;45670948	Exon (ENSSSCT00000068524/ENSSSCG00000045659, exon 5 of 5)	7.44162	9.66	7.86429	0.46488	0.55087	0.32718	4.2165	0.00696785
16	ENSSSCG00000051078	ENSSSCT00000086616	46396536	46397290	46396920;46396926;46396918	Downstream (<1kb)	6.59212	8.50425	7.01784	0.447	0.30209	0.46494	4.1871	0.00651455
16	ENSSSCG00000048679	ENSSSCT00000066875	19293807	19294598	19294201;19294147;19294157	Distal Intergenic	4.19653	5.8995	5.0787	0.51852	0.19547	0.12054	4.18456	0.00750774
6	ENSSSCG00000049298	ENSSSCT00000071701	101061215	101061803	101061567;101061527;101061564	Distal Intergenic	2.56549	2.8635	2.60091	0.23244	0.08885	0.12054	4.18382	0.00022766
15	ENSSSCG00000022758	ENSSSCT00000028863	118304469	118305426	118305183;118305015;118305189;118305106	Intron (ENSSSCT00000028863/ENSSSCG00000022758, intron 6 of 8)	5.13098	5.8305	5.37111	0.25032	0.40871	0.24108	4.18151	0.000845595
10	ENSSSCG00000043347	ENSSSCT00000071380	9145260	9145796	9145505;9145518;9145455	Exon (ENSSSCT00000071380/ENSSSCG00000043347, exon 3 of 3)	2.46355	2.6565	1.87758	0.14304	0.10662	0.15498	4.11216	0.0109361
15	ENSSSCG00000022496	ENSSSCT00000030087	74640305	74640951	74640595;74640586;74640566	Intron (ENSSSCT00000030157/ENSSSCG00000022496, intron 7 of 17)	5.45379	6.7965	5.87898	0.33972	0.30209	0.41328	4.10288	0.00458594
2	ENSSSCG00000045263	ENSSSCT00000066920	126761996	126762545	126762181;126762193;126762156;126762411	Distal Intergenic	1.39318	1.7595	1.66212	0.05364	0.08885	0.13776	4.10269	0.00373578
2	ENSSSCG00000014258	ENSSSCT00000081422	131844474	131844805	131844633;131844624;131844661	Distal Intergenic	2.32763	2.70825	1.93914	0.10728	0.19547	0.10332	4.1024	0.00914538
13	ENSSSCG00000011297	ENSSSCT00000012367	27113603	27114758	27113950;27114540;27113910;27113888;27114547;27114535	Distal Intergenic	9.14062	9.57375	8.17209	0.46488	0.56864	0.53382	4.10049	0.00229437
17	ENSSSCG00000030642	ENSSSCT00000060066	14171303	14171989	14171640;14171634;14171618	Intron (ENSSSCT00000045551/ENSSSCG00000030123, intron 2 of 13)	6.15038	7.038	6.57153	0.42912	0.40871	0.32718	4.08416	0.00149209
17	ENSSSCG00000006970	ENSSSCT00000052902	1220176	1221014	1220466;1220721;1220476;1220727;1220470;1220713	Intron (ENSSSCT00000007635/ENSSSCG00000006970, intron 4 of 16)	6.64309	8.487	6.83316	0.41124	0.37317	0.5166	4.07739	0.00691311
4	ENSSSCG00000048296	ENSSSCT00000068852	88127042	88127851	88127390;88127358;88127299;88127738	Intron (ENSSSCT00000051772/ENSSSCG00000032108, intron 3 of 3)	9.02169	9.78075	9.61875	0.48276	0.46202	0.7749	4.04675	0.000100506
9	ENSSSCG00000050502	ENSSSCT00000076626	123621207	123622338	123621412;123621641;123621903;123621355;123621637;123621923;123621631;123621974	Intron (ENSSSCT00000090509/ENSSSCG00000050502, intron 5 of 8)	6.67707	7.9005	6.98706	0.51852	0.39094	0.39606	4.04597	0.00265521
14	ENSSSCG00000048194	ENSSSCT00000083512	100291952	100292872	100292213;100292579;100292250;100292613;100292240	Distal Intergenic	7.32269	7.74525	6.37146	0.3576	0.47979	0.46494	4.0411	0.00340276
19	ENSSSCG00000048722	ENSSSCT00000077735	13588011	13588576	13588183;13588442;13588222;13588385	Intron (ENSSSCT00000033418/ENSSSCG00000012150, intron 13 of 18)	1.66502	2.208	1.56978	0.01788	0.19547	0.12054	4.0269	0.00967122
13	ENSSSCG00000011609	ENSSSCT00000060777	70847955	70848426	70848071;70848214;70848186	Distal Intergenic	1.13833	1.863	1.29276	0.07152	0.10662	0.0861	4.02243	0.0256647
18	ENSSSCG00000043069	ENSSSCT00000052335	2671761	2671969	2671866	Distal Intergenic	0.6796	0.98325	0.64638	0.10728	0.01777	0.01722	4.02071	0.0157519
1	ENSSSCG00000049981	ENSSSCT00000071027	223878580	223879372	223878827;223879129;223878821;223879141;223878840;223879128	Intron (ENSSSCT00000075867/ENSSSCG00000005257, intron 22 of 27)	5.92951	6.2445	5.5404	0.25032	0.5331	0.30996	4.01806	0.000286944
1	ENSSSCG00000004718	ENSSSCT00000066619	128445776	128446167	128445949;128445994;128445984	Intron (ENSSSCT00000032277/ENSSSCG00000004717, intron 38 of 45)	1.80094	1.63875	1.92375	0.07152	0.07108	0.18942	4.01382	0.000464167
9	ENSSSCG00000041262	ENSSSCT00000070571	48401982	48402946	48402238;48402642;48402352;48402636;48402311;48402666	Intron (ENSSSCT00000071432/ENSSSCG00000045095, intron 4 of 5)	5.9465	8.487	5.3865	0.39336	0.30209	0.53382	4.01108	0.0224313
16	ENSSSCG00000016866	ENSSSCT00000038506	27225069	27225888	27225230;27225613;27225192;27225569;27225230;27225593	Intron (ENSSSCT00000049727/ENSSSCG00000016866, intron 1 of 11)	6.54115	6.348	5.90976	0.2682	0.60418	0.30996	3.99093	7.28E-05
14	ENSSSCG00000041393	ENSSSCT00000080101	43972618	43973426	43972976;43972970;43972982	Intron (ENSSSCT00000010913/ENSSSCG00000009958, intron 13 of 17)	5.74262	7.60725	5.64813	0.5364	0.28432	0.37884	3.98527	0.0105842
16	ENSSSCG00000047380	ENSSSCT00000082233	24846235	24846730	24846519;24846531;24846532	Distal Intergenic	0.98542	1.67325	1.21581	0.07152	0.03554	0.13776	3.98421	0.0247193
10	ENSSSCG00000022849	ENSSSCT00000029511	64974031	64974418	64974193;64974190;64974235	Intron (ENSSSCT00000037150/ENSSSCG00000022849, intron 2 of 8)	1.29124	1.2765	1.03113	0.07152	0.03554	0.12054	3.98297	0.00323378
3	ENSSSCG00000007718	ENSSSCT00000088870	11050848	11051306	11051026;11051071;11051042	Promoter (2-3kb)	3.17713	3.74325	3.97062	0.32184	0.19547	0.1722	3.98142	0.00365071
13	ENSSSCG00000050232	ENSSSCT00000072368	200625395	200625832	200625589;200625593;200625615	Distal Intergenic	3.12616	3.726	2.37006	0.19668	0.28432	0.10332	3.98028	0.0166944
1	ENSSSCG00000045133	ENSSSCT00000067238	167422862	167423806	167423149;167423405;167423223;167423224	Distal Intergenic	7.93433	10.074	7.72578	0.42912	0.5331	0.67158	3.97738	0.0081788
9	ENSSSCG00000015534	ENSSSCT00000016923	122059988	122060395	122060169;122060184;122060177	Intron (ENSSSCT00000072886/ENSSSCG00000015534, intron 4 of 8)	1.32522	1.5525	1.539	0.07152	0.10662	0.10332	3.97197	0.00235877
17	ENSSSCG00000007203	ENSSSCT00000080074	34732535	34733049	34732771;34732763;34732788	Intron (ENSSSCT00000007882/ENSSSCG00000007203, intron 7 of 12)	2.80335	3.63975	2.64708	0.23244	0.08885	0.2583	3.9712	0.0099474
6	ENSSSCG00000003407	ENSSSCT00000038788	70933967	70934546	70934084;70934325;70934343;70934383	Promoter (<=1kb)	1.39318	2.29425	1.55439	0.16092	0.05331	0.12054	3.96883	0.0263201
13	ENSSSCG00000011416	ENSSSCT00000052076	33152012	33152450	33152111;33152205;33152271	Promoter (<=1kb)	0.79853	0.81075	0.87723	0.0894	0.01777	0.05166	3.96857	2.16E-05
11	ENSSSCG00000047458	ENSSSCT00000075521	49584940	49585501	49585243;49585280;49585266	Distal Intergenic	2.42957	3.3465	2.47779	0.1788	0.14216	0.20664	3.96755	0.0128594
12	ENSSSCG00000017255	ENSSSCT00000033236	10960033	10960704	10960381;10960362;10960357	Intron (ENSSSCT00000033236/ENSSSCG00000017255, intron 1 of 41)	9.22557	10.833	8.58762	0.41124	0.56864	0.861	3.95988	0.00428095
3	ENSSSCG00000044097	ENSSSCT00000076464	101915715	101916967	101915884;101916586;101915889;101916700;101915894;101916226;101916599	Distal Intergenic	12.6406	16.3185	12.0042	0.78672	0.83519	1.01598	3.95688	0.0107386
13	ENSSSCG00000041057	ENSSSCT00000088645	11306389	11306671	11306529;11306514;11306519	Intron (ENSSSCT00000064797/ENSSSCG00000036033, intron 1 of 10)	1.73298	1.6215	1.52361	0.14304	0.05331	0.12054	3.94426	0.000307828
2	ENSSSCG00000038779	ENSSSCT00000070681	108725783	108726475	108726287;108726289;108726240	Distal Intergenic	4.87613	4.761	4.66317	0.32184	0.31986	0.29274	3.9358	0.000139619
148	ENSSSCG00000034188	ENSSSCT00000053172	280476	280824	280650;280669;280671	Intron (ENSSSCT00000001048/ENSSSCG00000000959, intron 9 of 13)	1.44415	1.863	1.539	0.0894	0.12439	0.10332	3.93378	0.00670239
19	ENSSSCG00000030460	ENSSSCT00000059973	111866632	111867310	111866989;111866969;111866982	Intron (ENSSSCT00000048129/ENSSSCG00000030460, intron 6 of 20)	3.83974	3.50175	3.10878	0.23244	0.23101	0.22386	3.92644	0.00418086
14	ENSSSCG00000044878	ENSSSCT00000077724	91937319	91937785	91937496;91937505;91937509	Distal Intergenic	3.60188	4.071	3.83211	0.21456	0.30209	0.24108	3.92443	0.00101309
2	ENSSSCG00000014119	ENSSSCT00000015423	88914442	88915105	88914748;88914766;88914740	Intron (ENSSSCT00000015423/ENSSSCG00000014119, intron 1 of 11)	5.48777	5.74425	5.66352	0.5364	0.28432	0.29274	3.92352	1.34E-06
5	ENSSSCG00000000939	ENSSSCT00000050640	100288327	100288984	100288657;100288739;100288653	Intron (ENSSSCT00000050640/ENSSSCG00000000939, intron 11 of 16)	3.55091	3.7605	2.80098	0.03576	0.3554	0.27552	3.92299	0.0046461
2	ENSSSCG00000013303	ENSSSCT00000073180	26572462	26572812	26572627;26572584	Intron (ENSSSCT00000014529/ENSSSCG00000013303, intron 1 of 17)	0.71358	1.2765	0.69255	0.0894	0.05331	0.03444	3.9206	0.0477344
12	ENSSSCG00000017791	ENSSSCT00000019363	45864380	45865280	45864835;45864827;45864830	Downstream (1-2kb)	10.1091	12.5235	11.1578	0.6258	0.72857	0.87822	3.91982	0.00405146
8	ENSSSCG00000024960	ENSSSCT00000038657	45787079	45787475	45787247;45787250;45787260	Intron (ENSSSCT00000024403/ENSSSCG00000024960, intron 1 of 5)	1.78395	2.32875	2.01609	0.1788	0.10662	0.12054	3.91619	0.00598565
17	ENSSSCG00000042683	ENSSSCT00000083536	17666659	17667124	17666914;17666892;17666864	Intron (ENSSSCT00000067127/ENSSSCG00000007056, intron 32 of 33)	2.29365	3.26025	2.18538	0.2682	0.12439	0.12054	3.9148	0.0179154
9	ENSSSCG00000035619	ENSSSCT00000039023	20738461	20738824	20738627;20738605;20738650	Intron (ENSSSCT00000061155/ENSSSCG00000035619, intron 2 of 18)	3.38101	3.864	2.55474	0.21456	0.15993	0.27552	3.91421	0.0147976
9	ENSSSCG00000015268	ENSSSCT00000056435	63860116	63860553	63860299;63860288;63860321	Promoter (<=1kb)	2.70141	3.3465	2.69325	0.21456	0.14216	0.22386	3.91226	0.00571487
7	ENSSSCG00000050670	ENSSSCT00000080550	61330316	61330856	61330544;61330554;61330568	Distal Intergenic	4.67225	5.796	4.29381	0.28608	0.28432	0.41328	3.90756	0.00903486
12	ENSSSCG00000019039	ENSSSCT00000020634	31039028	31039471	31039314;31039308;31039306	Intron (ENSSSCT00000051878/ENSSSCG00000034257, intron 2 of 4)	0.96843	1.22475	0.95418	0.05364	0.05331	0.10332	3.90383	0.00644281
2	ENSSSCG00000033786	ENSSSCT00000041686	45054705	45055226	45055008;45055004;45055019	Intron (ENSSSCT00000014630/ENSSSCG00000013393, intron 6 of 15)	2.65044	2.7945	2.44701	0.1788	0.1777	0.1722	3.89986	0.00167603
8	ENSSSCG00000029275	ENSSSCT00000076576	17994663	17995384	17994962;17994934;17994899	Distal Intergenic	11.0435	11.4713	10.1728	0.51852	0.63972	1.0332	3.89879	0.000336675
19	ENSSSCG00000012169	ENSSSCT00000013311	19185258	19185695	19185439;19185505;19185477	Distal Intergenic	1.08736	1.4145	1.18503	0.07152	0.12439	0.05166	3.8965	0.00520968
2	ENSSSCG00000013300	ENSSSCT00000044361	26312614	26313133	26312831;26312814;26312827	Intron (ENSSSCT00000044361/ENSSSCG00000013300, intron 1 of 10)	2.99024	3.2775	2.1546	0.25032	0.21324	0.10332	3.89311	0.0149041
19	ENSSSCG00000012129	ENSSSCT00000033189	11150478	11150677	11150568	Intron (ENSSSCT00000013268/ENSSSCG00000012129, intron 2 of 8)	0.54368	0.32775	0.43092	0.03576	0.01777	0.03444	3.88796	0.0221353
13	ENSSSCG00000047294	ENSSSCT00000090642	84868910	84869644	84869245;84869249;84869167	Distal Intergenic	4.23051	4.60575	4.33998	0.37548	0.19547	0.32718	3.87487	8.20E-05
10	ENSSSCG00000044936	ENSSSCT00000077747	41051837	41052564	41052092;41052048;41052293;41052053;41052288	Distal Intergenic	6.72804	7.53825	6.10983	0.57216	0.33763	0.48216	3.8717	0.00348589
16	ENSSSCG00000041656	ENSSSCT00000088747	33089426	33090732	33089770;33090209;33089768;33090186;33089756;33090213	Distal Intergenic	9.25955	10.626	8.97237	0.67944	0.58641	0.70602	3.87133	0.00309887
13	ENSSSCG00000011601	ENSSSCT00000078675	70273980	70274524	70274272;70274262;70274285	Distal Intergenic	3.94168	4.692	4.01679	0.32184	0.33763	0.20664	3.8685	0.00293105
14	ENSSSCG00000010552	ENSSSCT00000011544	111436311	111437262	111436534;111436886;111436530;111436892;111436890	Promoter (1-2kb)	7.66249	8.3145	7.32564	0.2682	0.63972	0.6888	3.86731	0.000292837
7	ENSSSCG00000019353	ENSSSCT00000020948	89364499	89365004	89364719;89364728;89364721	Intron (ENSSSCT00000055552/ENSSSCG00000002283, intron 2 of 13)	2.61646	3.46725	2.6163	0.16092	0.1777	0.2583	3.86541	0.0102039
3	ENSSSCG00000044606	ENSSSCT00000074476	130458643	130459272	130458800;130459087;130458816;130458837;130459130	Distal Intergenic	1.85191	2.94975	2.09304	0.14304	0.12439	0.20664	3.86232	0.0228633
13	ENSSSCG00000034501	ENSSSCT00000063770	162348314	162348649	162348471;162348478;162348459	Intron (ENSSSCT00000063770/ENSSSCG00000034501, intron 5 of 10)	1.83492	2.43225	2.33928	0.0894	0.15993	0.20664	3.85686	0.00662832
13	ENSSSCG00000011630	ENSSSCT00000012727	73758897	73759427	73759164;73759137;73759157	Intron (ENSSSCT00000085065/ENSSSCG00000011629, intron 13 of 20)	4.23051	4.485	3.73977	0.23244	0.24878	0.37884	3.85618	0.00225526
19	ENSSSCG00000050267	ENSSSCT00000068727	16737996	16738208	16738101	Intron (ENSSSCT00000068727/ENSSSCG00000050267, intron 1 of 2)	0.5097	0.46575	0.55404	0.01788	0.05331	0.03444	3.85596	0.000883549
3	ENSSSCG00000029593	ENSSSCT00000064038	92346767	92347255	92346991;92346968;92347009	Distal Intergenic	3.46596	3.67425	3.00105	0.14304	0.30209	0.2583	3.84969	0.00263952
19	ENSSSCG00000024814	ENSSSCT00000077753	47855508	47855986	47855753;47855755;47855784	Promoter (<=1kb)	2.25967	2.76	2.3085	0.12516	0.1777	0.20664	3.8463	0.00416929
6	ENSSSCG00000003807	ENSSSCT00000064141	147167654	147168137	147167851;147167836;147167862	Distal Intergenic	2.63345	3.8295	2.66247	0.23244	0.19547	0.20664	3.84609	0.0187631
19	ENSSSCG00000012785	ENSSSCT00000082761	124577688	124578143	124577944;124577945;124577945	Distal Intergenic	1.46114	1.656	1.44666	0.10728	0.14216	0.06888	3.84169	0.00102093
6	ENSSSCG00000040663	ENSSSCT00000029234	18898589	18898954	18898754;18898764;18898794	Promoter (2-3kb)	3.53392	4.899	3.32424	0.30396	0.28432	0.24108	3.8254	0.0177645
19	ENSSSCG00000050267	ENSSSCT00000068727	16737529	16737837	16737685;16737684;16737684	Intron (ENSSSCT00000068727/ENSSSCG00000050267, intron 1 of 2)	0.76455	0.77625	0.70794	0.07152	0.03554	0.05166	3.82456	0.000103383
8	ENSSSCG00000009151	ENSSSCT00000050462	114039896	114040565	114040115;114040431;114040093;114040420;114040097;114040405	Intron (ENSSSCT00000048556/ENSSSCG00000009152, intron 6 of 8)	4.33245	4.83	3.30885	0.28608	0.30209	0.29274	3.82347	0.0131614
3	ENSSSCG00000023710	ENSSSCT00000083509	58471171	58471588	58471389;58471390;58471398	Intron (ENSSSCT00000038490/ENSSSCG00000023710, intron 1 of 6)	1.74997	1.70775	1.30815	0.21456	0.05331	0.06888	3.82299	0.00444795
19	ENSSSCG00000012257	ENSSSCT00000070392	38974021	38974505	38974213;38974236;38974229	Intron (ENSSSCT00000013404/ENSSSCG00000012257, intron 3 of 14)	1.59706	2.15625	1.75446	0.12516	0.19547	0.06888	3.82174	0.00717093
9	ENSSSCG00000048715	ENSSSCT00000069601	109648507	109649250	109648996;109648994;109648980	Distal Intergenic	4.51934	5.727	5.66352	0.37548	0.30209	0.44772	3.82155	0.005828
17	ENSSSCG00000034625	ENSSSCT00000053969	37219187	37219516	37219348	Promoter (1-2kb)	2.12375	1.794	1.56978	0.0894	0.19547	0.10332	3.82132	0.00692328
16	ENSSSCG00000042701	ENSSSCT00000085263	6470817	6471243	6471070;6471082;6471064	Distal Intergenic	2.08977	2.67375	1.93914	0.10728	0.19547	0.1722	3.81889	0.0106308
7	ENSSSCG00000001549	ENSSSCT00000050456	31551846	31552654	31552324;31552338;31552335	Promoter (1-2kb)	8.69888	9.84975	8.01819	0.75096	0.76411	0.37884	3.81019	0.00282177
1	ENSSSCG00000005024	ENSSSCT00000073693	180668802	180669654	180669158;180669189;180669164	Exon (ENSSSCT00000078535/ENSSSCG00000005024, exon 16 of 20)	5.72563	7.9695	5.89437	0.42912	0.7108	0.2583	3.80842	0.0117764
2	ENSSSCG00000034191	ENSSSCT00000060827	42557106	42557660	42557453;42557439;42557438	Intron (ENSSSCT00000044979/ENSSSCG00000034191, intron 3 of 17)	1.47813	2.32875	1.8468	0.12516	0.10662	0.1722	3.80683	0.0187179
1	ENSSSCG00000044542	ENSSSCT00000087091	22501211	22502604	22501407;22501868;22502391;22501397;22501843;22502147;22502382;22501427;22501835;22502301	Distal Intergenic	9.49741	11.799	9.5418	0.8046	0.74634	0.65436	3.80567	0.00614485
1	ENSSSCG00000005190	ENSSSCT00000065823	208514999	208515529	208515275;208515281;208515304	Distal Intergenic	1.83492	2.622	1.95453	0.23244	0.07108	0.15498	3.80566	0.0125456
4	ENSSSCG00000006172	ENSSSCT00000006766	61157841	61158528	61158148;61158130;61158145	Distal Intergenic	5.47078	6.9345	5.81742	0.37548	0.31986	0.61992	3.79232	0.00459672
9	ENSSSCG00000015563	ENSSSCT00000081004	124978310	124978807	124978546;124978527;124978545	Intron (ENSSSCT00000086994/ENSSSCG00000015563, intron 2 of 19)	4.31546	3.74325	2.9241	0.32184	0.19547	0.27552	3.79209	0.0132726
7	ENSSSCG00000050276	ENSSSCT00000079714	18553105	18553866	18553530;18553517;18553493;18553554	Promoter (<=1kb)	2.92228	3.98475	3.03183	0.16092	0.19547	0.36162	3.791	0.00993801
14	ENSSSCG00000024048	ENSSSCT00000011345	87911868	87913299	87911970;87912591;87913059;87912591;87913056;87912578;87913084	Intron (ENSSSCT00000044547/ENSSSCG00000026850, intron 1 of 8)	15.257	18.2333	16.5904	1.14432	1.04843	1.42926	3.78939	0.00267478
9	ENSSSCG00000050502	ENSSSCT00000066845	123634906	123635577	123635128;123635136;123635153	Promoter (<=1kb)	3.89071	5.1405	3.87828	0.2682	0.37317	0.29274	3.7887	0.0104887
8	ENSSSCG00000008984	ENSSSCT00000009841	72430114	72430622	72430294;72430352;72430327	Intron (ENSSSCT00000009841/ENSSSCG00000008984, intron 6 of 8)	2.7184	2.898	2.1546	0.1788	0.15993	0.22386	3.78794	0.00821908
3	ENSSSCG00000036391	ENSSSCT00000051684	9953913	9955118	9954485;9954783;9954519;9954478;9954802	Distal Intergenic	6.74503	8.71125	6.7716	0.41124	0.5331	0.67158	3.78194	0.00819618
19	ENSSSCG00000012637	ENSSSCT00000049502	96779121	96780111	96779400;96779836;96779409;96779835;96779368;96779868	Distal Intergenic	4.19653	3.77775	2.95488	0.39336	0.1777	0.22386	3.78123	0.00966787
1	ENSSSCG00000005626	ENSSSCT00000078071	268294373	268294738	268294556;268294547;268294600	Intron (ENSSSCT00000062636/ENSSSCG00000005626, intron 1 of 14)	3.27907	3.53625	2.78559	0.14304	0.14216	0.41328	3.78088	0.00198318
3	ENSSSCG00000029790	ENSSSCT00000022340	72217373	72217952	72217752;72217734;72217703	Intron (ENSSSCT00000062086/ENSSSCG00000029790, intron 3 of 4)	4.11158	4.4505	3.72438	0.2682	0.21324	0.41328	3.77949	0.00163864
19	ENSSSCG00000050267	ENSSSCT00000080751	16657765	16658083	16657900;16657903;16657909	Intron (ENSSSCT00000068727/ENSSSCG00000050267, intron 1 of 2)	0.90047	0.77625	0.50787	0.05364	0.07108	0.03444	3.77881	0.0273641
1	ENSSSCG00000042235	ENSSSCT00000089823	235082754	235083589	235083022;235082992;235083454;235083036	Distal Intergenic	4.06061	4.53675	3.72438	0.37548	0.19547	0.32718	3.77814	0.00260074
1	ENSSSCG00000005057	ENSSSCT00000081706	184610998	184611832	184611203;184611171;184611217;184611572	Intron (ENSSSCT00000050006/ENSSSCG00000005057, intron 1 of 2)	3.97566	4.968	4.03218	0.2682	0.31986	0.36162	3.77224	0.00609564
9	ENSSSCG00000022961	ENSSSCT00000025556	50117764	50118414	50118035;50118043;50118022	Distal Intergenic	3.95867	7.02075	4.89402	0.46488	0.3554	0.3444	3.76861	0.0322916
5	ENSSSCG00000044976	ENSSSCT00000069745	44962194	44962810	44962546;44962503;44962539	Distal Intergenic	4.5873	5.037	4.72473	0.21456	0.39094	0.44772	3.76807	7.91E-05
15	ENSSSCG00000032213	ENSSSCT00000060340	24903835	24904378	24904135;24904154;24904091	3' UTR	5.21593	5.8305	4.98636	0.447	0.31986	0.41328	3.764	0.00213986
5	ENSSSCG00000000857	ENSSSCT00000083279	81789940	81790721	81790168;81790126;81790152;81790508	Intron (ENSSSCT00000035024/ENSSSCG00000000857, intron 3 of 5)	5.70864	6.84825	5.60196	0.39336	0.44425	0.49938	3.76361	0.00481908
1	ENSSSCG00000004537	ENSSSCT00000038773	105829988	105831117	105830095;105830573;105830190;105830576;105830588	Distal Intergenic	4.9271	6.8655	6.58692	0.42912	0.63972	0.29274	3.75475	0.00964878
18	ENSSSCG00000037598	ENSSSCT00000018190	46105154	46106030	46105321;46105750;46105334;46105742;46105329;46105675	Intron (ENSSSCT00000018190/ENSSSCG00000037598, intron 2 of 7)	5.2669	5.64075	4.26303	0.33972	0.30209	0.48216	3.75461	0.0068453
4	ENSSSCG00000042486	ENSSSCT00000088676	55227850	55228430	55228147;55228123;55228131	Distal Intergenic	3.43198	4.3125	3.41658	0.23244	0.30209	0.29274	3.75397	0.0070651
6	ENSSSCG00000034192	ENSSSCT00000040568	29598441	29598731	29598560;29598595;29598593	Distal Intergenic	0.76455	0.84525	0.7695	0.05364	0.07108	0.05166	3.75378	0.000743166
5	ENSSSCG00000041723	ENSSSCT00000070952	90431890	90432337	90432197;90432093;90432119	Distal Intergenic	1.15532	1.53525	0.86184	0.12516	0.01777	0.12054	3.75309	0.0270331
1	ENSSSCG00000043500	ENSSSCT00000068666	26626693	26627774	26626911;26627514;26626936;26627302;26627569;26626971;26627568	Exon (ENSSSCT00000080106/ENSSSCG00000046825, exon 3 of 3)	6.20135	8.02125	7.09479	0.6258	0.30209	0.65436	3.75198	0.00471046
8	ENSSSCG00000046065	ENSSSCT00000068479	100239526	100240296	100240055;100240054;100239712;100240067	Distal Intergenic	3.31305	3.0705	2.80098	0.16092	0.19547	0.32718	3.74804	0.00110415
7	ENSSSCG00000001872	ENSSSCT00000002097	57621647	57622532	57622031;57622037;57622034	Distal Intergenic	12.1309	15.8355	11.404	0.69732	1.13728	1.10208	3.74485	0.0118598
8	ENSSSCG00000029275	ENSSSCT00000076576	17990479	17991251	17990920;17990782;17990888;17990671	Distal Intergenic	11.0775	14.145	12.1273	0.7152	0.94181	1.13652	3.74094	0.00536668
15	ENSSSCG00000042782	ENSSSCT00000080091	6565936	6566545	6566145;6566142;6566289	Distal Intergenic	2.63345	3.12225	2.26233	0.2682	0.19547	0.13776	3.73678	0.00879651
5	ENSSSCG00000000939	ENSSSCT00000050640	100411424	100412315	100411617;100412035;100411609;100412070;100411633;100412021	Intron (ENSSSCT00000050640/ENSSSCG00000000939, intron 1 of 16)	5.65767	6.003	5.14026	0.39336	0.24878	0.61992	3.73469	0.000573434
14	ENSSSCG00000035249	ENSSSCT00000035593	1182722	1183476	1182959;1183080;1183065;1182907;1183112	Distal Intergenic	6.60911	8.349	6.81777	0.48276	0.58641	0.56826	3.73323	0.00646736
17	ENSSSCG00000007346	ENSSSCT00000008038	41610654	41611544	41611135;41611122;41611194	Promoter (1-2kb)	7.52657	8.625	6.55614	0.55428	0.62195	0.53382	3.73107	0.00712202
15	ENSSSCG00000016160	ENSSSCT00000079569	114517042	114517380	114517181;114517207;114517237	Intron (ENSSSCT00000079569/ENSSSCG00000016160, intron 1 of 26)	0.98542	1.12125	0.69255	0.07152	0.07108	0.06888	3.72643	0.0208312
2	ENSSSCG00000014258	ENSSSCT00000081422	131820982	131821817	131821421;131821380;131821425	Intron (ENSSSCT00000054871/ENSSSCG00000014257, intron 11 of 11)	2.53151	3.60525	2.4624	0.16092	0.21324	0.27552	3.72639	0.0182879
17	ENSSSCG00000045897	ENSSSCT00000075999	20299728	20300458	20300196;20300191;20300188	Distal Intergenic	3.9077	4.2435	2.80098	0.30396	0.23101	0.29274	3.72595	0.0160633
2	ENSSSCG00000014072	ENSSSCT00000015372	83605298	83605702	83605494;83605444;83605448	Distal Intergenic	1.34221	2.07	1.49283	0.14304	0.12439	0.10332	3.72575	0.0206287
13	ENSSSCG00000048069	ENSSSCT00000067570	197930342	197930946	197930562;197930569;197930593	Distal Intergenic	1.37619	1.67325	1.10808	0.0894	0.05331	0.1722	3.72271	0.0128201
14	ENSSSCG00000048630	ENSSSCT00000082205	8855738	8856140	8855955;8855917;8855940	Intron (ENSSSCT00000069843/ENSSSCG00000049065, intron 1 of 8)	1.07037	1.39725	1.49283	0.12516	0.08885	0.0861	3.7221	0.0102545
15	ENSSSCG00000035195	ENSSSCT00000044365	13791522	13791856	13791710;13791689;13791714	Distal Intergenic	1.71599	2.139	1.46205	0.12516	0.08885	0.18942	3.72023	0.0127647
1	ENSSSCG00000043519	ENSSSCT00000067456	141478817	141480022	141479184;141479838;141479168;141479826;141479296;141479818	Distal Intergenic	4.68924	6.29625	5.34033	0.57216	0.42648	0.24108	3.71907	0.00666191
8	ENSSSCG00000044617	ENSSSCT00000090458	119385475	119385965	119385642;119385635;119385633	Exon (ENSSSCT00000090458/ENSSSCG00000044617, exon 3 of 3)	1.76696	1.98375	1.80063	0.0894	0.1777	0.15498	3.71725	0.000413763
19	ENSSSCG00000012644	ENSSSCT00000075291	102422029	102422269	102422198;102422157	Distal Intergenic	0.44174	0.6555	0.53865	0.0894	0.01777	0.01722	3.71713	0.00775388
1	ENSSSCG00000051577	ENSSSCT00000071721	56207820	56208388	56208206;56208197;56208215	Intron (ENSSSCT00000045603/ENSSSCG00000038663, intron 3 of 5)	2.19171	2.7255	2.01609	0.16092	0.19547	0.1722	3.71332	0.00971025
12	ENSSSCG00000017792	ENSSSCT00000089287	45818476	45818923	45818638;45818657;45818693	Distal Intergenic	3.87372	4.2435	3.89367	0.30396	0.30209	0.30996	3.71284	0.00104831
10	ENSSSCG00000038811	ENSSSCT00000050048	38414004	38414512	38414282;38414311;38414281	3' UTR	4.82516	5.19225	4.69395	0.32184	0.30209	0.49938	3.7111	0.000216357
17	ENSSSCG00000022258	ENSSSCT00000031562	47588301	47589044	47588741;47588691;47588744	Distal Intergenic	2.70141	4.26075	3.67821	0.28608	0.31986	0.20664	3.71089	0.0182985
3	ENSSSCG00000042398	ENSSSCT00000087090	58818045	58818499	58818198;58818186;58818198	Distal Intergenic	2.0388	2.1045	1.86219	0.16092	0.1777	0.12054	3.70921	0.000925741
15	ENSSSCG00000048993	ENSSSCT00000083664	129865902	129866453	129866178;129866205;129866205	Distal Intergenic	5.01205	5.313	5.01714	0.1788	0.44425	0.55104	3.70789	6.53E-06
13	ENSSSCG00000011295	ENSSSCT00000057732	26703756	26704364	26704155;26704135;26704132	Intron (ENSSSCT00000061604/ENSSSCG00000011295, intron 5 of 8)	2.95626	3.12225	3.078	0.1788	0.19547	0.32718	3.70639	2.13E-06
2	ENSSSCG00000013297	ENSSSCT00000033911	25775920	25776678	25776292;25776422;25776293;25776371	Intron (ENSSSCT00000014522/ENSSSCG00000013296, intron 10 of 10)	8.80082	9.2805	8.32599	0.75096	0.55087	0.72324	3.70489	0.000695567
10	ENSSSCG00000035059	ENSSSCT00000084041	48490280	48491064	48490745;48490781;48490768	Intron (ENSSSCT00000062154/ENSSSCG00000035059, intron 17 of 19)	5.04603	7.2105	5.44806	0.447	0.5331	0.37884	3.70357	0.0142404
7	ENSSSCG00000001844	ENSSSCT00000002067	55251352	55251743	55251575;55251552;55251557	Promoter (<=1kb)	2.00482	3.0705	2.26233	0.19668	0.15993	0.20664	3.70347	0.0194529
3	ENSSSCG00000008397	ENSSSCT00000009194	85462506	85462915	85462711;85462702;85462728	Intron (ENSSSCT00000061870/ENSSSCG00000008397, intron 10 of 12)	1.5291	2.4495	1.95453	0.10728	0.12439	0.22386	3.70318	0.0190175
3	ENSSSCG00000026538	ENSSSCT00000028291	120044050	120044937	120044248;120044785;120044271;120044265;120044799;120044795	Distal Intergenic	5.13098	5.53725	4.21686	0.33972	0.37317	0.4305	3.70248	0.00698278
1	ENSSSCG00000030268	ENSSSCT00000005799	225898565	225899462	225898747;225899286;225898737;225899276;225898762;225899318	Intron (ENSSSCT00000005801/ENSSSCG00000005266, intron 3 of 24)	4.19653	4.08825	2.95488	0.33972	0.23101	0.29274	3.70231	0.012515
16	ENSSSCG00000017046	ENSSSCT00000040359	64348308	64348748	64348536;64348528;64348571	Distal Intergenic	2.63345	3.243	2.58552	0.25032	0.1777	0.22386	3.69832	0.00613307
12	ENSSSCG00000048652	ENSSSCT00000068075	1434947	1435625	1435228;1435247;1435233	Distal Intergenic	4.77419	5.53725	4.57083	0.46488	0.3554	0.32718	3.69708	0.00353473
2	ENSSSCG00000031156	ENSSSCT00000056856	129098736	129099384	129099129;129098956;129099165;129098968	Intron (ENSSSCT00000078717/ENSSSCG00000050427, intron 2 of 4)	2.46355	2.8635	2.44701	0.23244	0.1777	0.18942	3.69669	0.00287041
11	ENSSSCG00000009434	ENSSSCT00000010341	25494085	25494314	25494192	Promoter (2-3kb)	1.58007	2.1735	1.72368	0.16092	0.10662	0.15498	3.69636	0.0105275
11	ENSSSCG00000047458	ENSSSCT00000075521	49597961	49598171	49598058;49598074	Promoter (<=1kb)	0.88348	1.22475	1.0773	0.07152	0.07108	0.10332	3.69527	0.00938468
5	ENSSSCG00000000781	ENSSSCT00000000845	71151866	71152318	71152110;71152106;71152174	Intron (ENSSSCT00000000845/ENSSSCG00000000781, intron 6 of 9)	0.8495	1.43175	0.90801	0.10728	0.05331	0.0861	3.69245	0.0330241
10	ENSSSCG00000032444	ENSSSCT00000041070	54638040	54638376	54638213;54638205;54638218	Intron (ENSSSCT00000041070/ENSSSCG00000032444, intron 1 of 12)	1.27425	1.36275	1.2312	0.10728	0.08885	0.10332	3.69128	0.00085812
6	ENSSSCG00000046108	ENSSSCT00000082124	87959850	87960724	87960111;87960531;87960133;87960697;87960115	Promoter (<=1kb)	6.01446	7.935	6.87933	0.447	0.49756	0.67158	3.68795	0.00677834
20	ENSSSCG00000034853	ENSSSCT00000059897	25272944	25273213	25273088;25273089;25273091;25273079	Distal Intergenic	6.60911	8.12475	4.81707	0.6258	0.42648	0.46494	3.68774	0.0239827
6	ENSSSCG00000003105	ENSSSCT00000003444	52671884	52672341	52672118;52672110;52672139	Distal Intergenic	2.85432	4.91625	3.5397	0.25032	0.28432	0.3444	3.68556	0.028868
3	ENSSSCG00000007899	ENSSSCT00000008655	31670106	31670810	31670556;31670577;31670574	Intron (ENSSSCT00000008655/ENSSSCG00000007899, intron 20 of 65)	5.11399	5.05425	5.44806	0.41124	0.47979	0.32718	3.68022	0.000169258
4	ENSSSCG00000047047	ENSSSCT00000079931	108134062	108134273	108134166	Distal Intergenic	0.6796	0.77625	0.56943	0.05364	0.03554	0.06888	3.67958	0.00783099
9	ENSSSCG00000015013	ENSSSCT00000069217	38230890	38231659	38231177;38231195;38231170	Intron (ENSSSCT00000062654/ENSSSCG00000015013, intron 15 of 16)	4.2475	6.486	4.12452	0.447	0.23101	0.48216	3.67883	0.0260811
17	ENSSSCG00000007362	ENSSSCT00000008061	46130067	46130552	46130227;46130244;46130368	Intron (ENSSSCT00000086049/ENSSSCG00000007362, intron 6 of 6)	3.12616	3.91575	3.04722	0.21456	0.1777	0.39606	3.67788	0.00558783
17	ENSSSCG00000007332	ENSSSCT00000008023	40367365	40368131	40367659;40367651;40367660	Exon (ENSSSCT00000008021/ENSSSCG00000028227, exon 12 of 18)	8.05326	9.246	7.64883	0.37548	0.78188	0.79212	3.67777	0.00216666
14	ENSSSCG00000044931	ENSSSCT00000071162	56245219	56245606	56245443;56245425;56245425	Intron (ENSSSCT00000090824/ENSSSCG00000044931, intron 1 of 2)	2.7184	3.45	2.66247	0.25032	0.33763	0.10332	3.67523	0.00573599
11	ENSSSCG00000043734	ENSSSCT00000076953	19466458	19466803	19466678;19466639	Distal Intergenic	0.61164	0.7935	0.83106	0.05364	0.03554	0.0861	3.67332	0.00736568
16	ENSSSCG00000016997	ENSSSCT00000073158	52710564	52711375	52710962;52710939;52710956	Distal Intergenic	6.04844	7.12425	6.35607	0.51852	0.46202	0.55104	3.67251	0.00268385
4	ENSSSCG00000006325	ENSSSCT00000006933	85117538	85118734	85117718;85118204;85117720;85118210;85117737;85118189	Distal Intergenic	4.5873	5.53725	4.80168	0.60792	0.39094	0.1722	3.67196	0.00111944
4	ENSSSCG00000045535	ENSSSCT00000085328	14179705	14180354	14179944;14179944;14179981	Distal Intergenic	3.0582	3.88125	3.80133	0.28608	0.21324	0.3444	3.67019	0.00545626
4	ENSSSCG00000040728	ENSSSCT00000043516	64053586	64054152	64053906;64053780;64053849	Intron (ENSSSCT00000054976/ENSSSCG00000040728, intron 2 of 17)	1.68201	2.139	1.78524	0.0894	0.21324	0.13776	3.67015	0.00419141
6	ENSSSCG00000042091	ENSSSCT00000076786	56037986	56038668	56038206;56038188;56038210	Promoter (<=1kb)	2.99024	4.22625	3.26268	0.19668	0.24878	0.37884	3.66821	0.011982
13	ENSSSCG00000044197	ENSSSCT00000087490	68455820	68456618	68456118;68456229;68456140	Promoter (<=1kb)	7.9853	9.1425	7.95663	0.69732	0.7108	0.56826	3.66586	0.00229018
7	ENSSSCG00000047901	ENSSSCT00000069074	64896051	64896731	64896220;64896555;64896226;64896548;64896244;64896534	5' UTR	3.63586	3.45	2.67786	0.16092	0.23101	0.37884	3.66306	0.00722911
9	ENSSSCG00000033822	ENSSSCT00000056121	12479337	12480212	12479717;12479608;12479744;12480055	Promoter (<=1kb)	5.31787	5.244	4.23225	0.37548	0.58641	0.20664	3.66226	0.00318737
2	ENSSSCG00000037582	ENSSSCT00000050276	85514983	85516023	85515233;85515495;85515453;85515538;85515927	Intron (ENSSSCT00000015389/ENSSSCG00000014088, intron 11 of 34)	6.69406	8.40075	6.35607	0.8046	0.37317	0.5166	3.66222	0.00725334
11	ENSSSCG00000041420	ENSSSCT00000086363	52368853	52369576	52369208;52369292;52369210	Distal Intergenic	5.4368	6.3135	5.01714	0.55428	0.40871	0.36162	3.66202	0.00467349
9	ENSSSCG00000043229	ENSSSCT00000074440	21063554	21064397	21063970;21064018;21063976;21064290	Distal Intergenic	6.1164	7.7625	6.38685	0.46488	0.58641	0.55104	3.6608	0.00643347
19	ENSSSCG00000040430	ENSSSCT00000059807	64774811	64775133	64774961	Promoter (<=1kb)	0.49271	0.5865	0.47709	0.05364	0.01777	0.05166	3.66057	0.00240083
11	ENSSSCG00000009330	ENSSSCT00000010224	7429748	7430803	7429887;7430288;7429885;7430259;7430268	Intron (ENSSSCT00000010224/ENSSSCG00000009330, intron 3 of 4)	4.0776	4.7955	4.04757	0.3576	0.31986	0.3444	3.66041	0.00371936
5	ENSSSCG00000016138	ENSSSCT00000017571	16577601	16577907	16577805	Intron (ENSSSCT00000028346/ENSSSCG00000029196, intron 25 of 38)	0.49271	0.56925	0.72333	0.03576	0.07108	0.03444	3.65953	0.0129071
15	ENSSSCG00000046650	ENSSSCT00000091351	58885636	58885976	58885806;58885803;58885825	Distal Intergenic	1.49512	2.01825	2.03148	0.14304	0.15993	0.13776	3.65318	0.0105221
10	ENSSSCG00000049856	ENSSSCT00000071599	9271088	9271891	9271408;9271438;9271432	Distal Intergenic	4.4174	5.175	4.32459	0.3576	0.26655	0.48216	3.65302	0.00267837
12	ENSSSCG00000043117	ENSSSCT00000085198	12390777	12391176	12390971;12390976;12390993	Downstream (1-2kb)	1.83492	2.43225	1.72368	0.25032	0.08885	0.13776	3.65091	0.0111833
8	ENSSSCG00000009018	ENSSSCT00000078629	77826581	77827140	77826825;77826855;77826866	Promoter (1-2kb)	4.17954	4.7955	3.18573	0.42912	0.28432	0.2583	3.64552	0.0145293
4	ENSSSCG00000006328	ENSSSCT00000006936	85163001	85164007	85163099;85163441;85163455;85163806;85163449;85163806	Intron (ENSSSCT00000006936/ENSSSCG00000006328, intron 1 of 11)	6.66008	7.74525	6.4638	0.51852	0.46202	0.6888	3.64402	0.00310414
1	ENSSSCG00000044690	ENSSSCT00000061506	136893895	136894609	136894323;136894028;136894358;136894358	Intron (ENSSSCT00000061506/ENSSSCG00000044690, intron 6 of 17)	3.43198	4.5885	3.63204	0.28608	0.30209	0.3444	3.64329	0.0096957
16	ENSSSCG00000048797	ENSSSCT00000067808	64581696	64582916	64581866;64582413;64582397;64582473	Promoter (<=1kb)	9.99012	11.1263	9.74187	0.92976	0.90627	0.63714	3.64122	0.00133324
6	ENSSSCG00000003555	ENSSSCT00000037544	83862331	83863226	83862437;83862782;83862794;83862800;83863019	Downstream (2-3kb)	6.30329	7.08975	5.67891	0.48276	0.40871	0.63714	3.64116	0.00400302
1	ENSSSCG00000032949	ENSSSCT00000078585	108799390	108800508	108799915;108800310;108799941;108800321;108799936;108800308	Intron (ENSSSCT00000026677/ENSSSCG00000026571, intron 1 of 15)	7.73045	9.384	8.34138	0.60792	0.65749	0.7749	3.64114	0.00351455
5	ENSSSCG00000000456	ENSSSCT00000000492	24714826	24715513	24715169;24715193;24715224	Promoter (1-2kb)	6.13339	6.693	5.44806	0.55428	0.49756	0.41328	3.64074	0.00373033
1	ENSSSCG00000025578	ENSSSCT00000024465	113746163	113746657	113746358;113746343;113746345	Intron (ENSSSCT00000024465/ENSSSCG00000025578, intron 1 of 12)	2.29365	2.98425	2.60091	0.21456	0.14216	0.27552	3.63943	0.00536317
10	ENSSSCG00000010960	ENSSSCT00000011997	30774612	30775187	30774932;30774935;30774939	Distal Intergenic	1.88589	1.84575	1.29276	0.14304	0.07108	0.18942	3.63817	0.0129505
1	ENSSSCG00000020544	ENSSSCT00000022139	51450634	51451652	51450829;51451296;51451316;51450817;51451308	Promoter (1-2kb)	6.47319	7.314	5.92515	0.55428	0.47979	0.55104	3.63644	0.00432339
1	ENSSSCG00000004202	ENSSSCT00000057193	33151641	33152173	33151970;33151943;33151955	Promoter (2-3kb)	2.97325	3.36375	3.03183	0.1788	0.23101	0.3444	3.63483	0.00047344
12	ENSSSCG00000018008	ENSSSCT00000019602	55426245	55426572	55426394;55426387;55426400	Promoter (2-3kb)	1.66502	2.77725	1.70829	0.25032	0.12439	0.12054	3.63449	0.0337575
3	ENSSSCG00000035540	ENSSSCT00000027744	61104966	61105652	61105303;61105329;61105243	Distal Intergenic	3.44897	4.74375	3.77055	0.25032	0.23101	0.48216	3.6342	0.0088356
4	ENSSSCG00000006305	ENSSSCT00000006910	83104675	83105084	83104864;83104866;83104839	Intron (ENSSSCT00000006910/ENSSSCG00000006305, intron 1 of 32)	1.34221	1.74225	1.93914	0.16092	0.08885	0.15498	3.63362	0.0116835
5	ENSSSCG00000000804	ENSSSCT00000000873	76153546	76154372	76153700;76154091;76153708;76154109;76153743;76154085	Intron (ENSSSCT00000045644/ENSSSCG00000000804, intron 1 of 21)	4.0776	5.865	4.47849	0.33972	0.44425	0.37884	3.63249	0.014457
12	ENSSSCG00000017605	ENSSSCT00000055244	31840391	31841949	31840594;31841263;31841666;31840549;31840803;31840567;31841259;31841686;31841275;31841686	Distal Intergenic	11.9949	14.8005	10.7576	1.09068	0.87073	1.06764	3.63199	0.0104313
5	ENSSSCG00000000709	ENSSSCT00000060629	64359909	64360489	64360238;64360189;64360203	Distal Intergenic	4.21352	5.5545	4.83246	0.42912	0.26655	0.48216	3.63181	0.00624886
19	ENSSSCG00000049433	ENSSSCT00000067111	85686234	85686805	85686564;85686564;85686593	Intron (ENSSSCT00000054771/ENSSSCG00000012545, intron 1 of 9)	1.27425	1.3455	1.50822	0.10728	0.07108	0.15498	3.63037	0.00119273
4	ENSSSCG00000045985	ENSSSCT00000082935	35699930	35700879	35700298;35700677;35700306;35700687;35700296;35700701;35700283	Intron (ENSSSCT00000082935/ENSSSCG00000045985, intron 1 of 1)	10.6527	12.8685	10.773	0.7152	0.74634	1.30872	3.62987	0.00284795
18	ENSSSCG00000038158	ENSSSCT00000055927	36610901	36611589	36611139;36611140;36611490;36611140	Intron (ENSSSCT00000018133/ENSSSCG00000016655, intron 3 of 4)	2.44656	3.53625	3.37041	0.1788	0.30209	0.27552	3.62822	0.012897
1	ENSSSCG00000021149	ENSSSCT00000071767	37890496	37890750	37890600;37890612;37890623	Intron (ENSSSCT00000071767/ENSSSCG00000021149, intron 1 of 6)	1.07037	1.035	0.9234	0.05364	0.07108	0.12054	3.62635	0.000489182
13	ENSSSCG00000011912	ENSSSCT00000013035	145857155	145857539	145857336;145857315;145857345	Intron (ENSSSCT00000060467/ENSSSCG00000011912, intron 8 of 9)	2.68442	2.3115	2.60091	0.10728	0.28432	0.22386	3.62566	0.000491976
14	ENSSSCG00000009808	ENSSSCT00000056089	30927433	30928173	30927770;30927797;30927739	Intron (ENSSSCT00000010751/ENSSSCG00000009808, intron 5 of 20)	5.79359	6.67575	6.63309	0.42912	0.5331	0.58548	3.62556	0.00193825
3	ENSSSCG00000008346	ENSSSCT00000064073	73825918	73826365	73826124;73826122;73826158	Intron (ENSSSCT00000064073/ENSSSCG00000008346, intron 1 of 9)	2.42957	2.9325	3.29346	0.1788	0.26655	0.2583	3.62069	0.00819423
9	ENSSSCG00000030095	ENSSSCT00000031984	41736061	41736746	41736453;41736447;41736461	Intron (ENSSSCT00000064858/ENSSSCG00000030095, intron 3 of 7)	11.2304	12.351	10.9731	0.78672	0.87073	1.15374	3.61962	0.000859841
6	ENSSSCG00000002838	ENSSSCT00000003139	34932776	34933321	34933014;34933047;34933024	Promoter (<=1kb)	2.97325	4.3815	2.12382	0.14304	0.26655	0.36162	3.61947	0.0466274
11	ENSSSCG00000009492	ENSSSCT00000043679	63723473	63723786	63723640;63723609;63723646	Intron (ENSSSCT00000010408/ENSSSCG00000009492, intron 2 of 7)	2.36161	2.8635	2.13921	0.10728	0.31986	0.1722	3.61911	0.00553967
17	ENSSSCG00000042998	ENSSSCT00000067765	20013630	20014377	20013831;20013828;20014257;20013852;20014276;20014290	Distal Intergenic	2.36161	2.76	2.40084	0.12516	0.1777	0.30996	3.61767	0.000799322
18	ENSSSCG00000028113	ENSSSCT00000075839	29375875	29376742	29376234;29376232;29376225	Distal Intergenic	3.02422	3.95025	3.57048	0.19668	0.26655	0.39606	3.61726	0.00512057
14	ENSSSCG00000010313	ENSSSCT00000085091	76688081	76688622	76688242;76688267;76688297	Distal Intergenic	2.3786	3.32925	2.09304	0.2682	0.19547	0.1722	3.61683	0.0230613
19	ENSSSCG00000049433	ENSSSCT00000067111	85703634	85704225	85703902;85703933;85703977	Intron (ENSSSCT00000054771/ENSSSCG00000012545, intron 1 of 9)	0.95144	1.70775	1.20042	0.07152	0.08885	0.15498	3.61343	0.0322814
18	ENSSSCG00000041670	ENSSSCT00000091164	45958569	45959419	45959076;45959064;45959083	Distal Intergenic	6.25232	7.866	6.10983	0.46488	0.55087	0.63714	3.6133	0.00779675
2	ENSSSCG00000013312	ENSSSCT00000054271	27704734	27705137	27704922;27704941;27704993	Distal Intergenic	2.68442	3.39825	2.95488	0.30396	0.23101	0.20664	3.6072	0.00491839
18	ENSSSCG00000018739	ENSSSCT00000020334	19012265	19012917	19012494;19012517;19012475	Intron (ENSSSCT00000072685/ENSSSCG00000016566, intron 10 of 11)	3.19412	3.26025	2.7702	0.2682	0.23101	0.2583	3.60614	0.00282408
17	ENSSSCG00000045897	ENSSSCT00000075999	20297335	20297734	20297602;20297516;20297608	Distal Intergenic	1.56308	1.7595	1.3851	0.14304	0.08885	0.15498	3.6051	0.00441746
14	ENSSSCG00000044112	ENSSSCT00000079057	56363972	56365535	56364091;56364739;56365219;56364119;56364693;56365244;56364708;56365223	Distal Intergenic	14.9512	16.7498	14.2204	1.46616	1.17282	1.13652	3.60443	0.00244035
2	ENSSSCG00000014136	ENSSSCT00000015439	91407674	91408028	91407881;91407877;91407878	Intron (ENSSSCT00000015440/ENSSSCG00000014136, intron 3 of 21)	0.66261	0.9315	0.96957	0.05364	0.07108	0.0861	3.60413	0.0141723
6	ENSSSCG00000032067	ENSSSCT00000077407	89319401	89319756	89319548;89319541;89319570	Promoter (1-2kb)	1.80094	3.05325	2.0007	0.21456	0.15993	0.18942	3.6036	0.032461
15	ENSSSCG00000026618	ENSSSCT00000025082	96488048	96488655	96488173;96488447;96488409;96488406	Promoter (1-2kb)	3.2281	3.77775	2.40084	0.21456	0.28432	0.27552	3.60254	0.0185491
3	ENSSSCG00000007709	ENSSSCT00000047812	10894033	10894934	10894136;10894426;10894724;10894413;10894729;10894717	Promoter (1-2kb)	4.9271	5.4165	4.58622	0.21456	0.55087	0.46494	3.60103	0.000771973
14	ENSSSCG00000050444	ENSSSCT00000084829	124337556	124338147	124337930;124337899;124337950	Distal Intergenic	2.31064	2.81175	1.92375	0.14304	0.23101	0.20664	3.60099	0.0132282
7	ENSSSCG00000047070	ENSSSCT00000084482	46987242	46987937	46987613;46987609;46987634	Intron (ENSSSCT00000032492/ENSSSCG00000024149, intron 2 of 8)	5.23292	6.36525	4.66317	0.57216	0.33763	0.4305	3.60083	0.0089826
15	ENSSSCG00000016034	ENSSSCT00000056782	93374402	93375071	93374773;93374757;93374770	Distal Intergenic	2.5485	2.98425	2.16999	0.21456	0.24878	0.1722	3.59932	0.00934624
3	ENSSSCG00000048033	ENSSSCT00000080610	112318473	112318859	112318635;112318657;112318668	Promoter (<=1kb)	2.29365	2.94975	1.98531	0.0894	0.24878	0.2583	3.59919	0.0136277
4	ENSSSCG00000042486	ENSSSCT00000088676	55222456	55222987	55222778;55222790;55222770	Distal Intergenic	2.51452	3.19125	2.24694	0.37548	0.1777	0.10332	3.59858	0.00878183
6	ENSSSCG00000003000	ENSSSCT00000003332	48945962	48946404	48946137;48946165;48946159	Promoter (2-3kb)	2.63345	4.29525	3.47814	0.19668	0.28432	0.37884	3.59732	0.0209264
10	ENSSSCG00000010912	ENSSSCT00000066101	23150088	23150475	23150287;23150318;23150322	Exon (ENSSSCT00000066101/ENSSSCG00000010912, exon 17 of 30)	1.93686	1.863	1.52361	0.12516	0.1777	0.13776	3.59476	0.00547013
5	ENSSSCG00000032915	ENSSSCT00000052277	81476839	81477114	81476936;81476971	Distal Intergenic	1.58007	1.81125	1.52361	0.14304	0.19547	0.06888	3.59269	0.00102533
6	ENSSSCG00000027989	ENSSSCT00000030152	44719872	44720200	44720027;44720029;44720058	Distal Intergenic	1.46114	1.932	1.0773	0.16092	0.10662	0.10332	3.59147	0.0305805
12	ENSSSCG00000043713	ENSSSCT00000086698	10035296	10035885	10035624;10035647;10035553	Promoter (1-2kb)	3.33004	2.4495	2.3085	0.25032	0.24878	0.1722	3.59076	0.0158173
12	ENSSSCG00000017801	ENSSSCT00000019373	46613687	46614255	46613918;46613990;46613986	Distal Intergenic	4.7572	5.7615	4.55544	0.41124	0.46202	0.37884	3.58965	0.00631468
4	ENSSSCG00000033751	ENSSSCT00000053713	58749140	58749694	58749367;58749363;58749375	Distal Intergenic	2.3786	3.1395	2.52396	0.1788	0.23101	0.2583	3.58941	0.00837865
9	ENSSSCG00000014627	ENSSSCT00000015978	3340709	3341776	3340904;3341470;3340912;3341488;3340913;3341185;3341490	Distal Intergenic	7.18677	7.659	6.17139	0.894	0.33763	0.5166	3.5876	0.0018704
15	ENSSSCG00000042287	ENSSSCT00000067249	6313814	6314685	6314287;6314242;6314248	Distal Intergenic	6.1164	7.60725	5.86359	0.50064	0.42648	0.70602	3.58419	0.00709192
4	ENSSSCG00000006338	ENSSSCT00000040793	87803828	87804313	87804041;87804045;87804054	Intron (ENSSSCT00000045092/ENSSSCG00000006338, intron 3 of 17)	3.27907	4.209	3.95523	0.30396	0.42648	0.22386	3.58392	0.00468169
8	ENSSSCG00000050208	ENSSSCT00000088962	100571359	100572633	100571538;100571879;100572461;100571512;100571882;100572473;100571555;100571862;100572470	Intron (ENSSSCT00000080076/ENSSSCG00000009083, intron 6 of 8)	6.84697	7.81425	6.44841	0.57216	0.76411	0.4305	3.57872	0.00260655
4	ENSSSCG00000006168	ENSSSCT00000081592	59234938	59235222	59235087;59235096	Distal Intergenic	0.5097	0.91425	0.67716	0.07152	0.03554	0.06888	3.578	0.0308183
3	ENSSSCG00000039080	ENSSSCT00000066283	124206641	124207370	124207040;124206792;124207054;124207032	Distal Intergenic	3.398	3.933	3.98601	0.30396	0.21324	0.4305	3.57792	0.00125909
17	ENSSSCG00000024325	ENSSSCT00000061473	46187653	46188487	46188001;46188250;46188019;46188297;46188278	Promoter (<=1kb)	6.1164	7.29675	4.89402	0.73308	0.26655	0.53382	3.57756	0.0125841
10	ENSSSCG00000049193	ENSSSCT00000080985	11121868	11122162	11122024;11122034;11122047	Intron (ENSSSCT00000069855/ENSSSCG00000037997, intron 3 of 6)	0.73057	1.0695	0.72333	0.05364	0.08885	0.06888	3.57753	0.0205671
5	ENSSSCG00000000567	ENSSSCT00000000610	49677522	49678048	49677843;49677826;49677816	Intron (ENSSSCT00000072220/ENSSSCG00000000567, intron 5 of 19)	2.12375	3.05325	2.6163	0.30396	0.15993	0.18942	3.57639	0.010892
13	ENSSSCG00000021038	ENSSSCT00000069075	179789505	179790078	179789812;179789804;179789801	Distal Intergenic	3.16014	2.91525	3.32424	0.0894	0.31986	0.37884	3.57615	7.51E-05
8	ENSSSCG00000047140	ENSSSCT00000074056	82477699	82478413	82478049;82478059;82478128	Intron (ENSSSCT00000087363/ENSSSCG00000047140, intron 2 of 2)	3.48295	4.0365	3.43197	0.30396	0.37317	0.24108	3.57615	0.00247714
6	ENSSSCG00000003761	ENSSSCT00000065589	132032649	132033067	132032867;132032864;132032891	Intron (ENSSSCT00000063942/ENSSSCG00000003761, intron 4 of 27)	1.58007	2.39775	1.6929	0.1788	0.14216	0.15498	3.57468	0.0209837
3	ENSSSCG00000037028	ENSSSCT00000037799	73458139	73459098	73458753;73458760;73458743	Downstream (2-3kb)	4.7572	5.53725	5.2326	0.42912	0.42648	0.44772	3.57452	0.00226698
12	ENSSSCG00000017998	ENSSSCT00000063861	54686773	54687388	54687023;54687016;54687069	Intron (ENSSSCT00000063861/ENSSSCG00000017998, intron 1 of 13)	2.83733	3.4845	2.70864	0.21456	0.31986	0.22386	3.574	0.00664373
4	ENSSSCG00000006725	ENSSSCT00000007366	101925449	101925954	101925620;101925611;101925629	Intron (ENSSSCT00000007366/ENSSSCG00000006725, intron 3 of 9)	2.95626	2.967	2.87793	0.28608	0.19547	0.2583	3.57239	2.68E-07
19	ENSSSCG00000012202	ENSSSCT00000013347	26458685	26459368	26459029;26458945;26458932	Distal Intergenic	3.58489	3.53625	3.35502	0.32184	0.28432	0.27552	3.57071	0.000297492
4	ENSSSCG00000050468	ENSSSCT00000077455	35198930	35199433	35199223;35199217;35199239	Intron (ENSSSCT00000035298/ENSSSCG00000006059, intron 6 of 10)	3.10917	4.071	2.89332	0.28608	0.3554	0.20664	3.57015	0.012652
1	ENSSSCG00000025992	ENSSSCT00000033751	31894366	31894618	31894511	Intron (ENSSSCT00000033751/ENSSSCG00000025992, intron 17 of 27)	0.61164	0.8625	0.6156	0.01788	0.10662	0.05166	3.56837	0.0108892
13	ENSSSCG00000047842	ENSSSCT00000085217	174442845	174443182	174443013;174443007;174443023	Distal Intergenic	1.03639	0.8625	1.04652	0.10728	0.10662	0.03444	3.56808	0.00151665
4	ENSSSCG00000032367	ENSSSCT00000062693	79957209	79957845	79957355;79957659;79957359;79957648;79957361;79957717	Intron (ENSSSCT00000006876/ENSSSCG00000006277, intron 9 of 18)	3.65285	3.81225	3.29346	0.14304	0.21324	0.55104	3.56773	0.000100965
13	ENSSSCG00000027443	ENSSSCT00000088478	79137181	79137567	79137366;79137364;79137384	Promoter (2-3kb)	3.09218	4.05375	2.89332	0.32184	0.30209	0.22386	3.5658	0.0129379
6	ENSSSCG00000002684	ENSSSCT00000080811	5918111	5918574	5918343;5918379;5918380	Distal Intergenic	1.37619	1.19025	1.63134	0.21456	0.07108	0.06888	3.56569	0.00478453
9	ENSSSCG00000046373	ENSSSCT00000087406	106807582	106808583	106807853;106808414;106807937;106807810	Distal Intergenic	5.72563	7.5555	4.60161	0.48276	0.46202	0.56826	3.56305	0.0238589
4	ENSSSCG00000005951	ENSSSCT00000068979	8508903	8509682	8509404;8509372;8509365	Intron (ENSSSCT00000064408/ENSSSCG00000005951, intron 5 of 8)	6.01446	6.8655	5.37111	0.447	0.49756	0.6027	3.56019	0.00555923
7	ENSSSCG00000001000	ENSSSCT00000001092	2448774	2449261	2449057;2449044;2449067	Promoter (2-3kb)	3.17713	4.36425	4.50927	0.39336	0.28432	0.3444	3.55953	0.0125554
2	ENSSSCG00000013429	ENSSSCT00000014673	77250610	77250972	77250743;77250738;77250764	Promoter (1-2kb)	2.75238	2.77725	2.16999	0.2682	0.21324	0.1722	3.55822	0.00624505
1	ENSSSCG00000005284	ENSSSCT00000005819	230523552	230524276	230524068;230523941;230523892	Intron (ENSSSCT00000005819/ENSSSCG00000005284, intron 1 of 3)	3.0582	4.209	2.4624	0.33972	0.23101	0.2583	3.55288	0.0281624
10	ENSSSCG00000045803	ENSSSCT00000079889	53531792	53532434	53532013;53532015;53532031	Distal Intergenic	2.68442	2.60475	2.1546	0.21456	0.21324	0.20664	3.55248	0.00523116
6	ENSSSCG00000030682	ENSSSCT00000075084	82938816	82939260	82939033;82939014;82939024	Intron (ENSSSCT00000029593/ENSSSCG00000030682, intron 1 of 10)	2.36161	2.74275	2.35467	0.33972	0.10662	0.18942	3.55243	0.000517496
1	ENSSSCG00000046365	ENSSSCT00000073610	206527043	206527855	206527451;206527511;206527540	Distal Intergenic	5.24991	6.05475	5.26338	0.447	0.62195	0.3444	3.55121	0.00134568
11	ENSSSCG00000050568	ENSSSCT00000088991	9731019	9731786	9731295;9731664;9731361;9731272;9731664	Distal Intergenic	2.39559	4.1745	2.50857	0.32184	0.1777	0.27552	3.5501	0.0399045
5	ENSSSCG00000036723	ENSSSCT00000059795	58990538	58991293	58990633;58990979;58990985;58990990	Distal Intergenic	5.13098	6.3135	5.44806	0.33972	0.56864	0.53382	3.55006	0.00352289
1	ENSSSCG00000041700	ENSSSCT00000067388	248374852	248375618	248375290;248375251;248375261	Promoter (1-2kb)	5.097	6.8655	5.3865	0.51852	0.58641	0.37884	3.54751	0.00985759
6	ENSSSCG00000002754	ENSSSCT00000085311	17311197	17311997	17311613;17311611;17311647	Downstream (1-2kb)	3.66984	4.60575	3.64743	0.3576	0.26655	0.39606	3.54681	0.00681509
14	ENSSSCG00000010554	ENSSSCT00000074035	111450492	111451260	111450906;111450911;111450879	Distal Intergenic	10.3809	12.8685	9.72648	0.92976	1.04843	0.84378	3.54664	0.00874684
6	ENSSSCG00000042964	ENSSSCT00000072349	34462667	34463264	34462893;34462910;34462921	Distal Intergenic	3.60188	4.554	3.60126	0.3576	0.37317	0.27552	3.54642	0.00733774
7	ENSSSCG00000035989	ENSSSCT00000058342	85176136	85176556	85176313;85176330;85176369	Distal Intergenic	1.95385	2.208	1.83141	0.12516	0.30209	0.0861	3.54533	0.000480378
11	ENSSSCG00000043080	ENSSSCT00000079114	76293168	76293442	76293300;76293288	Distal Intergenic	1.08736	1.38	0.81567	0.05364	0.12439	0.10332	3.54459	0.0239593
11	ENSSSCG00000047458	ENSSSCT00000075521	49592955	49593589	49593340;49593327;49593267	Downstream (2-3kb)	4.97807	5.796	4.37076	0.37548	0.33763	0.58548	3.54381	0.00642563
15	ENSSSCG00000015771	ENSSSCT00000017172	39571853	39572377	39571991;39572198;39572089;39572083	Distal Intergenic	1.5291	1.91475	1.44666	0.10728	0.08885	0.22386	3.54156	0.00579757
14	ENSSSCG00000019440	ENSSSCT00000021035	43294226	43294999	43294621;43294640;43294639	Promoter (2-3kb)	6.21834	6.624	5.52501	0.51852	0.33763	0.72324	3.5397	0.00136047
1	ENSSSCG00000046698	ENSSSCT00000073969	89115305	89116084	89115544;89115958;89115550;89115944;89115570;89115954	Distal Intergenic	2.41258	3.05325	3.35502	0.28608	0.30209	0.1722	3.53614	0.00935246
8	ENSSSCG00000036184	ENSSSCT00000060121	37720876	37721501	37721263;37721244;37721264	Intron (ENSSSCT00000048072/ENSSSCG00000008813, intron 3 of 21)	2.0388	2.84625	2.41623	0.05364	0.24878	0.32718	3.53564	0.00591746
1	ENSSSCG00000043325	ENSSSCT00000078652	51269067	51269593	51269296;51269328;51269289	Distal Intergenic	3.27907	4.15725	3.32424	0.14304	0.3554	0.4305	3.53402	0.0044238
16	ENSSSCG00000016850	ENSSSCT00000060018	23705097	23705704	23705531;23705514;23705551	Intron (ENSSSCT00000032662/ENSSSCG00000016850, intron 9 of 19)	1.63104	2.208	1.87758	0.19668	0.14216	0.15498	3.53311	0.00859495
14	ENSSSCG00000022351	ENSSSCT00000011607	115199684	115200017	115199878;115199882;115199870	Distal Intergenic	1.13833	1.7595	1.35432	0.07152	0.12439	0.1722	3.52998	0.0172185
6	ENSSSCG00000041075	ENSSSCT00000089306	71170001	71170756	71170428;71170423;71170451	Intron (ENSSSCT00000089306/ENSSSCG00000041075, intron 1 of 2)	3.97566	5.26125	4.1553	0.32184	0.42648	0.41328	3.52721	0.00922181
9	ENSSSCG00000044067	ENSSSCT00000074725	103296047	103296580	103296311;103296316;103296307	Distal Intergenic	4.19653	4.623	4.52466	0.21456	0.44425	0.49938	3.52627	3.78E-05
17	ENSSSCG00000007063	ENSSSCT00000079417	18927890	18928169	18927991;18928004;18928011	Distal Intergenic	1.17231	1.29375	1.20042	0.10728	0.14216	0.06888	3.52585	7.55E-05
6	ENSSSCG00000002764	ENSSSCT00000003062	28968512	28969667	28968971;28969214;28968713;28969064;28968980	5' UTR	8.12122	9.936	8.17209	0.894	0.76411	0.61992	3.52532	0.00491922
1	ENSSSCG00000034963	ENSSSCT00000066199	165224740	165225461	165225090;165225062;165225056	Intron (ENSSSCT00000049360/ENSSSCG00000034963, intron 4 of 5)	3.10917	4.002	3.64743	0.46488	0.1777	0.29274	3.52389	0.00330798
13	ENSSSCG00000011514	ENSSSCT00000031407	51181470	51181819	51181603;51181657;51181646	Intron (ENSSSCT00000046150/ENSSSCG00000011514, intron 1 of 9)	2.3786	2.39775	1.67751	0.1788	0.14216	0.24108	3.52142	0.0132465
3	ENSSSCG00000028947	ENSSSCT00000040046	77691542	77692033	77691785;77691802;77691803	Intron (ENSSSCT00000009160/ENSSSCG00000028947, intron 2 of 12)	3.60188	3.57075	3.30885	0.33972	0.1777	0.39606	3.52033	2.44E-05
15	ENSSSCG00000040370	ENSSSCT00000048992	108205242	108205853	108205436;108205471;108205532	Intron (ENSSSCT00000017554/ENSSSCG00000016123, intron 2 of 22)	2.05579	3.105	2.27772	0.12516	0.21324	0.30996	3.52015	0.0171479
2	ENSSSCG00000047164	ENSSSCT00000087843	66763917	66764131	66764022	Intron (ENSSSCT00000048932/ENSSSCG00000013715, intron 1 of 6)	0.47572	0.81075	0.53865	0.0894	0.03554	0.03444	3.51745	0.029449
19	ENSSSCG00000048054	ENSSSCT00000085712	102495114	102495704	102495309;102495310;102495380	Distal Intergenic	1.54609	1.98375	1.72368	0.10728	0.23101	0.12054	3.51725	0.0034894
15	ENSSSCG00000049223	ENSSSCT00000088846	7494356	7494929	7494561;7494744;7494579;7494635	Promoter (<=1kb)	3.27907	4.08825	2.9241	0.2682	0.3554	0.27552	3.51678	0.0114855
13	ENSSSCG00000047294	ENSSSCT00000090642	85054162	85054540	85054290;85054314;85054334	Distal Intergenic	0.64562	1.173	1.01574	0.0894	0.10662	0.05166	3.51647	0.0301958
15	ENSSSCG00000015774	ENSSSCT00000017175	44017599	44018209	44017989;44017992;44017982	Intron (ENSSSCT00000026310/ENSSSCG00000015774, intron 3 of 28)	1.61405	2.1735	1.6929	0.21456	0.21324	0.05166	3.51481	0.00665145
6	ENSSSCG00000003451	ENSSSCT00000003832	73052173	73053114	73052800;73052448;73052831;73052434;73052842	Distal Intergenic	7.79841	9.50475	7.17174	0.57216	0.63972	0.92988	3.51443	0.00749144
13	ENSSSCG00000025053	ENSSSCT00000024414	53874013	53875164	53874353;53874698;53875014;53874704;53874716;53875064	Distal Intergenic	8.47801	11.2988	8.40294	0.8046	0.83519	0.82656	3.51421	0.0121327
8	ENSSSCG00000009226	ENSSSCT00000057387	131623965	131624321	131624147;131624122;131624119	Distal Intergenic	1.83492	2.57025	1.8468	0.16092	0.24878	0.13776	3.51349	0.0145845
15	ENSSSCG00000051377	ENSSSCT00000072891	18883053	18883655	18883292;18883240;18883351	Intron (ENSSSCT00000047403/ENSSSCG00000023479, intron 1 of 13)	3.24509	3.32925	3.21651	0.30396	0.12439	0.4305	3.51096	0.000217847
11	ENSSSCG00000034763	ENSSSCT00000043241	76658388	76658778	76658649;76658620;76658617	Distal Intergenic	2.61646	2.415	2.16999	0.1788	0.1777	0.27552	3.51025	0.00215914
13	ENSSSCG00000050226	ENSSSCT00000080605	33076705	33078204	33077046;33077380;33077593;33077052;33077388;33077653;33077069;33077360;33077707	Promoter (<=1kb)	21.2375	26.1683	20.8227	2.27076	1.9547	1.77366	3.50755	0.00647867
15	ENSSSCG00000016122	ENSSSCT00000036436	107307958	107308615	107308242;107308247;107308242	Distal Intergenic	3.82275	4.9335	3.87828	0.39336	0.37317	0.3444	3.50753	0.0086545
13	ENSSSCG00000011888	ENSSSCT00000059128	140046334	140046990	140046730;140046657;140046715	Intron (ENSSSCT00000041503/ENSSSCG00000011888, intron 7 of 15)	4.09459	5.01975	3.50892	0.2682	0.49756	0.3444	3.50725	0.0114345
4	ENSSSCG00000040681	ENSSSCT00000064366	55082912	55083259	55083077;55083063;55083074	Distal Intergenic	1.37619	1.9665	1.49283	0.19668	0.15993	0.06888	3.50647	0.0119648
14	ENSSSCG00000046354	ENSSSCT00000085459	1525793	1526494	1526150;1526036;1526073	Distal Intergenic	2.46355	3.67425	3.24729	0.30396	0.1777	0.3444	3.50605	0.0137158
7	ENSSSCG00000042629	ENSSSCT00000088440	4200725	4201009	4200853;4200865;4200909	Distal Intergenic	2.53151	2.70825	2.32389	0.10728	0.24878	0.30996	3.50545	0.000310319
15	ENSSSCG00000016248	ENSSSCT00000017692	128881328	128881804	128881628;128881621;128881585	Distal Intergenic	2.02181	2.3805	1.80063	0.19668	0.1777	0.1722	3.50445	0.00784197
13	ENSSSCG00000022105	ENSSSCT00000026178	92109151	92109971	92109601;92109583;92109609	Intron (ENSSSCT00000052603/ENSSSCG00000022105, intron 7 of 8)	4.34944	5.33025	4.29381	0.37548	0.40871	0.44772	3.50372	0.00606698
1	ENSSSCG00000004644	ENSSSCT00000005129	121476213	121476659	121476451;121476433;121476439	Intron (ENSSSCT00000059948/ENSSSCG00000004645, intron 7 of 9)	2.2087	2.9325	2.07765	0.3576	0.10662	0.1722	3.50372	0.00993029
14	ENSSSCG00000010627	ENSSSCT00000063953	121294692	121295282	121294937;121294969;121294936	Intron (ENSSSCT00000011623/ENSSSCG00000010627, intron 1 of 12)	4.14556	5.244	3.81672	0.28608	0.56864	0.30996	3.50322	0.00903262
18	ENSSSCG00000018277	ENSSSCT00000019872	46457589	46458351	46457854;46458143;46457852;46458162;46457842;46458167	Intron (ENSSSCT00000077077/ENSSSCG00000041810, intron 2 of 2)	5.47078	5.74425	5.15565	0.447	0.51533	0.48216	3.50248	0.00102149
14	ENSSSCG00000010621	ENSSSCT00000054427	120470193	120470490	120470300;120470348;120470371	Intron (ENSSSCT00000060301/ENSSSCG00000010621, intron 3 of 15)	0.86649	1.3455	0.78489	0.10728	0.07108	0.0861	3.50234	0.0345314
13	ENSSSCG00000044894	ENSSSCT00000078270	69202563	69203437	69202996;69203258;69202977;69202957;69203275	Intron (ENSSSCT00000041022/ENSSSCG00000011593, intron 3 of 6)	4.67225	5.4165	4.67856	0.46488	0.39094	0.44772	3.5019	0.00282577
1	ENSSSCG00000005060	ENSSSCT00000052096	184945350	184945953	184945701;184945662;184945662	Intron (ENSSSCT00000043033/ENSSSCG00000005060, intron 16 of 40)	2.00482	2.7255	2.43162	0.25032	0.10662	0.27552	3.5013	0.00641209
16	ENSSSCG00000021282	ENSSSCT00000022894	27571138	27571496	27571390	Intron (ENSSSCT00000031007/ENSSSCG00000021208, intron 6 of 9)	0.79853	1.1385	0.84645	0.05364	0.08885	0.10332	3.50127	0.0140669
13	ENSSSCG00000048069	ENSSSCT00000067570	197894001	197894962	197894255;197894269;197894257;197894823	Distal Intergenic	6.13339	6.33075	5.87898	0.5364	0.56864	0.5166	3.49971	0.000472091
1	ENSSSCG00000051392	ENSSSCT00000073389	249173249	249174030	249173663;249173620;249173737	Distal Intergenic	6.98289	9.2115	9.43407	0.78672	0.74634	0.74046	3.49475	0.00993577
6	ENSSSCG00000037264	ENSSSCT00000086588	98411890	98412133	98412015	Intron (ENSSSCT00000086588/ENSSSCG00000037264, intron 1 of 8)	0.47572	0.60375	0.50787	0.05364	0.03554	0.05166	3.49448	0.00545826
5	ENSSSCG00000036075	ENSSSCT00000048764	82182255	82182641	82182423;82182469;82182464	Intron (ENSSSCT00000081402/ENSSSCG00000036075, intron 5 of 6)	1.22328	1.4145	1.15425	0.14304	0.14216	0.05166	3.49275	0.00169774
15	ENSSSCG00000048712	ENSSSCT00000078904	48861226	48861570	48861349;48861361;48861381	Distal Intergenic	1.81793	2.2425	2.06226	0.12516	0.1777	0.24108	3.49265	0.00259518
1	ENSSSCG00000004387	ENSSSCT00000004849	74661146	74661794	74661359;74661611;74661426;74661581	Intron (ENSSSCT00000004849/ENSSSCG00000004387, intron 2 of 3)	4.57031	4.88175	3.58587	0.25032	0.42648	0.48216	3.49181	0.0080152
10	ENSSSCG00000010992	ENSSSCT00000012033	33107242	33108239	33107745;33107631;33107829;33107677	Intron (ENSSSCT00000042660/ENSSSCG00000010992, intron 3 of 7)	10.7547	12.3338	11.3886	1.10856	0.90627	1.05042	3.49156	0.00164469
16	ENSSSCG00000016816	ENSSSCT00000018309	19852056	19852581	19852337;19852347;19852365	Intron (ENSSSCT00000018309/ENSSSCG00000016816, intron 2 of 22)	3.00723	3.2775	3.01644	0.30396	0.21324	0.30996	3.49117	0.000296237
1	ENSSSCG00000005430	ENSSSCT00000005974	247359546	247360154	247359736;247359795;247359819	Distal Intergenic	1.80094	1.88025	1.27737	0.14304	0.1777	0.12054	3.49015	0.0148544
6	ENSSSCG00000003852	ENSSSCT00000004264	159140109	159140927	159140254;159140784;159140258;159140756;159140267;159140767	Intron (ENSSSCT00000004264/ENSSSCG00000003852, intron 3 of 10)	4.26449	4.01925	3.92445	0.32184	0.24878	0.5166	3.48913	1.40E-05
9	ENSSSCG00000015407	ENSSSCT00000082569	100248213	100248916	100248474;100248494;100248464	Intron (ENSSSCT00000016782/ENSSSCG00000015407, intron 1 of 8)	4.53633	4.3815	3.90906	0.3576	0.31986	0.46494	3.48903	0.00150658
16	ENSSSCG00000026842	ENSSSCT00000044818	8320858	8321646	8321194;8321173;8321236	Intron (ENSSSCT00000044818/ENSSSCG00000026842, intron 2 of 15)	3.24509	4.08825	3.52431	0.32184	0.30209	0.3444	3.48707	0.00552
12	ENSSSCG00000050001	ENSSSCT00000066591	42284068	42284723	42284446;42284437;42284439	Intron (ENSSSCT00000019295/ENSSSCG00000017728, intron 16 of 21)	3.5679	3.9675	3.73977	0.33972	0.37317	0.29274	3.48698	0.000767324
12	ENSSSCG00000017506	ENSSSCT00000072293	22896266	22897039	22896648;22896610;22896653	Intron (ENSSSCT00000051396/ENSSSCG00000017506, intron 1 of 14)	2.80335	3.88125	2.97027	0.2682	0.26655	0.32718	3.48561	0.0125786
14	ENSSSCG00000043365	ENSSSCT00000088295	130894473	130895249	130894880;130894859;130894857	Distal Intergenic	5.2669	6.60675	4.70934	0.42912	0.58641	0.46494	3.48558	0.0118295
19	ENSSSCG00000045540	ENSSSCT00000066922	79798718	79799323	79798936;79799142;79799153;79798931;79799179	Distal Intergenic	1.20629	1.53525	1.3851	0.14304	0.05331	0.1722	3.48504	0.00241174
13	ENSSSCG00000011251	ENSSSCT00000069576	22973408	22973607	22973537	Intron (ENSSSCT00000012318/ENSSSCG00000011251, intron 3 of 7)	1.59706	2.208	1.55439	0.2682	0.14216	0.06888	3.48326	0.0117789
13	ENSSSCG00000045618	ENSSSCT00000069019	104239871	104240740	104240080;104240075;104240428;104240087;104240427	Distal Intergenic	4.48536	5.46825	5.3865	0.3576	0.49756	0.5166	3.48321	0.0037953
10	ENSSSCG00000023807	ENSSSCT00000050582	33987318	33988057	33987516;33987698;33987529;33987725;33987673	Intron (ENSSSCT00000050582/ENSSSCG00000023807, intron 1 of 21)	6.21834	7.08975	5.77125	0.60792	0.56864	0.53382	3.47962	0.00434426
17	ENSSSCG00000046693	ENSSSCT00000088040	53930480	53931073	53930702;53930703;53930707	Distal Intergenic	2.56549	3.22575	3.01644	0.21456	0.24878	0.32718	3.47789	0.00432256
16	ENSSSCG00000038877	ENSSSCT00000046387	71663209	71664042	71663302;71663794;71663318;71663786;71663757	Intron (ENSSSCT00000018602/ENSSSCG00000017086, intron 10 of 19)	5.64068	6.0375	5.20182	0.51852	0.5331	0.46494	3.47644	0.00207765
15	ENSSSCG00000049772	ENSSSCT00000077460	47900522	47901017	47900764;47900809;47900794	Distal Intergenic	2.48054	3.3465	2.73942	0.1788	0.1777	0.41328	3.47618	0.00585089
6	ENSSSCG00000003770	ENSSSCT00000059550	135505714	135505995	135505842;135505846	Intron (ENSSSCT00000004172/ENSSSCG00000003770, intron 2 of 15)	0.73057	0.9315	1.06191	0.07152	0.03554	0.13776	3.47592	0.00848042
8	ENSSSCG00000008796	ENSSSCT00000053630	31678970	31679712	31679126;31679556;31679158;31679528;31679156;31679511	Intron (ENSSSCT00000049553/ENSSSCG00000008796, intron 2 of 7)	4.00964	4.22625	3.30885	0.30396	0.33763	0.39606	3.47584	0.00581924
14	ENSSSCG00000009672	ENSSSCT00000010605	11689247	11689817	11689501;11689454;11689506	Intron (ENSSSCT00000010605/ENSSSCG00000009672, intron 3 of 7)	2.10676	2.829	1.89297	0.12516	0.23101	0.2583	3.4742	0.0166053
14	ENSSSCG00000035187	ENSSSCT00000050799	71864156	71864625	71864444;71864442;71864411	Promoter (1-2kb)	1.66502	2.05275	2.33928	0.12516	0.23101	0.18942	3.47273	0.0097397
5	ENSSSCG00000045661	ENSSSCT00000075219	45208346	45209445	45208662;45209179;45208644;45209224;45208648;45209218	Intron (ENSSSCT00000052045/ENSSSCG00000024232, intron 12 of 14)	4.7572	6.21	5.2326	0.447	0.44425	0.56826	3.47242	0.00707939
4	ENSSSCG00000044324	ENSSSCT00000087553	61240271	61240877	61240643;61240562;61240455	Distal Intergenic	2.42957	3.70875	3.03183	0.23244	0.28432	0.30996	3.47147	0.0168979
2	ENSSSCG00000013300	ENSSSCT00000044361	26310230	26310708	26310490;26310516;26310529	5' UTR	2.24268	2.88075	2.4624	0.07152	0.31986	0.29274	3.47099	0.00241681
7	ENSSSCG00000002265	ENSSSCT00000002523	86255782	86256334	86256115;86256110;86256137	Distal Intergenic	3.89071	4.50225	4.63239	0.39336	0.21324	0.56826	3.47076	0.000851363
2	ENSSSCG00000013181	ENSSSCT00000014401	13338114	13339485	13338285;13338978;13338253;13338981;13338295;13338953;13339350	Promoter (<=1kb)	9.93915	12.4028	10.5575	0.76884	0.94181	1.25706	3.47064	0.00425297
8	ENSSSCG00000042317	ENSSSCT00000080865	82819373	82819914	82819597;82819599;82819657	Intron (ENSSSCT00000080865/ENSSSCG00000042317, intron 2 of 6)	2.80335	3.105	2.69325	0.28608	0.24878	0.24108	3.47059	0.00198915
7	ENSSSCG00000002432	ENSSSCT00000002702	111934742	111935451	111934835;111935221;111934851;111935223;111935223	Intron (ENSSSCT00000002702/ENSSSCG00000002432, intron 1 of 1)	3.68683	5.36475	4.0014	0.25032	0.49756	0.4305	3.4695	0.0150195
3	ENSSSCG00000040182	ENSSSCT00000051888	10323097	10323843	10323343;10323559;10323354;10323347	Distal Intergenic	4.65526	5.95125	4.75551	0.28608	0.51533	0.58548	3.46944	0.00597121
1	ENSSSCG00000004676	ENSSSCT00000005161	126642398	126642959	126642701;126642688;126642690	Intron (ENSSSCT00000005161/ENSSSCG00000004676, intron 1 of 39)	3.55091	3.726	3.29346	0.41124	0.30209	0.24108	3.46927	0.000400382
13	ENSSSCG00000037830	ENSSSCT00000040345	1933410	1933685	1933563	Intron (ENSSSCT00000053187/ENSSSCG00000037430, intron 9 of 22)	0.96843	1.05225	1.26198	0.07152	0.03554	0.18942	3.46886	0.00194749
16	ENSSSCG00000016861	ENSSSCT00000085968	26066126	26066665	26066463;26066369;26066329	Intron (ENSSSCT00000085968/ENSSSCG00000016861, intron 6 of 19)	1.5291	1.70775	1.64673	0.21456	0.08885	0.13776	3.46853	5.03E-05
4	ENSSSCG00000006296	ENSSSCT00000006901	81974368	81974917	81974580;81974591;81974610	Intron (ENSSSCT00000006901/ENSSSCG00000006296, intron 3 of 9)	1.97084	2.553	1.90836	0.23244	0.15993	0.18942	3.46674	0.0102919
11	ENSSSCG00000036326	ENSSSCT00000055321	1270197	1270905	1270549;1270614;1270577;1270560	Distal Intergenic	6.35426	7.9695	7.40259	0.60792	0.60418	0.75768	3.46334	0.00473322
14	ENSSSCG00000035873	ENSSSCT00000089902	35810491	35810812	35810636;35810654;35810639	Intron (ENSSSCT00000073954/ENSSSCG00000035873, intron 4 of 5)	3.17713	3.98475	3.92445	0.30396	0.40871	0.29274	3.46293	0.00518307
17	ENSSSCG00000007067	ENSSSCT00000044189	19639077	19639741	19639458;19639434;19639489	Distal Intergenic	3.46596	3.22575	3.01644	0.1788	0.42648	0.27552	3.46231	0.00021688
13	ENSSSCG00000024614	ENSSSCT00000077583	197358050	197358582	197358324;197358268;197358319	Intron (ENSSSCT00000027819/ENSSSCG00000024614, intron 8 of 21)	2.48054	3.2775	2.20077	0.25032	0.23101	0.24108	3.46166	0.0173921
2	ENSSSCG00000014176	ENSSSCT00000015488	104730755	104731458	104731051;104731031;104731043	Intron (ENSSSCT00000015488/ENSSSCG00000014176, intron 1 of 19)	3.398	3.6915	3.37041	0.28608	0.31986	0.3444	3.46028	0.00080018
8	ENSSSCG00000040704	ENSSSCT00000047014	79115187	79115608	79115398;79115394;79115372	Intron (ENSSSCT00000050561/ENSSSCG00000035623, intron 3 of 16)	2.51452	2.4495	2.16999	0.14304	0.21324	0.29274	3.45838	0.000663644
11	ENSSSCG00000009523	ENSSSCT00000079206	69348468	69348938	69348618;69348801	Promoter (<=1kb)	0.83251	0.897	0.78489	0.0894	0.05331	0.0861	3.45799	0.000630212
10	ENSSSCG00000011047	ENSSSCT00000065934	46491286	46491999	46491657;46491713;46491677;46491811	Intron (ENSSSCT00000062143/ENSSSCG00000011047, intron 1 of 8)	8.64791	8.98725	8.38755	0.5364	0.79965	1.0332	3.45727	5.59E-06
9	ENSSSCG00000035619	ENSSSCT00000047914	20764964	20766069	20765269;20765726;20765247;20765728;20765211;20765781	Intron (ENSSSCT00000061155/ENSSSCG00000035619, intron 3 of 18)	6.13339	7.88325	5.5404	0.55428	0.7108	0.5166	3.45638	0.0133134
9	ENSSSCG00000034739	ENSSSCT00000062802	110027508	110028167	110027780;110027755;110027782	Distal Intergenic	5.4368	8.1075	6.17139	0.73308	0.40871	0.65436	3.45636	0.0161828
14	ENSSSCG00000051069	ENSSSCT00000072577	114175152	114175516	114175324;114175292;114175304	Distal Intergenic	2.46355	3.08775	2.20077	0.28608	0.23101	0.18942	3.4558	0.0116094
1	ENSSSCG00000045514	ENSSSCT00000072157	228459520	228460561	228459873;228459918;228459912	Intron (ENSSSCT00000079928/ENSSSCG00000049398, intron 7 of 8)	7.16978	8.694	7.55649	0.69732	0.87073	0.56826	3.45456	0.00316894
5	ENSSSCG00000039316	ENSSSCT00000058525	59358089	59358997	59358217;59358512;59358480;59358526	Distal Intergenic	4.04362	4.0365	4.03218	0.30396	0.28432	0.5166	3.45451	0.000400808
16	ENSSSCG00000046953	ENSSSCT00000090286	21807668	21808539	21807957;21808323;21807932;21808251;21807985	Promoter (<=1kb)	8.25714	8.3145	6.55614	0.84036	0.42648	0.84378	3.45389	0.00469739
7	ENSSSCG00000002432	ENSSSCT00000002702	111927275	111928069	111927689;111927657;111927691	Intron (ENSSSCT00000002702/ENSSSCG00000002432, intron 1 of 1)	3.0582	4.01925	3.33963	0.42912	0.1777	0.3444	3.45303	0.00548085
1	ENSSSCG00000004289	ENSSSCT00000087532	53577382	53578111	53577518;53577844;53577534;53577874;53577528;53577826	Distal Intergenic	2.46355	3.08775	2.1546	0.21456	0.23101	0.2583	3.45258	0.0133999
13	ENSSSCG00000011443	ENSSSCT00000012523	34619116	34620218	34619732;34619777;34619744	Intron (ENSSSCT00000012522/ENSSSCG00000011442, intron 13 of 21)	8.12122	10.005	8.21826	0.75096	0.76411	0.89544	3.45009	0.00562346
4	ENSSSCG00000042697	ENSSSCT00000066851	22635279	22635941	22635534;22635488;22635513	Distal Intergenic	2.85432	3.5535	3.24729	0.33972	0.31986	0.22386	3.45009	0.00382389
15	ENSSSCG00000015756	ENSSSCT00000064393	37867957	37868265	37868099;37868084	Distal Intergenic	1.15532	1.56975	1.30815	0.0894	0.15993	0.12054	3.44684	0.00825302
19	ENSSSCG00000023618	ENSSSCT00000025868	108280282	108280481	108280358	Intron (ENSSSCT00000025868/ENSSSCG00000023618, intron 1 of 11)	0.39077	0.29325	0.4617	0.01788	0.03554	0.05166	3.44669	0.0162575
16	ENSSSCG00000047873	ENSSSCT00000070329	46922927	46923471	46923225;46923209;46923241	Intron (ENSSSCT00000079897/ENSSSCG00000041874, intron 2 of 2)	3.17713	3.9675	3.80133	0.33972	0.31986	0.3444	3.4466	0.00519406
2	ENSSSCG00000013399	ENSSSCT00000052764	46635708	46636194	46635922;46635955;46635952	Intron (ENSSSCT00000078676/ENSSSCG00000013399, intron 1 of 10)	2.48054	3.1395	2.21616	0.21456	0.15993	0.3444	3.44631	0.010782
5	ENSSSCG00000000625	ENSSSCT00000039050	60177925	60178609	60178352;60178359;60178378	Intron (ENSSSCT00000039050/ENSSSCG00000000625, intron 3 of 24)	3.38101	4.0365	3.29346	0.28608	0.26655	0.4305	3.44556	0.00373965
6	ENSSSCG00000050357	ENSSSCT00000076387	7884436	7884878	7884708;7884687;7884690	Intron (ENSSSCT00000055972/ENSSSCG00000042603, intron 4 of 5)	1.68201	1.60425	1.73907	0.25032	0.14216	0.06888	3.44525	3.93E-05
6	ENSSSCG00000003451	ENSSSCT00000003832	73048618	73048991	73048815;73048773;73048802	3' UTR	2.36161	2.691	2.24694	0.16092	0.31986	0.18942	3.44514	0.00139869
10	ENSSSCG00000044562	ENSSSCT00000071263	27847755	27848410	27847983;27848213;27847986;27848080	Intron (ENSSSCT00000053948/ENSSSCG00000010949, intron 2 of 24)	3.53392	5.4165	3.92445	0.37548	0.47979	0.32718	3.44471	0.0204467
1	ENSSSCG00000049981	ENSSSCT00000071027	223793867	223794792	223794294;223794609;223794277;223794629;223794314;223794635	Distal Intergenic	9.83721	12.558	10.9577	0.73308	1.29721	1.0332	3.44456	0.00460294
1	ENSSSCG00000022804	ENSSSCT00000044364	194874370	194874846	194874568;194874528;194874537	Distal Intergenic	0.93445	1.46625	1.03113	0.0894	0.07108	0.15498	3.44345	0.0217571
15	ENSSSCG00000050834	ENSSSCT00000082216	2154901	2155739	2155370;2155252;2155605;2155382;2155585	Distal Intergenic	3.97566	4.36425	4.70934	0.3576	0.51533	0.32718	3.44273	0.00159177
19	ENSSSCG00000012730	ENSSSCT00000041296	121005713	121006392	121006010;121006029;121006015;121006301	Intron (ENSSSCT00000013917/ENSSSCG00000012730, intron 3 of 19)	1.78395	2.50125	1.64673	0.25032	0.10662	0.18942	3.44058	0.019057
19	ENSSSCG00000044536	ENSSSCT00000073151	21260064	21260667	21260400;21260428;21260275;21260524	Distal Intergenic	1.24027	1.5525	1.63134	0.1788	0.15993	0.06888	3.44013	0.00493239
15	ENSSSCG00000048993	ENSSSCT00000083664	129863633	129863988	129863799;129863807;129863807	Distal Intergenic	1.56308	2.46675	1.89297	0.14304	0.21324	0.18942	3.4401	0.0204855
13	ENSSSCG00000047308	ENSSSCT00000074622	187313393	187313888	187313605;187313600;187313628	Distal Intergenic	2.31064	2.70825	3.21651	0.23244	0.31986	0.20664	3.43978	0.0099236
9	ENSSSCG00000041262	ENSSSCT00000070571	48404147	48404407	48404262;48404293;48404291	Promoter (2-3kb)	1.25726	1.449	1.06191	0.01788	0.07108	0.2583	3.43978	0.00195509
12	ENSSSCG00000043622	ENSSSCT00000074718	38759243	38759735	38759475;38759497;38759522	Intron (ENSSSCT00000019259/ENSSSCG00000017694, intron 8 of 52)	3.26208	4.01925	2.83176	0.37548	0.23101	0.32718	3.43717	0.0116915
4	ENSSSCG00000006859	ENSSSCT00000007512	117291449	117291850	117291669;117291627;117291665	Intron (ENSSSCT00000007512/ENSSSCG00000006859, intron 4 of 8)	2.08977	2.484	2.69325	0.19668	0.30209	0.1722	3.43704	0.00465746
2	ENSSSCG00000019175	ENSSSCT00000020770	18810667	18811516	18811011;18811437;18810967;18811056	Intron (ENSSSCT00000061124/ENSSSCG00000013284, intron 22 of 23)	5.35185	5.7615	5.06331	0.5364	0.33763	0.61992	3.43671	0.000417087
6	ENSSSCG00000024162	ENSSSCT00000066698	97278067	97278931	97278358;97278338;97278566;97278518	Intron (ENSSSCT00000066698/ENSSSCG00000024162, intron 4 of 7)	6.98289	7.26225	6.64848	0.48276	0.62195	0.82656	3.43544	5.02E-05
13	ENSSSCG00000039103	ENSSSCT00000038265	124620197	124620703	124620397;124620458;124620446	Distal Intergenic	2.48054	2.57025	1.83141	0.25032	0.23101	0.15498	3.43507	0.0113153
17	ENSSSCG00000036286	ENSSSCT00000039991	30792799	30793200	30793086;30793074;30793085	Promoter (1-2kb)	2.34462	2.622	2.09304	0.2682	0.19547	0.18942	3.43424	0.00420574
9	ENSSSCG00000015545	ENSSSCT00000042782	123749441	123751276	123749574;123749855;123749624;123749892;123749880;123750220;123750333;123750670;123750967;123750394;123750956;123751040	Downstream (<1kb)	11.2304	11.109	9.75726	0.94764	0.85296	1.17096	3.43313	0.00169075
13	ENSSSCG00000030581	ENSSSCT00000064934	67925491	67926159	67925887;67925885;67925864	Intron (ENSSSCT00000012670/ENSSSCG00000011578, intron 7 of 7)	7.57754	8.46975	7.35642	0.91188	0.5331	0.72324	3.43215	0.00100229
1	ENSSSCG00000047532	ENSSSCT00000088426	135912886	135913255	135913067;135913066;135913066	Intron (ENSSSCT00000085429/ENSSSCG00000047532, intron 1 of 1)	0.93445	1.1385	0.96957	0.07152	0.12439	0.0861	3.43145	0.0030237
12	ENSSSCG00000017672	ENSSSCT00000019236	36333926	36334146	36334012	Promoter (<=1kb)	0.69659	1.15575	0.98496	0.05364	0.08885	0.12054	3.43122	0.0216821
1	ENSSSCG00000051701	ENSSSCT00000069827	208717866	208718185	208718022;208718014;208718042	Distal Intergenic	0.83251	1.36275	0.84645	0.16092	0.01777	0.10332	3.43106	0.028627
4	ENSSSCG00000006337	ENSSSCT00000085209	87728515	87729152	87728755;87728767;87728758	Exon (ENSSSCT00000085209/ENSSSCG00000006337, exon 6 of 9)	3.68683	5.05425	3.78594	0.30396	0.44425	0.41328	3.43099	0.0126229
17	ENSSSCG00000037912	ENSSSCT00000043963	46736533	46737060	46736841;46736766;46736799	3' UTR	4.00964	4.899	4.03218	0.48276	0.37317	0.3444	3.43043	0.00482866
12	ENSSSCG00000017679	ENSSSCT00000022951	37708673	37709038	37708830;37708863;37708848	Distal Intergenic	1.68201	2.139	1.86219	0.12516	0.19547	0.20664	3.43009	0.0046619
13	ENSSSCG00000011579	ENSSSCT00000012672	68363570	68364198	68363780;68363812;68363815	Promoter (<=1kb)	8.03627	9.1425	7.24869	0.64368	0.69303	0.92988	3.42991	0.00460886
19	ENSSSCG00000012621	ENSSSCT00000076060	97927822	97928249	97927995;97928000;97928088	Promoter (2-3kb)	1.10435	1.2075	0.93879	0.07152	0.21324	0.01722	3.4282	0.000804363
3	ENSSSCG00000028947	ENSSSCT00000028590	77706662	77707312	77706995;77706993;77706982	Intron (ENSSSCT00000009160/ENSSSCG00000028947, intron 4 of 12)	4.68924	6.279	5.46345	0.50064	0.3554	0.67158	3.42712	0.00669214
14	ENSSSCG00000009716	ENSSSCT00000010652	20420328	20420535	20420423	Promoter (<=1kb)	0.56067	0.74175	0.56943	0.03576	0.01777	0.12054	3.42673	0.00319421
13	ENSSSCG00000011788	ENSSSCT00000080541	122738559	122739187	122738716;122738707;122738738;122739037	Intron (ENSSSCT00000058657/ENSSSCG00000011788, intron 12 of 47)	2.7184	3.39825	2.23155	0.3576	0.1777	0.24108	3.42663	0.0157013
16	ENSSSCG00000016866	ENSSSCT00000038506	27221181	27221453	27221300;27221299;27221289	Intron (ENSSSCT00000049727/ENSSSCG00000016866, intron 1 of 11)	1.27425	1.56975	1.32354	0.10728	0.15993	0.12054	3.426	0.00426032
9	ENSSSCG00000029449	ENSSSCT00000031330	127463742	127464167	127463914;127463954;127463978	Promoter (<=1kb)	1.39318	1.67325	1.46205	0.05364	0.21324	0.15498	3.42419	0.000611765
1	ENSSSCG00000004731	ENSSSCT00000005227	129141612	129141905	129141749;129141757;129141786	Promoter (2-3kb)	0.96843	1.863	1.33893	0.14304	0.14216	0.10332	3.42411	0.039555
16	ENSSSCG00000016884	ENSSSCT00000018388	32161505	32162286	32161668;32162065;32161676;32162052;32161693;32162028	Intron (ENSSSCT00000082027/ENSSSCG00000016885, intron 1 of 31)	2.5485	2.77725	2.66247	0.30396	0.31986	0.12054	3.4238	1.26E-05
11	ENSSSCG00000047793	ENSSSCT00000077835	77359650	77360993	77359877;77360117;77360734;77359909;77360728;77359854;77360703	Promoter (<=1kb)	10.9076	13.2308	9.94194	0.82248	0.95958	1.39482	3.42326	0.00739972
9	ENSSSCG00000042352	ENSSSCT00000077046	27331537	27332221	27331808;27331777;27331790;27331988	Distal Intergenic	5.53874	7.15875	5.40189	0.42912	0.60418	0.65436	3.42284	0.00965976
13	ENSSSCG00000012000	ENSSSCT00000072630	173674532	173675193	173674940;173674928;173674959	Intron (ENSSSCT00000089555/ENSSSCG00000012000, intron 1 of 14)	3.16014	4.67475	3.90906	0.41124	0.40871	0.27552	3.4223	0.0141014
1	ENSSSCG00000031194	ENSSSCT00000058595	53852064	53852583	53852273;53852268;53852264	Intron (ENSSSCT00000004744/ENSSSCG00000004290, intron 4 of 7)	1.98783	2.4495	2.18538	0.30396	0.12439	0.18942	3.42228	0.00162614
15	ENSSSCG00000045622	ENSSSCT00000071746	8665749	8666584	8666071;8666435;8666096;8666421;8666081;8666397	Intron (ENSSSCT00000017070/ENSSSCG00000015671, intron 5 of 12)	3.46596	2.91525	2.29311	0.28608	0.21324	0.30996	3.42204	0.01574
2	ENSSSCG00000013303	ENSSSCT00000014529	26563548	26564291	26563847;26564126;26563839;26564119;26563858;26564123	Intron (ENSSSCT00000014529/ENSSSCG00000013303, intron 1 of 17)	3.60188	3.864	3.2319	0.25032	0.24878	0.49938	3.42143	0.000780836
13	ENSSSCG00000043568	ENSSSCT00000068565	114600140	114600826	114600282;114600595;114600302;114600593;114600584	Distal Intergenic	2.49753	2.81175	2.01609	0.1788	0.19547	0.30996	3.42035	0.00906144
2	ENSSSCG00000039760	ENSSSCT00000050087	123927829	123928357	123928130;123928153;123928173	Distal Intergenic	1.47813	2.208	1.41588	0.19668	0.14216	0.13776	3.42021	0.0255987
3	ENSSSCG00000045810	ENSSSCT00000076687	85545847	85546488	85546200;85546245;85546221	Distal Intergenic	2.80335	2.5875	2.13921	0.14304	0.33763	0.22386	3.41793	0.00447273
6	ENSSSCG00000046108	ENSSSCT00000082124	87958502	87959078	87958689;87958682;87958720	Promoter (1-2kb)	3.51693	4.968	4.12452	0.30396	0.47979	0.39606	3.41788	0.0110966
2	ENSSSCG00000039760	ENSSSCT00000050087	124246687	124247441	124247012;124246962;124247021	Intron (ENSSSCT00000050087/ENSSSCG00000039760, intron 1 of 2)	2.10676	2.1735	1.73907	0.10728	0.26655	0.18942	3.41776	0.00263426
2	ENSSSCG00000045615	ENSSSCT00000076515	91143961	91144696	91144309;91144278;91144321	Distal Intergenic	3.43198	3.933	3.5397	0.39336	0.24878	0.37884	3.41692	0.00100144
10	ENSSSCG00000044562	ENSSSCT00000071263	27820643	27821604	27821033;27821161;27821055	Intron (ENSSSCT00000053948/ENSSSCG00000010949, intron 3 of 24)	5.70864	7.038	6.37146	0.55428	0.46202	0.7749	3.41594	0.00290969
2	ENSSSCG00000041248	ENSSSCT00000078355	85972405	85973158	85972729;85973057;85972806;85972733	Intron (ENSSSCT00000083121/ENSSSCG00000014094, intron 14 of 17)	2.85432	3.588	2.97027	0.3576	0.26655	0.2583	3.41501	0.0056002
15	ENSSSCG00000043635	ENSSSCT00000076603	8455931	8456686	8456184;8456457;8456169;8456476;8456200;8456470	Intron (ENSSSCT00000017070/ENSSSCG00000015671, intron 7 of 12)	4.36643	4.761	4.0014	0.28608	0.49756	0.44772	3.41441	0.0015989
6	ENSSSCG00000037263	ENSSSCT00000056260	36320618	36320894	36320732;36320782	Distal Intergenic	0.76455	0.828	0.49248	0.10728	0.07108	0.01722	3.41424	0.0203572
4	ENSSSCG00000050281	ENSSSCT00000067731	12794743	12794956	12794846	Distal Intergenic	0.69659	0.5865	0.78489	0.07152	0.07108	0.05166	3.41216	0.00771498
8	ENSSSCG00000009150	ENSSSCT00000067159	113945392	113945852	113945604;113945602;113945605	Distal Intergenic	3.43198	5.313	4.58622	0.37548	0.51533	0.36162	3.412	0.0173673
2	ENSSSCG00000012998	ENSSSCT00000014208	6973760	6974515	6974133;6974113;6974253	Intron (ENSSSCT00000014208/ENSSSCG00000012998, intron 8 of 8)	4.40041	4.5195	4.57083	0.59004	0.23101	0.44772	3.41047	6.85E-05
12	ENSSSCG00000017604	ENSSSCT00000055725	31602325	31602695	31602491;31602498;31602531	Intron (ENSSSCT00000019165/ENSSSCG00000017604, intron 2 of 3)	1.3592	1.39725	1.33893	0.05364	0.14216	0.18942	3.41024	0.000191572
13	ENSSSCG00000018185	ENSSSCT00000019780	80160169	80160665	80160359;80160378;80160398	Intron (ENSSSCT00000080150/ENSSSCG00000035771, intron 2 of 8)	4.63827	5.3475	4.98636	0.41124	0.51533	0.48216	3.40981	0.00168189
13	ENSSSCG00000011579	ENSSSCT00000012672	68362243	68362877	68362366;68362582;68362367;68362618;68362358;68362649	Promoter (<=1kb)	5.06302	5.26125	5.3865	0.59004	0.33763	0.55104	3.40934	3.69E-06
1	ENSSSCG00000005190	ENSSSCT00000065823	208348958	208349281	208349087;208349110;208349127	Intron (ENSSSCT00000005721/ENSSSCG00000005190, intron 3 of 11)	0.74756	0.8625	1.00035	0.05364	0.08885	0.10332	3.40866	0.00669973
13	ENSSSCG00000023437	ENSSSCT00000082448	61251026	61251861	61251168;61251632;61251215;61251631;61251617	Exon (ENSSSCT00000030746/ENSSSCG00000023437, exon 32 of 63)	4.53633	6.26175	5.41728	0.28608	0.62195	0.61992	3.40769	0.00777224
2	ENSSSCG00000013392	ENSSSCT00000014629	44756786	44757119	44756942;44756957;44756971	3' UTR	1.29124	1.863	1.70829	0.19668	0.10662	0.15498	3.40741	0.0118031
2	ENSSSCG00000037188	ENSSSCT00000052479	71498472	71499323	71498549;71498898;71499145;71498916;71499136;71498892	Intron (ENSSSCT00000078445/ENSSSCG00000037188, intron 1 of 4)	5.87854	5.175	4.60161	0.46488	0.46202	0.55104	3.40498	0.00580507
14	ENSSSCG00000010627	ENSSSCT00000011623	121250231	121250747	121250416;121250412;121250415	Intron (ENSSSCT00000025671/ENSSSCG00000010626, intron 15 of 19)	4.60429	5.2785	3.6936	0.447	0.26655	0.56826	3.40485	0.010237
7	ENSSSCG00000020462	ENSSSCT00000022057	116777556	116779371	116777874;116778340;116778909;116779307;116777786;116778332;116778925;116779263;116777889;116778361;116778909;116779239	Distal Intergenic	17.4487	17.9745	15.036	1.23372	1.68815	1.84254	3.40475	0.00258068
13	ENSSSCG00000024134	ENSSSCT00000048543	72478985	72479255	72479096;72479110	Promoter (<=1kb)	1.32522	1.035	1.36971	0.03576	0.21324	0.10332	3.40419	0.00267168
14	ENSSSCG00000025186	ENSSSCT00000010939	46817659	46818004	46817842;46817845;46817840	Intron (ENSSSCT00000042954/ENSSSCG00000025186, intron 9 of 20)	1.58007	2.05275	1.41588	0.16092	0.21324	0.10332	3.4024	0.0134643
13	ENSSSCG00000011295	ENSSSCT00000057732	26702337	26703043	26702662;26702657;26702660	Intron (ENSSSCT00000061604/ENSSSCG00000011295, intron 5 of 8)	4.50235	4.9335	3.98601	0.37548	0.51533	0.37884	3.40208	0.00371629
18	ENSSSCG00000021562	ENSSSCT00000038950	16683331	16683729	16683492;16683491;16683456;16683675	Intron (ENSSSCT00000047876/ENSSSCG00000021562, intron 13 of 41)	1.81793	1.36275	1.44666	0.12516	0.08885	0.22386	3.40161	0.0063493
12	ENSSSCG00000017801	ENSSSCT00000019373	46611938	46612754	46612124;46612500;46612143;46612493;46612126;46612552	Distal Intergenic	7.8154	8.004	6.84855	0.69732	0.63972	0.80934	3.40068	0.00232899
6	ENSSSCG00000035940	ENSSSCT00000044089	69720107	69721010	69720346;69720387;69720378	Promoter (<=1kb)	8.8348	8.81475	7.86429	0.66156	0.56864	1.18818	3.39917	0.000138517
19	ENSSSCG00000041483	ENSSSCT00000080226	84335668	84336025	84335874;84335871;84335898	Distal Intergenic	0.96843	1.39725	1.15425	0.07152	0.12439	0.13776	3.39905	0.0117358
9	ENSSSCG00000015238	ENSSSCT00000050215	56102229	56102794	56102590;56102599;56102574	Intron (ENSSSCT00000037995/ENSSSCG00000015238, intron 2 of 23)	4.19653	4.8645	3.41658	0.3576	0.51533	0.30996	3.39895	0.0108188
6	ENSSSCG00000042518	ENSSSCT00000088729	143085637	143086127	143085897;143085853;143085883	Intron (ENSSSCT00000075723/ENSSSCG00000003793, intron 2 of 27)	1.37619	2.01825	1.46205	0.19668	0.1777	0.0861	3.3987	0.0161795
4	ENSSSCG00000028620	ENSSSCT00000084899	122965406	122966138	122965727;122965682;122965711	Distal Intergenic	3.2281	4.50225	3.40119	0.25032	0.42648	0.37884	3.39846	0.0126822
13	ENSSSCG00000011217	ENSSSCT00000012283	13872815	13873718	13873019;13873506;13873065;13873492;13873037;13873516	Intron (ENSSSCT00000081034/ENSSSCG00000011217, intron 6 of 35)	5.47078	6.072	4.98636	0.3576	0.7108	0.49938	3.39822	0.00186833
14	ENSSSCG00000010655	ENSSSCT00000058431	126066640	126067022	126066840;126066878;126066831	Intron (ENSSSCT00000077024/ENSSSCG00000010654, intron 28 of 28)	0.91746	1.173	0.89262	0.14304	0.07108	0.06888	3.39793	0.00656229
14	ENSSSCG00000010497	ENSSSCT00000034869	107296460	107297237	107296833;107296831;107297117;107296839	Promoter (<=1kb)	5.21593	5.33025	4.10913	0.55428	0.33763	0.49938	3.39693	0.00647648
14	ENSSSCG00000043646	ENSSSCT00000091513	56251472	56252001	56251799;56251806;56251802	Promoter (<=1kb)	6.1164	6.95175	5.64813	0.7152	0.46202	0.6027	3.39441	0.00349267
15	ENSSSCG00000035195	ENSSSCT00000044365	13792100	13792392	13792245;13792217	Distal Intergenic	1.63104	1.518	1.81602	0.10728	0.10662	0.2583	3.39434	0.000449068
11	ENSSSCG00000009357	ENSSSCT00000045789	12765794	12765993	12765873	Promoter (2-3kb)	0.45873	0.74175	0.47709	0.03576	0.10662	0.01722	3.39384	0.023554
15	ENSSSCG00000016323	ENSSSCT00000017776	136836396	136836829	136836595;136836602;136836597	Intron (ENSSSCT00000071782/ENSSSCG00000016323, intron 8 of 8)	2.48054	3.45	2.60091	0.32184	0.24878	0.24108	3.39377	0.0132853
15	ENSSSCG00000026383	ENSSSCT00000066403	108996730	108997630	108997143;108997354;108997102;108997400;108997114;108997425	Intron (ENSSSCT00000046744/ENSSSCG00000026383, intron 2 of 15)	9.76925	10.902	9.44946	1.00128	0.78188	1.08486	3.39263	0.0016523
16	ENSSSCG00000048060	ENSSSCT00000068804	33629479	33630684	33629836;33630475;33629847;33630417;33629842;33630238;33630507	Distal Intergenic	6.47319	7.40025	6.63309	0.48276	0.83519	0.63714	3.39078	0.00076444
6	ENSSSCG00000035332	ENSSSCT00000049152	81260769	81261152	81261007;81261019;81261030	Promoter (<=1kb)	3.36402	3.39825	2.83176	0.33972	0.23101	0.3444	3.39009	0.00296831
13	ENSSSCG00000011616	ENSSSCT00000077390	71671528	71672365	71671679;71672037;71671676;71672044;71671756;71672077	Promoter (<=1kb)	7.79841	10.2293	8.35677	0.87612	0.79965	0.84378	3.38845	0.00838621
13	ENSSSCG00000039791	ENSSSCT00000043048	68264837	68265659	68265233;68265188;68265253	Distal Intergenic	3.12616	3.67425	3.52431	0.3576	0.28432	0.3444	3.3879	0.00235581
6	ENSSSCG00000003396	ENSSSCT00000024230	70104352	70105099	70104836;70104842;70104824	Intron (ENSSSCT00000003767/ENSSSCG00000003396, intron 6 of 17)	4.60429	5.451	4.29381	0.3576	0.47979	0.53382	3.38744	0.00546644
16	ENSSSCG00000028786	ENSSSCT00000071474	47654628	47655053	47654838;47654814;47654826	Distal Intergenic	1.59706	1.32825	1.52361	0.14304	0.21324	0.06888	3.38738	0.000656512
1	ENSSSCG00000005503	ENSSSCT00000076294	258066027	258066901	258066365;258066805;258066353;258066389	Distal Intergenic	4.80817	5.7615	4.24764	0.59004	0.55087	0.27552	3.38695	0.00731617
13	ENSSSCG00000011977	ENSSSCT00000013106	160054402	160055563	160054812;160054802;160054746;160055271;160055269;160055426	Distal Intergenic	9.75226	11.8335	9.55719	1.09068	0.90627	0.98154	3.38625	0.00575647
10	ENSSSCG00000010992	ENSSSCT00000042660	33095225	33095474	33095328;33095344;33095342	Intron (ENSSSCT00000012035/ENSSSCG00000010994, intron 29 of 32)	1.42716	1.4835	1.67751	0.12516	0.12439	0.18942	3.38572	0.00161179
16	ENSSSCG00000047817	ENSSSCT00000090744	52337698	52337921	52337807;52337803	Promoter (1-2kb)	0.56067	0.6555	0.6156	0.05364	0.03554	0.0861	3.38551	0.000344379
6	ENSSSCG00000032196	ENSSSCT00000041476	61847544	61847894	61847639;61847788	Intron (ENSSSCT00000062348/ENSSSCG00000032196, intron 1 of 1)	0.5097	0.759	0.58482	0.05364	0.10662	0.01722	3.38454	0.0102483
7	ENSSSCG00000051493	ENSSSCT00000087749	92358333	92358759	92358506;92358514;92358558	Promoter (1-2kb)	1.97084	2.36325	2.10843	0.2682	0.14216	0.20664	3.38428	0.00168393
13	ENSSSCG00000038062	ENSSSCT00000070236	179583767	179584129	179583911;179583905;179583918	Distal Intergenic	1.71599	1.9665	1.46205	0.12516	0.19547	0.1722	3.38388	0.00773869
7	ENSSSCG00000002298	ENSSSCT00000002559	91587261	91587471	91587418;91587390	Promoter (2-3kb)	1.03639	0.91425	0.96957	0.10728	0.01777	0.15498	3.38242	8.98E-05
15	ENSSSCG00000035195	ENSSSCT00000044365	13771489	13772035	13771847;13771856;13771875	Distal Intergenic	2.34462	3.036	2.52396	0.3576	0.19547	0.20664	3.37917	0.00512226
13	ENSSSCG00000022105	ENSSSCT00000052603	92086672	92087157	92086909;92086906;92086923	Intron (ENSSSCT00000052603/ENSSSCG00000022105, intron 5 of 8)	1.93686	2.3805	1.73907	0.19668	0.21324	0.1722	3.37908	0.0104001
5	ENSSSCG00000041180	ENSSSCT00000090177	93273614	93274543	93273787;93274120;93274415;93273815;93274171;93273758;93274176	Intron (ENSSSCT00000090177/ENSSSCG00000041180, intron 1 of 1)	4.62128	5.3475	4.44771	0.55428	0.24878	0.58548	3.37608	0.00144248
2	ENSSSCG00000031590	ENSSSCT00000044280	17079228	17079930	17079671;17079613;17079625	Distal Intergenic	5.31787	6.12375	5.15565	0.3576	0.60418	0.63714	3.37578	0.00189469
13	ENSSSCG00000011813	ENSSSCT00000074295	127506362	127506635	127506500;127506492	Intron (ENSSSCT00000012925/ENSSSCG00000011813, intron 1 of 14)	0.90047	1.035	0.63099	0.05364	0.14216	0.05166	3.37451	0.017925
5	ENSSSCG00000051328	ENSSSCT00000069815	97460012	97461191	97460312;97460775;97460295;97460790;97460283;97460794	Distal Intergenic	4.99506	5.36475	4.60161	0.41124	0.49756	0.53382	3.37448	0.00189714
2	ENSSSCG00000033786	ENSSSCT00000041686	45052366	45053028	45052475;45052839;45052500;45052801;45052504;45052846	Intron (ENSSSCT00000014630/ENSSSCG00000013393, intron 6 of 15)	2.85432	3.22575	2.81637	0.12516	0.31986	0.41328	3.37367	0.000187514
15	ENSSSCG00000032213	ENSSSCT00000060340	24904786	24905567	24905062;24905466;24905069;24905065;24905478;24905045	3' UTR	8.22316	9.798	8.37216	1.0728	0.3554	1.1193	3.37302	0.000875833
2	ENSSSCG00000013232	ENSSSCT00000064478	14977525	14978154	14977780;14977772;14977784	Distal Intergenic	4.04362	4.39875	3.81672	0.48276	0.39094	0.30996	3.37253	0.00101788
1	ENSSSCG00000031105	ENSSSCT00000067091	225241044	225241603	225241350;225241340;225241354	Intron (ENSSSCT00000050062/ENSSSCG00000031105, intron 2 of 3)	2.58248	3.43275	2.9241	0.33972	0.23101	0.29274	3.37195	0.00755101
4	ENSSSCG00000006056	ENSSSCT00000006645	34509981	34510814	34510406;34510412;34510398	Downstream (<1kb)	4.96108	6.15825	5.10948	0.48276	0.56864	0.5166	3.37156	0.00572133
13	ENSSSCG00000011743	ENSSSCT00000083557	108374522	108375574	108374600;108375037;108374987;108374993	Distal Intergenic	7.15279	9.6945	7.75656	0.78672	0.81742	0.7749	3.37043	0.0105252
2	ENSSSCG00000034975	ENSSSCT00000051030	98261803	98262161	98261964;98261973;98262000	Intron (ENSSSCT00000045697/ENSSSCG00000035025, intron 89 of 91)	1.27425	1.587	0.96957	0.0894	0.1777	0.10332	3.37042	0.0209998
5	ENSSSCG00000034418	ENSSSCT00000052682	59842108	59842792	59842596;59842593;59842616	Intron (ENSSSCT00000038763/ENSSSCG00000032097, intron 3 of 9)	4.57031	4.95075	4.67856	0.28608	0.63972	0.44772	3.3699	1.06E-05
12	ENSSSCG00000017694	ENSSSCT00000042467	38829396	38829779	38829615;38829621;38829610	Intron (ENSSSCT00000055904/ENSSSCG00000017694, intron 1 of 56)	2.15773	2.0355	2.69325	0.12516	0.23101	0.30996	3.36989	0.00636688
7	ENSSSCG00000002014	ENSSSCT00000002253	75504989	75505677	75505336;75505341;75505331	Distal Intergenic	4.55332	4.70925	4.23225	0.55428	0.3554	0.39606	3.36947	0.000228719
16	ENSSSCG00000016848	ENSSSCT00000018347	23582570	23583104	23582875;23582880;23582877	Intron (ENSSSCT00000025413/ENSSSCG00000016848, intron 18 of 23)	4.00964	4.43325	3.77055	0.50064	0.40871	0.27552	3.36567	0.00115971
11	ENSSSCG00000019369	ENSSSCT00000020964	62799010	62799373	62799172;62799193;62799171	Intron (ENSSSCT00000042773/ENSSSCG00000009489, intron 2 of 8)	1.76696	2.1045	1.92375	0.07152	0.28432	0.20664	3.36499	0.000313432
9	ENSSSCG00000045337	ENSSSCT00000081049	99709546	99709745	99709653	Intron (ENSSSCT00000067483/ENSSSCG00000015405, intron 4 of 14)	0.61164	0.4485	0.56943	0.07152	0.01777	0.06888	3.36494	0.00507785
19	ENSSSCG00000041787	ENSSSCT00000084231	9799870	9800682	9799995;9800378;9800000;9800420;9800361	Promoter (1-2kb)	3.61887	4.50225	4.17069	0.42912	0.21324	0.55104	3.36455	0.00188246
4	ENSSSCG00000036133	ENSSSCT00000062885	75539446	75540140	75539723;75539776;75539776	Intron (ENSSSCT00000006841/ENSSSCG00000006243, intron 3 of 3)	5.69165	5.658	4.78629	0.5364	0.46202	0.56826	3.3645	0.00340016
4	ENSSSCG00000006624	ENSSSCT00000060270	97877420	97878297	97877544;97877995;97877559;97877996;97877560;97877958	Intron (ENSSSCT00000089352/ENSSSCG00000006624, intron 3 of 14)	5.70864	6.71025	6.23295	0.57216	0.5331	0.70602	3.36424	0.00202598
7	ENSSSCG00000032538	ENSSSCT00000042648	46800772	46801225	46800957;46800932;46800960	Intron (ENSSSCT00000042648/ENSSSCG00000032538, intron 1 of 5)	2.39559	2.5875	2.10843	0.28608	0.21324	0.18942	3.36406	0.00309392
15	ENSSSCG00000016199	ENSSSCT00000017640	120825537	120826466	120825706;120825772;120826236;120825785;120826297;120826243	Intron (ENSSSCT00000028116/ENSSSCG00000016199, intron 1 of 7)	3.04121	3.657	3.12417	0.46488	0.23101	0.2583	3.36372	0.00160021
12	ENSSSCG00000017752	ENSSSCT00000060207	43835950	43836881	43836406;43836119;43836422;43836398	Distal Intergenic	4.11158	5.6925	4.70934	0.57216	0.37317	0.46494	3.36334	0.0100673
7	ENSSSCG00000001099	ENSSSCT00000090931	19900207	19901252	19900392;19900893;19900381;19900407;19900921;19900908	Intron (ENSSSCT00000075719/ENSSSCG00000001099, intron 4 of 13)	6.30329	7.7625	6.72543	0.55428	0.65749	0.80934	3.36275	0.00388793
6	ENSSSCG00000022302	ENSSSCT00000083770	53346681	53347387	53346933;53347164;53346925;53347161;53346902;53347183	Intron (ENSSSCT00000022965/ENSSSCG00000022302, intron 1 of 16)	5.19894	6.08925	5.52501	0.51852	0.46202	0.65436	3.36232	0.00178399
18	ENSSSCG00000016532	ENSSSCT00000018000	14093122	14093615	14093378;14093368;14093393	Promoter (<=1kb)	4.43439	5.05425	4.20147	0.30396	0.39094	0.63714	3.36142	0.00133154
3	ENSSSCG00000020878	ENSSSCT00000082896	101842251	101842866	101842601;101842592;101842656	Distal Intergenic	3.19412	4.3815	3.50892	0.50064	0.31986	0.2583	3.36105	0.00894132
5	ENSSSCG00000033337	ENSSSCT00000059811	57554837	57555152	57554988;57555008;57554996	Distal Intergenic	1.22328	1.3455	1.24659	0.10728	0.19547	0.06888	3.35988	2.69E-05
19	ENSSSCG00000030241	ENSSSCT00000082835	88197352	88197979	88197442;88197746;88197712;88197755	Intron (ENSSSCT00000068322/ENSSSCG00000030241, intron 2 of 3)	1.61405	2.07	2.12382	0.19668	0.24878	0.12054	3.35914	0.00623279
1	ENSSSCG00000004639	ENSSSCT00000054894	121390254	121390652	121390487;121390441;121390463	Distal Intergenic	1.58007	1.98375	1.50822	0.19668	0.15993	0.13776	3.3589	0.00858583
13	ENSSSCG00000011813	ENSSSCT00000074295	127507103	127507464	127507263;127507269;127507279	Intron (ENSSSCT00000012925/ENSSSCG00000011813, intron 1 of 14)	2.12375	2.50125	1.66212	0.12516	0.1777	0.30996	3.35886	0.0127331
14	ENSSSCG00000009994	ENSSSCT00000065286	46878679	46878933	46878815;46878823	Intron (ENSSSCT00000010951/ENSSSCG00000009994, intron 1 of 20)	1.56308	1.4145	1.36971	0.14304	0.1777	0.10332	3.35778	0.000659935
3	ENSSSCG00000046984	ENSSSCT00000089163	110648700	110649307	110648938;110648960;110648947	Promoter (<=1kb)	4.14556	5.91675	3.87828	0.42912	0.58641	0.3444	3.35769	0.0213926
15	ENSSSCG00000035842	ENSSSCT00000079033	105794475	105795285	105794880;105794865;105794813	Intron (ENSSSCT00000048490/ENSSSCG00000016110, intron 17 of 22)	6.04844	6.57225	5.81742	0.7152	0.60418	0.48216	3.35539	0.000725921
1	ENSSSCG00000040418	ENSSSCT00000058778	131570743	131571047	131570889;131570886;131570938	Intron (ENSSSCT00000058778/ENSSSCG00000040418, intron 9 of 12)	1.29124	1.449	1.43127	0.0894	0.26655	0.05166	3.35531	0.000178556
9	ENSSSCG00000015334	ENSSSCT00000068445	75259684	75260816	75259943;75260305;75260545;75259911;75260358;75259904;75260311;75260539;75260597	Promoter (<=1kb)	10.6018	12.144	9.74187	0.85824	0.92404	1.39482	3.35411	0.00348303
12	ENSSSCG00000021384	ENSSSCT00000064446	36484567	36484884	36484721;36484708;36484739	Intron (ENSSSCT00000019237/ENSSSCG00000017673, intron 20 of 26)	0.57766	1.22475	0.89262	0.05364	0.10662	0.10332	3.35399	0.0481667
6	ENSSSCG00000003105	ENSSSCT00000003444	52666989	52667654	52667216;52667501;52667452;52667186;52667458	Distal Intergenic	4.67225	6.74475	5.32494	0.5364	0.5331	0.56826	3.35367	0.0144225
2	ENSSSCG00000038779	ENSSSCT00000071664	108735445	108735747	108735594;108735594;108735616	Promoter (<=1kb)	1.58007	1.98375	1.66212	0.16092	0.19547	0.15498	3.35325	0.00568181
3	ENSSSCG00000008459	ENSSSCT00000009261	96988978	96989338	96989121;96989144;96989176	Distal Intergenic	1.47813	1.518	0.96957	0.1788	0.08885	0.12054	3.35274	0.019365
19	ENSSSCG00000040285	ENSSSCT00000038581	51136173	51136883	51136474;51136787;51136267;51136479;51136465	Distal Intergenic	1.81793	1.88025	1.30815	0.14304	0.08885	0.2583	3.35234	0.00995444
1	ENSSSCG00000050396	ENSSSCT00000090551	4152224	4152423	4152331	Distal Intergenic	0.54368	0.5175	0.55404	0.07152	0.01777	0.06888	3.35218	7.77E-05
19	ENSSSCG00000045470	ENSSSCT00000086523	59828845	59829224	59829039;59829021;59829043	Intron (ENSSSCT00000030528/ENSSSCG00000029458, intron 1 of 5)	0.71358	1.36275	0.98496	0.07152	0.14216	0.0861	3.35216	0.0378475
18	ENSSSCG00000016665	ENSSSCT00000087619	39798813	39799768	39799453;39798968;39799462;39799450;39799533	Intron (ENSSSCT00000066728/ENSSSCG00000016665, intron 4 of 19)	9.36149	10.7985	8.24904	1.00128	0.81742	0.96432	3.35163	0.00711989
16	ENSSSCG00000016877	ENSSSCT00000046689	28323441	28323850	28323662;28323674;28323709	Distal Intergenic	1.10435	1.12125	1.35432	0.0894	0.10662	0.15498	3.35038	0.00377983
9	ENSSSCG00000047429	ENSSSCT00000086348	41760002	41760831	41760396;41760071;41760399;41760407	Intron (ENSSSCT00000064858/ENSSSCG00000030095, intron 4 of 7)	4.94409	6.39975	4.66317	0.5364	0.56864	0.46494	3.34989	0.0120705
7	ENSSSCG00000031963	ENSSSCT00000083515	51140289	51140877	51140525;51140601;51140552	Intron (ENSSSCT00000002009/ENSSSCG00000001793, intron 14 of 27)	2.31064	2.7255	2.86254	0.21456	0.31986	0.24108	3.34841	0.00377029
4	ENSSSCG00000032857	ENSSSCT00000066217	96230594	96231162	96230940;96230944;96230926	Distal Intergenic	4.82516	6.348	5.21721	0.39336	0.37317	0.84378	3.34744	0.00456222
1	ENSSSCG00000004465	ENSSSCT00000075996	85884872	85885972	85885011;85885270;85885570;85885024;85885562;85885014;85885261;85885587	Intron (ENSSSCT00000075996/ENSSSCG00000004465, intron 8 of 11)	7.54356	8.67675	7.55649	0.59004	0.78188	0.96432	3.34729	0.00144041
4	ENSSSCG00000006237	ENSSSCT00000085523	74341522	74341895	74341673;74341658;74341674	Promoter (<=1kb)	1.64803	2.12175	1.61595	0.1788	0.19547	0.15498	3.34712	0.00976204
2	ENSSSCG00000045323	ENSSSCT00000074832	107155776	107156155	107155963;107156011;107156053	Distal Intergenic	0.6796	0.87975	0.60021	0.10728	0.05331	0.05166	3.3469	0.01287
5	ENSSSCG00000000567	ENSSSCT00000087945	49185202	49185938	49185468;49185428;49185639;49185501	Intron (ENSSSCT00000072220/ENSSSCG00000000567, intron 1 of 19)	4.14556	5.19225	4.23225	0.41124	0.31986	0.6027	3.34681	0.00457319
6	ENSSSCG00000003761	ENSSSCT00000065589	132033190	132033560	132033327;132033299;132033368	Intron (ENSSSCT00000063942/ENSSSCG00000003761, intron 4 of 27)	1.00241	1.15575	0.87723	0.07152	0.10662	0.12054	3.34521	0.00632404
18	ENSSSCG00000016557	ENSSSCT00000081074	18572495	18572934	18572646;18572641;18572654	Intron (ENSSSCT00000081074/ENSSSCG00000016557, intron 2 of 35)	2.00482	2.67375	2.13921	0.21456	0.28432	0.1722	3.34475	0.00849156
15	ENSSSCG00000015895	ENSSSCT00000017307	68829885	68831127	68830071;68830560;68830080;68830566;68830100;68830531	3' UTR	7.05085	9.05625	7.3872	0.85824	0.81742	0.63714	3.3446	0.00708372
5	ENSSSCG00000000781	ENSSSCT00000000845	71138972	71139568	71139334;71139395;71139340	Intron (ENSSSCT00000000845/ENSSSCG00000000781, intron 7 of 9)	2.29365	2.484	2.40084	0.2682	0.26655	0.1722	3.344	3.39E-05
9	ENSSSCG00000020205	ENSSSCT00000021800	125712192	125712417	125712288	Intron (ENSSSCT00000066652/ENSSSCG00000015565, intron 2 of 5)	0.5097	0.50025	0.78489	0.05364	0.08885	0.03444	3.3426	0.0258789
15	ENSSSCG00000015810	ENSSSCT00000026862	47618751	47619144	47618928;47618944;47618963	Promoter (2-3kb)	1.42716	1.77675	1.78524	0.1788	0.10662	0.20664	3.34189	0.00409685
8	ENSSSCG00000036236	ENSSSCT00000057045	112030706	112031224	112031009;112030996;112031021	Intron (ENSSSCT00000059181/ENSSSCG00000036236, intron 7 of 10)	2.87131	3.29475	2.75481	0.37548	0.1777	0.32718	3.34102	0.00148825
18	ENSSSCG00000048245	ENSSSCT00000076911	32625278	32625931	32625643;32625638;32625624	Intron (ENSSSCT00000069324/ENSSSCG00000048245, intron 2 of 2)	6.37125	6.7965	6.14061	0.37548	0.51533	1.01598	3.34001	2.92E-05
5	ENSSSCG00000000910	ENSSSCT00000043197	89438196	89439034	89438314;89438628;89438314;89438657;89438907;89438330;89438618	Intron (ENSSSCT00000043197/ENSSSCG00000000910, intron 2 of 12)	2.25967	2.81175	2.23155	0.19668	0.26655	0.2583	3.33935	0.00673822
15	ENSSSCG00000047513	ENSSSCT00000066870	139951191	139951451	139951316;139951296	Promoter (<=1kb)	0.88348	1.53525	1.10808	0.05364	0.07108	0.22386	3.3388	0.0240684
11	ENSSSCG00000038251	ENSSSCT00000073173	23897792	23898575	23898035;23898356;23898059;23898365;23898088;23898364	Distal Intergenic	4.31546	4.60575	3.57048	0.447	0.42648	0.36162	3.33827	0.00639241
9	ENSSSCG00000045889	ENSSSCT00000089910	46181022	46181733	46181273;46181551;46181298;46181583;46181285;46181586	Intron (ENSSSCT00000089910/ENSSSCG00000045889, intron 1 of 1)	5.62369	5.64075	4.0014	0.41124	0.44425	0.65436	3.33783	0.0124931
8	ENSSSCG00000036236	ENSSSCT00000057045	112112967	112113764	112113331;112113358;112113359	Intron (ENSSSCT00000059181/ENSSSCG00000036236, intron 8 of 10)	3.00723	3.43275	2.81637	0.28608	0.3554	0.27552	3.33545	0.00372146
4	ENSSSCG00000006634	ENSSSCT00000007270	98130773	98131477	98131242;98130887;98131145;98131215	Downstream (2-3kb)	2.32763	2.76	2.0007	0.23244	0.15993	0.30996	3.33522	0.00852011
6	ENSSSCG00000003968	ENSSSCT00000004389	168949901	168950110	168950015;168950017	Promoter (<=1kb)	0.52669	0.50025	0.58482	0.05364	0.08885	0.01722	3.33511	0.000146457
8	ENSSSCG00000027403	ENSSSCT00000053182	55627642	55628323	55627831;55627842;55628219;55627916	Intron (ENSSSCT00000053182/ENSSSCG00000027403, intron 6 of 15)	2.39559	2.691	2.55474	0.23244	0.26655	0.2583	3.33491	0.00120338
5	ENSSSCG00000032580	ENSSSCT00000048776	56280603	56281083	56280719;56280779;56280714;56280904	Promoter (1-2kb)	2.32763	2.53575	2.23155	0.33972	0.07108	0.29274	3.33408	6.64E-05
8	ENSSSCG00000043971	ENSSSCT00000072976	81594621	81595298	81595031;81595045;81595063	Intron (ENSSSCT00000073060/ENSSSCG00000043971, intron 2 of 4)	2.49753	2.691	1.93914	0.1788	0.37317	0.15498	3.33375	0.00676988
4	ENSSSCG00000050730	ENSSSCT00000081250	34296222	34296770	34296530;34296552;34296574	Distal Intergenic	2.24268	3.312	3.00105	0.37548	0.26655	0.20664	3.33362	0.0133081
11	ENSSSCG00000009480	ENSSSCT00000010395	51598280	51598763	51598502;51598484;51598554	Distal Intergenic	1.34221	1.81125	1.29276	0.10728	0.21324	0.12054	3.33353	0.0123625
19	ENSSSCG00000012126	ENSSSCT00000034196	10604870	10605168	10604996	Intron (ENSSSCT00000033451/ENSSSCG00000012126, intron 4 of 9)	0.45873	0.7245	0.58482	0.01788	0.08885	0.06888	3.33171	0.0149923
17	ENSSSCG00000036286	ENSSSCT00000039991	30791967	30792270	30792124;30792109;30792115	Promoter (2-3kb)	2.3786	2.98425	2.09304	0.16092	0.37317	0.20664	3.33136	0.0100985
2	ENSSSCG00000014540	ENSSSCT00000050390	9515866	9516198	9515998;9515996;9515993	Distal Intergenic	1.08736	1.173	1.46205	0.0894	0.15993	0.12054	3.33115	0.00848107
10	ENSSSCG00000023660	ENSSSCT00000075629	14249209	14250273	14249318;14249816;14250125;14249824;14250106;14249814;14250134	Distal Intergenic	6.91493	8.1765	6.7716	0.3576	0.78188	1.0332	3.33095	0.00136471
15	ENSSSCG00000015894	ENSSSCT00000035225	68661003	68661894	68661409;68661140;68661444;68661430	3' UTR	4.17954	4.22625	4.0014	0.32184	0.51533	0.39606	3.33066	2.82E-06
18	ENSSSCG00000016518	ENSSSCT00000017986	11150886	11151090	11150940	Promoter (<=1kb)	0.73057	0.63825	0.58482	0.07152	0.07108	0.05166	3.3301	0.00444871
2	ENSSSCG00000044646	ENSSSCT00000077306	112387202	112387993	112387578;112387340;112387598;112387317;112387619	Distal Intergenic	3.78877	3.53625	3.33963	0.42912	0.39094	0.24108	3.32915	0.000334248
18	ENSSSCG00000047630	ENSSSCT00000090130	46550844	46551359	46550982;46550997;46551059	Intron (ENSSSCT00000088319/ENSSSCG00000041810, intron 2 of 2)	1.17231	1.94925	1.33893	0.23244	0.15993	0.05166	3.32847	0.0251573
19	ENSSSCG00000012132	ENSSSCT00000036502	11750559	11752123	11750715;11750765;11750780;11751467;11751499;11751477	Distal Intergenic	2.99024	4.12275	3.078	0.25032	0.26655	0.49938	3.32597	0.0109466
10	ENSSSCG00000044272	ENSSSCT00000085643	65868917	65869623	65869383;65869351;65869361	Distal Intergenic	2.58248	2.67375	2.78559	0.12516	0.1777	0.49938	3.32542	0.00038655
16	ENSSSCG00000016782	ENSSSCT00000038544	3966759	3967125	3966914;3966929;3966909	Promoter (2-3kb)	2.78636	2.829	2.38545	0.39336	0.28432	0.12054	3.32529	0.000513757
2	ENSSSCG00000046424	ENSSSCT00000082637	29156699	29157212	29156909;29156913;29156934	Intron (ENSSSCT00000014547/ENSSSCG00000013321, intron 5 of 9)	1.56308	1.518	1.49283	0.16092	0.08885	0.20664	3.32503	2.67E-05
2	ENSSSCG00000029380	ENSSSCT00000079157	79555040	79555596	79555324;79555349;79555311	Distal Intergenic	3.398	4.5195	2.81637	0.3576	0.24878	0.46494	3.32471	0.0218516
3	ENSSSCG00000046380	ENSSSCT00000066673	89636202	89636755	89636562;89636492;89636489	Distal Intergenic	1.90288	2.7255	2.26233	0.23244	0.24878	0.20664	3.32447	0.0128271
19	ENSSSCG00000022309	ENSSSCT00000035708	37242619	37243038	37242790;37242848;37242854	Intron (ENSSSCT00000083056/ENSSSCG00000012253, intron 12 of 24)	1.12134	1.50075	1.09269	0.16092	0.10662	0.10332	3.32433	0.0123363
16	ENSSSCG00000044172	ENSSSCT00000080827	32306395	32307434	32306583;32306926;32306577;32306905;32306603;32306939	Downstream (2-3kb)	6.13339	8.004	6.81777	0.6258	0.65749	0.80934	3.32392	0.00698917
3	ENSSSCG00000040412	ENSSSCT00000053700	28811776	28812633	28811959;28812343;28812031;28812325;28812319	Distal Intergenic	5.6067	6.26175	5.06331	0.48276	0.65749	0.55104	3.32354	0.00396613
14	ENSSSCG00000010253	ENSSSCT00000070302	72365608	72366216	72365844;72365832;72365953	Intron (ENSSSCT00000080574/ENSSSCG00000010253, intron 3 of 21)	2.53151	3.0705	2.64708	0.1788	0.26655	0.37884	3.32319	0.00188559
3	ENSSSCG00000042167	ENSSSCT00000076402	44810642	44811366	44810853;44810915;44810846;44811216	Distal Intergenic	3.53392	3.57075	3.77055	0.14304	0.44425	0.49938	3.32306	5.08E-05
6	ENSSSCG00000003606	ENSSSCT00000004001	88360681	88362341	88360950;88361149;88361082;88361629;88362022;88360954;88361122;88362014;88362000	Distal Intergenic	14.9852	18.6645	14.3896	1.62708	1.29721	1.87698	3.32273	0.00773843
2	ENSSSCG00000014183	ENSSSCT00000015496	108032762	108033227	108032943;108032987;108032983	Distal Intergenic	3.31305	4.6575	3.10878	0.37548	0.28432	0.44772	3.32247	0.0198897
2	ENSSSCG00000048886	ENSSSCT00000072626	18342911	18343567	18343311;18343324;18343184	Intron (ENSSSCT00000014507/ENSSSCG00000040937, intron 8 of 21)	4.7572	6.74475	5.21721	0.48276	0.56864	0.61992	3.32244	0.0137348
6	ENSSSCG00000002827	ENSSSCT00000081305	29989103	29989606	29989443;29989322;29989393	Distal Intergenic	2.32763	2.346	1.83141	0.0894	0.31986	0.24108	3.32229	0.00304175
1	ENSSSCG00000004234	ENSSSCT00000004679	39887114	39887746	39887483;39887494;39887496	Distal Intergenic	1.88589	2.57025	1.87758	0.2682	0.12439	0.24108	3.32125	0.0119563
2	ENSSSCG00000043436	ENSSSCT00000085912	34456045	34456725	34456415;34456429;34456448	Distal Intergenic	1.91987	2.5185	1.75446	0.33972	0.14216	0.13776	3.3211	0.0105354
8	ENSSSCG00000008842	ENSSSCT00000062378	41438790	41439244	41438999;41439004;41438996	Intron (ENSSSCT00000078263/ENSSSCG00000008842, intron 2 of 23)	2.93927	2.84625	2.53935	0.25032	0.47979	0.10332	3.32029	0.000113021
19	ENSSSCG00000012643	ENSSSCT00000013824	102011321	102011678	102011526;102011548	Intron (ENSSSCT00000013825/ENSSSCG00000012644, intron 15 of 31)	0.52669	0.759	0.81567	0.0894	0.01777	0.10332	3.3195	0.0132998
1	ENSSSCG00000050722	ENSSSCT00000085261	214600690	214600996	214600840;214600840;214600877	Distal Intergenic	2.05579	1.84575	1.55439	0.19668	0.1777	0.1722	3.31932	0.00767629
5	ENSSSCG00000022288	ENSSSCT00000029783	46602420	46602737	46602559;46602592	Intron (ENSSSCT00000029783/ENSSSCG00000022288, intron 1 of 13)	0.59465	1.035	0.66177	0.05364	0.12439	0.05166	3.31848	0.0341954
1	ENSSSCG00000032141	ENSSSCT00000087219	123362113	123362375	123362253	Distal Intergenic	0.88348	1.2075	0.72333	0.0894	0.10662	0.0861	3.3184	0.0271045
15	ENSSSCG00000038277	ENSSSCT00000042236	29766796	29767519	29767120;29767121;29767078	Distal Intergenic	4.26449	4.554	4.29381	0.33972	0.3554	0.61992	3.31774	6.98E-06
9	ENSSSCG00000014570	ENSSSCT00000086371	445525	446296	445718;446094;445774;446108;445784;446086	Intron (ENSSSCT00000070081/ENSSSCG00000014575, intron 14 of 15)	3.55091	5.382	4.20147	0.33972	0.44425	0.53382	3.31716	0.0171534
9	ENSSSCG00000038516	ENSSSCT00000053008	123580232	123581709	123580402;123581208;123580454;123580724;123581242;123580453;123581206	Intron (ENSSSCT00000090509/ENSSSCG00000050502, intron 8 of 8)	13.3541	16.008	12.6044	1.5198	1.29721	1.39482	3.31672	0.00649945
8	ENSSSCG00000034052	ENSSSCT00000047410	130213840	130214345	130214067;130214142;130214108	Intron (ENSSSCT00000022397/ENSSSCG00000026196, intron 8 of 25)	2.39559	2.53575	2.6163	0.32184	0.1777	0.2583	3.31606	3.05E-05
6	ENSSSCG00000003401	ENSSSCT00000003773	70498766	70499090	70498884;70498954;70498944	Intron (ENSSSCT00000053353/ENSSSCG00000003401, intron 2 of 22)	1.83492	2.001	1.63134	0.25032	0.19547	0.10332	3.31565	0.00146784
1	ENSSSCG00000044594	ENSSSCT00000081622	1449858	1450130	1449925;1450015	Distal Intergenic	0.64562	0.621	0.66177	0.07152	0.05331	0.06888	3.31543	3.73E-05
5	ENSSSCG00000045511	ENSSSCT00000066466	32739975	32740238	32740102;32740111	Intron (ENSSSCT00000070644/ENSSSCG00000049005, intron 3 of 4)	1.27425	2.0355	1.55439	0.12516	0.07108	0.29274	3.31434	0.0160377
1	ENSSSCG00000051701	ENSSSCT00000069827	208637190	208637991	208637349;208637700;208637699;208637695	Distal Intergenic	4.63827	6.15825	4.55544	0.5364	0.30209	0.70602	3.3132	0.00976939
6	ENSSSCG00000023636	ENSSSCT00000060156	84552325	84552936	84552425;84552753;84552733;84552726	Intron (ENSSSCT00000031592/ENSSSCG00000023636, intron 1 of 6)	3.0582	3.22575	2.26233	0.1788	0.31986	0.36162	3.31242	0.0111033
3	ENSSSCG00000025751	ENSSSCT00000073046	78220188	78221225	78220741;78220764;78220714	Distal Intergenic	4.45138	4.7955	5.10948	0.42912	0.58641	0.4305	3.31152	0.00102114
15	ENSSSCG00000049223	ENSSSCT00000071580	7073234	7073904	7073686;7073598;7073626	Intron (ENSSSCT00000070357/ENSSSCG00000049223, intron 10 of 10)	2.15773	3.3465	2.18538	0.25032	0.24878	0.27552	3.31135	0.0276383
6	ENSSSCG00000023391	ENSSSCT00000073235	36452313	36452628	36452435;36452499	Intron (ENSSSCT00000073235/ENSSSCG00000023391, intron 3 of 13)	0.6796	0.4485	0.80028	0.07152	0.07108	0.05166	3.31133	0.0300031
4	ENSSSCG00000040770	ENSSSCT00000085334	51333681	51333880	51333770	Intron (ENSSSCT00000040854/ENSSSCG00000040770, intron 1 of 7)	0.61164	0.56925	0.40014	0.0894	0.03554	0.03444	3.31032	0.0130019
13	ENSSSCG00000047968	ENSSSCT00000071633	180745842	180746498	180745936;180746234;180746257;180746284	Distal Intergenic	1.88589	2.12175	2.12382	0.33972	0.10662	0.1722	3.30929	7.07E-05
5	ENSSSCG00000000214	ENSSSCT00000040822	16007070	16007529	16007310;16007301;16007317	Promoter (<=1kb)	2.51452	3.7605	2.6163	0.23244	0.33763	0.32718	3.30882	0.0211207
19	ENSSSCG00000040082	ENSSSCT00000045145	78992343	78992865	78992563;78992652;78992618	Intron (ENSSSCT00000081017/ENSSSCG00000012474, intron 18 of 27)	1.64803	1.9665	1.76985	0.14304	0.14216	0.2583	3.30843	0.000984429
8	ENSSSCG00000041255	ENSSSCT00000088238	40636823	40637499	40637273;40636937;40637257;40637274	Distal Intergenic	4.12857	4.43325	3.8475	0.42912	0.49756	0.32718	3.30698	0.00100723
6	ENSSSCG00000003606	ENSSSCT00000004001	88365344	88365545	88365433	Distal Intergenic	1.5291	1.587	1.26198	0.23244	0.10662	0.10332	3.30694	0.00200353
1	ENSSSCG00000050863	ENSSSCT00000091465	85452472	85452702	85452579;85452585;85452582	Distal Intergenic	1.12134	1.38	1.13886	0.10728	0.08885	0.1722	3.30495	0.00325397
6	ENSSSCG00000002827	ENSSSCT00000003128	29960042	29960635	29960351;29960356;29960334	Intron (ENSSSCT00000003128/ENSSSCG00000002827, intron 3 of 13)	7.67948	9.02175	8.81847	0.78672	0.72857	1.06764	3.30453	0.0018248
4	ENSSSCG00000006018	ENSSSCT00000055503	22887729	22888101	22887909;22887917;22887939	Distal Intergenic	1.25726	1.43175	1.32354	0.12516	0.1777	0.10332	3.30433	0.000390848
14	ENSSSCG00000034308	ENSSSCT00000075929	78836052	78836943	78836383;78836773;78836350;78836756;78836391;78836785	Intron (ENSSSCT00000078666/ENSSSCG00000034308, intron 6 of 6)	3.00723	3.6225	2.95488	0.39336	0.28432	0.29274	3.30404	0.00462105
18	ENSSSCG00000043167	ENSSSCT00000084929	38013574	38014254	38013685;38014014;38013757;38014026;38014032	Exon (ENSSSCT00000084929/ENSSSCG00000043167, exon 2 of 2)	2.93927	4.0365	3.66282	0.50064	0.26655	0.30996	3.30402	0.00767337
5	ENSSSCG00000028662	ENSSSCT00000070579	52558739	52559369	52558892;52559139;52558895;52559188;52558882;52559130	Intron (ENSSSCT00000051081/ENSSSCG00000028662, intron 2 of 17)	1.90288	2.6565	2.21616	0.25032	0.1777	0.2583	3.30338	0.0105918
7	ENSSSCG00000051416	ENSSSCT00000077304	18043599	18044560	18043716;18044205;18043717;18043775;18044215;18044201	Promoter (<=1kb)	3.31305	3.57075	2.98566	0.21456	0.3554	0.4305	3.30231	0.00119622
17	ENSSSCG00000047508	ENSSSCT00000083845	52183850	52184550	52184114;52184404;52184131;52184373;52184152;52184382	Promoter (2-3kb)	2.87131	3.95025	2.55474	0.23244	0.39094	0.32718	3.30217	0.0208417
19	ENSSSCG00000012584	ENSSSCT00000013762	91250723	91251140	91250821;91250936;91250976	Distal Intergenic	0.83251	1.035	0.75411	0.14304	0.07108	0.05166	3.30215	0.00646085
6	ENSSSCG00000035413	ENSSSCT00000054203	94936061	94936800	94936380;94936376;94936379	Distal Intergenic	2.5485	2.84625	3.10878	0.30396	0.24878	0.30996	3.30113	0.00360691
13	ENSSSCG00000011575	ENSSSCT00000064655	67428563	67429582	67428995;67429177;67429013;67429072	Promoter (<=1kb)	4.97807	7.2105	5.00175	0.59004	0.56864	0.58548	3.30099	0.0200434
1	ENSSSCG00000004653	ENSSSCT00000042081	122613110	122614417	122613241;122613711;122614118;122613259;122613496;122613758;122614127;122613730;122614150	Distal Intergenic	9.46343	10.3845	8.06436	0.96552	0.78188	1.08486	3.30087	0.00577569
9	ENSSSCG00000032709	ENSSSCT00000072139	82545847	82546750	82546200;82546565;82546205;82546593;82546198;82546545	Distal Intergenic	7.71346	9.591	7.34103	0.894	0.72857	0.87822	3.30087	0.00848942
1	ENSSSCG00000004415	ENSSSCT00000024443	75329989	75330811	75330302;75330337;75330312	Intron (ENSSSCT00000024443/ENSSSCG00000004415, intron 17 of 47)	3.5679	4.53675	3.70899	0.3576	0.49756	0.3444	3.29988	0.00613455
7	ENSSSCG00000034957	ENSSSCT00000020149	18451738	18452505	18452086;18452074;18452025	Distal Intergenic	2.25967	3.39825	2.86254	0.32184	0.31986	0.22386	3.29923	0.0154928
1	ENSSSCG00000048232	ENSSSCT00000088155	187959620	187960389	187959718;187960047;187960016;187960051	Distal Intergenic	3.5679	4.22625	3.44736	0.33972	0.33763	0.46494	3.29883	0.00417278
1	ENSSSCG00000048181	ENSSSCT00000084795	59057508	59058270	59058121;59057653;59058104;59057687;59058085	Distal Intergenic	2.5485	2.7945	2.12382	0.23244	0.31986	0.20664	3.29844	0.00630372
7	ENSSSCG00000027030	ENSSSCT00000022656	117341222	117341877	117341578;117341589;117341579	Distal Intergenic	3.85673	5.0715	4.38615	0.3576	0.47979	0.5166	3.2977	0.00686362
2	ENSSSCG00000041201	ENSSSCT00000087291	34636831	34637699	34637309;34637203;34637212	Intron (ENSSSCT00000087291/ENSSSCG00000041201, intron 2 of 2)	4.62128	5.2785	4.27842	0.48276	0.39094	0.56826	3.29757	0.00383404
7	ENSSSCG00000002495	ENSSSCT00000042919	116775457	116775738	116775596;116775592	Distal Intergenic	2.07278	3.4845	2.07765	0.21456	0.3554	0.20664	3.29737	0.0384857
6	ENSSSCG00000003458	ENSSSCT00000003841	74617732	74618522	74618049;74618062;74618356;74618066	Exon (ENSSSCT00000003836/ENSSSCG00000003455, exon 25 of 34)	5.33486	5.727	4.55544	0.60792	0.55087	0.4305	3.29669	0.00460056
1	ENSSSCG00000004634	ENSSSCT00000005118	120943188	120943536	120943380;120943358;120943401	Promoter (2-3kb)	1.42716	1.94925	1.47744	0.1788	0.1777	0.13776	3.29579	0.0124145
16	ENSSSCG00000041125	ENSSSCT00000080721	46604726	46605222	46604896;46604890;46604889	Distal Intergenic	1.63104	2.001	1.36971	0.1788	0.12439	0.20664	3.29434	0.0134507
6	ENSSSCG00000043591	ENSSSCT00000069374	146118507	146119026	146118824;146118772;146118796;146118802	Exon (ENSSSCT00000070748/ENSSSCG00000050815, exon 9 of 9)	4.65526	5.727	4.87863	0.37548	0.31986	0.861	3.29361	0.00108183
18	ENSSSCG00000041968	ENSSSCT00000066606	38063342	38063886	38063679;38063716;38063709	Distal Intergenic	2.05579	2.98425	2.33928	0.12516	0.24878	0.37884	3.29319	0.0109358
3	ENSSSCG00000051279	ENSSSCT00000072845	59578977	59579903	59579097;59579532;59579410;59579623;59579520	Downstream (<1kb)	6.74503	7.59	6.60231	0.7152	0.85296	0.56826	3.29281	0.00135125
15	ENSSSCG00000044773	ENSSSCT00000089019	103670877	103672125	103671006;103671415;103671872;103671389;103671891;103671408;103671832	Distal Intergenic	5.36884	6.348	5.34033	0.51852	0.55087	0.67158	3.29242	0.00362243
1	ENSSSCG00000049905	ENSSSCT00000070481	189549698	189551020	189549915;189550342;189550784;189549933;189550370;189550752;189550363;189550758	Intron (ENSSSCT00000087087/ENSSSCG00000041264, intron 2 of 2)	7.56055	7.521	6.83316	0.76884	0.69303	0.7749	3.29241	0.00114741
10	ENSSSCG00000043159	ENSSSCT00000079790	56807604	56808130	56807956;56807957;56807937	Distal Intergenic	1.44415	2.277	2.1546	0.30396	0.10662	0.18942	3.29174	0.0173675
1	ENSSSCG00000020464	ENSSSCT00000022059	158563491	158564200	158563622;158563997;158563652;158563908;158563626;158564004	Distal Intergenic	3.16014	4.05375	2.29311	0.41124	0.28432	0.27552	3.29133	0.0296786
13	ENSSSCG00000036885	ENSSSCT00000081535	167853690	167854477	167854239;167854214;167854226;167854230	Intron (ENSSSCT00000054967/ENSSSCG00000036885, intron 2 of 8)	7.18677	8.50425	6.86394	0.84036	0.55087	0.91266	3.2913	0.00397244
18	ENSSSCG00000044134	ENSSSCT00000088761	2935218	2936024	2935413;2935790;2935469;2935770;2935472;2935797	Distal Intergenic	6.93192	7.4865	7.17174	0.447	0.63972	1.1193	3.29086	2.16E-05
6	ENSSSCG00000051380	ENSSSCT00000070916	59578617	59579107	59578822;59578795;59578801	Exon (ENSSSCT00000070916/ENSSSCG00000051380, exon 2 of 2)	3.70382	4.36425	3.30885	0.37548	0.40871	0.37884	3.29015	0.00802033
16	ENSSSCG00000017054	ENSSSCT00000066958	65977763	65978486	65978008;65978012;65978021;65978320	Exon (ENSSSCT00000018567/ENSSSCG00000017054, exon 3 of 32)	6.69406	7.7625	6.21756	0.82248	0.58641	0.70602	3.28916	0.00465169
5	ENSSSCG00000028662	ENSSSCT00000051081	52641517	52642121	52641742;52641722;52641753	Intron (ENSSSCT00000051081/ENSSSCG00000028662, intron 2 of 17)	2.58248	3.4845	3.01644	0.25032	0.26655	0.41328	3.2877	0.00723581
15	ENSSSCG00000016317	ENSSSCT00000017770	135504980	135505641	135505201;135505474;135505183;135505471;135505252	Intron (ENSSSCT00000060683/ENSSSCG00000016317, intron 2 of 21)	2.10676	2.4495	2.32389	0.25032	0.21324	0.24108	3.28748	0.00212249
7	ENSSSCG00000028877	ENSSSCT00000077443	91927479	91928182	91927581;91927950;91927649;91927678;91928086	Intron (ENSSSCT00000023246/ENSSSCG00000028877, intron 7 of 10)	2.07278	2.01825	2.09304	0.16092	0.24878	0.22386	3.287	9.42E-07
15	ENSSSCG00000016199	ENSSSCT00000017640	120830087	120830429	120830205;120830231	Intron (ENSSSCT00000028116/ENSSSCG00000016199, intron 1 of 7)	1.24027	1.587	0.98496	0.21456	0.12439	0.05166	3.28683	0.0171454
15	ENSSSCG00000015784	ENSSSCT00000058100	45977522	45978694	45977645;45978293;45978628;45977669;45978281;45978279	Intron (ENSSSCT00000048379/ENSSSCG00000015784, intron 3 of 24)	4.55332	7.22775	5.57118	0.5364	0.62195	0.61992	3.28658	0.0216853
5	ENSSSCG00000048672	ENSSSCT00000079713	89861156	89861688	89861459;89861450;89861502	Exon (ENSSSCT00000079713/ENSSSCG00000048672, exon 2 of 2)	2.49753	3.08775	2.29311	0.19668	0.28432	0.32718	3.28515	0.0087175
19	ENSSSCG00000043048	ENSSSCT00000069504	5853458	5854460	5853763;5854078;5853770;5854111;5853802;5854114	Distal Intergenic	2.24268	2.46675	2.52396	0.21456	0.3554	0.1722	3.28487	9.51E-05
8	ENSSSCG00000048043	ENSSSCT00000082246	60231078	60231837	60231305;60231677;60231295;60231691;60231324;60231687	Distal Intergenic	3.07519	3.588	2.93949	0.2682	0.37317	0.3444	3.28411	0.00393321
12	ENSSSCG00000017607	ENSSSCT00000070404	31945363	31946751	31945482;31946018;31945488;31946184;31945978;31946564;31945888;31945941;31946614	Distal Intergenic	13.4221	16.146	15.2515	1.26948	1.40383	1.92864	3.28381	0.0022315
6	ENSSSCG00000003589	ENSSSCT00000003983	86041402	86042084	86041577;86041839;86041817;86041820	Intron (ENSSSCT00000056195/ENSSSCG00000003589, intron 6 of 6)	5.30088	7.245	5.41728	0.48276	0.63972	0.72324	3.28279	0.0126334
10	ENSSSCG00000038536	ENSSSCT00000048298	49982463	49983154	49982819;49982817;49982809	Intron (ENSSSCT00000048298/ENSSSCG00000038536, intron 4 of 10)	2.82034	3.46725	2.78559	0.2682	0.31986	0.3444	3.28249	0.0061851
11	ENSSSCG00000050522	ENSSSCT00000074396	52188014	52188442	52188213;52188192;52188194	Intron (ENSSSCT00000074396/ENSSSCG00000050522, intron 1 of 7)	2.19171	2.2425	2.41623	0.30396	0.14216	0.2583	3.28169	3.81E-05
19	ENSSSCG00000012138	ENSSSCT00000034032	12150419	12151381	12150655;12151180;12150604;12150797;12151243;12150645	Promoter (<=1kb)	4.02663	3.84675	3.86289	0.19668	0.39094	0.61992	3.28083	0.000182193
9	ENSSSCG00000015599	ENSSSCT00000055719	131168496	131169467	131168712;131169139;131168722;131169078;131168728;131169111	Distal Intergenic	4.48536	3.8985	3.80133	0.41124	0.51533	0.32718	3.28081	0.0021067
2	ENSSSCG00000036520	ENSSSCT00000054006	112707400	112707987	112707623;112707625;112707614	Intron (ENSSSCT00000054006/ENSSSCG00000036520, intron 1 of 3)	3.95867	4.485	4.18608	0.39336	0.40871	0.49938	3.27863	0.00106187
15	ENSSSCG00000016018	ENSSSCT00000017441	88321031	88321631	88321440;88321402;88321450	Distal Intergenic	2.25967	2.3805	2.20077	0.1788	0.31986	0.20664	3.27789	1.06E-05
11	ENSSSCG00000040336	ENSSSCT00000063061	5008004	5008746	5008325;5008598;5008346;5008605;5008325;5008593	Promoter (<=1kb)	3.36402	3.864	3.3858	0.42912	0.39094	0.27552	3.27618	0.00139743
19	ENSSSCG00000047788	ENSSSCT00000084678	81952010	81952243	81952112	Distal Intergenic	0.35679	0.5175	0.47709	0.01788	0.03554	0.0861	3.27589	0.00655702
17	ENSSSCG00000043700	ENSSSCT00000072444	54885628	54886192	54885947;54885910;54885948	Distal Intergenic	4.0776	5.0025	4.01679	0.3576	0.44425	0.55104	3.27511	0.00540662
7	ENSSSCG00000028225	ENSSSCT00000039889	116363503	116363936	116363681;116363767;116363755	Intron (ENSSSCT00000039889/ENSSSCG00000028225, intron 30 of 30)	1.54609	2.15625	1.60056	0.2682	0.14216	0.13776	3.27422	0.0118027
15	ENSSSCG00000009432	ENSSSCT00000010339	133786132	133787068	133786446;133786752;133786441;133786768;133786466;133786740	Promoter (1-2kb)	8.07025	10.4363	8.6184	0.9834	0.97735	0.84378	3.27379	0.00750084
19	ENSSSCG00000046696	ENSSSCT00000086509	10156183	10156630	10156355	Distal Intergenic	0.61164	0.81075	0.63099	0.03576	0.14216	0.03444	3.27342	0.00289325
15	ENSSSCG00000047762	ENSSSCT00000082362	55320936	55321537	55321214;55321199;55321196;55321165	Distal Intergenic	7.23774	9.36675	7.98741	0.6258	0.76411	1.15374	3.27321	0.00483048
4	ENSSSCG00000040681	ENSSSCT00000064366	55065526	55065752	55065630;55065642	Distal Intergenic	0.62863	0.483	0.75411	0.05364	0.05331	0.0861	3.2727	0.0176426
9	ENSSSCG00000015332	ENSSSCT00000027564	74966309	74966836	74966440;74966443;74966455	Promoter (<=1kb)	1.59706	1.8285	1.32354	0.1788	0.08885	0.22386	3.27236	0.00705625
18	ENSSSCG00000049100	ENSSSCT00000084466	18903237	18903591	18903435;18903475;18903473	Intron (ENSSSCT00000018034/ENSSSCG00000016564, intron 4 of 5)	1.81793	2.08725	2.20077	0.1788	0.1777	0.27552	3.27217	0.00214605
1	ENSSSCG00000041641	ENSSSCT00000073150	223347646	223348418	223348198;223347794;223348201;223347827;223348170	Distal Intergenic	2.75238	2.76	2.3085	0.30396	0.21324	0.29274	3.27144	0.00310677
13	ENSSSCG00000011579	ENSSSCT00000012672	68357505	68358131	68357720;68357726;68357971;68357721;68357978	Intron (ENSSSCT00000037011/ENSSSCG00000011579, intron 2 of 7)	4.63827	5.91675	5.35572	0.30396	0.58641	0.75768	3.27117	0.00276421
13	ENSSSCG00000011810	ENSSSCT00000012922	125391405	125392099	125391815;125391811;125391798	Promoter (1-2kb)	9.65032	10.419	8.51067	0.76884	0.81742	1.3776	3.26946	0.00180495
13	ENSSSCG00000043636	ENSSSCT00000068413	26576432	26576727	26576587;26576664	Distal Intergenic	0.88348	0.91425	0.72333	0.07152	0.01777	0.1722	3.2692	0.000749018
14	ENSSSCG00000010141	ENSSSCT00000011102	53609295	53609758	53609514;53609493;53609461	Distal Intergenic	1.20629	1.56975	1.12347	0.12516	0.12439	0.15498	3.26897	0.0131964
6	ENSSSCG00000002825	ENSSSCT00000077697	29918302	29919287	29918668;29918681;29919262;29918688	Distal Intergenic	4.51934	4.81275	3.078	0.48276	0.42648	0.37884	3.26822	0.0200055
9	ENSSSCG00000015401	ENSSSCT00000037625	97054380	97054607	97054489	Distal Intergenic	0.52669	0.53475	0.4617	0.07152	0.01777	0.06888	3.2675	0.000154108
6	ENSSSCG00000047594	ENSSSCT00000069548	107592159	107592597	107592328;107592407;107592368	Distal Intergenic	1.81793	2.53575	1.43127	0.2682	0.1777	0.15498	3.26716	0.0320839
1	ENSSSCG00000005631	ENSSSCT00000088201	268483673	268484214	268483907;268483897;268483959	Intron (ENSSSCT00000073569/ENSSSCG00000022295, intron 1 of 2)	3.7378	4.278	3.83211	0.39336	0.37317	0.46494	3.26618	0.00174142
10	ENSSSCG00000044961	ENSSSCT00000081245	8730918	8731809	8731132;8731345;8731369;8731353	Intron (ENSSSCT00000049318/ENSSSCG00000038539, intron 4 of 10)	3.99265	4.32975	3.21651	0.3576	0.49756	0.3444	3.26593	0.00794365
14	ENSSSCG00000029594	ENSSSCT00000046845	113769859	113770349	113769968;113770228;113769995;113769996	Intron (ENSSSCT00000031259/ENSSSCG00000029594, intron 1 of 3)	3.14315	3.312	2.84715	0.30396	0.28432	0.37884	3.26582	0.00164204
1	ENSSSCG00000004249	ENSSSCT00000004696	43340446	43341518	43340921;43341371;43340907;43341401;43340890;43341380	Intron (ENSSSCT00000069234/ENSSSCG00000050966, intron 1 of 1)	6.57513	8.625	7.00245	0.60792	0.97735	0.72324	3.26569	0.00733239
19	ENSSSCG00000033979	ENSSSCT00000062864	17829756	17830164	17829941;17829944;17829951	Intron (ENSSSCT00000013305/ENSSSCG00000012164, intron 20 of 21)	1.32522	1.50075	1.06191	0.0894	0.15993	0.15498	3.26545	0.0100465
15	ENSSSCG00000050206	ENSSSCT00000087670	71301107	71301715	71301320;71301367;71301403	Distal Intergenic	4.45138	5.382	4.69395	0.46488	0.42648	0.61992	3.26493	0.00296528
18	ENSSSCG00000037598	ENSSSCT00000018190	46095783	46097050	46096100;46096404;46095920;46096418;46095942;46096405;46096949;46096906	Intron (ENSSSCT00000018190/ENSSSCG00000037598, intron 2 of 7)	7.50958	8.418	7.67961	0.64368	0.69303	1.1193	3.26484	0.000167112
14	ENSSSCG00000009883	ENSSSCT00000041928	39161856	39162384	39162070;39162105;39162094	Promoter (<=1kb)	1.95385	1.794	1.67751	0.21456	0.1777	0.1722	3.26478	0.00193601
6	ENSSSCG00000003458	ENSSSCT00000003841	74620783	74621865	74621010;74621491;74621025;74621521;74621020;74621559	Intron (ENSSSCT00000003836/ENSSSCG00000003455, intron 26 of 33)	8.93674	10.1603	7.3872	0.59004	1.01289	1.15374	3.26414	0.00795448
11	ENSSSCG00000009489	ENSSSCT00000042773	62622179	62622690	62622398;62622430;62622416	Intron (ENSSSCT00000042773/ENSSSCG00000009489, intron 1 of 8)	2.99024	4.0365	3.04722	0.28608	0.15993	0.6027	3.26394	0.00630153
17	ENSSSCG00000007346	ENSSSCT00000008038	41609077	41609540	41609315;41609316;41609306	Promoter (<=1kb)	3.17713	4.3125	3.01644	0.39336	0.37317	0.32718	3.26392	0.0163081
18	ENSSSCG00000045601	ENSSSCT00000067353	23685209	23686058	23685669;23685660;23685964;23685676;23686001	Intron (ENSSSCT00000018075/ENSSSCG00000016603, intron 3 of 8)	3.92469	4.26075	3.97062	0.33972	0.42648	0.49938	3.26381	0.000135225
6	ENSSSCG00000049071	ENSSSCT00000053672	91110134	91110530	91110339;91110339;91110345	Promoter (<=1kb)	4.11158	4.50225	4.60161	0.5364	0.42648	0.41328	3.2635	0.000767157
3	ENSSSCG00000028879	ENSSSCT00000082785	8922711	8923024	8922846;8922857;8922847	Intron (ENSSSCT00000063901/ENSSSCG00000033982, intron 1 of 4)	2.39559	2.5875	2.60091	0.23244	0.21324	0.3444	3.26289	4.02E-05
1	ENSSSCG00000042537	ENSSSCT00000084052	114061739	114062369	114062147;114062154;114062179	Distal Intergenic	2.7184	2.553	2.37006	0.37548	0.24878	0.1722	3.26217	0.000179424
4	ENSSSCG00000006232	ENSSSCT00000072229	72883115	72883606	72883398;72883415;72883391	Promoter (<=1kb)	3.68683	5.01975	3.90906	0.41124	0.31986	0.58548	3.26035	0.0097821
6	ENSSSCG00000044932	ENSSSCT00000089959	131081737	131082520	131082033;131082316;131082287;131082264	Distal Intergenic	3.41499	4.692	3.18573	0.37548	0.3554	0.44772	3.26025	0.0184807
14	ENSSSCG00000009601	ENSSSCT00000072338	4204580	4205573	4205132;4204739;4205142;4204763;4205126	Distal Intergenic	6.86396	8.0385	6.17139	0.6258	0.78188	0.79212	3.26001	0.00698449
10	ENSSSCG00000038429	ENSSSCT00000050094	66434324	66435068	66434694;66434704;66434680	Promoter (1-2kb)	8.42704	9.71175	7.74117	0.67944	0.79965	1.22262	3.25989	0.00327986
4	ENSSSCG00000006911	ENSSSCT00000087645	125226125	125227034	125226255;125226663;125226712;125226660	Intron (ENSSSCT00000083683/ENSSSCG00000006911, intron 4 of 16)	3.78877	4.64025	4.12452	0.64368	0.40871	0.2583	3.2597	0.00119856
2	ENSSSCG00000024043	ENSSSCT00000022836	79168860	79169486	79169060;79169065;79169075	Distal Intergenic	3.94168	3.3465	3.35502	0.28608	0.51533	0.30996	3.25952	0.00149224
19	ENSSSCG00000012759	ENSSSCT00000073551	123970264	123970521	123970383;123970409;123970385	Intron (ENSSSCT00000013949/ENSSSCG00000012759, intron 16 of 22)	0.71358	0.81075	0.67716	0.0894	0.08885	0.05166	3.25934	0.00181021
7	ENSSSCG00000037209	ENSSSCT00000042556	49860108	49860819	49860316;49860380;49860385	Distal Intergenic	4.74021	5.175	4.7709	0.3576	0.78188	0.39606	3.25763	2.33E-05
5	ENSSSCG00000047442	ENSSSCT00000077546	14067866	14068752	14068163;14068181;14068189;14068634	Intron (ENSSSCT00000091501/ENSSSCG00000045128, intron 1 of 2)	4.91011	5.451	5.30955	0.42912	0.69303	0.5166	3.2574	0.000167885
16	ENSSSCG00000016877	ENSSSCT00000046689	28230271	28230977	28230470;28230457;28230465;28230836	Intron (ENSSSCT00000018381/ENSSSCG00000016877, intron 19 of 23)	1.81793	2.36325	2.06226	0.28608	0.1777	0.18942	3.25674	0.00530102
14	ENSSSCG00000045649	ENSSSCT00000075669	56607296	56607824	56607472;56607468;56607776;56607485	Promoter (2-3kb)	3.82275	4.60575	3.86289	0.447	0.40871	0.4305	3.25645	0.0047175
11	ENSSSCG00000044176	ENSSSCT00000077957	4006989	4007349	4007165;4007217;4007238	Distal Intergenic	1.05338	1.5525	1.09269	0.0894	0.15993	0.13776	3.25623	0.0190258
9	ENSSSCG00000049595	ENSSSCT00000072324	13852901	13853129	13853006	Distal Intergenic	0.78154	1.12125	0.93879	0.05364	0.08885	0.15498	3.25588	0.00851267
6	ENSSSCG00000027989	ENSSSCT00000030152	44718127	44718528	44718305;44718301;44718304	Distal Intergenic	1.97084	1.77675	1.63134	0.10728	0.26655	0.18942	3.25547	0.000905584
17	ENSSSCG00000007505	ENSSSCT00000008219	57886397	57887033	57886546;57886830;57886723;57886798	Intron (ENSSSCT00000008219/ENSSSCG00000007505, intron 5 of 10)	2.15773	2.43225	2.1546	0.3576	0.14216	0.20664	3.25517	0.000126536
8	ENSSSCG00000048738	ENSSSCT00000067652	39388809	39389852	39389064;39389551;39389076;39389462;39389092;39389536	Distal Intergenic	5.28389	6.81375	4.78629	0.3576	0.5331	0.87822	3.25471	0.0106832
12	ENSSSCG00000046684	ENSSSCT00000072963	43258076	43258366	43258212;43258217	Intron (ENSSSCT00000072963/ENSSSCG00000046684, intron 1 of 3)	1.97084	2.001	1.41588	0.23244	0.15993	0.1722	3.25445	0.0127953
4	ENSSSCG00000042001	ENSSSCT00000073688	54708659	54709153	54708950;54708971;54708984	Distal Intergenic	2.87131	3.036	2.0007	0.33972	0.23101	0.2583	3.25382	0.0172148
7	ENSSSCG00000001549	ENSSSCT00000051929	31549033	31549483	31549374	Promoter (<=1kb)	2.24268	3.105	2.20077	0.1788	0.33763	0.27552	3.2527	0.0149214
15	ENSSSCG00000016030	ENSSSCT00000017455	91893278	91893824	91893627;91893649;91893628	Distal Intergenic	2.7184	3.243	2.3085	0.50064	0.1777	0.18942	3.2525	0.00579057
5	ENSSSCG00000043130	ENSSSCT00000090904	104466234	104466923	104466679;104466675;104466713	Intron (ENSSSCT00000068705/ENSSSCG00000043130, intron 2 of 3)	3.41499	3.77775	2.87793	0.33972	0.3554	0.36162	3.25247	0.00745367
14	ENSSSCG00000009910	ENSSSCT00000010860	40486134	40486678	40486254;40486527;40486264;40486552;40486560	Intron (ENSSSCT00000010860/ENSSSCG00000009910, intron 2 of 17)	2.70141	3.036	2.3085	0.23244	0.30209	0.30996	3.2521	0.006971
15	ENSSSCG00000016101	ENSSSCT00000017531	104788334	104788746	104788517;104788534;104788545	Intron (ENSSSCT00000036156/ENSSSCG00000016101, intron 2 of 6)	4.14556	4.46775	3.49353	0.46488	0.44425	0.36162	3.25207	0.005761
13	ENSSSCG00000011297	ENSSSCT00000012367	27073191	27074064	27073570;27073587;27073590	Distal Intergenic	3.38101	4.5195	3.55509	0.447	0.49756	0.2583	3.25151	0.00841908
13	ENSSSCG00000011912	ENSSSCT00000013035	145857817	145858493	145858033;145858363;145858046;145858012;145858278	Exon (ENSSSCT00000060467/ENSSSCG00000011912, exon 8 of 10)	2.92228	3.795	3.18573	0.23244	0.49756	0.30996	3.25134	0.00442309
16	ENSSSCG00000016894	ENSSSCT00000076467	33441592	33442271	33441897;33441885;33441897	Intron (ENSSSCT00000073045/ENSSSCG00000016894, intron 1 of 4)	2.80335	3.726	3.20112	0.2682	0.42648	0.32718	3.25131	0.00701932
4	ENSSSCG00000035697	ENSSSCT00000041567	114569325	114569888	114569528;114569523;114569564	Distal Intergenic	2.17472	3.15675	2.86254	0.30396	0.19547	0.36162	3.2504	0.0120971
13	ENSSSCG00000049500	ENSSSCT00000068982	46416736	46417733	46416964;46417088;46417501;46417096;46417492;46417119;46417515;46416923	Distal Intergenic	10.279	10.3845	9.91116	0.91188	0.92404	1.3776	3.25011	1.76E-06
1	ENSSSCG00000047033	ENSSSCT00000075338	204986982	204987397	204987162;204987180;204987196	Distal Intergenic	1.63104	1.4835	1.24659	0.12516	0.19547	0.13776	3.25005	0.00583412
3	ENSSSCG00000008344	ENSSSCT00000039831	73680195	73681144	73680409;73680788;73680685;73680404;73680718	Distal Intergenic	5.70864	6.60675	5.74047	0.55428	0.56864	0.7749	3.25005	0.00188171
19	ENSSSCG00000035488	ENSSSCT00000081455	96888069	96888491	96888308;96888312;96888297	Distal Intergenic	0.98542	1.449	1.40049	0.07152	0.14216	0.18942	3.24998	0.0126425
1	ENSSSCG00000051757	ENSSSCT00000086958	20537080	20537694	20537301;20537302;20537318	Intron (ENSSSCT00000061166/ENSSSCG00000004123, intron 69 of 74)	2.65044	3.63975	3.10878	0.37548	0.31986	0.29274	3.2498	0.00982989
2	ENSSSCG00000013020	ENSSSCT00000055472	7364098	7365231	7364393;7364705;7364360;7364701;7365064;7364316;7364694;7365046	Promoter (<=1kb)	7.76443	8.7975	7.03323	0.85824	0.67526	0.9471	3.24973	0.004441
1	ENSSSCG00000049979	ENSSSCT00000071443	115776132	115776558	115776315;115776307;115776317	Intron (ENSSSCT00000005084/ENSSSCG00000004603, intron 2 of 9)	1.98783	1.60425	1.43127	0.1788	0.15993	0.18942	3.24963	0.011661
3	ENSSSCG00000022149	ENSSSCT00000026721	31742656	31743391	31743073;31743054;31743077	Intron (ENSSSCT00000008655/ENSSSCG00000007899, intron 45 of 65)	3.44897	3.88125	3.47814	0.19668	0.33763	0.6027	3.24883	7.32E-05
15	ENSSSCG00000038277	ENSSSCT00000042236	29761718	29762137	29761944;29761918;29761914	Distal Intergenic	2.22569	2.76	2.52396	0.19668	0.26655	0.32718	3.24807	0.00314522
6	ENSSSCG00000003694	ENSSSCT00000004093	103801307	103801880	103801603;103801550;103801600	Distal Intergenic	2.53151	2.74275	1.89297	0.14304	0.28432	0.32718	3.24775	0.0111323
6	ENSSSCG00000048297	ENSSSCT00000087386	109068607	109069055	109068845;109068833;109068844	Intron (ENSSSCT00000004111/ENSSSCG00000003712, intron 16 of 27)	2.05579	2.4495	2.3085	0.16092	0.1777	0.37884	3.24749	0.000370266
13	ENSSSCG00000043134	ENSSSCT00000068746	113042587	113043360	113042908;113042907;113042907	Intron (ENSSSCT00000089266/ENSSSCG00000041957, intron 2 of 4)	6.18436	7.50375	6.49458	0.46488	0.79965	0.861	3.24722	0.00226085
8	ENSSSCG00000009040	ENSSSCT00000062941	82987844	82988155	82987983;82987980;82988002	Distal Intergenic	1.51211	1.38	1.29276	0.16092	0.14216	0.13776	3.24686	0.00234705
11	ENSSSCG00000009492	ENSSSCT00000043679	63721505	63721704	63721608	Promoter (1-2kb)	1.49512	1.25925	1.41588	0.1788	0.07108	0.18942	3.24686	0.000467786
6	ENSSSCG00000042073	ENSSSCT00000066502	28610546	28611814	28610804;28611443;28610807;28610822;28611417;28611462	Promoter (<=1kb)	7.49259	8.349	6.40224	0.82248	0.74634	0.7749	3.24653	0.00706546
18	ENSSSCG00000016661	ENSSSCT00000038262	38189628	38189958	38189726;38189847;38189781	Intron (ENSSSCT00000018140/ENSSSCG00000016661, intron 3 of 16)	1.03639	1.104	0.86184	0.05364	0.14216	0.12054	3.24649	0.00287968
6	ENSSSCG00000049488	ENSSSCT00000071166	85836435	85837188	85836725;85836754;85836747	Promoter (<=1kb)	5.08001	5.175	4.74012	0.55428	0.33763	0.6888	3.24585	1.95E-05
13	ENSSSCG00000023084	ENSSSCT00000013960	66907002	66907494	66907174;66907182;66907309	Distal Intergenic	2.51452	2.4495	2.21616	0.19668	0.31986	0.24108	3.24447	0.000484818
9	ENSSSCG00000015405	ENSSSCT00000035508	99748002	99748201	99748101	Intron (ENSSSCT00000067483/ENSSSCG00000015405, intron 2 of 14)	0.93445	1.08675	0.81567	0.12516	0.07108	0.10332	3.24338	0.00673266
5	ENSSSCG00000000456	ENSSSCT00000000492	24736146	24737228	24736748;24736509;24736737;24736701	Intron (ENSSSCT00000000492/ENSSSCG00000000456, intron 1 of 7)	8.13821	9.039	8.20287	0.67944	1.26167	0.74046	3.24255	8.83E-05
14	ENSSSCG00000010340	ENSSSCT00000062410	82251110	82251470	82251264;82251257;82251299	Promoter (1-2kb)	2.78636	3.63975	2.72403	0.28608	0.30209	0.37884	3.24219	0.0109626
16	ENSSSCG00000016866	ENSSSCT00000049727	27097027	27097567	27097354;27097363;27097374	Distal Intergenic	1.49512	2.3115	1.33893	0.1788	0.12439	0.24108	3.24093	0.0351418
13	ENSSSCG00000011681	ENSSSCT00000051266	83486023	83486258	83486158	Exon (ENSSSCT00000040029/ENSSSCG00000011681, exon 10 of 13)	0.52669	0.39675	0.58482	0.05364	0.08885	0.01722	3.23936	0.00826936
13	ENSSSCG00000011708	ENSSSCT00000012818	90601396	90601624	90601501;90601494;90601506	Distal Intergenic	1.699	1.63875	1.47744	0.14304	0.1777	0.18942	3.23857	0.00145164
14	ENSSSCG00000048194	ENSSSCT00000083512	100212406	100212900	100212680;100212707;100212693	Distal Intergenic	2.53151	2.8635	2.29311	0.447	0.19547	0.1722	3.23834	0.00108993
7	ENSSSCG00000048447	ENSSSCT00000090957	97422594	97423261	97422973;97423066;97423005	Distal Intergenic	3.65285	4.22625	3.58587	0.33972	0.46202	0.41328	3.23818	0.00279117
3	ENSSSCG00000008122	ENSSSCT00000008898	45779796	45780540	45780095;45780097;45780115	Distal Intergenic	6.06543	6.693	5.0787	0.8046	0.58641	0.49938	3.23813	0.00617298
6	ENSSSCG00000021612	ENSSSCT00000028129	100639533	100640033	100639812;100639789;100639746	Intron (ENSSSCT00000028129/ENSSSCG00000021612, intron 1 of 18)	1.91987	2.12175	2.12382	0.32184	0.14216	0.18942	3.23812	4.26E-05
13	ENSSSCG00000041127	ENSSSCT00000081101	125587078	125588118	125587223;125587586;125587263;125587626;125587231;125587638	Distal Intergenic	7.40764	8.78025	6.49458	0.57216	0.81742	1.01598	3.23713	0.00772714
1	ENSSSCG00000004911	ENSSSCT00000005418	161835619	161835965	161835790;161835819;161835819	Intron (ENSSSCT00000005418/ENSSSCG00000004911, intron 5 of 14)	1.85191	1.60425	1.70829	0.1788	0.24878	0.12054	3.23605	0.000319009
8	ENSSSCG00000042269	ENSSSCT00000069156	10151662	10152291	10151967;10151936;10151980	Intron (ENSSSCT00000080271/ENSSSCG00000047882, intron 1 of 6)	2.56549	3.9675	2.75481	0.3576	0.30209	0.32718	3.2344	0.0241534
15	ENSSSCG00000044024	ENSSSCT00000071958	104763089	104763813	104763282;104763651;104763301;104763311;104763649	Promoter (1-2kb)	2.93927	4.88175	3.61665	0.41124	0.39094	0.41328	3.23422	0.0267763
7	ENSSSCG00000041061	ENSSSCT00000078346	85457096	85457687	85457302;85457287;85457305	Distal Intergenic	1.78395	2.25975	1.60056	0.19668	0.23101	0.1722	3.23401	0.0128746
14	ENSSSCG00000035249	ENSSSCT00000035593	1181401	1181983	1181580;1181601;1181632	Distal Intergenic	3.82275	4.60575	3.83211	0.48276	0.37317	0.44772	3.2334	0.0044973
1	ENSSSCG00000045770	ENSSSCT00000068654	166766659	166767844	166766869;166767601;166766845;166767623;166766871;166767614	Distal Intergenic	5.70864	7.77975	5.3865	0.7152	0.58641	0.70602	3.2329	0.0170852
8	ENSSSCG00000008836	ENSSSCT00000084289	39947041	39947363	39947191;39947228;39947197	Intron (ENSSSCT00000023167/ENSSSCG00000008836, intron 5 of 8)	0.88348	1.6905	1.0773	0.21456	0.05331	0.12054	3.23275	0.0422481
15	ENSSSCG00000016239	ENSSSCT00000017682	127125463	127126141	127125799;127125782;127125794	Intron (ENSSSCT00000053840/ENSSSCG00000016239, intron 2 of 6)	1.74997	2.36325	2.33928	0.21456	0.23101	0.24108	3.23221	0.0106265
5	ENSSSCG00000030616	ENSSSCT00000047538	42245339	42245712	42245519;42245511;42245531	Distal Intergenic	1.12134	1.32825	0.98496	0.05364	0.07108	0.24108	3.23099	0.00219302
6	ENSSSCG00000025206	ENSSSCT00000056449	89235160	89235756	89235549;89235529;89235549	Exon (ENSSSCT00000056449/ENSSSCG00000025206, exon 3 of 10)	2.41258	2.74275	2.57013	0.16092	0.24878	0.41328	3.23069	6.92E-05
7	ENSSSCG00000045480	ENSSSCT00000078874	5702804	5703281	5703015;5703006;5703038	Distal Intergenic	1.80094	1.88025	1.61595	0.19668	0.19547	0.1722	3.23055	0.00225073
11	ENSSSCG00000041334	ENSSSCT00000081979	39046897	39047566	39047104;39047441;39047112;39047459;39047108;39047460	Intron (ENSSSCT00000010364/ENSSSCG00000038842, intron 1 of 2)	2.80335	2.29425	2.44701	0.12516	0.24878	0.4305	3.22939	0.000693884
5	ENSSSCG00000037697	ENSSSCT00000042794	57652806	57653688	57653329;57653352;57653311	Distal Intergenic	6.71105	7.107	5.83281	0.60792	0.76411	0.72324	3.22938	0.00367419
1	ENSSSCG00000005713	ENSSSCT00000063932	271287784	271288535	271288179;271288198;271288148	Distal Intergenic	4.00964	5.91675	4.94019	0.57216	0.49756	0.5166	3.22832	0.0149994
16	ENSSSCG00000016877	ENSSSCT00000046689	28322033	28323245	28322212;28322631;28323070;28322192;28322624;28322263;28322692;28323062;28323081	Distal Intergenic	4.7572	6.12375	5.12487	0.51852	0.60418	0.58548	3.22806	0.00707698
19	ENSSSCG00000024463	ENSSSCT00000032049	55251400	55251823	55251591;55251617;55251620	Distal Intergenic	2.66743	3.32925	3.20112	0.32184	0.1777	0.48216	3.22793	0.00177498
7	ENSSSCG00000028942	ENSSSCT00000083421	101274390	101275175	101274721;101275038;101274723;101275041;101274726;101275025	Intron (ENSSSCT00000060120/ENSSSCG00000028942, intron 4 of 4)	1.98783	2.3805	2.21616	0.19668	0.23101	0.27552	3.22704	0.00247027
4	ENSSSCG00000050755	ENSSSCT00000073617	85723502	85724281	85723834;85723789;85723846	Distal Intergenic	4.12857	5.52	3.58587	0.55428	0.51533	0.3444	3.22643	0.0196475
11	ENSSSCG00000041468	ENSSSCT00000069963	14388903	14389349	14389126;14389148;14389154	Intron (ENSSSCT00000065189/ENSSSCG00000029855, intron 5 of 6)	2.39559	2.07	1.81602	0.32184	0.1777	0.1722	3.22516	0.00487754
13	ENSSSCG00000011245	ENSSSCT00000012312	22368507	22369096	22368810;22368795;22368795	Intron (ENSSSCT00000072364/ENSSSCG00000011245, intron 26 of 45)	3.78877	3.3465	3.75516	0.3576	0.49756	0.30996	3.22451	0.000536924
16	ENSSSCG00000046086	ENSSSCT00000072898	33919420	33919771	33919595;33919608;33919610	Distal Intergenic	2.0388	2.50125	2.16999	0.0894	0.28432	0.3444	3.22402	0.000844289
15	ENSSSCG00000022011	ENSSSCT00000022256	941571	942336	941764;942061;942087;942050	Promoter (<=1kb)	4.02663	4.74375	2.93949	0.55428	0.3554	0.3444	3.22302	0.020447
1	ENSSSCG00000005291	ENSSSCT00000031821	234247076	234248539	234247346;234247459;234248237;234247267;234247501;234247274;234247509;234248096;234248073;234248280	Distal Intergenic	11.1115	13.1618	10.6037	0.96552	1.03066	1.73922	3.22294	0.00298113
1	ENSSSCG00000049981	ENSSSCT00000071027	223889620	223890240	223890021;223889941;223889941	Intron (ENSSSCT00000075867/ENSSSCG00000005257, intron 22 of 27)	2.76937	2.7945	2.0007	0.3576	0.15993	0.29274	3.22278	0.0102722
13	ENSSSCG00000044605	ENSSSCT00000067480	90470267	90471224	90470627;90470964;90470601;90470958;90470592;90471025	Distal Intergenic	4.00964	4.6575	4.20147	0.57216	0.47979	0.32718	3.22203	0.000864881
8	ENSSSCG00000008799	ENSSSCT00000038511	32648055	32649140	32648269;32648666;32648286;32648677;32648972;32648690;32649061	Intron (ENSSSCT00000009626/ENSSSCG00000008799, intron 3 of 27)	6.88095	9.12525	6.32529	0.84036	0.7108	0.84378	3.22102	0.0159874
7	ENSSSCG00000048447	ENSSSCT00000090957	97424564	97425015	97424837;97424825;97424846	Downstream (2-3kb)	2.2087	2.001	2.16999	0.14304	0.24878	0.29274	3.22024	4.19E-05
1	ENSSSCG00000005689	ENSSSCT00000064043	270082206	270082741	270082490;270082476;270082466	Intron (ENSSSCT00000023659/ENSSSCG00000024341, intron 27 of 27)	2.53151	2.94975	2.70864	0.30396	0.21324	0.36162	3.22021	0.000915769
1	ENSSSCG00000005585	ENSSSCT00000056935	264627951	264628805	264628126;264628461;264628100;264628423;264628462	Intron (ENSSSCT00000066386/ENSSSCG00000005585, intron 5 of 21)	6.16737	7.36575	6.24834	0.64368	0.49756	0.98154	3.22012	0.00171605
9	ENSSSCG00000015406	ENSSSCT00000016781	99899723	99900327	99899971;99899921;99899913	Intron (ENSSSCT00000016781/ENSSSCG00000015406, intron 5 of 7)	1.68201	2.12175	1.24659	0.14304	0.10662	0.29274	3.21895	0.0226544
9	ENSSSCG00000045406	ENSSSCT00000086459	139316874	139317535	139317247;139317226;139317196	Intron (ENSSSCT00000023216/ENSSSCG00000022126, intron 2 of 28)	3.14315	5.29575	3.20112	0.46488	0.33763	0.44772	3.21883	0.0389723
17	ENSSSCG00000007033	ENSSSCT00000073088	11170263	11171261	11170372;11170730;11171101;11170414;11170739;11170418;11170753;11171119;11171121	Promoter (2-3kb)	6.33727	5.934	5.47884	0.60792	0.79965	0.49938	3.21849	0.0008031
12	ENSSSCG00000046684	ENSSSCT00000072963	43173393	43174236	43173831;43173841;43173827	Distal Intergenic	3.9077	5.26125	4.49388	0.8046	0.30209	0.36162	3.21803	0.0039936
5	ENSSSCG00000023630	ENSSSCT00000056820	33244272	33244947	33244596;33244570;33244527	Intron (ENSSSCT00000042730/ENSSSCG00000023630, intron 2 of 9)	2.44656	2.967	3.12417	0.37548	0.28432	0.2583	3.21713	0.00531128
18	ENSSSCG00000016665	ENSSSCT00000086931	39534624	39534956	39534758;39534769;39534768	Intron (ENSSSCT00000023205/ENSSSCG00000016665, intron 6 of 15)	1.0194	1.63875	1.10808	0.16092	0.10662	0.13776	3.21606	0.0278494
11	ENSSSCG00000041790	ENSSSCT00000074508	23413848	23414740	23414072;23414458;23414126;23414504;23414105;23414497	Intron (ENSSSCT00000045599/ENSSSCG00000021818, intron 2 of 18)	4.72322	5.2095	3.80133	0.5364	0.39094	0.55104	3.21567	0.00924004
16	ENSSSCG00000041656	ENSSSCT00000088747	33178277	33179279	33178375;33178669;33179088;33178668;33179096;33178647;33179069	Intron (ENSSSCT00000073045/ENSSSCG00000016894, intron 4 of 4)	3.31305	4.4505	3.67821	0.39336	0.39094	0.44772	3.21521	0.00940149
15	ENSSSCG00000032198	ENSSSCT00000038678	13254868	13255577	13254992;13255370;13255014;13255406;13254991;13255392	Distal Intergenic	2.36161	3.2085	2.7702	0.28608	0.30209	0.30996	3.2151	0.0095316
7	ENSSSCG00000047883	ENSSSCT00000084850	12966851	12967326	12967026;12967064;12967140	Distal Intergenic	1.5291	1.449	1.75446	0.16092	0.14216	0.20664	3.21484	0.00306241
15	ENSSSCG00000044024	ENSSSCT00000071958	104769655	104769892	104769761	Exon (ENSSSCT00000071958/ENSSSCG00000044024, exon 2 of 2)	0.74756	1.22475	0.98496	0.14304	0.10662	0.06888	3.21472	0.0215337
9	ENSSSCG00000047829	ENSSSCT00000077594	126737837	126738386	126737973;126738283;126737979;126737980	Intron (ENSSSCT00000081878/ENSSSCG00000043982, intron 2 of 6)	1.51211	1.84575	1.3851	0.19668	0.14216	0.1722	3.21428	0.00867051
4	ENSSSCG00000006001	ENSSSCT00000061413	19328262	19328697	19328566;19328554;19328566	Intron (ENSSSCT00000037174/ENSSSCG00000006001, intron 26 of 50)	1.0194	1.2765	1.13886	0.12516	0.12439	0.12054	3.21426	0.00523218
12	ENSSSCG00000017347	ENSSSCT00000018883	18514437	18515343	18514796;18514735;18514729	3' UTR	5.6067	7.0035	5.40189	0.60792	0.78188	0.55104	3.21421	0.00779239
3	ENSSSCG00000029212	ENSSSCT00000029900	26191701	26191960	26191814;26191820;26191840	Promoter (1-2kb)	2.10676	2.53575	1.90836	0.2682	0.24878	0.18942	3.21313	0.00810283
11	ENSSSCG00000034156	ENSSSCT00000056836	22160053	22160468	22160319;22160285;22160325	Distal Intergenic	1.34221	1.794	1.76985	0.1788	0.19547	0.15498	3.21254	0.00961191
14	ENSSSCG00000019740	ENSSSCT00000021335	101419512	101420428	101419633;101419934;101420253;101419908;101420213;101419692;101419929;101420201	Promoter (<=1kb)	4.50235	5.57175	4.44771	0.57216	0.42648	0.56826	3.21224	0.00638193
16	ENSSSCG00000016894	ENSSSCT00000076467	33384166	33385079	33384428;33384425;33384489;33384936;33385042	Intron (ENSSSCT00000073045/ENSSSCG00000016894, intron 3 of 4)	3.33004	3.588	3.55509	0.447	0.37317	0.30996	3.21213	6.90E-05
15	ENSSSCG00000022301	ENSSSCT00000030660	48435285	48436266	48435661;48435660;48436019;48435671;48436033	Intron (ENSSSCT00000030660/ENSSSCG00000022301, intron 1 of 2)	8.52898	9.453	8.55684	0.8046	0.8885	1.17096	3.21197	0.000458615
15	ENSSSCG00000015784	ENSSSCT00000077757	45932318	45933887	45932564;45933186;45933655;45932458;45933186;45933422;45933638;45932522;45933197;45933648	Promoter (<=1kb)	17.5337	20.4068	16.6674	1.73436	1.97247	2.18694	3.21185	0.00437705
3	ENSSSCG00000050909	ENSSSCT00000090289	66551407	66552049	66551532;66551873;66551540;66551863;66551561;66551829	Intron (ENSSSCT00000047761/ENSSSCG00000008259, intron 2 of 2)	1.81793	2.415	1.96992	0.1788	0.28432	0.20664	3.21122	0.00780318
8	ENSSSCG00000051696	ENSSSCT00000077639	13715090	13715599	13715233;13715452;13715229;13715273	Distal Intergenic	1.12134	1.12125	0.67716	0.07152	0.08885	0.15498	3.21082	0.0250821
1	ENSSSCG00000041383	ENSSSCT00000083686	159092559	159092973	159092742;159092733;159092745	Intron (ENSSSCT00000062385/ENSSSCG00000039179, intron 3 of 3)	2.00482	2.5875	1.78524	0.23244	0.28432	0.1722	3.21051	0.014276
15	ENSSSCG00000050368	ENSSSCT00000089582	86638696	86639137	86638892;86638908;86638927	Distal Intergenic	2.0388	2.22525	2.07765	0.16092	0.24878	0.27552	3.21023	4.61E-05
17	ENSSSCG00000046441	ENSSSCT00000086308	13219239	13220210	13219421;13219887;13219403;13219865;13219444;13219850	Intron (ENSSSCT00000058258/ENSSSCG00000007034, intron 15 of 18)	4.82516	6.003	4.7709	0.39336	0.58641	0.70602	3.20996	0.00545528
12	ENSSSCG00000017195	ENSSSCT00000018720	5528264	5528841	5528562;5528500;5528541	3' UTR	3.51693	3.98475	3.26268	0.33972	0.46202	0.36162	3.20989	0.0034571
11	ENSSSCG00000048213	ENSSSCT00000086447	76376140	76376840	76376398;76376414;76376406	Distal Intergenic	4.99506	6.33075	5.58657	0.67944	0.39094	0.75768	3.20969	0.00345522
14	ENSSSCG00000044399	ENSSSCT00000067181	1476647	1477297	1476936;1476913;1477186;1476938	Distal Intergenic	3.21111	4.1055	3.61665	0.46488	0.3554	0.36162	3.20954	0.00554679
17	ENSSSCG00000045036	ENSSSCT00000075187	11602948	11603906	11603333;11603764;11603331;11603758;11603362;11603771	Distal Intergenic	3.55091	5.33025	4.01679	0.25032	0.24878	0.89544	3.20928	0.0101605
6	ENSSSCG00000003807	ENSSSCT00000064141	147160813	147161486	147161138;147161124;147161127	Distal Intergenic	3.27907	3.39825	3.72438	0.37548	0.28432	0.46494	3.20916	0.000524261
3	ENSSSCG00000028513	ENSSSCT00000025455	16782699	16783044	16782863;16782872;16782886	Distal Intergenic	1.91987	2.0355	1.40049	0.16092	0.15993	0.2583	3.20911	0.0128694
15	ENSSSCG00000047941	ENSSSCT00000090511	45515712	45516767	45516094;45516112;45516097	Promoter (1-2kb)	4.53633	6.64125	4.7709	0.64368	0.46202	0.61992	3.20823	0.0185653
7	ENSSSCG00000001750	ENSSSCT00000001956	46130712	46131192	46130911;46130895;46130918	Intron (ENSSSCT00000070539/ENSSSCG00000001750, intron 1 of 1)	1.98783	1.863	1.2312	0.21456	0.26655	0.06888	3.20793	0.018227
13	ENSSSCG00000040441	ENSSSCT00000059389	69171120	69171402	69171264;69171272	Intron (ENSSSCT00000041022/ENSSSCG00000011593, intron 3 of 6)	0.69659	1.19025	1.04652	0.16092	0.05331	0.10332	3.2075	0.0231024
9	ENSSSCG00000015252	ENSSSCT00000085678	57494463	57495059	57494853;57494769;57494832	Distal Intergenic	1.22328	1.84575	1.18503	0.21456	0.15993	0.0861	3.20729	0.0246727
6	ENSSSCG00000003894	ENSSSCT00000066121	164744404	164745080	164744729;164744677;164744783;164744792	Distal Intergenic	5.31787	7.314	5.72508	0.60792	0.62195	0.75768	3.20726	0.0118403
11	ENSSSCG00000009320	ENSSSCT00000010212	5758492	5758978	5758679;5758667;5758683	Intron (ENSSSCT00000081349/ENSSSCG00000009320, intron 3 of 28)	1.74997	2.1045	2.35467	0.25032	0.28432	0.13776	3.207	0.00623733
14	ENSSSCG00000010402	ENSSSCT00000084089	90617442	90617920	90617673;90617660;90617672	Intron (ENSSSCT00000089540/ENSSSCG00000010401, intron 19 of 31)	1.83492	2.4495	1.3851	0.10728	0.24878	0.2583	3.20607	0.0293569
5	ENSSSCG00000000769	ENSSSCT00000074340	69845524	69846095	69845785;69845831;69845869	Intron (ENSSSCT00000077265/ENSSSCG00000040373, intron 8 of 8)	3.49994	3.657	3.24729	0.41124	0.33763	0.37884	3.2057	0.00110587
8	ENSSSCG00000036184	ENSSSCT00000060121	37650455	37650657	37650610	Intron (ENSSSCT00000048072/ENSSSCG00000008813, intron 5 of 21)	1.0194	0.69	0.72333	0.07152	0.08885	0.10332	3.20566	0.019673
9	ENSSSCG00000015071	ENSSSCT00000044866	44471688	44472505	44471912;44472217;44471912;44472202;44471918;44472203;44472209	Promoter (<=1kb)	10.7887	11.8163	11.0192	0.96552	0.90627	1.77366	3.20533	2.01E-05
1	ENSSSCG00000045852	ENSSSCT00000071294	202563655	202564161	202563860;202563855;202563847	Intron (ENSSSCT00000050425/ENSSSCG00000005166, intron 5 of 10)	2.87131	3.0705	3.13956	0.33972	0.26655	0.37884	3.20455	0.000179333
10	ENSSSCG00000011040	ENSSSCT00000046405	44678975	44679520	44679158;44679343;44679361;44679125;44679403	Promoter (1-2kb)	1.34221	2.19075	2.13921	0.21456	0.15993	0.24108	3.20391	0.0248128
13	ENSSSCG00000036033	ENSSSCT00000054688	11339733	11340083	11339879;11339894;11339921	Intron (ENSSSCT00000064797/ENSSSCG00000036033, intron 1 of 10)	0.93445	1.104	0.86184	0.07152	0.07108	0.1722	3.20369	0.00212451
3	ENSSSCG00000007681	ENSSSCT00000008424	9325057	9326237	9325256;9325599;9325961;9325264;9325968;9325289;9325983	Intron (ENSSSCT00000008422/ENSSSCG00000007681, intron 1 of 23)	7.10182	7.29675	6.67926	0.7152	0.74634	0.82656	3.2035	0.000599212
13	ENSSSCG00000011813	ENSSSCT00000074295	127461424	127461735	127461570;127461611	Intron (ENSSSCT00000012925/ENSSSCG00000011813, intron 1 of 14)	0.62863	0.94875	0.69255	0.07152	0.08885	0.0861	3.20316	0.0201271
18	ENSSSCG00000016704	ENSSSCT00000018185	45445843	45446165	45445992;45445999;45446005	Promoter (2-3kb)	1.51211	1.63875	1.40049	0.19668	0.15993	0.13776	3.20263	0.00156311
4	ENSSSCG00000036962	ENSSSCT00000048162	80407963	80408773	80408088;80408546;80408094;80408522;80408523	Distal Intergenic	4.68924	5.52	4.0014	0.42912	0.40871	0.70602	3.20237	0.00825115
14	ENSSSCG00000026268	ENSSSCT00000069997	80364821	80365085	80364943;80364947;80364954	Intron (ENSSSCT00000069997/ENSSSCG00000026268, intron 1 of 31)	1.56308	1.3455	1.27737	0.10728	0.10662	0.24108	3.20168	0.00101858
11	ENSSSCG00000043080	ENSSSCT00000079114	76295556	76296233	76295771;76296021;76295763;76296064;76295779	Distal Intergenic	3.87372	3.91575	3.55509	0.447	0.37317	0.41328	3.20123	0.000807749
19	ENSSSCG00000012218	ENSSSCT00000013364	31378658	31378857	31378791	Distal Intergenic	0.49271	0.483	0.49248	0.05364	0.08885	0.01722	3.20051	0.00182794
10	ENSSSCG00000031414	ENSSSCT00000051403	65378306	65379275	65378609;65379136;65378657;65378553	Promoter (2-3kb)	5.53874	7.02075	5.06331	0.60792	0.56864	0.74046	3.20051	0.0119484
7	ENSSSCG00000002257	ENSSSCT00000039425	84962499	84963221	84962788;84962791;84962794	Promoter (<=1kb)	5.19894	5.727	4.58622	0.57216	0.42648	0.6888	3.20049	0.00355026
8	ENSSSCG00000049781	ENSSSCT00000086000	109885284	109886424	109885402;109885784;109885386;109885787;109886243;109885387;109885780;109886315	Distal Intergenic	8.51199	8.02125	6.71004	0.8046	0.63972	1.08486	3.20007	0.00414033
13	ENSSSCG00000034501	ENSSSCT00000063770	162329027	162329578	162329289;162329228;162329259	Promoter (1-2kb)	6.43921	6.5205	6.38685	0.55428	0.63972	0.91266	3.19905	7.89E-05
11	ENSSSCG00000049814	ENSSSCT00000078896	17286759	17287326	17287067;17287047;17287041	Distal Intergenic	2.90529	3.57075	2.75481	0.3576	0.33763	0.30996	3.199	0.00810693
7	ENSSSCG00000036742	ENSSSCT00000050354	53890529	53890828	53890659;53890659	Promoter (<=1kb)	1.71599	2.60475	1.98531	0.19668	0.26655	0.22386	3.19817	0.0186752
1	ENSSSCG00000041383	ENSSSCT00000083686	159069957	159070460	159070243;159070144;159070155	Intron (ENSSSCT00000062385/ENSSSCG00000039179, intron 1 of 3)	1.71599	1.60425	1.2312	0.21456	0.19547	0.0861	3.19753	0.00792552
4	ENSSSCG00000043673	ENSSSCT00000066808	35122200	35122437	35122294;35122320	Intron (ENSSSCT00000035298/ENSSSCG00000006059, intron 3 of 10)	0.47572	0.5865	0.53865	0.01788	0.05331	0.10332	3.19747	0.000424872
10	ENSSSCG00000049856	ENSSSCT00000071599	9217845	9218582	9218221;9218192;9218205	Distal Intergenic	3.92469	4.67475	4.27842	0.46488	0.30209	0.63714	3.19717	0.000809351
18	ENSSSCG00000048030	ENSSSCT00000087493	49317020	49317774	49317129;49317490;49317562;49317583	Distal Intergenic	4.00964	4.26075	3.50892	0.32184	0.51533	0.44772	3.19654	0.00247356
11	ENSSSCG00000040076	ENSSSCT00000043773	7703494	7703949	7703796;7703807;7703774	Intron (ENSSSCT00000010227/ENSSSCG00000009333, intron 23 of 30)	1.39318	2.01825	1.12347	0.19668	0.1777	0.12054	3.1958	0.0357601
4	ENSSSCG00000046305	ENSSSCT00000073726	18418504	18419212	18418797;18418763;18418790	Intron (ENSSSCT00000006577/ENSSSCG00000005994, intron 3 of 7)	3.09218	3.32925	2.75481	0.30396	0.28432	0.41328	3.19565	0.00243156
6	ENSSSCG00000049298	ENSSSCT00000071701	100996448	100997264	100996820;100996831;100996810	Distal Intergenic	4.00964	4.60575	3.66282	0.5364	0.39094	0.41328	3.19513	0.00472646
5	ENSSSCG00000022083	ENSSSCT00000000965	84065508	84066424	84065576;84065898;84065886;84066358;84065935	Distal Intergenic	1.98783	2.63925	1.96992	0.1788	0.24878	0.29274	3.1951	0.0110348
1	ENSSSCG00000046149	ENSSSCT00000073237	40448240	40448632	40448406;40448427;40448432	Distal Intergenic	0.96843	1.449	0.80028	0.16092	0.03554	0.15498	3.19468	0.0342863
16	ENSSSCG00000041874	ENSSSCT00000079897	47186036	47186936	47186386;47186682;47186389;47186717;47186362;47186710	Distal Intergenic	5.65767	5.81325	5.94054	0.64368	0.60418	0.65436	3.19428	0.000160152
17	ENSSSCG00000048560	ENSSSCT00000086337	19663911	19664272	19664127;19664098;19664126	Distal Intergenic	1.32522	1.22475	1.12347	0.0894	0.07108	0.24108	3.19344	0.000168441
4	ENSSSCG00000051060	ENSSSCT00000081943	124183836	124184620	124184066;124184036;124184089	Exon (ENSSSCT00000081874/ENSSSCG00000047597, exon 7 of 8)	3.66984	4.67475	2.95488	0.41124	0.47979	0.3444	3.19317	0.020864
4	ENSSSCG00000044513	ENSSSCT00000083133	17975493	17975916	17975714;17975717;17975722	Distal Intergenic	1.37619	1.932	1.06191	0.12516	0.26655	0.0861	3.19316	0.0315926
11	ENSSSCG00000024635	ENSSSCT00000010250	12345537	12346363	12345989;12345996;12345989	Promoter (<=1kb)	3.65285	3.5535	3.86289	0.42912	0.21324	0.56826	3.19274	2.08E-05
9	ENSSSCG00000015563	ENSSSCT00000081004	125019676	125020193	125019933;125019933;125019935	Intron (ENSSSCT00000086994/ENSSSCG00000015563, intron 4 of 19)	4.04362	4.98525	4.17069	0.46488	0.49756	0.48216	3.19175	0.00558115
8	ENSSSCG00000049857	ENSSSCT00000080607	29234746	29235220	29234882;29234903;29234911;29235170	Distal Intergenic	1.5291	2.07	1.40049	0.19668	0.21324	0.13776	3.1904	0.0175835
15	ENSSSCG00000015743	ENSSSCT00000086051	31534496	31535257	31534876;31534865;31534904	Distal Intergenic	3.82275	4.60575	4.41693	0.42912	0.46202	0.5166	3.1898	0.0034874
1	ENSSSCG00000042839	ENSSSCT00000071669	182471500	182472155	182471833;182471837;182471844	Distal Intergenic	5.84456	6.279	5.14026	0.51852	0.42648	0.9471	3.18969	0.000982082
1	ENSSSCG00000004565	ENSSSCT00000082294	108662577	108663063	108662684;108662961;108662688;108662962	Intron (ENSSSCT00000005044/ENSSSCG00000004565, intron 2 of 8)	3.60188	4.3125	2.84715	0.55428	0.1777	0.44772	3.18939	0.0126206
1	ENSSSCG00000027404	ENSSSCT00000004444	1923295	1923623	1923464;1923419;1923470	Distal Intergenic	0.95144	1.25925	1.32354	0.1788	0.07108	0.13776	3.18861	0.00809309
4	ENSSSCG00000006878	ENSSSCT00000007532	120085228	120085814	120085342;120085625;120085559;120085612	Promoter (<=1kb)	2.46355	2.88075	2.01609	0.25032	0.19547	0.36162	3.18841	0.010574
1	ENSSSCG00000043520	ENSSSCT00000091214	72214306	72214713	72214565;72214559;72214565	Promoter (<=1kb)	1.30823	1.5525	1.30815	0.14304	0.14216	0.1722	3.18813	0.00387051
1	ENSSSCG00000004470	ENSSSCT00000062552	86977053	86977436	86977241;86977271;86977274	Intron (ENSSSCT00000055660/ENSSSCG00000004470, intron 2 of 6)	1.39318	1.449	1.16964	0.07152	0.23101	0.13776	3.18773	0.00102422
8	ENSSSCG00000047525	ENSSSCT00000090101	129806700	129807034	129806852;129806873;129806862	Intron (ENSSSCT00000087097/ENSSSCG00000039821, intron 1 of 2)	1.32522	1.32825	1.01574	0.12516	0.07108	0.20664	3.18705	0.00420872
9	ENSSSCG00000049595	ENSSSCT00000072324	13873400	13874327	13873622;13874042;13873634;13874047;13873704;13874057	Distal Intergenic	4.4174	5.05425	4.01679	0.57216	0.44425	0.46494	3.18674	0.00503256
15	ENSSSCG00000015873	ENSSSCT00000070790	64561506	64561953	64561781;64561652;64561799;64561813	Distal Intergenic	1.00241	1.60425	0.9234	0.10728	0.15993	0.12054	3.18649	0.0390006
19	ENSSSCG00000045320	ENSSSCT00000081941	19543486	19543884	19543697;19543693;19543708	Intron (ENSSSCT00000037376/ENSSSCG00000032433, intron 1 of 2)	1.0194	1.4145	1.55439	0.0894	0.14216	0.20664	3.18611	0.0146776
9	ENSSSCG00000023850	ENSSSCT00000028067	76912275	76912561	76912409;76912454	Distal Intergenic	0.5097	0.759	0.50787	0.05364	0.12439	0.01722	3.1857	0.0149029
19	ENSSSCG00000050042	ENSSSCT00000083658	10075349	10075698	10075489;10075546	Distal Intergenic	0.76455	0.8625	0.44631	0.03576	0.08885	0.10332	3.18531	0.036282
16	ENSSSCG00000042701	ENSSSCT00000085263	6473599	6474089	6473860;6473866;6473847	Promoter (1-2kb)	2.95626	2.829	3.03183	0.39336	0.24878	0.32718	3.18526	9.76E-06
16	ENSSSCG00000041347	ENSSSCT00000085820	21989693	21990108	21989878;21989892;21989886	Distal Intergenic	2.31064	2.36325	2.18538	0.16092	0.24878	0.3444	3.18523	1.08E-05
6	ENSSSCG00000002841	ENSSSCT00000003142	36128100	36128450	36128268;36128262;36128284	Intron (ENSSSCT00000003142/ENSSSCG00000002841, intron 1 of 6)	1.46114	2.277	1.35432	0.12516	0.14216	0.29274	3.18471	0.031747
2	ENSSSCG00000014088	ENSSSCT00000031424	85380798	85381897	85381115;85381130;85381122	Promoter (<=1kb)	9.20858	11.1435	10.142	1.44828	0.92404	0.98154	3.18463	0.00201596
6	ENSSSCG00000047893	ENSSSCT00000080087	24859616	24860140	24859840;24859846;24859854	Distal Intergenic	1.22328	1.53525	1.41588	0.16092	0.1777	0.12054	3.1845	0.00422549
4	ENSSSCG00000006355	ENSSSCT00000091550	89241321	89242046	89241773;89241783;89241687	Downstream (<1kb)	4.19653	5.29575	4.09374	0.41124	0.5331	0.55104	3.18354	0.00833343
13	ENSSSCG00000025921	ENSSSCT00000024417	123290121	123290717	123290365;123290427;123290403	Intron (ENSSSCT00000038300/ENSSSCG00000011791, intron 2 of 14)	2.51452	3.43275	2.83176	0.3576	0.19547	0.41328	3.18344	0.00769983
16	ENSSSCG00000048797	ENSSSCT00000067808	64622488	64623105	64622854;64622821;64622832	Intron (ENSSSCT00000040359/ENSSSCG00000017046, intron 7 of 15)	3.00723	3.57075	2.86254	0.41124	0.26655	0.36162	3.1831	0.00458576
14	ENSSSCG00000049270	ENSSSCT00000066815	35547282	35547743	35547419;35547526;35547601	Intron (ENSSSCT00000010808/ENSSSCG00000009860, intron 2 of 10)	1.32522	1.725	1.24659	0.10728	0.14216	0.22386	3.18244	0.0101513
18	ENSSSCG00000016618	ENSSSCT00000041810	25921126	25921362	25921215;25921343	Intron (ENSSSCT00000041810/ENSSSCG00000016618, intron 2 of 22)	0.91746	1.0005	0.80028	0.10728	0.08885	0.10332	3.18229	0.00482817
3	ENSSSCG00000008459	ENSSSCT00000009261	97027800	97028234	97027990;97028030;97028102	Distal Intergenic	1.44415	1.50075	1.83141	0.16092	0.12439	0.24108	3.18169	0.00443172
18	ENSSSCG00000016742	ENSSSCT00000068714	50483263	50483782	50483522;50483524;50483510	3' UTR	3.9077	4.22625	4.33998	0.50064	0.42648	0.44772	3.18158	0.000921276
15	ENSSSCG00000015743	ENSSSCT00000086051	31527676	31528039	31527807	Distal Intergenic	1.61405	1.63875	1.21581	0.1788	0.12439	0.18942	3.18131	0.00935375
5	ENSSSCG00000049646	ENSSSCT00000068026	14348212	14349025	14348326;14348641;14348392;14348684;14348393;14348667	Distal Intergenic	2.14074	3.15675	2.38545	0.33972	0.28432	0.22386	3.17969	0.0166594
2	ENSSSCG00000026914	ENSSSCT00000083927	8441628	8442317	8442041;8442136;8441978;8442143	Exon (ENSSSCT00000076557/ENSSSCG00000026914, exon 7 of 7)	2.87131	3.50175	2.33928	0.19668	0.23101	0.53382	3.17969	0.0106965
1	ENSSSCG00000044104	ENSSSCT00000074039	99243461	99244415	99243641;99244206;99243678;99244124;99243683;99244234	Distal Intergenic	4.53633	5.451	5.01714	0.51852	0.65749	0.48216	3.17773	0.00257698
14	ENSSSCG00000039215	ENSSSCT00000046544	62622383	62622799	62622548;62622615;62622607	3' UTR	1.58007	1.60425	1.29276	0.1788	0.19547	0.12054	3.17761	0.0040176
15	ENSSSCG00000047383	ENSSSCT00000075736	60449902	60450809	60450223;60450525;60450231;60450534;60450261;60450496	Promoter (1-2kb)	3.58489	5.2095	4.7709	0.55428	0.49756	0.44772	3.17731	0.0139656
1	ENSSSCG00000044924	ENSSSCT00000084813	251748993	251749199	251749105	Exon (ENSSSCT00000025482/ENSSSCG00000005456, exon 13 of 14)	0.45873	0.4485	0.36936	0.01788	0.08885	0.03444	3.17679	0.000625148
19	ENSSSCG00000047076	ENSSSCT00000073468	79347700	79347972	79347820;79347866	Intron (ENSSSCT00000081017/ENSSSCG00000012474, intron 26 of 27)	0.57766	0.77625	0.55404	0.0894	0.03554	0.0861	3.17643	0.0114522
4	ENSSSCG00000005959	ENSSSCT00000054703	10544839	10545396	10545030;10545099;10545071	Intron (ENSSSCT00000006542/ENSSSCG00000005959, intron 3 of 13)	3.16014	3.53625	3.29346	0.25032	0.3554	0.49938	3.17629	7.24E-05
7	ENSSSCG00000049701	ENSSSCT00000069651	4413113	4413831	4413570;4413529;4413506	Distal Intergenic	3.9077	4.8645	3.20112	0.55428	0.40871	0.36162	3.17618	0.0168213
16	ENSSSCG00000017046	ENSSSCT00000029751	64432634	64433541	64433081;64432866;64433111;64433061	Intron (ENSSSCT00000040359/ENSSSCG00000017046, intron 6 of 15)	4.5873	4.7265	4.78629	0.42912	0.42648	0.70602	3.17459	1.40E-05
1	ENSSSCG00000030487	ENSSSCT00000074702	138563733	138564191	138563829;138564076;138563845;138564029;138563807;138564089	Intron (ENSSSCT00000074702/ENSSSCG00000030487, intron 2 of 2)	1.85191	2.36325	1.66212	0.21456	0.19547	0.24108	3.17418	0.0138625
6	ENSSSCG00000040337	ENSSSCT00000036875	147235103	147235697	147235270;147235552;147235285;147235279	Intron (ENSSSCT00000042416/ENSSSCG00000040337, intron 2 of 5)	3.46596	4.12275	2.60091	0.42912	0.3554	0.3444	3.17409	0.0203175
2	ENSSSCG00000035025	ENSSSCT00000081561	98024961	98025274	98025117;98025120;98025146	Intron (ENSSSCT00000045697/ENSSSCG00000035025, intron 85 of 91)	0.78154	0.8625	1.04652	0.07152	0.08885	0.13776	3.17389	0.00671145
13	ENSSSCG00000044984	ENSSSCT00000083859	153905840	153906769	153906071;153906602;153906103;153906586;153906073;153906537	Intron (ENSSSCT00000043034/ENSSSCG00000011946, intron 1 of 16)	3.72081	4.53675	3.63204	0.32184	0.46202	0.53382	3.17363	0.00493233
19	ENSSSCG00000047642	ENSSSCT00000074322	115985324	115985825	115985546;115985501;115985518	Distal Intergenic	1.29124	2.1045	2.1546	0.23244	0.12439	0.2583	3.17361	0.0256614
15	ENSSSCG00000046009	ENSSSCT00000079871	1951626	1952070	1951818;1951827;1951827	Distal Intergenic	1.81793	3.381	2.44701	0.3576	0.24878	0.24108	3.17348	0.0370852
10	ENSSSCG00000045417	ENSSSCT00000066646	57695245	57695849	57695657;57695641;57695635	Distal Intergenic	2.07278	2.98425	2.55474	0.21456	0.30209	0.32718	3.17321	0.0122659
1	ENSSSCG00000050011	ENSSSCT00000086354	81006174	81006996	81006531;81006539;81006517;81006850	Distal Intergenic	2.65044	2.691	1.93914	0.21456	0.23101	0.36162	3.17307	0.0104538
12	ENSSSCG00000046684	ENSSSCT00000072963	43254780	43255956	43254901;43255262;43255250;43254944;43255280;43255489;43255327	Intron (ENSSSCT00000072963/ENSSSCG00000046684, intron 1 of 3)	11.7061	11.9888	10.8653	1.0728	1.27944	1.48092	3.17251	0.000342871
9	ENSSSCG00000032709	ENSSSCT00000072139	82244716	82245237	82244832;82245088;82244829;82245110;82245073	Intron (ENSSSCT00000058206/ENSSSCG00000015353, intron 14 of 14)	1.5291	1.63875	1.27737	0.16092	0.15993	0.1722	3.17245	0.00647234
15	ENSSSCG00000045707	ENSSSCT00000089334	70013453	70013808	70013625;70013597;70013649	Distal Intergenic	1.46114	1.449	1.35432	0.0894	0.15993	0.22386	3.17187	1.92E-05
13	ENSSSCG00000046818	ENSSSCT00000085862	46108241	46108937	46108574;46108515;46108488	Intron (ENSSSCT00000055973/ENSSSCG00000011496, intron 27 of 38)	4.26449	4.36425	4.23225	0.5364	0.40871	0.48216	3.17167	2.63E-07
13	ENSSSCG00000037247	ENSSSCT00000066372	10891886	10892459	10892047;10892305;10892087;10892339;10892050;10892322	Distal Intergenic	1.93686	2.32875	1.78524	0.33972	0.15993	0.1722	3.17093	0.00398087
10	ENSSSCG00000011090	ENSSSCT00000045325	53746546	53747420	53746798;53747087;53746832;53747041;53747044;53746773;53747133;53747100	Intron (ENSSSCT00000040834/ENSSSCG00000011090, intron 2 of 28)	10.6018	9.4185	9.71109	1.10856	0.79965	1.39482	3.17012	0.000254957
9	ENSSSCG00000015371	ENSSSCT00000016746	88062766	88063485	88062972;88063275;88062961;88063268;88062956;88063292	Intron (ENSSSCT00000088927/ENSSSCG00000015368, intron 23 of 23)	4.50235	5.52	5.17104	0.55428	0.47979	0.65436	3.16969	0.00355898
19	ENSSSCG00000012257	ENSSSCT00000070392	38971388	38972135	38971798;38971860;38971706;38971869	Intron (ENSSSCT00000013404/ENSSSCG00000012257, intron 3 of 14)	2.56549	3.01875	2.3085	0.30396	0.15993	0.41328	3.1696	0.00388231
15	ENSSSCG00000016101	ENSSSCT00000036156	104781359	104782967	104781636;104781969;104782316;104781656;104781990;104782271;104782431;104781984;104782376;104782868;104781963;104782100;104782469	Promoter (<=1kb)	18.3152	22.0973	18.8528	1.75224	2.09686	2.73798	3.16948	0.00296584
1	ENSSSCG00000004535	ENSSSCT00000053584	104942297	104942716	104942552;104942487;104942567	Intron (ENSSSCT00000036325/ENSSSCG00000004535, intron 4 of 18)	1.5291	1.81125	1.40049	0.1788	0.12439	0.22386	3.16913	0.00526357
2	ENSSSCG00000014088	ENSSSCT00000031424	85390209	85390760	85390480;85390491;85390467	Intron (ENSSSCT00000015389/ENSSSCG00000014088, intron 2 of 34)	3.19412	4.002	2.80098	0.39336	0.39094	0.32718	3.16903	0.0136905
17	ENSSSCG00000042683	ENSSSCT00000083536	17843689	17844390	17844141;17844171;17844205	Distal Intergenic	2.95626	3.60525	3.078	0.37548	0.24878	0.44772	3.16868	0.00272828
1	ENSSSCG00000004156	ENSSSCT00000034018	27027888	27028154	27028016;27028028	Distal Intergenic	1.63104	1.311	1.32354	0.21456	0.05331	0.20664	3.16823	0.00184393
15	ENSSSCG00000046536	ENSSSCT00000087398	127747459	127748086	127747626;127747629;127747937;127747638;127747916	Distal Intergenic	2.0388	1.9665	2.16999	0.12516	0.3554	0.20664	3.1677	3.88E-05
19	ENSSSCG00000033979	ENSSSCT00000062864	17738288	17739320	17738400;17738648;17738648;17739151;17738652;17739148;17739190	Intron (ENSSSCT00000013305/ENSSSCG00000012164, intron 11 of 21)	2.42957	2.7945	2.24694	0.37548	0.26655	0.18942	3.1676	0.00255485
5	ENSSSCG00000044866	ENSSSCT00000084840	76373036	76373456	76373275;76373277;76373267	Distal Intergenic	1.56308	1.4835	2.16999	0.23244	0.12439	0.22386	3.16726	0.0171283
9	ENSSSCG00000015405	ENSSSCT00000042266	99786801	99787588	99787183;99787160;99787179;99787491	Distal Intergenic	3.29606	3.933	3.55509	0.39336	0.49756	0.30996	3.16675	0.00176041
345	ENSSSCG00000010893	ENSSSCT00000011918	2468157	2469079	2468509;2468800;2468520;2468885;2468493;2468854	Promoter (<=1kb)	4.28148	4.70925	3.95523	0.48276	0.39094	0.56826	3.1664	0.00211971
1	ENSSSCG00000004506	ENSSSCT00000048558	98339123	98339740	98339348;98339423;98339426	Intron (ENSSSCT00000064712/ENSSSCG00000004506, intron 7 of 10)	3.34703	5.2785	3.3858	0.37548	0.5331	0.4305	3.16508	0.0300853
13	ENSSSCG00000043046	ENSSSCT00000086058	11482261	11483241	11482400;11482445;11482847;11482906;11482903	Distal Intergenic	2.97325	2.7255	2.0007	0.14304	0.30209	0.41328	3.16502	0.011593
7	ENSSSCG00000042606	ENSSSCT00000075892	8408680	8409337	8408793;8409128;8408844;8409122;8408833;8409112	Distal Intergenic	2.0388	2.7945	2.06226	0.12516	0.21324	0.4305	3.1648	0.0080491
16	ENSSSCG00000016816	ENSSSCT00000018309	19818385	19819100	19818610;19818621;19818649	Intron (ENSSSCT00000018309/ENSSSCG00000016816, intron 2 of 22)	3.80576	5.4165	4.20147	0.57216	0.39094	0.53382	3.16472	0.0136477
19	ENSSSCG00000012132	ENSSSCT00000036502	11712589	11713515	11712935;11713346;11713094;11713065;11713302	Distal Intergenic	2.46355	2.484	2.58552	0.14304	0.26655	0.4305	3.16462	0.000246313
1	ENSSSCG00000004626	ENSSSCT00000059120	119962504	119962848	119962668;119962647;119962682	3' UTR	0.81552	1.173	1.16964	0.12516	0.10662	0.12054	3.16413	0.0155391
9	ENSSSCG00000049030	ENSSSCT00000068008	99754271	99754643	99754437;99754449;99754452	Promoter (<=1kb)	2.02181	2.139	1.83141	0.16092	0.26655	0.24108	3.16398	0.000957364
1	ENSSSCG00000004469	ENSSSCT00000060067	86614619	86615402	86614908;86615278;86614925;86614915;86615284	Intron (ENSSSCT00000065390/ENSSSCG00000004469, intron 1 of 7)	2.0388	2.691	2.23155	0.33972	0.21324	0.22386	3.16371	0.00675767
14	ENSSSCG00000009840	ENSSSCT00000010784	33196868	33197113	33196987;33196980;33196986	3' UTR	1.71599	2.2425	1.70829	0.28608	0.07108	0.27552	3.16298	0.00516091
14	ENSSSCG00000033268	ENSSSCT00000037907	65245655	65246247	65245766;65246086;65245777;65246067;65246053	Intron (ENSSSCT00000037907/ENSSSCG00000033268, intron 5 of 8)	1.54609	1.449	1.0773	0.12516	0.08885	0.24108	3.16165	0.00855367
15	ENSSSCG00000016090	ENSSSCT00000056854	104038438	104039125	104038713;104038828;104038731	Intron (ENSSSCT00000046486/ENSSSCG00000016090, intron 9 of 13)	3.83974	4.5195	3.47814	0.42912	0.51533	0.37884	3.16115	0.00675562
15	ENSSSCG00000042782	ENSSSCT00000080091	6467286	6467881	6467400;6467712;6467421;6467447	Distal Intergenic	1.13833	1.81125	1.16964	0.21456	0.15993	0.0861	3.16082	0.0279705
18	ENSSSCG00000016549	ENSSSCT00000081016	17773590	17774832	17773937;17774299;17774714;17773911;17773981;17774365;17774688	Intron (ENSSSCT00000060927/ENSSSCG00000016549, intron 2 of 18)	6.72804	6.8655	6.57153	0.92976	0.55087	0.7749	3.16032	3.36E-06
1	ENSSSCG00000004728	ENSSSCT00000059617	129005254	129005691	129005456;129005483;129005466	Intron (ENSSSCT00000005221/ENSSSCG00000004728, intron 1 of 21)	3.24509	4.209	3.21651	0.28608	0.39094	0.5166	3.16023	0.00838226
16	ENSSSCG00000035303	ENSSSCT00000027539	55385806	55386225	55386034;55386041;55386042	Exon (ENSSSCT00000068343/ENSSSCG00000017015, exon 11 of 15)	1.80094	2.139	2.21616	0.19668	0.31986	0.1722	3.15999	0.00211734
1	ENSSSCG00000004617	ENSSSCT00000053294	119042822	119043234	119043023;119043033;119043033	Intron (ENSSSCT00000047929/ENSSSCG00000004617, intron 2 of 12)	1.71599	1.794	1.36971	0.14304	0.23101	0.1722	3.15916	0.00637923
14	ENSSSCG00000025820	ENSSSCT00000031300	26127782	26128493	26127967;26128323;26127947;26128323;26127965;26128312	Intron (ENSSSCT00000044442/ENSSSCG00000025820, intron 1 of 7)	4.33245	5.382	4.01679	0.64368	0.51533	0.37884	3.15848	0.00841036
19	ENSSSCG00000012583	ENSSSCT00000051623	89940149	89940491	89940266;89940299;89940287	Distal Intergenic	0.6796	0.9315	0.75411	0.0894	0.10662	0.06888	3.15845	0.00999216
8	ENSSSCG00000009148	ENSSSCT00000053864	113843090	113843725	113843492;113843483;113843433	Intron (ENSSSCT00000056140/ENSSSCG00000009148, intron 4 of 11)	2.25967	1.7595	2.12382	0.2682	0.21324	0.20664	3.15829	0.00598861
9	ENSSSCG00000050077	ENSSSCT00000076368	19855831	19856511	19856268;19856030;19856285;19856070;19856267	Exon (ENSSSCT00000023370/ENSSSCG00000014913, exon 18 of 21)	4.16255	5.0025	4.32459	0.46488	0.42648	0.61992	3.15801	0.00282655
3	ENSSSCG00000008412	ENSSSCT00000065270	87207419	87207936	87207520;87207785;87207752;87207772	Distal Intergenic	1.59706	1.46625	1.64673	0.19668	0.12439	0.20664	3.15792	0.000226044
13	ENSSSCG00000050837	ENSSSCT00000067589	120558433	120559394	120558710;120559109;120558715;120559098;120558759;120559100	Distal Intergenic	5.04603	5.15775	4.1553	0.48276	0.79965	0.32718	3.1572	0.00178264
7	ENSSSCG00000023160	ENSSSCT00000022833	30347856	30348310	30348061;30348044;30348053	3' UTR	1.95385	2.346	1.8468	0.25032	0.26655	0.1722	3.15708	0.00547449
1	ENSSSCG00000043500	ENSSSCT00000068666	26602075	26602603	26602301;26602345;26602343	Distal Intergenic	2.80335	3.5535	1.78524	0.25032	0.26655	0.39606	3.15682	0.0413832
9	ENSSSCG00000015405	ENSSSCT00000042266	99784077	99784695	99784503;99784452;99784501	Promoter (1-2kb)	3.27907	3.4155	2.09304	0.30396	0.31986	0.36162	3.15663	0.0249321
14	ENSSSCG00000023130	ENSSSCT00000037667	75151894	75152172	75152013;75152029;75152030	Intron (ENSSSCT00000037667/ENSSSCG00000023130, intron 1 of 14)	2.10676	2.346	1.66212	0.1788	0.24878	0.2583	3.1563	0.011093
1	ENSSSCG00000042911	ENSSSCT00000085786	199290702	199291344	199290828;199290892;199291218;199291185;199291208	Distal Intergenic	1.58007	1.32825	1.03113	0.16092	0.1777	0.10332	3.15607	0.016479
19	ENSSSCG00000012633	ENSSSCT00000044681	97226640	97226985	97226793;97226798;97226832	Intron (ENSSSCT00000013815/ENSSSCG00000012634, intron 42 of 52)	0.6796	0.759	0.7695	0.10728	0.08885	0.05166	3.15562	0.000183131
4	ENSSSCG00000050430	ENSSSCT00000072392	44339312	44339891	44339688;44339686;44339701	Distal Intergenic	1.699	2.50125	1.73907	0.19668	0.15993	0.30996	3.15547	0.0188994
6	ENSSSCG00000030660	ENSSSCT00000041960	83541177	83541858	83541489;83541489;83541456	Promoter (1-2kb)	4.06061	5.43375	3.64743	0.16092	0.72857	0.58548	3.1554	0.0125369
1	ENSSSCG00000005455	ENSSSCT00000065214	251528050	251528857	251528410;251528420;251528383	Exon (ENSSSCT00000065214/ENSSSCG00000005455, exon 3 of 47)	3.99265	4.67475	4.1553	0.37548	0.44425	0.61992	3.15491	0.00114803
4	ENSSSCG00000006302	ENSSSCT00000006907	82869776	82870646	82870161;82870228;82870238	Intron (ENSSSCT00000074790/ENSSSCG00000006302, intron 1 of 7)	6.33727	8.74575	6.84855	0.73308	0.83519	0.89544	3.1541	0.0122387
4	ENSSSCG00000006018	ENSSSCT00000006604	23117689	23117995	23117839;23117831;23117826	Intron (ENSSSCT00000055503/ENSSSCG00000006018, intron 8 of 9)	1.41017	1.4145	1.40049	0.1788	0.10662	0.18942	3.15349	0.000321047
2	ENSSSCG00000042820	ENSSSCT00000077859	128797744	128798457	128798100;128798086;128798070	Downstream (1-2kb)	2.44656	3.657	2.52396	0.37548	0.28432	0.30996	3.15325	0.0222549
18	ENSSSCG00000041968	ENSSSCT00000066606	38061962	38062391	38062212;38062147;38062199	Distal Intergenic	2.15773	2.208	1.89297	0.16092	0.30209	0.24108	3.15203	0.000773677
17	ENSSSCG00000027206	ENSSSCT00000024378	52194429	52195332	52194796;52194791;52194792	Promoter (<=1kb)	4.74021	5.46825	4.47849	0.447	0.56864	0.63714	3.15157	0.00360137
1	ENSSSCG00000050101	ENSSSCT00000091028	249636366	249636585	249636536;249636492	Distal Intergenic	0.73057	0.7935	0.50787	0.0894	0.05331	0.0861	3.15064	0.0187054
15	ENSSSCG00000027669	ENSSSCT00000024203	120069062	120069280	120069171	Intron (ENSSSCT00000024203/ENSSSCG00000027669, intron 2 of 34)	1.13833	1.38	1.52361	0.07152	0.15993	0.22386	3.15013	0.00389951
1	ENSSSCG00000034120	ENSSSCT00000005658	200703696	200704648	200703916;200704471;200703945;200704471;200703924;200704465	Distal Intergenic	4.99506	5.52	5.6943	0.55428	0.51533	0.75768	3.14905	0.000664364
16	ENSSSCG00000051524	ENSSSCT00000087231	6798783	6799666	6799146;6799175;6799156	Distal Intergenic	3.09218	2.98425	2.35467	0.30396	0.30209	0.3444	3.14904	0.00821975
3	ENSSSCG00000041363	ENSSSCT00000080054	120875077	120876034	120875533;120875795;120875546;120875851;120875507;120875808	Distal Intergenic	8.27413	8.57325	7.37181	0.9834	0.81742	0.92988	3.14881	0.00217504
14	ENSSSCG00000050038	ENSSSCT00000069824	66109856	66110385	66110163;66110146;66110212	Distal Intergenic	2.05579	2.2425	2.24694	0.25032	0.1777	0.30996	3.14879	6.04E-05
6	ENSSSCG00000049151	ENSSSCT00000070646	157885126	157885489	157885310;157885311;157885334	Distal Intergenic	1.24027	1.22475	1.44666	0.23244	0.07108	0.13776	3.14802	0.000413536
15	ENSSSCG00000015756	ENSSSCT00000064393	37867292	37867515	37867419	Distal Intergenic	0.81552	0.87975	0.95418	0.10728	0.07108	0.12054	3.14796	0.000920724
9	ENSSSCG00000039906	ENSSSCT00000068691	29057550	29058041	29057751;29057756;29057736	Intron (ENSSSCT00000065868/ENSSSCG00000039906, intron 2 of 3)	2.2087	2.0355	1.3851	0.23244	0.21324	0.18942	3.1479	0.021714
17	ENSSSCG00000044798	ENSSSCT00000067042	19856900	19857558	19857301;19857266;19857275	Intron (ENSSSCT00000067042/ENSSSCG00000044798, intron 2 of 2)	2.0388	2.15625	1.75446	0.16092	0.3554	0.15498	3.14774	0.000828431
4	ENSSSCG00000006545	ENSSSCT00000007170	95201092	95201748	95201379;95201413;95201358	3' UTR	3.63586	4.347	4.0014	0.5364	0.21324	0.6027	3.14761	0.000437321
13	ENSSSCG00000039103	ENSSSCT00000038265	124633593	124633968	124633770;124633778;124633741	Promoter (<=1kb)	1.699	2.3115	1.58517	0.1788	0.15993	0.29274	3.14752	0.0155922
1	ENSSSCG00000028172	ENSSSCT00000023759	271263663	271263985	271263800;271263863	Intron (ENSSSCT00000085017/ENSSSCG00000005713, intron 5 of 5)	0.76455	1.38	0.96957	0.07152	0.14216	0.13776	3.14747	0.034725
1	ENSSSCG00000044647	ENSSSCT00000090183	29611793	29612480	29612065;29612066;29612075	Distal Intergenic	3.07519	3.53625	2.9241	0.37548	0.39094	0.30996	3.14713	0.00371244
4	ENSSSCG00000049602	ENSSSCT00000077204	130879345	130880504	130879669;130880183;130879679;130880143;130879662;130880143	Promoter (<=1kb)	7.11881	10.7468	8.11053	0.75096	0.94181	1.23984	3.14693	0.017907
1	ENSSSCG00000050057	ENSSSCT00000071060	74772255	74772776	74772592;74772567;74772581	Promoter (1-2kb)	2.5485	2.346	2.29311	0.2682	0.31986	0.22386	3.1461	0.000427089
4	ENSSSCG00000043673	ENSSSCT00000066808	35146693	35147062	35146920;35146845;35146891	Intron (ENSSSCT00000035298/ENSSSCG00000006059, intron 3 of 10)	1.00241	1.01775	0.7695	0.03576	0.12439	0.15498	3.14607	0.00356087
16	ENSSSCG00000046694	ENSSSCT00000077213	45672419	45672947	45672779;45672748;45672773	Distal Intergenic	2.5485	2.74275	2.33928	0.28608	0.24878	0.32718	3.14596	0.0019557
2	ENSSSCG00000045615	ENSSSCT00000076515	91072914	91073509	91073164;91073092;91073087	Distal Intergenic	1.44415	1.81125	1.90836	0.25032	0.19547	0.13776	3.14549	0.00624554
10	ENSSSCG00000035848	ENSSSCT00000087229	40656000	40656848	40656533;40656508;40656525;40656578	Distal Intergenic	8.68189	10.1085	9.41868	1.0728	1.03066	1.08486	3.14529	0.00239782
11	ENSSSCG00000034156	ENSSSCT00000056836	22157245	22157718	22157540;22157491;22157495	Distal Intergenic	2.07278	2.346	2.41623	0.21456	0.23101	0.32718	3.14487	0.00112465
17	ENSSSCG00000042543	ENSSSCT00000088338	54478843	54479559	54479253;54479263;54478929;54479317	Intron (ENSSSCT00000090886/ENSSSCG00000050854, intron 1 of 1)	3.48295	4.209	3.06261	0.21456	0.63972	0.36162	3.14485	0.00555254
8	ENSSSCG00000037551	ENSSSCT00000083115	120593701	120594277	120594080;120594096;120594122	Intron (ENSSSCT00000010050/ENSSSCG00000009177, intron 2 of 3)	1.29124	1.518	1.24659	0.16092	0.15993	0.13776	3.14466	0.00460486
13	ENSSSCG00000011576	ENSSSCT00000056672	67386706	67387416	67387038;67387033;67387036	Intron (ENSSSCT00000076265/ENSSSCG00000011576, intron 4 of 4)	3.48295	3.6225	3.00105	0.33972	0.3554	0.44772	3.14459	0.00311927
9	ENSSSCG00000050392	ENSSSCT00000090194	77448369	77449435	77448540;77448555;77448561;77449086;77449245;77449041;77449260;77449085	Intron (ENSSSCT00000016713/ENSSSCG00000015340, intron 2 of 18)	4.63827	5.77875	4.80168	0.3576	0.65749	0.70602	3.14443	0.00348233
4	ENSSSCG00000005965	ENSSSCT00000067375	12511522	12511901	12511715;12511749;12511732	Distal Intergenic	1.64803	1.932	1.41588	0.23244	0.1777	0.15498	3.14412	0.00881822
5	ENSSSCG00000039316	ENSSSCT00000058525	59333488	59333843	59333666;59333667;59333640	Distal Intergenic	1.34221	1.863	1.30815	0.10728	0.26655	0.13776	3.14114	0.0128821
9	ENSSSCG00000044109	ENSSSCT00000078574	10529547	10530558	10529814;10530042;10530362;10529899;10530327;10530016;10530357	Distal Intergenic	8.61393	9.57375	8.01819	0.87612	0.94181	1.15374	3.14054	0.00262469
9	ENSSSCG00000049329	ENSSSCT00000078858	48351362	48351755	48351567;48351584;48351617	Promoter (2-3kb)	1.41017	1.2765	0.73872	0.23244	0.03554	0.12054	3.14021	0.0311924
2	ENSSSCG00000014133	ENSSSCT00000015437	90674458	90674974	90674711;90674711;90674738	Intron (ENSSSCT00000060631/ENSSSCG00000014132, intron 9 of 17)	2.00482	2.1045	1.66212	0.2682	0.24878	0.13776	3.13994	0.00345473
3	ENSSSCG00000008437	ENSSSCT00000060362	93865026	93865370	93865177;93865186;93865168	Intron (ENSSSCT00000074569/ENSSSCG00000008437, intron 5 of 5)	0.90047	1.60425	1.06191	0.16092	0.08885	0.15498	3.13946	0.0370917
8	ENSSSCG00000029385	ENSSSCT00000089964	30678461	30679053	30678572;30678836;30678777;30678640	Intron (ENSSSCT00000028090/ENSSSCG00000026297, intron 3 of 6)	1.63104	2.0355	1.89297	0.1788	0.14216	0.30996	3.13943	0.00168265
17	ENSSSCG00000022564	ENSSSCT00000020443	37676283	37676924	37676440;37676632;37676418;37676655;37676494	Intron (ENSSSCT00000050590/ENSSSCG00000007275, intron 10 of 12)	2.07278	2.15625	1.66212	0.21456	0.21324	0.24108	3.13873	0.00744464
13	ENSSSCG00000042434	ENSSSCT00000081537	11212275	11212874	11212663;11212603;11212596	Intron (ENSSSCT00000064797/ENSSSCG00000036033, intron 1 of 10)	2.78636	3.312	2.90871	0.23244	0.49756	0.29274	3.13862	0.000698815
3	ENSSSCG00000008094	ENSSSCT00000083715	43896797	43897344	43897008;43896997;43897036	Distal Intergenic	3.66984	4.9335	3.83211	0.50064	0.51533	0.39606	3.13862	0.0109342
39	ENSSSCG00000038679	ENSSSCT00000082576	18860	19059	18955	Promoter (<=1kb)	0.28883	0.46575	0.33858	0.05364	0.05331	0.01722	3.13812	0.0211176
1	ENSSSCG00000035648	ENSSSCT00000070296	62940948	62941544	62941203;62941212;62941251	3' UTR	1.29124	1.4835	1.26198	0.16092	0.15993	0.13776	3.13784	0.0030807
1	ENSSSCG00000030535	ENSSSCT00000071164	9252022	9252563	9252130;9252415;9252272;9252347	Distal Intergenic	1.90288	1.74225	1.93914	0.21456	0.21324	0.20664	3.13781	0.0013208
19	ENSSSCG00000042034	ENSSSCT00000072721	47726667	47727072	47726796;47726854	Distal Intergenic	0.59465	1.104	0.63099	0.14304	0.03554	0.0861	3.13779	0.0480369
9	ENSSSCG00000039468	ENSSSCT00000041679	9793033	9793423	9793225;9793235;9793249	Intron (ENSSSCT00000041679/ENSSSCG00000039468, intron 7 of 7)	2.17472	3.08775	2.35467	0.30396	0.3554	0.20664	3.13681	0.0133995
7	ENSSSCG00000001550	ENSSSCT00000001728	31597318	31598059	31597712;31597723;31597723	Intron (ENSSSCT00000087278/ENSSSCG00000001550, intron 3 of 5)	5.2669	5.77875	5.40189	0.66156	0.65749	0.55104	3.13669	0.000568706
3	ENSSSCG00000008150	ENSSSCT00000008927	51448135	51448580	51448383;51448433;51448434	Intron (ENSSSCT00000076933/ENSSSCG00000008150, intron 4 of 4)	1.41017	2.74275	1.86219	0.14304	0.23101	0.30996	3.1365	0.043366
1	ENSSSCG00000044031	ENSSSCT00000078741	221411284	221411950	221411380;221411694;221411421;221411702;221411686	Promoter (1-2kb)	3.7378	4.84725	3.5397	0.51852	0.56864	0.29274	3.13532	0.0101807
19	ENSSSCG00000012633	ENSSSCT00000044681	97291195	97291680	97291346;97291401;97291375	Distal Intergenic	1.27425	1.50075	1.3851	0.07152	0.19547	0.20664	3.13479	0.000241081
148	ENSSSCG00000043352	ENSSSCT00000072394	1461845	1462804	1462169;1462635;1462182;1462607;1462137;1462742	Exon (ENSSSCT00000083958/ENSSSCG00000042378, exon 2 of 2)	3.85673	5.3475	4.66317	0.46488	0.39094	0.72324	3.13456	0.00816475
18	ENSSSCG00000016662	ENSSSCT00000018141	38596183	38596543	38596337;38596338;38596353	Distal Intergenic	1.13833	1.29375	1.29276	0.16092	0.15993	0.10332	3.13446	0.000743191
1	ENSSSCG00000039972	ENSSSCT00000044745	260883628	260883970	260883802;260883802;260883826	Intron (ENSSSCT00000062574/ENSSSCG00000039972, intron 2 of 5)	0.83251	1.25925	0.67716	0.07152	0.08885	0.15498	3.1343	0.0399158
6	ENSSSCG00000003828	ENSSSCT00000060043	153211672	153212240	153211829;153212097;153211835;153212071;153212069	Promoter (<=1kb)	3.27907	3.864	2.7702	0.447	0.33763	0.3444	3.13428	0.0107073
4	ENSSSCG00000022447	ENSSSCT00000027504	122830419	122830687	122830593	Intron (ENSSSCT00000062704/ENSSSCG00000022447, intron 2 of 4)	1.20629	1.518	1.09269	0.05364	0.08885	0.29274	3.13258	0.00356723
18	ENSSSCG00000016426	ENSSSCT00000088076	4757361	4757740	4757554;4757568;4757572	Distal Intergenic	1.90288	1.77675	1.8468	0.12516	0.19547	0.30996	3.13157	4.30E-05
3	ENSSSCG00000032531	ENSSSCT00000075613	26646568	26646913	26646734;26646741;26646733	Distal Intergenic	2.2087	1.794	1.67751	0.14304	0.19547	0.30996	3.13083	0.00548607
7	ENSSSCG00000001485	ENSSSCT00000029860	26623086	26623562	26623223;26623379;26623378	Intron (ENSSSCT00000058001/ENSSSCG00000001485, intron 10 of 12)	1.97084	2.6565	1.40049	0.28608	0.19547	0.20664	3.13076	0.038457
6	ENSSSCG00000003738	ENSSSCT00000086560	118858928	118859313	118859145;118859124;118859126	Intron (ENSSSCT00000050271/ENSSSCG00000003738, intron 2 of 7)	2.61646	2.415	2.37006	0.23244	0.31986	0.29274	3.13073	0.000408302
14	ENSSSCG00000010745	ENSSSCT00000075844	135409055	135409634	135409260;135409219;135409247	Exon (ENSSSCT00000042367/ENSSSCG00000010746, exon 8 of 23)	2.0388	2.15625	1.78524	0.14304	0.19547	0.3444	3.13045	0.000632623
14	ENSSSCG00000041055	ENSSSCT00000076391	81241995	81242595	81242242;81242300;81242269	Intron (ENSSSCT00000090057/ENSSSCG00000039704, intron 2 of 13)	4.7572	5.0715	4.54005	0.67944	0.46202	0.49938	3.13043	0.000257358
1	ENSSSCG00000042942	ENSSSCT00000067575	34137476	34137906	34137712;34137702;34137673	Intron (ENSSSCT00000048337/ENSSSCG00000004207, intron 4 of 62)	2.0388	2.74275	2.95488	0.46488	0.1777	0.24108	3.1301	0.00917949
7	ENSSSCG00000002267	ENSSSCT00000002525	85920584	85921079	85920827;85920837;85920770	Promoter (<=1kb)	4.57031	5.2095	4.21686	0.3576	0.60418	0.63714	3.12991	0.0026605
6	ENSSSCG00000020234	ENSSSCT00000021829	87599139	87599569	87599326;87599375;87599320	Intron (ENSSSCT00000064370/ENSSSCG00000003591, intron 9 of 21)	1.81793	2.50125	1.539	0.21456	0.23101	0.22386	3.12945	0.0262141
15	ENSSSCG00000041827	ENSSSCT00000071270	18298523	18298991	18298745;18298727;18298801	Distal Intergenic	1.97084	2.81175	2.3085	0.28608	0.24878	0.27552	3.12934	0.013207
14	ENSSSCG00000050636	ENSSSCT00000087066	123562125	123562600	123562434;123562388;123562442	Distal Intergenic	2.66743	3.63975	3.09339	0.28608	0.44425	0.3444	3.12877	0.00872799
1	ENSSSCG00000047444	ENSSSCT00000089989	30125029	30125450	30125227;30125233;30125224	Distal Intergenic	1.42716	1.518	1.21581	0.23244	0.07108	0.1722	3.12874	0.00114941
7	ENSSSCG00000038216	ENSSSCT00000086559	85602665	85603117	85602872;85602925;85602909	Distal Intergenic	1.37619	1.67325	1.58517	0.28608	0.08885	0.15498	3.12863	0.000469153
13	ENSSSCG00000043549	ENSSSCT00000079911	206536289	206536837	206536479;206536467;206536496	Distal Intergenic	3.00723	3.795	2.86254	0.42912	0.14216	0.53382	3.12856	0.00457088
1	ENSSSCG00000004057	ENSSSCT00000004486	8543738	8543944	8543832	Promoter (2-3kb)	0.49271	0.32775	0.56943	0.01788	0.10662	0.03444	3.12842	0.0185021
8	ENSSSCG00000008965	ENSSSCT00000046641	70718549	70719079	70718731;70718743;70718762	Distal Intergenic	1.97084	2.01825	2.01609	0.21456	0.24878	0.22386	3.12741	4.66E-07
5	ENSSSCG00000043893	ENSSSCT00000086833	7106137	7106824	7106488;7106517;7106532	Promoter (1-2kb)	6.69406	7.74525	6.9255	0.8046	0.7108	0.92988	3.12716	0.00184286
3	ENSSSCG00000042398	ENSSSCT00000087090	58771495	58772738	58771823;58771774;58772276;58772528;58771780;58772526;58772367	Distal Intergenic	7.3057	8.22825	6.63309	0.94764	0.72857	0.861	3.1271	0.00434383
2	ENSSSCG00000022492	ENSSSCT00000045384	49082979	49083472	49083077;49083095;49083244	Promoter (<=1kb)	1.00241	1.242	1.27737	0.0894	0.12439	0.18942	3.1267	0.00347221
14	ENSSSCG00000049716	ENSSSCT00000080313	1294894	1295169	1294976	Distal Intergenic	0.74756	1.0695	0.95418	0.12516	0.08885	0.10332	3.12648	0.0121928
3	ENSSSCG00000038396	ENSSSCT00000060604	93428066	93428732	93428385;93428429;93428411	Intron (ENSSSCT00000080297/ENSSSCG00000008433, intron 6 of 7)	3.82275	3.8295	3.12417	0.447	0.39094	0.39606	3.12646	0.00515751
13	ENSSSCG00000038421	ENSSSCT00000051000	184007963	184008402	184008187;184008210;184008169	Distal Intergenic	1.30823	1.794	1.35432	0.1788	0.14216	0.18942	3.12628	0.0130005
2	ENSSSCG00000047101	ENSSSCT00000091232	100288191	100288563	100288272;100288457	Distal Intergenic	0.66261	0.81075	0.53865	0.0894	0.10662	0.03444	3.12605	0.0122972
1	ENSSSCG00000034704	ENSSSCT00000005423	161949996	161951195	161950383;161950834;161950382;161950854;161950390;161950826	Intron (ENSSSCT00000041916/ENSSSCG00000034704, intron 4 of 11)	7.25473	7.77975	6.55614	1.01916	0.79965	0.65436	3.12597	0.00156502
1	ENSSSCG00000034213	ENSSSCT00000060646	203398700	203399521	203399150;203399162;203399141	Intron (ENSSSCT00000060646/ENSSSCG00000034213, intron 3 of 5)	5.82757	7.7625	6.04827	0.55428	0.81742	0.87822	3.12573	0.00950195
16	ENSSSCG00000029851	ENSSSCT00000031720	76800858	76801556	76801228;76801238;76801238	Distal Intergenic	2.85432	3.381	2.81637	0.2682	0.37317	0.39606	3.12517	0.0033381
13	ENSSSCG00000047506	ENSSSCT00000082634	42699336	42700085	42699742;42699752;42699718	Intron (ENSSSCT00000075196/ENSSSCG00000049107, intron 3 of 6)	4.62128	5.74425	4.67856	0.51852	0.56864	0.63714	3.12511	0.00632687
7	ENSSSCG00000049701	ENSSSCT00000069651	4333824	4334315	4334126;4334090;4334141	Distal Intergenic	2.05579	2.7255	1.96992	0.23244	0.24878	0.29274	3.12482	0.013676
15	ENSSSCG00000048993	ENSSSCT00000083664	129973952	129975198	129974041;129974384;129974768;129974365;129974743;129974394;129974764	Distal Intergenic	7.1358	7.935	7.61805	0.894	0.63972	1.06764	3.12465	0.000116913
5	ENSSSCG00000000614	ENSSSCT00000061900	58703055	58703774	58703385;58703376;58703424	Intron (ENSSSCT00000061900/ENSSSCG00000000614, intron 3 of 13)	4.17954	5.4165	4.55544	0.3576	0.81742	0.44772	3.12445	0.00336622
2	ENSSSCG00000028536	ENSSSCT00000063226	87556082	87556466	87556236;87556219;87556232	Distal Intergenic	1.25726	1.518	1.06191	0.14304	0.14216	0.15498	3.12388	0.0132745
2	ENSSSCG00000027903	ENSSSCT00000076670	62070502	62071700	62071074;62071384;62071061;62071336;62071069;62071390	Promoter (<=1kb)	6.32028	7.1415	5.74047	0.55428	0.97735	0.67158	3.1236	0.00272152
4	ENSSSCG00000047083	ENSSSCT00000058275	99176085	99176623	99176243;99176245;99176526;99176259	Intron (ENSSSCT00000058275/ENSSSCG00000047083, intron 2 of 2)	3.0582	3.243	3.24729	0.33972	0.49756	0.2583	3.12358	8.36E-06
5	ENSSSCG00000000702	ENSSSCT00000000764	64004703	64005038	64004849;64004884;64004903	Promoter (1-2kb)	2.17472	2.53575	1.90836	0.32184	0.23101	0.20664	3.12347	0.00689451
16	ENSSSCG00000046701	ENSSSCT00000066759	29290391	29290707	29290515;29290537;29290556	Distal Intergenic	0.73057	0.9315	0.80028	0.07152	0.14216	0.06888	3.12341	0.00251994
13	ENSSSCG00000031594	ENSSSCT00000078109	32017178	32017907	32017570;32017524;32017626	Distal Intergenic	9.03868	10.4363	9.8496	1.19796	1.03066	1.13652	3.12337	0.00192884
8	ENSSSCG00000008820	ENSSSCT00000009650	38120340	38120771	38120492;38120444;38120482	Intron (ENSSSCT00000009650/ENSSSCG00000008820, intron 2 of 17)	1.10435	1.0695	0.75411	0.19668	0.05331	0.0861	3.12298	0.00874952
13	ENSSSCG00000035394	ENSSSCT00000043209	190166447	190166927	190166701;190166679;190166706	Distal Intergenic	2.58248	2.967	2.24694	0.30396	0.1777	0.41328	3.12295	0.00443803
6	ENSSSCG00000050555	ENSSSCT00000082586	132728269	132728830	132728508;132728513;132728688	Distal Intergenic	1.5291	1.88025	1.33893	0.14304	0.19547	0.20664	3.12268	0.0116159
1	ENSSSCG00000050324	ENSSSCT00000081710	78275421	78275987	78275715;78275746;78275745	Distal Intergenic	2.70141	2.50125	1.83141	0.32184	0.12439	0.36162	3.1222	0.0110945
3	ENSSSCG00000035090	ENSSSCT00000077207	4792728	4793153	4792896;4792907;4792929	Promoter (<=1kb)	3.16014	3.933	3.01644	0.39336	0.33763	0.4305	3.12167	0.00852452
17	ENSSSCG00000049758	ENSSSCT00000076366	54687802	54688312	54688015;54687999;54688016	Distal Intergenic	1.83492	2.74275	1.81602	0.07152	0.28432	0.37884	3.12146	0.0185272
8	ENSSSCG00000009047	ENSSSCT00000064754	84270205	84270891	84270689;84270600;84270658	Intron (ENSSSCT00000035764/ENSSSCG00000009048, intron 10 of 11)	2.44656	2.94975	2.86254	0.25032	0.31986	0.37884	3.12143	0.00267481
8	ENSSSCG00000038185	ENSSSCT00000041762	70325371	70326269	70325797;70325791;70326116;70325771;70326087	Distal Intergenic	3.33004	2.88075	2.93949	0.2682	0.28432	0.49938	3.12082	0.000418641
4	ENSSSCG00000050430	ENSSSCT00000072392	44434770	44435110	44434922;44434923;44434914	Distal Intergenic	1.51211	1.8975	1.47744	0.16092	0.15993	0.24108	3.1205	0.00683497
9	ENSSSCG00000015650	ENSSSCT00000017047	67337250	67337899	67337624;67337647;67337606	Intron (ENSSSCT00000017047/ENSSSCG00000015650, intron 2 of 10)	5.92951	6.74475	5.5404	0.75096	0.58641	0.75768	3.12004	0.0036227
2	ENSSSCG00000046230	ENSSSCT00000076634	50015598	50016307	50015818;50015799;50015789	Distal Intergenic	2.42957	2.91525	2.63169	0.32184	0.33763	0.2583	3.11955	0.00285011
2	ENSSSCG00000044646	ENSSSCT00000077306	112550233	112550779	112550587;112550578;112550571	Intron (ENSSSCT00000054006/ENSSSCG00000036520, intron 2 of 3)	2.15773	2.22525	1.55439	0.19668	0.15993	0.32718	3.1182	0.0111212
14	ENSSSCG00000010344	ENSSSCT00000038750	83316161	83316406	83316283;83316287	Promoter (<=1kb)	0.49271	0.56925	0.6156	0.0894	0.01777	0.0861	3.11767	0.000712629
15	ENSSSCG00000016067	ENSSSCT00000017493	100077709	100078140	100077905;100077917;100077919	Promoter (<=1kb)	2.56549	2.4495	1.87758	0.2682	0.30209	0.22386	3.11756	0.0101177
7	ENSSSCG00000001078	ENSSSCT00000069759	15628431	15628985	15628722;15628687;15628714	Intron (ENSSSCT00000001173/ENSSSCG00000001078, intron 1 of 13)	2.63345	3.26025	2.66247	0.33972	0.30209	0.3444	3.117	0.0063114
19	ENSSSCG00000043683	ENSSSCT00000067126	78530251	78530938	78530388;78530387;78530655	Distal Intergenic	0.81552	1.36275	1.32354	0.10728	0.12439	0.1722	3.11614	0.0267069
12	ENSSSCG00000017743	ENSSSCT00000019311	42951885	42952925	42952024;42952403;42952672;42952399;42952679;42952416	Intron (ENSSSCT00000090486/ENSSSCG00000017743, intron 2 of 8)	3.41499	4.01925	3.5397	0.30396	0.47979	0.48216	3.11583	0.00150816
18	ENSSSCG00000038158	ENSSSCT00000055927	36614750	36615181	36614919;36614922;36614891	Intron (ENSSSCT00000018133/ENSSSCG00000016655, intron 2 of 4)	1.97084	2.1735	1.80063	0.1788	0.24878	0.2583	3.11564	0.00252713
2	ENSSSCG00000044646	ENSSSCT00000077306	112356965	112357511	112357243;112357245;112357239	Distal Intergenic	2.14074	2.60475	2.12382	0.30396	0.21324	0.27552	3.11528	0.0049654
8	ENSSSCG00000041103	ENSSSCT00000089643	110796972	110797326	110797135;110797136;110797170	Intron (ENSSSCT00000089643/ENSSSCG00000041103, intron 1 of 2)	0.93445	0.91425	1.04652	0.05364	0.15993	0.12054	3.11528	0.000127396
1	ENSSSCG00000049234	ENSSSCT00000073440	179822522	179823337	179822886;179822873;179823226;179822876;179823221	Distal Intergenic	4.45138	5.95125	5.18643	0.5364	0.76411	0.49938	3.11455	0.00709726
5	ENSSSCG00000034889	ENSSSCT00000047093	65362688	65363228	65362918;65362987;65362933	Distal Intergenic	1.90288	2.208	1.83141	0.21456	0.21324	0.2583	3.11453	0.0038322
8	ENSSSCG00000039778	ENSSSCT00000039932	8055467	8056098	8055895;8055867;8055863	Distal Intergenic	3.0582	3.864	2.95488	0.41124	0.19547	0.53382	3.11438	0.00517807
5	ENSSSCG00000020637	ENSSSCT00000022232	98773979	98774260	98774105;98774133;98774129	Intron (ENSSSCT00000029091/ENSSSCG00000024065, intron 11 of 13)	0.8495	1.104	0.93879	0.12516	0.07108	0.13776	3.11429	0.00485674
12	ENSSSCG00000017259	ENSSSCT00000061440	11677965	11678527	11678229;11678245;11678237	Promoter (2-3kb)	6.88095	6.39975	7.71039	0.6258	0.79965	0.99876	3.11419	0.00215067
8	ENSSSCG00000026196	ENSSSCT00000082222	130216282	130216565	130216414;130216447	Intron (ENSSSCT00000022397/ENSSSCG00000026196, intron 8 of 25)	1.58007	2.07	1.09269	0.12516	0.30209	0.12054	3.11403	0.0336442
9	ENSSSCG00000046373	ENSSSCT00000087406	106768785	106769629	106769106;106769437;106769068;106769215	Distal Intergenic	3.33004	5.244	3.93984	0.59004	0.37317	0.48216	3.11402	0.0215247
18	ENSSSCG00000050770	ENSSSCT00000088063	30106171	30106644	30106354;30106395;30106452	Intron (ENSSSCT00000088063/ENSSSCG00000050770, intron 1 of 1)	1.41017	1.36275	1.04652	0.21456	0.08885	0.13776	3.11395	0.00594067
10	ENSSSCG00000035454	ENSSSCT00000040755	33325540	33326413	33325637;33326162;33325860;33326144;33326086	Intron (ENSSSCT00000052112/ENSSSCG00000035454, intron 1 of 4)	4.46837	5.05425	4.94019	0.39336	0.65749	0.61992	3.11376	0.000328937
6	ENSSSCG00000044932	ENSSSCT00000089959	131293961	131295029	131294165;131294547;131294154;131294440;131294203;131294578	Distal Intergenic	5.52175	6.1065	5.15565	0.67944	0.65749	0.6027	3.11322	0.00295375
3	ENSSSCG00000029593	ENSSSCT00000064038	92343149	92343884	92343628;92343285;92343608;92343592	Distal Intergenic	5.4368	5.91675	5.27877	0.64368	0.69303	0.58548	3.11317	0.00119768
1	ENSSSCG00000005380	ENSSSCT00000037246	240687937	240688451	240688261;240688204;240688223	Intron (ENSSSCT00000005920/ENSSSCG00000005380, intron 2 of 52)	4.62128	4.9335	3.86289	0.57216	0.46202	0.5166	3.11307	0.00599439
2	ENSSSCG00000022689	ENSSSCT00000064965	76103380	76103688	76103488;76103505;76103530	Distal Intergenic	1.83492	2.277	1.67751	0.21456	0.23101	0.22386	3.11242	0.0108331
6	ENSSSCG00000039797	ENSSSCT00000063808	98054172	98055182	98054729;98054738;98055000;98054755	Distal Intergenic	5.13098	5.43375	5.44806	0.37548	0.95958	0.5166	3.11233	0.000105486
1	ENSSSCG00000051755	ENSSSCT00000090605	245223831	245224204	245223965;245224003;245224098	Distal Intergenic	0.8495	0.87975	0.69255	0.03576	0.10662	0.13776	3.11186	0.00162482
7	ENSSSCG00000002257	ENSSSCT00000039425	84954633	84955249	84954996;84954994;84954971	Intron (ENSSSCT00000053963/ENSSSCG00000002257, intron 1 of 21)	4.68924	6.19275	5.64813	0.5364	0.5331	0.84378	3.11098	0.00583097
15	ENSSSCG00000046643	ENSSSCT00000089960	99433318	99434058	99433650;99433752;99433731	Distal Intergenic	2.00482	2.43225	2.10843	0.25032	0.26655	0.24108	3.11033	0.00431739
19	ENSSSCG00000050055	ENSSSCT00000067089	43882770	43883707	43883181;43883178;43883131	Downstream (1-2kb)	2.82034	2.622	2.75481	0.33972	0.23101	0.37884	3.10978	9.76E-06
6	ENSSSCG00000003199	ENSSSCT00000003554	54784522	54785035	54784591;54784909;54784900;54784905	Promoter (1-2kb)	3.65285	3.588	3.40119	0.51852	0.26655	0.44772	3.10978	7.89E-06
16	ENSSSCG00000016929	ENSSSCT00000051425	39120706	39121081	39120864;39120907;39120925	Intron (ENSSSCT00000051425/ENSSSCG00000016929, intron 1 of 16)	1.37619	1.38	1.21581	0.23244	0.12439	0.10332	3.10969	0.000113642
1	ENSSSCG00000005786	ENSSSCT00000079477	145655639	145656130	145655881;145655859;145655890	Intron (ENSSSCT00000006361/ENSSSCG00000005785, intron 13 of 21)	2.0388	1.94925	1.80063	0.2682	0.21324	0.18942	3.10915	0.000622734
7	ENSSSCG00000001872	ENSSSCT00000088136	57798160	57798830	57798558;57798544;57798550	Intron (ENSSSCT00000054117/ENSSSCG00000001872, intron 2 of 3)	4.43439	4.84725	4.26303	0.51852	0.60418	0.44772	3.1085	0.00104522
16	ENSSSCG00000048461	ENSSSCT00000090616	46318802	46319177	46318974;46318983;46319005	Distal Intergenic	1.13833	1.32825	1.01574	0.10728	0.12439	0.1722	3.10809	0.00591097
7	ENSSSCG00000002469	ENSSSCT00000002741	115295767	115296565	115295987;115296418;115296061;115296388;115296354	3' UTR	3.48295	3.933	3.3858	0.33972	0.56864	0.3444	3.10808	0.00066695
10	ENSSSCG00000049856	ENSSSCT00000071599	9368106	9368916	9368462;9368739;9368416;9368693;9368521;9368731	Distal Intergenic	2.39559	2.691	2.67786	0.3576	0.30209	0.24108	3.10765	0.000629383
13	ENSSSCG00000050583	ENSSSCT00000069345	134700849	134701056	134700951	Distal Intergenic	1.27425	1.518	1.01574	0.16092	0.1777	0.10332	3.10711	0.0145821
5	ENSSSCG00000000625	ENSSSCT00000039050	60141139	60141837	60141340;60141384;60141367	Distal Intergenic	2.66743	3.74325	3.60126	0.33972	0.42648	0.39606	3.10672	0.0124651
4	ENSSSCG00000045839	ENSSSCT00000081030	59793494	59793892	59793670;59793667;59793672	Distal Intergenic	1.44415	1.63875	1.15425	0.16092	0.12439	0.20664	3.10651	0.0107838
3	ENSSSCG00000008261	ENSSSCT00000009047	68175833	68176427	68176028;68176025;68176072	Intron (ENSSSCT00000009047/ENSSSCG00000008261, intron 7 of 18)	3.398	3.933	2.83176	0.39336	0.39094	0.39606	3.10599	0.0110875
19	ENSSSCG00000047711	ENSSSCT00000077507	88128083	88128552	88128347;88128356;88128378	Distal Intergenic	3.7378	3.98475	4.38615	0.50064	0.3554	0.55104	3.10527	0.001328
7	ENSSSCG00000002330	ENSSSCT00000002593	94436620	94437316	94436746;94436924;94437203;94436898;94437234;94436951;94437161	Distal Intergenic	1.47813	1.94925	1.58517	0.1788	0.24878	0.15498	3.10507	0.00737816
14	ENSSSCG00000040631	ENSSSCT00000071711	4104551	4105177	4104788;4104778;4104778	Promoter (<=1kb)	3.78877	4.2435	3.63204	0.447	0.42648	0.48216	3.10505	0.00266062
1	ENSSSCG00000035941	ENSSSCT00000052578	155197866	155198255	155198061;155198046;155198079	Distal Intergenic	1.22328	0.94875	0.86184	0.1788	0.05331	0.12054	3.10485	0.00886631
7	ENSSSCG00000025366	ENSSSCT00000029222	78944242	78944931	78944501;78944485;78944530	Promoter (1-2kb)	1.8689	2.208	1.6929	0.30396	0.1777	0.18942	3.10396	0.00516994
4	ENSSSCG00000006634	ENSSSCT00000041541	98092588	98093165	98092898;98092886;98092873	3' UTR	2.78636	3.4845	2.84715	0.42912	0.37317	0.2583	3.10385	0.00500046
4	ENSSSCG00000047712	ENSSSCT00000075642	43287852	43288282	43288134;43288098;43288077	Distal Intergenic	0.69659	1.22475	1.10808	0.14304	0.08885	0.12054	3.10363	0.0297385
3	ENSSSCG00000030005	ENSSSCT00000086057	77467753	77468060	77467864;77467940	Distal Intergenic	0.61164	0.9315	0.58482	0.07152	0.12439	0.05166	3.10356	0.0264949
13	ENSSSCG00000033025	ENSSSCT00000071053	182337733	182338534	182337894;182337876;182337898;182338434;182338429;182338373	Distal Intergenic	2.24268	2.691	2.38545	0.41124	0.31986	0.12054	3.10336	0.000410187
2	ENSSSCG00000013887	ENSSSCT00000015173	59931508	59932062	59931688;59931701;59931703	Promoter (1-2kb)	2.32763	2.553	2.35467	0.21456	0.24878	0.37884	3.10285	3.95E-05
11	ENSSSCG00000051398	ENSSSCT00000077282	75606417	75606825	75606626;75606586;75606598	Intron (ENSSSCT00000010460/ENSSSCG00000009542, intron 2 of 5)	1.30823	1.863	1.36971	0.1788	0.1777	0.1722	3.10247	0.0167908
19	ENSSSCG00000032433	ENSSSCT00000037376	19415299	19415638	19415415;19415472	Distal Intergenic	0.54368	0.77625	0.64638	0.03576	0.12439	0.06888	3.10188	0.00684336
13	ENSSSCG00000044197	ENSSSCT00000087490	68449658	68450194	68449906;68449893;68449893	Distal Intergenic	3.78877	3.84675	3.41658	0.46488	0.44425	0.37884	3.10115	0.00122652
2	ENSSSCG00000051773	ENSSSCT00000083970	90836341	90837229	90836636;90836621;90837160;90836653	Distal Intergenic	4.53633	5.313	3.73977	0.447	0.56864	0.56826	3.1009	0.0121291
14	ENSSSCG00000010442	ENSSSCT00000048331	100662744	100663231	100662893;100662918;100662959	Intron (ENSSSCT00000048331/ENSSSCG00000010442, intron 13 of 26)	2.44656	1.56975	1.36971	0.12516	0.10662	0.39606	3.10075	0.0329038
1	ENSSSCG00000041383	ENSSSCT00000083686	159076697	159077355	159076986;159077002;159077007	Intron (ENSSSCT00000062385/ENSSSCG00000039179, intron 2 of 3)	3.17713	3.726	3.06261	0.447	0.30209	0.41328	3.09991	0.0035278
13	ENSSSCG00000038062	ENSSSCT00000070236	179590243	179590591	179590418;179590432;179590420	Distal Intergenic	1.66502	2.01825	2.18538	0.23244	0.14216	0.30996	3.09978	0.00440601
3	ENSSSCG00000028361	ENSSSCT00000030153	26770931	26772345	26771124;26771297;26771597;26771961;26771627;26771948;26771619;26771963	Distal Intergenic	10.7717	11.937	10.0189	1.14432	1.26167	1.41204	3.09961	0.00287383
7	ENSSSCG00000051493	ENSSSCT00000087749	92150554	92151212	92150890;92150893;92150894	Intron (ENSSSCT00000023246/ENSSSCG00000028877, intron 9 of 10)	5.41981	7.29675	5.77125	0.82248	0.83519	0.49938	3.09944	0.0090795
15	ENSSSCG00000049830	ENSSSCT00000088210	53883449	53883711	53883576;53883584	Distal Intergenic	0.44174	0.621	0.60021	0.03576	0.10662	0.05166	3.09932	0.00685718
1	ENSSSCG00000033120	ENSSSCT00000066152	250890260	250891134	250890367;250890401;250890816;250890447;250890897;250890863	Intron (ENSSSCT00000062069/ENSSSCG00000033120, intron 2 of 11)	3.19412	4.0365	3.03183	0.37548	0.40871	0.41328	3.09931	0.0103687
6	ENSSSCG00000003403	ENSSSCT00000003776	70689094	70689725	70689541;70689530;70689556	Intron (ENSSSCT00000003774/ENSSSCG00000003402, intron 8 of 13)	3.99265	4.002	4.29381	0.55428	0.60418	0.27552	3.09921	1.43E-05
17	ENSSSCG00000045410	ENSSSCT00000070305	53294280	53294559	53294406;53294405;53294400	Intron (ENSSSCT00000067307/ENSSSCG00000048751, intron 1 of 1)	0.95144	1.32825	0.72333	0.0894	0.08885	0.1722	3.09913	0.0348454
13	ENSSSCG00000042482	ENSSSCT00000086860	142221084	142221553	142221260;142221289;142221299	Distal Intergenic	1.73298	2.5875	1.58517	0.28608	0.23101	0.1722	3.09891	0.0296392
6	ENSSSCG00000003738	ENSSSCT00000076790	118970074	118970911	118970367;118970723;118970384;118970739;118970362;118970717	Intron (ENSSSCT00000050271/ENSSSCG00000003738, intron 5 of 7)	4.62128	5.658	4.81707	0.60792	0.56864	0.58548	3.09888	0.0050347
13	ENSSSCG00000023084	ENSSSCT00000053835	66810362	66811038	66810559;66810579;66810613	Intron (ENSSSCT00000053835/ENSSSCG00000023084, intron 3 of 23)	2.82034	2.98425	2.50857	0.28608	0.40871	0.27552	3.09888	0.0016078
13	ENSSSCG00000024000	ENSSSCT00000028006	71526766	71527418	71526971;71527011;71526977	Intron (ENSSSCT00000050032/ENSSSCG00000024000, intron 2 of 7)	6.15038	6.5205	6.43302	0.7152	0.5331	0.98154	3.09886	6.42E-06
14	ENSSSCG00000026819	ENSSSCT00000039059	55302073	55302845	55302284;55302260;55302570;55302277	Intron (ENSSSCT00000011114/ENSSSCG00000026819, intron 10 of 20)	4.57031	5.12325	3.8475	0.46488	0.44425	0.67158	3.0987	0.00677121
8	ENSSSCG00000046065	ENSSSCT00000068479	100167483	100167798	100167610;100167636	Distal Intergenic	0.71358	0.897	0.50787	0.14304	0.03554	0.06888	3.09774	0.0240117
3	ENSSSCG00000028331	ENSSSCT00000030337	52406835	52407277	52407057;52407063;52407067	Promoter (<=1kb)	2.85432	2.898	2.98566	0.30396	0.3554	0.36162	3.09735	1.62E-05
7	ENSSSCG00000046616	ENSSSCT00000081624	18298458	18299032	18298669;18298640;18298674	Distal Intergenic	2.31064	2.622	2.47779	0.37548	0.26655	0.22386	3.0973	0.000241249
9	ENSSSCG00000014913	ENSSSCT00000073993	20038203	20038683	20038492;20038436;20038485	Intron (ENSSSCT00000073993/ENSSSCG00000014913, intron 2 of 22)	3.29606	4.7955	3.83211	0.50064	0.49756	0.39606	3.09626	0.0148212
7	ENSSSCG00000043145	ENSSSCT00000081180	83023987	83024517	83024215;83024222;83024284	Distal Intergenic	2.08977	3.243	2.20077	0.3576	0.23101	0.29274	3.09554	0.0253984
1	ENSSSCG00000037499	ENSSSCT00000050572	115931753	115932261	115932048;115932018;115932035	Distal Intergenic	3.24509	4.1745	3.70899	0.39336	0.42648	0.48216	3.09547	0.006257
6	ENSSSCG00000051272	ENSSSCT00000079507	150692136	150692647	150692418;150692414;150692457	Distal Intergenic	2.59947	3.19125	2.58552	0.25032	0.21324	0.5166	3.09521	0.00189086
4	ENSSSCG00000006171	ENSSSCT00000089471	60904785	60905336	60905023;60905185;60905177	Distal Intergenic	1.74997	2.139	1.96992	0.1788	0.24878	0.2583	3.0946	0.00297885
18	ENSSSCG00000016665	ENSSSCT00000086931	39508809	39509636	39509202;39509185;39509178	Intron (ENSSSCT00000023205/ENSSSCG00000016665, intron 11 of 15)	4.40041	4.416	3.12417	0.67944	0.40871	0.30996	3.09432	0.0106477
15	ENSSSCG00000015784	ENSSSCT00000081816	45915327	45916030	45915528;45915541;45915536;45915865;45916012;45915885	Promoter (1-2kb)	4.02663	3.8295	3.75516	0.41124	0.60418	0.3444	3.09404	7.06E-06
13	ENSSSCG00000025942	ENSSSCT00000022300	121115946	121116573	121116348;121116357;121116351	Intron (ENSSSCT00000026651/ENSSSCG00000021749, intron 25 of 25)	3.17713	4.19175	2.73942	0.30396	0.62195	0.2583	3.09354	0.0152767
14	ENSSSCG00000043985	ENSSSCT00000070480	123645655	123646500	123645905;123646319;123645889;123646284;123645910;123646261	Distal Intergenic	5.24991	6.05475	4.49388	0.84036	0.39094	0.61992	3.09324	0.00590185
12	ENSSSCG00000037487	ENSSSCT00000055757	20021509	20021832	20021623;20021652	Promoter (<=1kb)	1.46114	1.6215	0.83106	0.10728	0.23101	0.12054	3.0925	0.0381739
13	ENSSSCG00000011579	ENSSSCT00000012672	68379823	68380351	68379988;68379982;68380257;68379968;68380228	Intron (ENSSSCT00000037011/ENSSSCG00000011579, intron 3 of 7)	1.699	1.94925	2.03148	0.21456	0.12439	0.32718	3.09195	0.000482906
10	ENSSSCG00000049193	ENSSSCT00000080985	11190479	11191476	11190925;11190955;11191314;11190955;11191246	Intron (ENSSSCT00000069855/ENSSSCG00000037997, intron 3 of 6)	4.65526	5.7615	4.29381	0.5364	0.60418	0.58548	3.0913	0.0101261
2	ENSSSCG00000014088	ENSSSCT00000015389	85294225	85294538	85294362;85294405;85294443	Promoter (<=1kb)	1.63104	2.1045	1.49283	0.14304	0.1777	0.29274	3.09127	0.0107012
11	ENSSSCG00000044716	ENSSSCT00000079000	59309494	59309980	59309788;59309753;59309789	Distal Intergenic	1.93686	2.43225	1.80063	0.32184	0.19547	0.20664	3.09125	0.00869961
2	ENSSSCG00000040936	ENSSSCT00000065694	127583012	127583578	127583199;127583196;127583224	Distal Intergenic	4.79118	5.22675	4.40154	0.42912	0.74634	0.5166	3.09117	0.00101755
13	ENSSSCG00000041127	ENSSSCT00000081101	125528372	125529039	125528780;125528803;125528574;125528806	Distal Intergenic	3.43198	4.29525	3.66282	0.3576	0.49756	0.48216	3.09036	0.00484282
14	ENSSSCG00000009873	ENSSSCT00000045618	38571630	38572143	38571921;38571926;38571913	Intron (ENSSSCT00000045618/ENSSSCG00000009873, intron 1 of 10)	3.38101	3.657	2.84715	0.3576	0.3554	0.44772	3.09024	0.00595767
5	ENSSSCG00000049332	ENSSSCT00000080461	19826473	19826946	19826648;19826660;19826649	Distal Intergenic	3.09218	3.43275	2.75481	0.447	0.1777	0.46494	3.09023	0.00136339
9	ENSSSCG00000050093	ENSSSCT00000086274	106543988	106544968	106544134;106544447;106544711;106544926;106544101;106544427;106544686;106544115;106544411;106544689	Promoter (<=1kb)	3.55091	4.1055	3.61665	0.447	0.51533	0.36162	3.08996	0.0016645
12	ENSSSCG00000017272	ENSSSCT00000056309	13673219	13673985	13673683;13673684;13673664;13673554;13673547	Distal Intergenic	8.495	10.212	8.14131	1.19796	0.8885	1.06764	3.08953	0.00572234
6	ENSSSCG00000003812	ENSSSCT00000004219	148915946	148916285	148916081;148916126	Intron (ENSSSCT00000004219/ENSSSCG00000003812, intron 1 of 13)	2.25967	2.622	1.89297	0.30396	0.31986	0.1722	3.08927	0.00845563
13	ENSSSCG00000049500	ENSSSCT00000068982	46414019	46414347	46414169;46414173;46414189	Distal Intergenic	2.25967	2.43225	1.87758	0.2682	0.14216	0.36162	3.08915	0.003051
13	ENSSSCG00000028184	ENSSSCT00000025398	34451503	34451705	34451618	Intron (ENSSSCT00000025398/ENSSSCG00000028184, intron 1 of 77)	0.45873	0.6555	0.53865	0.07152	0.07108	0.05166	3.08892	0.0126682
19	ENSSSCG00000030283	ENSSSCT00000077034	12353520	12354315	12354038;12354072;12354062	Intron (ENSSSCT00000013280/ENSSSCG00000012141, intron 16 of 19)	1.76696	2.4495	2.18538	0.07152	0.30209	0.37884	3.08882	0.00415058
14	ENSSSCG00000046471	ENSSSCT00000085298	107470396	107470871	107470647;107470625;107470670	Promoter (2-3kb)	1.83492	1.60425	1.36971	0.25032	0.15993	0.15498	3.08879	0.0065817
19	ENSSSCG00000047711	ENSSSCT00000077507	88128746	88129406	88129200;88129192;88129191	Promoter (2-3kb)	6.69406	5.50275	5.30955	0.50064	0.81742	0.74046	3.0882	0.00519046
8	ENSSSCG00000008965	ENSSSCT00000063124	70669404	70670252	70669960;70669958;70669876	Intron (ENSSSCT00000057082/ENSSSCG00000008965, intron 2 of 5)	4.68924	6.279	4.86324	0.57216	0.51533	0.7749	3.08757	0.0100954
16	ENSSSCG00000016794	ENSSSCT00000076635	6077681	6078859	6077823;6077889;6078377;6078361;6078402	Intron (ENSSSCT00000076635/ENSSSCG00000016794, intron 1 of 40)	7.57754	8.74575	6.71004	0.82248	0.8885	0.99876	3.0875	0.00715048
6	ENSSSCG00000034121	ENSSSCT00000064775	135074536	135075162	135074756;135074753;135074740	Downstream (2-3kb)	2.56549	3.01875	2.35467	0.33972	0.28432	0.30996	3.08745	0.00667841
15	ENSSSCG00000047768	ENSSSCT00000070425	117964489	117965098	117964808;117964822;117964754	Distal Intergenic	2.48054	3.36375	2.69325	0.25032	0.44425	0.30996	3.0873	0.0086523
16	ENSSSCG00000017072	ENSSSCT00000018588	68862723	68863029	68862885;68862877	Intron (ENSSSCT00000018588/ENSSSCG00000017072, intron 1 of 11)	0.79853	0.966	0.78489	0.10728	0.10662	0.0861	3.08713	0.00544048
8	ENSSSCG00000009150	ENSSSCT00000057321	114008416	114008641	114008551;114008528	Promoter (2-3kb)	1.56308	1.67325	1.26198	0.21456	0.15993	0.15498	3.08676	0.00739859
4	ENSSSCG00000045535	ENSSSCT00000085328	14181087	14181587	14181275;14181347;14181339	Distal Intergenic	2.25967	2.36325	1.75446	0.14304	0.15993	0.44772	3.08667	0.00295776
9	ENSSSCG00000015235	ENSSSCT00000072224	55454788	55455755	55455069;55455547;55455075;55455588;55455055;55455273;55455550	Intron (ENSSSCT00000016601/ENSSSCG00000015235, intron 2 of 7)	4.51934	4.88175	3.92445	0.46488	0.62195	0.48216	3.08629	0.00404688
2	ENSSSCG00000031590	ENSSSCT00000044280	17090395	17090921	17090628;17090634;17090652	Distal Intergenic	2.07278	2.5875	1.78524	0.32184	0.21324	0.22386	3.08624	0.0135078
15	ENSSSCG00000032213	ENSSSCT00000060340	24903249	24903467	24903346	3' UTR	1.98783	2.19075	1.81602	0.1788	0.33763	0.18942	3.08623	0.000887493
14	ENSSSCG00000049716	ENSSSCT00000080313	1267469	1268138	1267720;1267746;1267721	Promoter (<=1kb)	3.07519	3.43275	3.18573	0.28608	0.37317	0.48216	3.08623	0.000141381
3	ENSSSCG00000045305	ENSSSCT00000068202	75869498	75870093	75869711;75869717;75869744	Intron (ENSSSCT00000082035/ENSSSCG00000045708, intron 6 of 11)	1.1893	2.01825	1.15425	0.2682	0.14216	0.10332	3.08598	0.041562
1	ENSSSCG00000047000	ENSSSCT00000069710	215469143	215469474	215469293;215469297;215469291	Intron (ENSSSCT00000088842/ENSSSCG00000005198, intron 1 of 20)	1.37619	1.15575	1.35432	0.19668	0.08885	0.1722	3.08581	0.000919011
9	ENSSSCG00000032709	ENSSSCT00000056123	82204060	82204466	82204278;82204286;82204294	Intron (ENSSSCT00000058206/ENSSSCG00000015353, intron 14 of 14)	1.27425	1.449	1.32354	0.14304	0.21324	0.12054	3.08526	0.000233544
1	ENSSSCG00000046402	ENSSSCT00000067085	119711671	119711924	119711770;119711781	Promoter (1-2kb)	1.15532	1.39725	1.33893	0.16092	0.15993	0.13776	3.08499	0.00372525
17	ENSSSCG00000040013	ENSSSCT00000088107	5502866	5503133	5502986	Intron (ENSSSCT00000058433/ENSSSCG00000040013, intron 2 of 14)	0.88348	1.1385	0.81567	0.12516	0.08885	0.12054	3.0844	0.0127059
14	ENSSSCG00000009580	ENSSSCT00000010501	623373	623631	623507;623507	Distal Intergenic	0.62863	0.897	0.56943	0.0894	0.08885	0.06888	3.08365	0.0253037
14	ENSSSCG00000046470	ENSSSCT00000088704	30607051	30607661	30607487;30607491;30607495	Intron (ENSSSCT00000010736/ENSSSCG00000009794, intron 1 of 17)	2.17472	2.81175	2.32389	0.33972	0.19547	0.32718	3.08356	0.00564978
1	ENSSSCG00000051207	ENSSSCT00000079922	190029297	190029666	190029531;190029438;190029501	Distal Intergenic	1.10435	1.36275	0.83106	0.14304	0.15993	0.0861	3.08356	0.0222545
5	ENSSSCG00000032915	ENSSSCT00000052277	81478264	81478951	81478512;81478576;81478574;81478514	Distal Intergenic	7.90035	9.384	8.51067	1.0728	0.79965	1.17096	3.08333	0.00193477
19	ENSSSCG00000050267	ENSSSCT00000080751	16657054	16657540	16657272;16657277;16657275	Intron (ENSSSCT00000068727/ENSSSCG00000050267, intron 1 of 2)	0.73057	1.2765	0.81567	0.0894	0.08885	0.15498	3.08251	0.0373919
5	ENSSSCG00000031735	ENSSSCT00000056131	22184937	22185498	22185121;22185185;22185164	Distal Intergenic	1.46114	1.6905	1.03113	0.19668	0.14216	0.15498	3.0824	0.023149
5	ENSSSCG00000051152	ENSSSCT00000069868	82550081	82550624	82550371;82550448;82550461	Promoter (1-2kb)	3.26208	3.19125	3.12417	0.39336	0.46202	0.27552	3.08218	4.85E-06
1	ENSSSCG00000004205	ENSSSCT00000004647	33589532	33590560	33590072;33590080;33590108	Intron (ENSSSCT00000047609/ENSSSCG00000004205, intron 1 of 14)	3.38101	3.381	3.3858	0.33972	0.47979	0.37884	3.08205	0.000191771
1	ENSSSCG00000041571	ENSSSCT00000082115	107404310	107404970	107404497;107404715;107404498;107404730;107404503;107404690	Intron (ENSSSCT00000005027/ENSSSCG00000004551, intron 3 of 9)	3.68683	3.36375	3.6936	0.25032	0.63972	0.37884	3.08193	3.77E-05
6	ENSSSCG00000003396	ENSSSCT00000057041	70188883	70189863	70189471;70189460;70189455	Intron (ENSSSCT00000059616/ENSSSCG00000036868, intron 5 of 5)	7.74744	8.91825	8.55684	1.00128	1.04843	0.92988	3.08153	0.00199443
1	ENSSSCG00000005186	ENSSSCT00000005717	207363681	207364182	207363992;207364015	Intron (ENSSSCT00000005717/ENSSSCG00000005186, intron 1 of 19)	1.15532	1.77675	0.96957	0.1788	0.21324	0.06888	3.08149	0.0388049
9	ENSSSCG00000015308	ENSSSCT00000016681	71164390	71165056	71164578;71164563;71164889;71164616	Intron (ENSSSCT00000016680/ENSSSCG00000015307, intron 20 of 22)	1.64803	1.53525	1.8468	0.10728	0.15993	0.32718	3.0811	0.000330705
6	ENSSSCG00000040397	ENSSSCT00000047237	105814915	105815261	105815070;105815091;105815078	Intron (ENSSSCT00000044936/ENSSSCG00000040397, intron 1 of 9)	1.47813	1.518	1.03113	0.1788	0.14216	0.15498	3.08095	0.0165763
12	ENSSSCG00000048915	ENSSSCT00000087309	9492227	9492957	9492445;9492726;9492366;9492754;9492368;9492718	Distal Intergenic	2.70141	3.0705	2.83176	0.21456	0.33763	0.46494	3.08045	0.000110166
6	ENSSSCG00000027197	ENSSSCT00000024419	48309821	48310105	48309953;48309938;48309950	Intron (ENSSSCT00000058404/ENSSSCG00000027197, intron 5 of 11)	2.7184	3.08775	2.35467	0.28608	0.24878	0.4305	3.07958	0.00514664
1	ENSSSCG00000051198	ENSSSCT00000070872	247479756	247480382	247480038;247480030;247480085	Promoter (<=1kb)	1.08736	1.77675	1.29276	0.12516	0.15993	0.20664	3.07956	0.0255617
14	ENSSSCG00000040498	ENSSSCT00000058169	72665511	72666304	72665888;72665963;72665961	Intron (ENSSSCT00000073552/ENSSSCG00000040498, intron 5 of 36)	4.38342	5.0025	4.90941	0.57216	0.55087	0.56826	3.07935	0.0020767
8	ENSSSCG00000030133	ENSSSCT00000022314	120408779	120409646	120409258;120409289;120408985;120409240	Distal Intergenic	5.08001	5.6925	4.09374	0.6258	0.46202	0.67158	3.07889	0.0101099
9	ENSSSCG00000015406	ENSSSCT00000016781	100059123	100059754	100059456;100059461;100059466	Distal Intergenic	3.85673	3.588	3.13956	0.42912	0.46202	0.36162	3.07874	0.00389586
1	ENSSSCG00000004952	ENSSSCT00000081134	165137158	165137639	165137320;165137373;165137361	Intron (ENSSSCT00000039105/ENSSSCG00000004951, intron 7 of 10)	1.51211	1.6905	1.72368	0.1788	0.26655	0.13776	3.07866	0.000208514
8	ENSSSCG00000008953	ENSSSCT00000009807	69949246	69949561	69949415;69949402;69949419	Distal Intergenic	0.73057	1.08675	0.84645	0.07152	0.08885	0.15498	3.07844	0.0135549
3	ENSSSCG00000028513	ENSSSCT00000025455	16783521	16783952	16783746;16783760;16783763	Distal Intergenic	2.39559	2.5875	2.01609	0.30396	0.26655	0.2583	3.07807	0.00630647
1	ENSSSCG00000032335	ENSSSCT00000062397	221086810	221087519	221087293;221087277;221087237	Intron (ENSSSCT00000045712/ENSSSCG00000005235, intron 3 of 12)	3.17713	3.50175	2.83176	0.39336	0.31986	0.41328	3.0777	0.0040887
16	ENSSSCG00000016888	ENSSSCT00000084281	32551239	32551660	32551415;32551462;32551510	Distal Intergenic	1.32522	1.794	1.64673	0.14304	0.26655	0.15498	3.07754	0.00623514
4	ENSSSCG00000046305	ENSSSCT00000073726	18389358	18389872	18389570;18389542;18389599	Intron (ENSSSCT00000006577/ENSSSCG00000005994, intron 2 of 7)	1.68201	2.22525	1.44666	0.21456	0.21324	0.20664	3.07704	0.0207983
1	ENSSSCG00000005191	ENSSSCT00000060850	209273563	209274233	209273678;209273849;209274097	Intron (ENSSSCT00000051291/ENSSSCG00000005191, intron 18 of 44)	0.83251	1.36275	1.35432	0.12516	0.08885	0.20664	3.07696	0.023546
7	ENSSSCG00000049312	ENSSSCT00000085476	103013050	103013309	103013181;103013200;103013203	Distal Intergenic	0.95144	0.84525	0.58482	0.05364	0.15993	0.06888	3.07581	0.0166646
1	ENSSSCG00000043529	ENSSSCT00000073577	132457648	132458495	132458086;132458111;132458137	Intron (ENSSSCT00000073577/ENSSSCG00000043529, intron 1 of 1)	6.89794	7.64175	6.34068	0.57216	0.8885	1.01598	3.07569	0.0015912
12	ENSSSCG00000033620	ENSSSCT00000037119	1197393	1198405	1197491;1197859;1198241;1197900;1198255;1197827;1198270	Promoter (<=1kb)	7.10182	9.384	7.40259	0.59004	1.27944	0.96432	3.0755	0.00680949
200	ENSSSCG00000034335	ENSSSCT00000044292	459107	459644	459335;459373;459409	Intron (ENSSSCT00000075616/ENSSSCG00000041577, intron 1 of 1)	2.46355	2.77725	2.20077	0.37548	0.26655	0.24108	3.07494	0.00387775
15	ENSSSCG00000049076	ENSSSCT00000079562	107030643	107031490	107030928;107031246;107030912;107030919;107031301	Distal Intergenic	2.93927	3.2775	3.00105	0.42912	0.33763	0.32718	3.07491	0.000616366
5	ENSSSCG00000027725	ENSSSCT00000038708	69023946	69024658	69024381;69024351;69024321	Intron (ENSSSCT00000038708/ENSSSCG00000027725, intron 1 of 30)	4.89312	5.658	4.97097	0.5364	0.46202	0.84378	3.07482	0.000570937
1	ENSSSCG00000004859	ENSSSCT00000054815	148003642	148004475	148004005;148004301;148004015;148004026	Intron (ENSSSCT00000054815/ENSSSCG00000004859, intron 1 of 6)	3.36402	4.39875	3.49353	0.50064	0.28432	0.55104	3.07474	0.00675839
1	ENSSSCG00000005382	ENSSSCT00000034224	240854207	240854621	240854409;240854372;240854421	Distal Intergenic	1.56308	2.277	1.2312	0.2682	0.21324	0.12054	3.07456	0.0380712
15	ENSSSCG00000015888	ENSSSCT00000047553	67569971	67570906	67570163;67570195;67570587;67570236;67570599;67570602	Distal Intergenic	2.80335	3.1395	2.98566	0.23244	0.60418	0.22386	3.0737	0.000118152
12	ENSSSCG00000017258	ENSSSCT00000018787	11613939	11614453	11614028;11614334;11614104;11614311	Intron (ENSSSCT00000018787/ENSSSCG00000017258, intron 1 of 10)	1.07037	1.6905	1.36971	0.16092	0.08885	0.24108	3.07299	0.0166012
14	ENSSSCG00000010484	ENSSSCT00000081083	105719785	105720531	105720283;105720271;105720267	Intron (ENSSSCT00000039474/ENSSSCG00000010483, intron 18 of 32)	2.8883	3.08775	2.58552	0.30396	0.24878	0.46494	3.07259	0.000876525
17	ENSSSCG00000049609	ENSSSCT00000071093	51762402	51763023	51762643;51762676;51762660	Distal Intergenic	3.87372	5.77875	3.50892	0.5364	0.39094	0.63714	3.07256	0.0304873
4	ENSSSCG00000050281	ENSSSCT00000067731	12739792	12740310	12740136;12740120;12740122	Distal Intergenic	3.29606	3.88125	3.2319	0.55428	0.37317	0.30996	3.07247	0.00197504
5	ENSSSCG00000050979	ENSSSCT00000069981	32314094	32314507	32314299;32314265;32314305	Distal Intergenic	1.32522	1.449	1.3851	0.12516	0.24878	0.12054	3.07236	3.01E-05
4	ENSSSCG00000047416	ENSSSCT00000084712	122804314	122804630	122804457;122804476;122804476	Promoter (1-2kb)	0.96843	1.22475	1.33893	0.10728	0.08885	0.22386	3.0721	0.00535715
1	ENSSSCG00000027404	ENSSSCT00000059154	1939393	1940345	1939545;1939954;1939560;1939938;1939578;1939958	Promoter (1-2kb)	6.01446	6.762	5.74047	0.64368	0.83519	0.72324	3.07189	0.00242308
2	ENSSSCG00000050488	ENSSSCT00000073724	91287894	91288609	91288275;91288251;91288267	Exon (ENSSSCT00000043338/ENSSSCG00000042308, exon 2 of 2)	2.22569	3.036	2.03148	0.28608	0.42648	0.15498	3.07154	0.0153812
18	ENSSSCG00000016742	ENSSSCT00000068714	50487128	50488096	50487343;50487648;50487984;50487315;50487617;50487602;50487967	Distal Intergenic	6.57513	8.211	6.75621	0.66156	0.78188	1.1193	3.07142	0.00431087
13	ENSSSCG00000020010	ENSSSCT00000021605	157197671	157197974	157197787;157197859	Distal Intergenic	0.81552	0.7935	0.4617	0.05364	0.10662	0.0861	3.07129	0.0317013
7	ENSSSCG00000001544	ENSSSCT00000079379	31345072	31345461	31345283;31345278;31345296	Intron (ENSSSCT00000091268/ENSSSCG00000001544, intron 4 of 12)	1.88589	2.39775	1.90836	0.14304	0.26655	0.32718	3.07112	0.00464712
14	ENSSSCG00000044112	ENSSSCT00000079057	56329119	56329678	56329453;56329448;56329467	Distal Intergenic	1.97084	2.63925	2.37006	0.21456	0.44425	0.1722	3.07032	0.00342347
19	ENSSSCG00000012679	ENSSSCT00000013861	109452166	109452550	109452399;109452422	Distal Intergenic	0.52669	0.7245	0.66177	0.01788	0.10662	0.10332	3.06984	0.0035804
17	ENSSSCG00000007484	ENSSSCT00000035317	54626393	54626793	54626625;54626637;54626620	Intron (ENSSSCT00000035317/ENSSSCG00000007484, intron 1 of 6)	2.82034	2.60475	2.58552	0.46488	0.23101	0.2583	3.06956	2.40E-05
1	ENSSSCG00000047436	ENSSSCT00000079086	161175008	161175557	161175190;161175204;161175215	Distal Intergenic	3.10917	2.967	3.078	0.33972	0.33763	0.41328	3.06927	7.66E-06
6	ENSSSCG00000038494	ENSSSCT00000059567	103545681	103546123	103545875;103545861;103545871	Intron (ENSSSCT00000090218/ENSSSCG00000003693, intron 20 of 37)	1.61405	1.725	1.66212	0.0894	0.23101	0.27552	3.06905	0.000124771
4	ENSSSCG00000006403	ENSSSCT00000076706	90766073	90766524	90766264;90766282;90766292	Intron (ENSSSCT00000083957/ENSSSCG00000006403, intron 3 of 3)	1.12134	1.36275	1.52361	0.1788	0.19547	0.10332	3.06893	0.00705606
8	ENSSSCG00000044617	ENSSSCT00000090458	119384756	119385135	119385008;119384950;119385007	Exon (ENSSSCT00000090458/ENSSSCG00000044617, exon 3 of 3)	0.81552	0.897	1.09269	0.0894	0.12439	0.12054	3.06876	0.00887438
3	ENSSSCG00000045291	ENSSSCT00000082544	14053532	14054224	14053852;14053917;14053869;14054018	Intron (ENSSSCT00000038741/ENSSSCG00000007727, intron 2 of 18)	2.7184	3.60525	2.81637	0.32184	0.31986	0.44772	3.06864	0.00952174
8	ENSSSCG00000008959	ENSSSCT00000044770	70128828	70129867	70129434;70129832;70129454;70129468	Intron (ENSSSCT00000061620/ENSSSCG00000008959, intron 3 of 3)	4.26449	5.70975	4.97097	0.60792	0.63972	0.53382	3.06855	0.00863113
11	ENSSSCG00000033908	ENSSSCT00000039832	22873307	22874140	22873469;22873859;22873871;22873477;22873842;22873869	Intron (ENSSSCT00000090854/ENSSSCG00000051361, intron 1 of 1)	6.77901	8.43525	7.20252	0.91188	0.69303	1.06764	3.06829	0.00412683
13	ENSSSCG00000011642	ENSSSCT00000012743	75412672	75413431	75412968;75412990;75412915	Distal Intergenic	4.84215	5.70975	5.30955	0.67944	0.76411	0.44772	3.0681	0.00100621
4	ENSSSCG00000038500	ENSSSCT00000079814	14287898	14288539	14288081;14288085;14288109	Downstream (1-2kb)	4.45138	4.57125	4.58622	0.1788	0.51533	0.92988	3.06691	0.00217032
6	ENSSSCG00000047893	ENSSSCT00000080087	24839767	24840379	24840026;24840171;24840090	Distal Intergenic	2.78636	2.88075	2.69325	0.21456	0.26655	0.5166	3.06687	0.000116763
16	ENSSSCG00000016866	ENSSSCT00000038506	27255657	27255868	27255753	Intron (ENSSSCT00000049727/ENSSSCG00000016866, intron 1 of 11)	0.73057	1.035	0.60021	0.12516	0.07108	0.0861	3.06681	0.0310661
8	ENSSSCG00000046065	ENSSSCT00000068479	100205642	100206145	100205961;100205892;100205924	Promoter (<=1kb)	1.88589	1.6215	1.35432	0.16092	0.19547	0.22386	3.06672	0.010542
17	ENSSSCG00000007477	ENSSSCT00000008184	52951990	52952673	52952194;52952215;52952208	Intron (ENSSSCT00000082347/ENSSSCG00000007478, intron 21 of 26)	4.7572	5.53725	5.18643	0.5364	0.63972	0.67158	3.06669	0.00187212
15	ENSSSCG00000015743	ENSSSCT00000086051	31528534	31529203	31528850;31528835;31528866;31528804	Distal Intergenic	7.3057	9.43575	8.35677	0.92976	1.10174	0.96432	3.06656	0.00658221
1	ENSSSCG00000044828	ENSSSCT00000090707	181029039	181029263	181029157;181029156	Distal Intergenic	0.98542	1.43175	1.00035	0.23244	0.10662	0.06888	3.06652	0.0133807
1	ENSSSCG00000041713	ENSSSCT00000067217	231761282	231761677	231761454;231761443;231761513	Distal Intergenic	1.3592	0.87975	1.13886	0.10728	0.10662	0.18942	3.06609	0.0160477
3	ENSSSCG00000007780	ENSSSCT00000008527	17616789	17617587	17617133;17617284;17617120;17617281;17617248;17617119;17617351	3' UTR	12.6745	13.4033	11.7272	1.21584	0.95958	2.34192	3.06503	7.57E-05
1	ENSSSCG00000051701	ENSSSCT00000069827	208896742	208897052	208896842;208896965	Distal Intergenic	0.79853	0.9315	0.63099	0.0894	0.10662	0.0861	3.06503	0.014989
2	ENSSSCG00000014034	ENSSSCT00000015330	80263373	80264131	80263747;80263859;80263759	Promoter (<=1kb)	3.12616	4.209	2.95488	0.39336	0.31986	0.5166	3.06473	0.0149422
6	ENSSSCG00000003738	ENSSSCT00000086560	118873093	118873506	118873266;118873314;118873325	Intron (ENSSSCT00000050271/ENSSSCG00000003738, intron 2 of 7)	1.12134	1.5525	1.29276	0.0894	0.19547	0.18942	3.06406	0.00777335
14	ENSSSCG00000041511	ENSSSCT00000084581	103577497	103578207	103577771;103578088;103577817;103577837	Intron (ENSSSCT00000011455/ENSSSCG00000010467, intron 12 of 36)	2.63345	3.26025	2.93949	0.48276	0.1777	0.39606	3.06361	0.00112377
4	ENSSSCG00000006468	ENSSSCT00000072601	93339759	93340067	93339910;93339908;93339925	Promoter (<=1kb)	2.34462	3.0705	2.37006	0.25032	0.30209	0.37884	3.06349	0.0093303
1	ENSSSCG00000004934	ENSSSCT00000034112	163512968	163513264	163513118;163513111	Promoter (1-2kb)	1.17231	1.656	0.96957	0.0894	0.10662	0.2583	3.06341	0.025491
5	ENSSSCG00000000456	ENSSSCT00000000492	24824369	24824749	24824546;24824528;24824550	Intron (ENSSSCT00000000492/ENSSSCG00000000456, intron 4 of 7)	1.30823	1.56975	1.26198	0.25032	0.12439	0.12054	3.06339	0.0020137
14	ENSSSCG00000049499	ENSSSCT00000083418	9633103	9634285	9633206;9633510;9633832;9634145;9633556;9633799;9633554;9633800;9634121;9634175	Intron (ENSSSCT00000083418/ENSSSCG00000049499, intron 1 of 1)	5.23292	5.91675	5.18643	0.7152	0.5331	0.70602	3.06332	0.00144483
11	ENSSSCG00000045827	ENSSSCT00000087441	9989504	9990683	9989706;9990287;9989710;9989694;9989731;9990253;9990275;9990544	Intron (ENSSSCT00000040594/ENSSSCG00000038414, intron 1 of 5)	11.0605	9.7635	10.8961	1.00128	1.27944	1.51536	3.06282	0.000638884
7	ENSSSCG00000001565	ENSSSCT00000001744	32340168	32341121	32340360;32340888;32340358;32340877;32340358;32340813	Distal Intergenic	7.4756	7.74525	7.14096	0.84036	0.90627	0.92988	3.06261	0.000550017
13	ENSSSCG00000039103	ENSSSCT00000047495	124636697	124637015	124636829;124636869;124636900	Promoter (2-3kb)	1.37619	1.74225	1.00035	0.10728	0.23101	0.15498	3.06177	0.0272165
14	ENSSSCG00000009926	ENSSSCT00000010877	41080054	41080610	41080292;41080273;41080285	Distal Intergenic	4.85914	5.36475	4.87863	0.59004	0.44425	0.7749	3.06137	0.000111729
12	ENSSSCG00000018147	ENSSSCT00000019742	43330061	43331139	43330275;43330664;43330993;43330294;43330647;43330982;43330310;43330647;43330974;43330271;43330371	Distal Intergenic	17.2449	18.3885	14.7898	1.77012	1.68815	2.583	3.06116	0.00315811
1	ENSSSCG00000051701	ENSSSCT00000069827	208785248	208786374	208785567;208786224;208785567;208786051;208785584	Distal Intergenic	4.4174	4.91625	3.86289	0.57216	0.3554	0.65436	3.06041	0.0035814
12	ENSSSCG00000017265	ENSSSCT00000018794	12277725	12278714	12278028;12278514;12278016;12278020	Distal Intergenic	6.84697	8.95275	6.58692	0.75096	0.74634	1.18818	3.05939	0.0105319
4	ENSSSCG00000050281	ENSSSCT00000067731	12754958	12755895	12755369;12755381;12755784;12755342;12755791;12755375	Distal Intergenic	7.52657	8.98725	8.04897	0.82248	0.78188	1.34316	3.0589	0.0010318
13	ENSSSCG00000026746	ENSSSCT00000038878	79340635	79341743	79340775;79341162;79341600;79341148;79341585;79341167;79341611	Intron (ENSSSCT00000048320/ENSSSCG00000026746, intron 8 of 15)	3.16014	3.50175	2.87793	0.32184	0.47979	0.3444	3.05732	0.00243628
2	ENSSSCG00000013107	ENSSSCT00000085623	10866156	10866671	10866339;10866381	Distal Intergenic	1.47813	2.12175	2.24694	0.1788	0.23101	0.29274	3.05698	0.0172506
14	ENSSSCG00000040517	ENSSSCT00000042171	125973148	125973774	125973350;125973604;125973438;125973313;125973608	Intron (ENSSSCT00000077024/ENSSSCG00000010654, intron 28 of 28)	1.41017	1.84575	1.86219	0.23244	0.12439	0.2583	3.05665	0.00632898
13	ENSSSCG00000011213	ENSSSCT00000012279	12551827	12552170	12551999;12552019;12551983	Intron (ENSSSCT00000012279/ENSSSCG00000011213, intron 5 of 38)	1.00241	1.08675	1.13886	0.14304	0.12439	0.12054	3.05663	0.00133808
19	ENSSSCG00000046687	ENSSSCT00000086797	87856384	87856870	87856613;87856704;87856680	Distal Intergenic	1.34221	1.08675	0.80028	0.0894	0.19547	0.10332	3.05636	0.022281
2	ENSSSCG00000013302	ENSSSCT00000049964	26517488	26517931	26517652;26517661;26517687	Exon (ENSSSCT00000014528/ENSSSCG00000013302, exon 4 of 15)	1.93686	2.346	1.75446	0.3576	0.21324	0.15498	3.05622	0.00518783
4	ENSSSCG00000032367	ENSSSCT00000062693	79886014	79886706	79886160;79886545;79886168;79886455;79886155;79886465	Intron (ENSSSCT00000006876/ENSSSCG00000006277, intron 15 of 18)	2.75238	4.26075	3.20112	0.30396	0.37317	0.55104	3.056	0.0193218
5	ENSSSCG00000000588	ENSSSCT00000089279	53949899	53950434	53950182;53950131;53950115	Intron (ENSSSCT00000056634/ENSSSCG00000000588, intron 3 of 27)	3.02422	3.933	2.80098	0.37548	0.21324	0.58548	3.05494	0.00922087
14	ENSSSCG00000009807	ENSSSCT00000072830	30925893	30926400	30926138;30926134;30926135	Intron (ENSSSCT00000010751/ENSSSCG00000009808, intron 5 of 20)	4.65526	4.67475	4.27842	0.60792	0.44425	0.58548	3.0548	0.000240941
13	ENSSSCG00000011590	ENSSSCT00000012686	68911193	68911904	68911497;68911541;68911537	Promoter (2-3kb)	3.9077	4.002	3.57048	0.60792	0.51533	0.2583	3.05479	5.21E-05
10	ENSSSCG00000041804	ENSSSCT00000089917	8633120	8633537	8633295;8633290;8633344	Intron (ENSSSCT00000049318/ENSSSCG00000038539, intron 7 of 10)	1.12134	1.74225	1.3851	0.16092	0.19547	0.15498	3.05458	0.019806
13	ENSSSCG00000051785	ENSSSCT00000087205	180034278	180034680	180034477;180034496;180034513	Exon (ENSSSCT00000087205/ENSSSCG00000051785, exon 2 of 2)	1.17231	1.3455	0.96957	0.07152	0.12439	0.22386	3.05447	0.00502009
19	ENSSSCG00000012151	ENSSSCT00000032786	13869137	13869705	13869300;13869306;13869351;13869526	Intron (ENSSSCT00000032786/ENSSSCG00000012151, intron 2 of 8)	1.39318	1.449	1.12347	0.14304	0.23101	0.10332	3.05438	0.0033561
14	ENSSSCG00000030130	ENSSSCT00000010592	10377848	10378250	10378066;10378045;10378080	Distal Intergenic	2.25967	1.6905	1.75446	0.21456	0.24878	0.22386	3.05333	0.0111916
1	ENSSSCG00000041603	ENSSSCT00000070869	100934631	100935314	100934931;100935084;100934865;100935038	Distal Intergenic	2.58248	3.74325	2.58552	0.39336	0.28432	0.39606	3.05298	0.0203992
6	ENSSSCG00000041720	ENSSSCT00000070974	156015903	156016244	156016066;156016095;156016110	Intron (ENSSSCT00000086165/ENSSSCG00000043918, intron 2 of 7)	0.83251	1.242	0.98496	0.0894	0.12439	0.15498	3.05249	0.0154443
1	ENSSSCG00000043305	ENSSSCT00000070016	225115331	225115587	225115436;225115439;225115467	Distal Intergenic	0.6796	1.104	0.84645	0.0894	0.12439	0.10332	3.05203	0.0240474
10	ENSSSCG00000048483	ENSSSCT00000088919	69103237	69104262	69103374;69103877;69103379;69103851;69103696;69103902;69103945	Promoter (<=1kb)	7.18677	7.6935	7.40259	0.78672	0.74634	1.15374	3.05197	5.58E-06
11	ENSSSCG00000038251	ENSSSCT00000073173	23900053	23900358	23900169;23900168;23900186	Distal Intergenic	1.46114	1.63875	1.30815	0.21456	0.23101	0.0861	3.05153	0.00145653
7	ENSSSCG00000001097	ENSSSCT00000047768	19803078	19803674	19803271;19803284;19803281	Intron (ENSSSCT00000044070/ENSSSCG00000001097, intron 1 of 21)	2.29365	2.5185	2.50857	0.2682	0.39094	0.22386	3.0515	4.78E-05
6	ENSSSCG00000003514	ENSSSCT00000003904	79938018	79938803	79938493;79938220;79938553;79938319;79938573	Intron (ENSSSCT00000003904/ENSSSCG00000003514, intron 1 of 97)	10.0411	11.178	8.40294	1.12644	1.15505	1.2915	3.05147	0.00829525
8	ENSSSCG00000039175	ENSSSCT00000069298	52488517	52489250	52488723;52489028;52488785;52489024;52488982	Intron (ENSSSCT00000038105/ENSSSCG00000039175, intron 4 of 7)	2.39559	2.691	2.47779	0.30396	0.19547	0.41328	3.05099	7.10E-05
1	ENSSSCG00000031482	ENSSSCT00000052494	84306924	84307345	84307138;84307127;84307138	Distal Intergenic	1.68201	1.74225	1.09269	0.23244	0.08885	0.22386	3.05062	0.0195157
17	ENSSSCG00000051582	ENSSSCT00000087644	42782281	42783528	42782585;42782907;42782550;42782936;42782574;42782924	Distal Intergenic	7.61152	8.28	6.75621	0.8046	1.11951	0.80934	3.05057	0.00296172
7	ENSSSCG00000024149	ENSSSCT00000049196	46936859	46937213	46937001;46937010;46937036	Intron (ENSSSCT00000032492/ENSSSCG00000024149, intron 2 of 8)	1.93686	1.932	1.83141	0.2682	0.21324	0.20664	3.05038	1.81E-05
9	ENSSSCG00000014891	ENSSSCT00000055218	12857220	12858071	12857591;12857527;12857566;12857900	Distal Intergenic	6.77901	6.71025	6.24834	0.91188	0.81742	0.65436	3.0497	0.000121273
9	ENSSSCG00000015283	ENSSSCT00000016654	65131620	65131916	65131759;65131768;65131751	Intron (ENSSSCT00000016654/ENSSSCG00000015283, intron 1 of 32)	1.27425	1.50075	1.15425	0.14304	0.14216	0.18942	3.04941	0.00666702
13	ENSSSCG00000042838	ENSSSCT00000083265	11963032	11963658	11963442;11963425;11963437	Distal Intergenic	2.61646	3.36375	2.89332	0.23244	0.42648	0.41328	3.04893	0.00424836
13	ENSSSCG00000038948	ENSSSCT00000069917	202487779	202488345	202488051;202488044;202488082	Distal Intergenic	2.78636	3.39825	3.86289	0.32184	0.46202	0.4305	3.04857	0.00997676
10	ENSSSCG00000038539	ENSSSCT00000076340	8890456	8891035	8890721;8890702;8890719	Intron (ENSSSCT00000049318/ENSSSCG00000038539, intron 2 of 10)	2.49753	2.553	2.23155	0.25032	0.31986	0.30996	3.04855	0.00143558
13	ENSSSCG00000011540	ENSSSCT00000012635	65760748	65760998	65760861	Promoter (<=1kb)	2.07278	3.32925	2.58552	0.30396	0.23101	0.4305	3.04845	0.0212054
13	ENSSSCG00000011683	ENSSSCT00000012791	83601469	83601828	83601635;83601645;83601647	Intron (ENSSSCT00000012793/ENSSSCG00000011683, intron 2 of 3)	1.78395	1.5525	1.76985	0.12516	0.31986	0.1722	3.04842	0.000138288
7	ENSSSCG00000001844	ENSSSCT00000002066	55248393	55248970	55248761;55248742;55248745	Promoter (<=1kb)	3.7378	4.485	4.47849	0.59004	0.49756	0.44772	3.04836	0.00360415
1	ENSSSCG00000047729	ENSSSCT00000089700	204081187	204081715	204081354;204081413;204081410	Intron (ENSSSCT00000037462/ENSSSCG00000040366, intron 18 of 27)	1.71599	2.46675	1.60056	0.16092	0.14216	0.39606	3.04824	0.0179225
12	ENSSSCG00000018033	ENSSSCT00000019628	59168483	59169435	59168587;59168614;59168862;59169121;59169190;59169182	Downstream (1-2kb)	6.18436	7.314	6.69465	0.69732	0.72857	1.01598	3.0478	0.00146407
14	ENSSSCG00000049499	ENSSSCT00000083418	9678745	9679521	9679055;9679099;9679060	Intron (ENSSSCT00000083418/ENSSSCG00000049499, intron 1 of 1)	4.94409	5.451	4.98636	0.447	0.60418	0.80934	3.04741	6.83E-05
2	ENSSSCG00000035025	ENSSSCT00000081561	98038599	98039204	98038796;98038789;98038861	Intron (ENSSSCT00000045697/ENSSSCG00000035025, intron 85 of 91)	1.91987	2.43225	2.07765	0.05364	0.58641	0.13776	3.04728	0.00113603
9	ENSSSCG00000050889	ENSSSCT00000069572	71214320	71214691	71214510;71214481;71214507	Intron (ENSSSCT00000016680/ENSSSCG00000015307, intron 22 of 22)	0.81552	1.173	0.93879	0.16092	0.12439	0.06888	3.04698	0.0107981
3	ENSSSCG00000042407	ENSSSCT00000071361	102188325	102188726	102188543;102188549;102188546	Promoter (<=1kb)	1.76696	2.63925	2.43162	0.14304	0.42648	0.2583	3.04615	0.0111011
6	ENSSSCG00000030682	ENSSSCT00000075084	82963921	82964640	82964062;82964304;82964076;82964279;82964265	Intron (ENSSSCT00000029593/ENSSSCG00000030682, intron 6 of 10)	2.02181	2.415	2.24694	0.10728	0.42648	0.27552	3.04595	0.000234367
17	ENSSSCG00000007117	ENSSSCT00000007789	30371635	30372187	30371911;30371865;30371836	Intron (ENSSSCT00000076240/ENSSSCG00000031219, intron 6 of 10)	1.30823	2.001	1.33893	0.23244	0.10662	0.22386	3.04566	0.0235055
14	ENSSSCG00000045475	ENSSSCT00000089023	127542626	127543046	127542851;127542819;127542836	Promoter (2-3kb)	1.59706	1.3455	1.12347	0.16092	0.14216	0.18942	3.04543	0.012285
11	ENSSSCG00000049814	ENSSSCT00000078896	17313836	17314612	17314054;17314214;17314065	Distal Intergenic	3.83974	5.037	4.09374	0.5364	0.63972	0.39606	3.04439	0.00732068
4	ENSSSCG00000006037	ENSSSCT00000042001	30890495	30891240	30890764;30891080;30890734;30891071;30890732;30891069	Intron (ENSSSCT00000046688/ENSSSCG00000006037, intron 2 of 15)	2.58248	3.9675	3.18573	0.3576	0.44425	0.37884	3.04366	0.0188474
13	ENSSSCG00000012063	ENSSSCT00000066009	200927209	200927463	200927330;200927346;200927357	Promoter (1-2kb)	2.3786	1.8975	1.96992	0.1788	0.33763	0.24108	3.0436	0.00373664
18	ENSSSCG00000020039	ENSSSCT00000021634	38965234	38965783	38965556;38965543;38965529	Intron (ENSSSCT00000077092/ENSSSCG00000027063, intron 10 of 28)	1.71599	1.91475	2.16999	0.2682	0.15993	0.27552	3.0433	0.00355579
1	ENSSSCG00000043305	ENSSSCT00000070016	225090412	225091041	225090578;225090626;225090618	Distal Intergenic	1.76696	1.81125	1.78524	0.19668	0.21324	0.24108	3.04243	1.09E-07
6	ENSSSCG00000024759	ENSSSCT00000023148	19328737	19329046	19328913;19328916;19328938	Distal Intergenic	1.699	1.7595	1.44666	0.19668	0.08885	0.30996	3.04215	0.000515247
2	ENSSSCG00000044646	ENSSSCT00000077306	112559090	112559929	112559592;112559624;112559491	Intron (ENSSSCT00000054006/ENSSSCG00000036520, intron 2 of 3)	3.99265	4.899	4.4631	0.57216	0.51533	0.53382	3.04212	0.00431797
18	ENSSSCG00000024209	ENSSSCT00000025858	12393106	12394097	12393324;12393675;12393873;12393357;12393879;12393352;12393935	Promoter (2-3kb)	3.2281	4.5195	4.29381	0.39336	0.58641	0.48216	3.04206	0.0113134
14	ENSSSCG00000047755	ENSSSCT00000075907	65371130	65371544	65371325;65371328;65371343	Intron (ENSSSCT00000075907/ENSSSCG00000047755, intron 2 of 2)	1.3592	1.6215	1.36971	0.23244	0.10662	0.18942	3.04123	0.00139519
14	ENSSSCG00000019740	ENSSSCT00000021335	101420556	101420843	101420683;101420665;101420701	Promoter (<=1kb)	1.00241	1.6905	1.36971	0.16092	0.1777	0.15498	3.041	0.026685
9	ENSSSCG00000015072	ENSSSCT00000016438	44583979	44584921	44584146;44584528;44584167;44584529;44584520	Intron (ENSSSCT00000016438/ENSSSCG00000015072, intron 9 of 16)	11.1624	12.8685	11.5887	1.1622	1.03066	2.13528	3.04085	0.000171687
13	ENSSSCG00000028856	ENSSSCT00000089157	122115359	122115796	122115513;122115611;122115581	Distal Intergenic	1.73298	2.22525	2.41623	0.28608	0.21324	0.27552	3.04033	0.0109358
11	ENSSSCG00000050568	ENSSSCT00000088991	9726299	9726895	9726595;9726573;9726576	Promoter (1-2kb)	3.07519	4.08825	3.12417	0.33972	0.49756	0.41328	3.04026	0.0106522
15	ENSSSCG00000044270	ENSSSCT00000086590	119237306	119237933	119237668;119237655;119237688	Distal Intergenic	2.31064	2.829	2.78559	0.25032	0.23101	0.48216	3.04011	0.00129061
13	ENSSSCG00000011782	ENSSSCT00000012894	121946207	121946451	121946332;121946323;121946341	Intron (ENSSSCT00000088317/ENSSSCG00000042409, intron 1 of 1)	0.98542	1.08675	0.81567	0.12516	0.07108	0.15498	3.03954	0.0050728
4	ENSSSCG00000005992	ENSSSCT00000046958	17637743	17638175	17637987;17637972;17637961	Intron (ENSSSCT00000089445/ENSSSCG00000005992, intron 2 of 2)	2.39559	3.4845	3.10878	0.32184	0.44425	0.32718	3.03949	0.0133463
3	ENSSSCG00000031216	ENSSSCT00000038189	40057677	40058669	40057905;40058491;40057909;40057912;40058504;40058533	Distal Intergenic	4.87613	5.0715	4.23225	0.67944	0.39094	0.65436	3.03939	0.00147287
14	ENSSSCG00000049371	ENSSSCT00000081069	50876287	50876497	50876397	Promoter (<=1kb)	0.91746	1.05225	0.63099	0.05364	0.14216	0.12054	3.03935	0.0216154
13	ENSSSCG00000023762	ENSSSCT00000025886	207210216	207210698	207210507;207210538;207210535	Promoter (1-2kb)	2.17472	1.656	2.0007	0.21456	0.40871	0.0861	3.03924	0.00157973
1	ENSSSCG00000033763	ENSSSCT00000057300	230880319	230880843	230880588;230880545;230880614	Intron (ENSSSCT00000057300/ENSSSCG00000033763, intron 2 of 7)	2.25967	2.74275	2.09304	0.30396	0.26655	0.29274	3.03905	0.00851682
8	ENSSSCG00000043658	ENSSSCT00000073761	96719154	96719946	96719583;96719547;96719592	Distal Intergenic	4.00964	6.08925	5.09409	0.59004	0.62195	0.63714	3.03849	0.017701
14	ENSSSCG00000010554	ENSSSCT00000011546	111470566	111470995	111470662;111470917;111470747	Exon (ENSSSCT00000074035/ENSSSCG00000010554, exon 5 of 7)	3.26208	3.67425	2.6163	0.39336	0.39094	0.37884	3.03787	0.0118911
14	ENSSSCG00000024081	ENSSSCT00000036848	66696030	66696431	66696222;66696259;66696195	Intron (ENSSSCT00000051269/ENSSSCG00000010226, intron 3 of 25)	1.699	1.84575	1.2312	0.19668	0.19547	0.18942	3.03776	0.017104
2	ENSSSCG00000022048	ENSSSCT00000084093	116854980	116855921	116855443;116855815;116855464;116855427;116855748	Intron (ENSSSCT00000083195/ENSSSCG00000022048, intron 3 of 5)	4.74021	4.692	3.6936	0.39336	0.55087	0.65436	3.03753	0.00580916
12	ENSSSCG00000039473	ENSSSCT00000038076	37755329	37755771	37755485;37755510;37755500	Intron (ENSSSCT00000045493/ENSSSCG00000039473, intron 1 of 34)	0.93445	1.0695	1.30815	0.12516	0.08885	0.18942	3.03736	0.00872549
9	ENSSSCG00000043229	ENSSSCT00000074440	21062786	21063026	21062891	Distal Intergenic	0.81552	1.39725	0.95418	0.14304	0.05331	0.18942	3.03728	0.0289047
13	ENSSSCG00000050167	ENSSSCT00000068360	115684958	115685577	115685171;115685190;115685185	Distal Intergenic	2.42957	2.5185	2.72403	0.2682	0.39094	0.27552	3.03711	0.000270017
6	ENSSSCG00000046052	ENSSSCT00000070568	151806793	151807472	151806901;151807239;151807200;151807207	Distal Intergenic	2.17472	2.36325	2.41623	0.32184	0.28432	0.24108	3.03704	0.000508895
15	ENSSSCG00000015866	ENSSSCT00000017277	60115944	60116648	60116025;60116408;60116058;60116387;60116418	Intron (ENSSSCT00000076394/ENSSSCG00000015866, intron 2 of 27)	1.93686	3.2775	2.29311	0.1788	0.40871	0.32718	3.03697	0.028859
7	ENSSSCG00000047070	ENSSSCT00000084482	46975713	46976282	46975872;46975866;46976171;46975872	Intron (ENSSSCT00000032492/ENSSSCG00000024149, intron 2 of 8)	1.78395	2.001	1.55439	0.23244	0.15993	0.2583	3.03666	0.00487691
16	ENSSSCG00000016863	ENSSSCT00000037432	26661353	26661744	26661492;26661495;26661494	Promoter (1-2kb)	1.8689	1.84575	2.18538	0.05364	0.3554	0.30996	3.03666	0.00031826
11	ENSSSCG00000009474	ENSSSCT00000010387	49647570	49648265	49647945;49647900;49647883	Distal Intergenic	2.83733	3.19125	2.49318	0.3576	0.30209	0.37884	3.03661	0.00594808
15	ENSSSCG00000050130	ENSSSCT00000078151	131411398	131412395	131411793;131411804;131412223;131411804;131412191	Promoter (<=1kb)	6.20135	7.91775	6.66387	0.73308	0.87073	0.92988	3.03609	0.00648123
5	ENSSSCG00000042246	ENSSSCT00000082353	50308351	50308792	50308562;50308563;50308576	Distal Intergenic	1.3592	0.81075	1.27737	0.07152	0.14216	0.20664	3.03592	0.022882
12	ENSSSCG00000039137	ENSSSCT00000049187	21821025	21821672	21821236;21821223;21821305	Distal Intergenic	3.27907	4.9335	3.66282	0.66156	0.37317	0.41328	3.03583	0.0175176
3	ENSSSCG00000026457	ENSSSCT00000008473	15007949	15008798	15008056;15008076;15008599;15008077;15008606;15008605	Distal Intergenic	2.73539	2.67375	2.35467	0.23244	0.26655	0.44772	3.03577	0.000339229
4	ENSSSCG00000044038	ENSSSCT00000089196	64877120	64877428	64877271;64877305	Distal Intergenic	0.66261	0.7245	0.78489	0.0894	0.10662	0.06888	3.0355	0.00149468
6	ENSSSCG00000003617	ENSSSCT00000043007	88657404	88657866	88657557;88657626;88657630	Promoter (1-2kb)	3.63586	3.95025	4.21686	0.447	0.3554	0.63714	3.03547	0.000407337
6	ENSSSCG00000003809	ENSSSCT00000045514	147447216	147447715	147447337;147447365;147447416	Intron (ENSSSCT00000045514/ENSSSCG00000003809, intron 2 of 26)	1.47813	1.70775	1.70829	0.16092	0.1777	0.2583	3.03545	0.000917739
13	ENSSSCG00000011750	ENSSSCT00000037465	110376739	110377620	110377011;110377370;110377033;110377422;110377001;110377432	Promoter (<=1kb)	7.56055	9.453	7.17174	0.60792	1.11951	1.22262	3.03532	0.00659829
16	ENSSSCG00000016992	ENSSSCT00000078100	51520609	51520957	51520768;51520801;51520814	Distal Intergenic	1.93686	1.39725	1.30815	0.25032	0.19547	0.12054	3.03511	0.0174097
16	ENSSSCG00000026842	ENSSSCT00000044818	8179722	8180079	8179882;8179882	Intron (ENSSSCT00000044818/ENSSSCG00000026842, intron 6 of 15)	0.54368	0.966	0.64638	0.05364	0.08885	0.12054	3.0351	0.0357158
16	ENSSSCG00000035160	ENSSSCT00000067898	37132147	37132627	37132406;37132416;37132423	Intron (ENSSSCT00000067898/ENSSSCG00000035160, intron 1 of 1)	2.07278	2.5185	2.21616	0.32184	0.30209	0.20664	3.03494	0.00259076
2	ENSSSCG00000014096	ENSSSCT00000062822	86073386	86074203	86073913;86073859;86073852;86073927	Intron (ENSSSCT00000073788/ENSSSCG00000014097, intron 4 of 24)	6.15038	6.84825	5.97132	0.75096	0.46202	1.10208	3.03459	0.000153253
2	ENSSSCG00000048883	ENSSSCT00000072933	100398651	100399413	100399016;100398965;100398998	Promoter (<=1kb)	4.85914	5.244	4.10913	0.41124	0.47979	0.84378	3.03429	0.00248911
1	ENSSSCG00000004087	ENSSSCT00000030322	14758569	14759115	14758922;14758940;14758753;14758938	Distal Intergenic	1.91987	2.01825	1.56978	0.2682	0.26655	0.13776	3.03387	0.00389715
19	ENSSSCG00000012126	ENSSSCT00000033451	10626643	10627498	10626867;10627201;10626869;10627260;10626871;10627206	Intron (ENSSSCT00000033451/ENSSSCG00000012126, intron 4 of 9)	2.02181	2.57025	2.44701	0.23244	0.23101	0.39606	3.0338	0.00334636
12	ENSSSCG00000017471	ENSSSCT00000019020	22112606	22113069	22112733;22113034;22112750;22113048;22112741	Exon (ENSSSCT00000019020/ENSSSCG00000017471, exon 6 of 13)	2.53151	2.57025	2.24694	0.23244	0.3554	0.30996	3.03302	0.000830225
1	ENSSSCG00000033120	ENSSSCT00000066152	250903900	250904194	250904045;250904057;250904087	Intron (ENSSSCT00000062069/ENSSSCG00000033120, intron 3 of 11)	0.81552	0.87975	0.90801	0.16092	0.07108	0.0861	3.03278	4.06E-05
6	ENSSSCG00000038861	ENSSSCT00000049837	150663861	150664560	150664106;150664328;150664266;150664118	Distal Intergenic	2.00482	3.15675	1.73907	0.14304	0.37317	0.32718	3.03246	0.0403885
15	ENSSSCG00000016101	ENSSSCT00000017531	104783531	104784382	104783718;104784151;104783796;104783735;104784027;104784275;104784215	Promoter (<=1kb)	8.3251	9.66	7.64883	1.23372	0.74634	1.15374	3.03207	0.00407192
7	ENSSSCG00000050779	ENSSSCT00000068503	90671927	90672673	90672087;90672435;90672465;90672126;90672446	Intron (ENSSSCT00000060902/ENSSSCG00000002285, intron 6 of 11)	1.93686	2.74275	2.70864	0.41124	0.31986	0.1722	3.03196	0.0104735
1	ENSSSCG00000005045	ENSSSCT00000005561	183664895	183665253	183665095;183665090;183665121	Intron (ENSSSCT00000005561/ENSSSCG00000005045, intron 3 of 11)	0.8495	1.25925	1.21581	0.1788	0.12439	0.10332	3.0318	0.0152115
11	ENSSSCG00000047039	ENSSSCT00000087310	31234682	31235021	31234791;31234861	Distal Intergenic	0.5097	0.828	0.67716	0.07152	0.08885	0.0861	3.0312	0.0231492
15	ENSSSCG00000050388	ENSSSCT00000079442	132317837	132318317	132318055;132318070;132318059	Distal Intergenic	2.7184	3.60525	3.18573	0.48276	0.30209	0.37884	3.03064	0.00656397
14	ENSSSCG00000050359	ENSSSCT00000084392	13009143	13009953	13009237;13009607;13009600;13009638	Intron (ENSSSCT00000010618/ENSSSCG00000009683, intron 11 of 19)	2.75238	2.7945	2.80098	0.32184	0.3554	0.3444	3.03052	1.66E-07
15	ENSSSCG00000027157	ENSSSCT00000017465	94131289	94132090	94131670;94131632;94131660;94131978	Distal Intergenic	1.56308	2.63925	2.41623	0.2682	0.26655	0.27552	3.03004	0.0275038
13	ENSSSCG00000011721	ENSSSCT00000012831	92834246	92835034	92834469;92834776;92834457;92834821;92834490;92834779	Distal Intergenic	4.43439	5.796	5.10948	0.59004	0.44425	0.84378	3.02996	0.00454663
13	ENSSSCG00000030032	ENSSSCT00000031933	68787192	68787547	68787355;68787357;68787349	3' UTR	2.78636	2.7255	2.12382	0.39336	0.24878	0.29274	3.0299	0.00699575
12	ENSSSCG00000017415	ENSSSCT00000018959	20786567	20787239	20787008;20786980;20786987	Exon (ENSSSCT00000018959/ENSSSCG00000017415, exon 4 of 12)	7.16978	7.64175	6.18678	0.8046	0.8885	0.87822	3.02969	0.00470491
9	ENSSSCG00000042328	ENSSSCT00000070440	12831082	12831521	12831302;12831330;12831339	Promoter (<=1kb)	2.02181	2.39775	2.04687	0.1788	0.33763	0.27552	3.02949	0.00154489
2	ENSSSCG00000013299	ENSSSCT00000078811	26092483	26092956	26092584;26092587;26092591;26092913	Promoter (2-3kb)	3.48295	3.95025	3.40119	0.59004	0.44425	0.29274	3.02935	0.000530054
13	ENSSSCG00000033115	ENSSSCT00000081761	196944198	196944802	196944382;196944358;196944402	Intron (ENSSSCT00000086524/ENSSSCG00000033115, intron 8 of 11)	2.5485	2.5185	1.98531	0.30396	0.28432	0.27552	3.02933	0.00767283
15	ENSSSCG00000048011	ENSSSCT00000085127	109392448	109392999	109392779;109392837;109392830	Downstream (<1kb)	1.63104	1.25925	1.86219	0.19668	0.21324	0.1722	3.02929	0.0152503
3	ENSSSCG00000018475	ENSSSCT00000020070	110483503	110484140	110483861;110483865;110483731	Intron (ENSSSCT00000084355/ENSSSCG00000048711, intron 3 of 5)	2.63345	2.32875	2.10843	0.42912	0.21324	0.22386	3.02903	0.0015533
9	ENSSSCG00000043953	ENSSSCT00000081203	106639850	106640501	106640176;106640189;106640192	Distal Intergenic	5.47078	6.003	5.06331	0.73308	0.60418	0.6888	3.02896	0.00270597
18	ENSSSCG00000016639	ENSSSCT00000049099	31798881	31799137	31799010	Intron (ENSSSCT00000071418/ENSSSCG00000016639, intron 2 of 18)	0.49271	0.7245	0.35397	0.05364	0.03554	0.10332	3.02892	0.0468666
14	ENSSSCG00000010214	ENSSSCT00000011180	64323139	64324138	64323357;64323797;64323360;64323791;64323377;64323796	Intron (ENSSSCT00000077530/ENSSSCG00000010214, intron 8 of 9)	4.23051	5.77875	4.52466	0.60792	0.62195	0.55104	3.02874	0.0121086
14	ENSSSCG00000010143	ENSSSCT00000011105	54613037	54613807	54613328;54613288;54613314	Intron (ENSSSCT00000011105/ENSSSCG00000010143, intron 13 of 32)	3.16014	4.22625	3.41658	0.447	0.51533	0.36162	3.02851	0.00915713
17	ENSSSCG00000039269	ENSSSCT00000081209	14616273	14616822	14616501;14616469;14616507	Promoter (1-2kb)	2.63345	2.98425	2.57013	0.30396	0.3554	0.3444	3.02807	0.00255802
9	ENSSSCG00000020018	ENSSSCT00000021613	9607416	9607871	9607645;9607664;9607636	Distal Intergenic	2.83733	2.415	2.72403	0.23244	0.15993	0.58548	3.02805	0.000216679
7	ENSSSCG00000001549	ENSSSCT00000064805	31466487	31466746	31466601;31466626	Intron (ENSSSCT00000064805/ENSSSCG00000001549, intron 5 of 11)	1.5291	1.9665	0.96957	0.2682	0.12439	0.15498	3.0276	0.0427569
13	ENSSSCG00000044623	ENSSSCT00000075715	61672143	61672867	61672529;61672535;61672586	Intron (ENSSSCT00000073888/ENSSSCG00000011535, intron 1 of 5)	2.24268	2.001	2.06226	0.25032	0.21324	0.30996	3.0272	0.000423662
16	ENSSSCG00000017054	ENSSSCT00000066958	65979127	65979596	65979307;65979353;65979360	Intron (ENSSSCT00000018567/ENSSSCG00000017054, intron 2 of 31)	2.90529	3.36375	3.03183	0.30396	0.33763	0.49938	3.0271	0.000599822
18	ENSSSCG00000042721	ENSSSCT00000079441	38008532	38009233	38008702;38008716;38008729;38009219	Distal Intergenic	2.49753	3.2775	2.43162	0.28608	0.47979	0.24108	3.0268	0.00880375
13	ENSSSCG00000043849	ENSSSCT00000070090	126521628	126522849	126522264;126521809;126522177;126522172;126522589	Distal Intergenic	5.19894	4.67475	4.32459	0.51852	0.60418	0.61992	3.02639	0.00331658
13	ENSSSCG00000011514	ENSSSCT00000046150	51176994	51177456	51177156;51177148;51177141	Promoter (<=1kb)	2.25967	3.32925	2.27772	0.3576	0.1777	0.4305	3.02595	0.0191472
2	ENSSSCG00000018538	ENSSSCT00000020133	510704	511189	510911;510915;510969	Promoter (1-2kb)	7.96831	10.3845	8.27982	1.05492	0.90627	1.30872	3.02587	0.00817011
15	ENSSSCG00000015669	ENSSSCT00000017067	4694601	4695424	4694851;4694832;4694797	Distal Intergenic	3.33004	4.22625	2.75481	0.28608	0.51533	0.46494	3.02545	0.017498
17	ENSSSCG00000030642	ENSSSCT00000060066	14172717	14173305	14173062;14173065;14173079	Intron (ENSSSCT00000045551/ENSSSCG00000030123, intron 2 of 13)	4.89312	5.313	3.95523	0.5364	0.47979	0.72324	3.02527	0.00766144
6	ENSSSCG00000038494	ENSSSCT00000059567	103600029	103600444	103600224;103600236;103600257	Intron (ENSSSCT00000059567/ENSSSCG00000038494, intron 8 of 26)	3.17713	3.588	2.64708	0.3576	0.21324	0.58548	3.02499	0.00436851
12	ENSSSCG00000017993	ENSSSCT00000072120	54106004	54106295	54106083	Promoter (<=1kb)	0.81552	0.91425	0.69255	0.0894	0.05331	0.15498	3.02451	0.00273028
8	ENSSSCG00000042491	ENSSSCT00000088592	69300858	69301250	69301027;69301050;69301061	Intron (ENSSSCT00000088592/ENSSSCG00000042491, intron 2 of 6)	1.34221	1.7595	1.50822	0.19668	0.26655	0.10332	3.02447	0.00352576
15	ENSSSCG00000034392	ENSSSCT00000023691	108684193	108684842	108684593;108684612;108684600	Intron (ENSSSCT00000017554/ENSSSCG00000016123, intron 18 of 22)	3.89071	5.22675	4.17069	0.41124	0.5331	0.6888	3.02442	0.00875937
14	ENSSSCG00000010632	ENSSSCT00000011628	122660123	122660670	122660357;122660352;122660384	Intron (ENSSSCT00000011627/ENSSSCG00000010631, intron 3 of 25)	2.44656	2.77725	2.49318	0.16092	0.40871	0.37884	3.02436	0.000105273
6	ENSSSCG00000003967	ENSSSCT00000004388	168909348	168910100	168909638;168909643;168909636;168909650;168909636	3' UTR	9.44644	11.1608	9.57258	1.05492	1.20836	1.44648	3.02419	0.00284351
6	ENSSSCG00000045869	ENSSSCT00000082600	69357800	69358563	69358052;69358346;69358023;69358377;69358031;69358355	Promoter (2-3kb)	7.56055	8.98725	6.9255	0.91188	0.90627	1.06764	3.02398	0.00744931
3	ENSSSCG00000025281	ENSSSCT00000032370	26758773	26759059	26758901;26758900;26758928	Promoter (1-2kb)	2.19171	2.4495	2.20077	0.23244	0.19547	0.41328	3.02391	7.12E-05
14	ENSSSCG00000009759	ENSSSCT00000069226	28390893	28391722	28391223;28391528;28391234;28391550;28391230;28391557	Intron (ENSSSCT00000075769/ENSSSCG00000009759, intron 10 of 10)	5.75961	5.81325	6.43302	0.73308	0.55087	0.92988	3.02385	0.000231301
19	ENSSSCG00000012637	ENSSSCT00000042878	96655972	96656591	96656221;96656245;96656294	Intron (ENSSSCT00000049502/ENSSSCG00000012637, intron 2 of 7)	2.0388	2.67375	2.18538	0.46488	0.14216	0.24108	3.02382	0.00279196
5	ENSSSCG00000042272	ENSSSCT00000087564	8102444	8103047	8102615;8102637;8102663;8102849	Exon (ENSSSCT00000038352/ENSSSCG00000000078, exon 11 of 23)	1.49512	1.98375	1.67751	0.23244	0.1777	0.22386	3.0238	0.00812253
6	ENSSSCG00000042830	ENSSSCT00000086427	146150560	146151427	146150771;146151201;146150793;146151195;146150819;146151206	Promoter (1-2kb)	3.95867	4.46775	3.33963	0.447	0.58641	0.41328	3.0238	0.00761825
3	ENSSSCG00000007748	ENSSSCT00000055529	16904189	16904946	16904466;16904515;16904513;16904747	Intron (ENSSSCT00000055529/ENSSSCG00000007748, intron 7 of 7)	4.60429	7.05525	4.67856	0.75096	0.58641	0.67158	3.02373	0.026892
2	ENSSSCG00000041721	ENSSSCT00000081764	145279519	145279750	145279648	Distal Intergenic	0.39077	0.43125	0.6156	0.03576	0.10662	0.03444	3.02333	0.0175068
13	ENSSSCG00000038215	ENSSSCT00000046764	2386580	2387346	2386780;2387108;2386785;2387090;2386792;2387101	Intron (ENSSSCT00000040371/ENSSSCG00000038215, intron 1 of 37)	4.97807	6.1755	4.97097	0.67944	0.42648	0.87822	3.02267	0.00383082
2	ENSSSCG00000037019	ENSSSCT00000039259	115904888	115905442	115905046;115905060;115905069	3' UTR	1.80094	1.84575	1.61595	0.0894	0.23101	0.32718	3.02263	9.86E-05
5	ENSSSCG00000038562	ENSSSCT00000062176	14943540	14943881	14943693;14943748;14943716	Distal Intergenic	1.51211	1.60425	1.30815	0.21456	0.08885	0.24108	3.02254	0.000878339
9	ENSSSCG00000050529	ENSSSCT00000074465	75215777	75216213	75215971;75215990;75215980	Promoter (<=1kb)	3.65285	3.45	3.35502	0.41124	0.47979	0.39606	3.0224	0.000343682
6	ENSSSCG00000003857	ENSSSCT00000088988	159430520	159431078	159430657;159430852;159430828;159430746	Exon (ENSSSCT00000088988/ENSSSCG00000003857, exon 7 of 15)	2.7184	2.70825	2.58552	0.33972	0.31986	0.32718	3.02142	0.000264764
13	ENSSSCG00000011230	ENSSSCT00000012297	17973821	17974276	17973936;17973924;17973932	Intron (ENSSSCT00000012297/ENSSSCG00000011230, intron 1 of 11)	1.10435	1.311	1.03113	0.12516	0.21324	0.0861	3.02129	0.00229324
1	ENSSSCG00000040418	ENSSSCT00000058778	131574775	131575561	131575078;131575075;131575027;131575098	Intron (ENSSSCT00000058778/ENSSSCG00000040418, intron 9 of 12)	7.96831	8.1075	6.94089	0.78672	0.5331	1.51536	3.02117	0.000187651
2	ENSSSCG00000013391	ENSSSCT00000090585	44646850	44647348	44647008;44647063;44647030	Promoter (<=1kb)	1.61405	1.98375	1.26198	0.0894	0.31986	0.18942	3.02103	0.014095
6	ENSSSCG00000038619	ENSSSCT00000052411	83429983	83430607	83430209;83430222;83430253	Intron (ENSSSCT00000084789/ENSSSCG00000038619, intron 6 of 9)	3.49994	4.3125	3.46275	0.37548	0.47979	0.53382	3.02094	0.0058803
12	ENSSSCG00000017801	ENSSSCT00000019373	46631422	46631894	46631780;46631720;46631722	Intron (ENSSSCT00000019373/ENSSSCG00000017801, intron 2 of 2)	1.91987	2.08725	2.10843	0.16092	0.23101	0.36162	3.02071	2.86E-05
13	ENSSSCG00000041247	ENSSSCT00000075493	12456729	12457444	12457179;12457241;12457198	Promoter (<=1kb)	3.5679	4.6575	4.06296	0.50064	0.47979	0.53382	3.02062	0.00748815
14	ENSSSCG00000010465	ENSSSCT00000054170	103393030	103393434	103393234;103393228;103393269	Promoter (2-3kb)	1.34221	1.4835	1.46205	0.12516	0.23101	0.1722	3.0206	4.89E-05
5	ENSSSCG00000000456	ENSSSCT00000000492	24714377	24714601	24714555	Promoter (1-2kb)	1.3592	1.43175	0.9234	0.10728	0.19547	0.15498	3.02054	0.0186239
14	ENSSSCG00000010610	ENSSSCT00000011606	115198059	115198385	115198229;115198261	Distal Intergenic	1.32522	1.3455	0.87723	0.14304	0.05331	0.24108	3.01986	0.0131972
3	ENSSSCG00000046235	ENSSSCT00000073268	87888618	87889000	87888775;87888766;87888777	Distal Intergenic	1.03639	1.39725	0.86184	0.16092	0.14216	0.10332	3.01952	0.0246612
6	ENSSSCG00000046654	ENSSSCT00000090423	116240613	116241060	116240813;116240815;116240805	Intron (ENSSSCT00000004131/ENSSSCG00000003731, intron 3 of 6)	2.7184	3.381	3.43197	0.37548	0.26655	0.53382	3.01898	0.003437
14	ENSSSCG00000009592	ENSSSCT00000010514	2618447	2618925	2618610;2618654;2618703	Distal Intergenic	1.51211	1.67325	1.2312	0.21456	0.10662	0.22386	3.01849	0.00628805
17	ENSSSCG00000033750	ENSSSCT00000024782	12589416	12590204	12589579;12590051;12589576;12589610;12589999;12589978	Distal Intergenic	4.4174	4.485	4.78629	0.55428	0.5331	0.6027	3.01782	0.000567664
13	ENSSSCG00000027646	ENSSSCT00000023343	96519857	96520593	96519973;96520427;96520042;96520407;96520431	Intron (ENSSSCT00000023343/ENSSSCG00000027646, intron 4 of 5)	2.82034	3.77775	2.83176	0.42912	0.39094	0.3444	3.01757	0.0126109
1	ENSSSCG00000005126	ENSSSCT00000005652	196218937	196219432	196219188;196219172;196219169	Exon (ENSSSCT00000040732/ENSSSCG00000005126, exon 13 of 13)	1.3592	1.5525	1.76985	0.16092	0.14216	0.27552	3.01635	0.00369116
6	ENSSSCG00000035774	ENSSSCT00000056925	68773614	68774535	68773972;68773996;68773989;68773955;68774023;68773975	Distal Intergenic	8.85179	10.7123	9.86499	1.09068	1.04843	1.49814	3.01632	0.00233351
19	ENSSSCG00000012167	ENSSSCT00000013308	18291001	18291713	18291331;18291193;18291199	Intron (ENSSSCT00000013308/ENSSSCG00000012167, intron 11 of 21)	1.29124	2.01825	1.66212	0.16092	0.19547	0.2583	3.01578	0.0187383
9	ENSSSCG00000032723	ENSSSCT00000067346	10952488	10953400	10952968;10952934;10952946	Promoter (<=1kb)	5.62369	5.6235	5.03253	0.5364	0.97735	0.49938	3.01556	6.86E-05
13	ENSSSCG00000034786	ENSSSCT00000054136	136889669	136890301	136889884;136890287;136890022;136889950	Intron (ENSSSCT00000054136/ENSSSCG00000034786, intron 3 of 6)	3.75479	4.347	3.24729	0.41124	0.3554	0.63714	3.01519	0.00603897
4	ENSSSCG00000051032	ENSSSCT00000070231	54755446	54756358	54755642;54756084;54755656;54755673;54756183;54756134	Distal Intergenic	3.43198	4.1055	3.5397	0.14304	0.7108	0.5166	3.01488	0.000350462
6	ENSSSCG00000003018	ENSSSCT00000058198	49527633	49528243	49527861;49527844;49528161;49527857	Distal Intergenic	3.49994	3.2775	3.13956	0.23244	0.42648	0.56826	3.01456	3.68E-05
6	ENSSSCG00000039958	ENSSSCT00000024013	148571136	148572056	148571349;148571871;148571405;148571837;148571371;148571635;148571888	Intron (ENSSSCT00000004218/ENSSSCG00000003811, intron 1 of 8)	3.24509	4.1745	3.67821	0.51852	0.3554	0.49938	3.01455	0.0053971
6	ENSSSCG00000042401	ENSSSCT00000086257	156756520	156756820	156756675;156756670;156756696	Intron (ENSSSCT00000080398/ENSSSCG00000041743, intron 1 of 1)	1.05338	1.36275	1.29276	0.25032	0.07108	0.13776	3.01392	0.00170466
14	ENSSSCG00000040631	ENSSSCT00000071711	4102161	4102570	4102317;4102326;4102323	Promoter (2-3kb)	2.66743	4.071	2.90871	0.32184	0.37317	0.49938	3.01383	0.0215249
6	ENSSSCG00000035949	ENSSSCT00000038045	31380748	31381147	31380925;31380918;31380919	Intron (ENSSSCT00000038045/ENSSSCG00000035949, intron 7 of 9)	1.12134	1.449	1.29276	0.12516	0.28432	0.06888	3.01359	0.00108515
4	ENSSSCG00000006333	ENSSSCT00000006941	87122200	87122664	87122455;87122443;87122537	Distal Intergenic	1.00241	1.656	1.18503	0.12516	0.21324	0.13776	3.01288	0.0268271
15	ENSSSCG00000015931	ENSSSCT00000048826	75888325	75888691	75888547;75888555;75888504	Exon (ENSSSCT00000090580/ENSSSCG00000015931, exon 14 of 16)	1.05338	1.15575	0.63099	0.14304	0.07108	0.13776	3.0128	0.0332487
4	ENSSSCG00000005951	ENSSSCT00000068979	8499375	8499800	8499631;8499617;8499616	Intron (ENSSSCT00000064408/ENSSSCG00000005951, intron 4 of 8)	1.98783	2.1045	1.58517	0.14304	0.30209	0.2583	3.01278	0.00539362
7	ENSSSCG00000001872	ENSSSCT00000002097	57622754	57623044	57622870;57622911;57622893	Distal Intergenic	2.63345	2.6565	2.53935	0.33972	0.33763	0.29274	3.01269	2.77E-05
9	ENSSSCG00000041611	ENSSSCT00000068627	21716466	21717293	21716668;21716672;21716889;21716814;21717102	Distal Intergenic	2.02181	3.15675	2.20077	0.32184	0.23101	0.36162	3.01248	0.0245539
18	ENSSSCG00000027131	ENSSSCT00000027084	18675025	18675527	18675218;18675253;18675209	Intron (ENSSSCT00000018031/ENSSSCG00000027131, intron 9 of 10)	1.73298	2.77725	2.43162	0.30396	0.1777	0.37884	3.01207	0.0191996
2	ENSSSCG00000013467	ENSSSCT00000014712	75892507	75893512	75892776;75893089;75892760;75893123;75893466;75892808;75893131	Exon (ENSSSCT00000058964/ENSSSCG00000013467, exon 9 of 13)	5.33486	5.8995	4.27842	0.59004	0.78188	0.55104	3.01206	0.00958008
4	ENSSSCG00000046510	ENSSSCT00000091385	56005945	56006529	56006177;56006273;56006221	Distal Intergenic	2.46355	2.88075	2.89332	0.447	0.21324	0.36162	3.01103	0.000741806
6	ENSSSCG00000048469	ENSSSCT00000079990	15937495	15937731	15937606	Intron (ENSSSCT00000003049/ENSSSCG00000002752, intron 2 of 10)	0.79853	1.2765	0.90801	0.12516	0.12439	0.12054	3.01084	0.0264536
13	ENSSSCG00000011575	ENSSSCT00000076819	67440283	67441197	67440605;67440565;67441023;67440623;67441077	Promoter (2-3kb)	4.43439	4.623	4.13991	0.41124	0.67526	0.55104	3.01064	0.000129661
1	ENSSSCG00000043072	ENSSSCT00000084079	174480060	174480422	174480185;174480214;174480224	Distal Intergenic	0.88348	0.9315	0.73872	0.14304	0.05331	0.12054	3.01054	0.00177894
13	ENSSSCG00000022081	ENSSSCT00000071124	147927212	147927857	147927430;147927733;147927460;147927462	Intron (ENSSSCT00000090425/ENSSSCG00000022081, intron 1 of 15)	3.21111	3.45	2.83176	0.2682	0.47979	0.4305	3.0099	0.00178534
19	ENSSSCG00000040541	ENSSSCT00000013367	26973879	26974415	26974037;26974032;26974093	Distal Intergenic	2.0388	2.2425	1.66212	0.14304	0.30209	0.29274	3.00985	0.00578286
2	ENSSSCG00000021082	ENSSSCT00000025683	141821200	141821519	141821344;141821346;141821353	Intron (ENSSSCT00000025683/ENSSSCG00000021082, intron 1 of 11)	1.59706	1.6215	1.46205	0.21456	0.15993	0.20664	3.00976	0.000449408
1	ENSSSCG00000032084	ENSSSCT00000050169	153927319	153927694	153927471;153927449;153927493	Intron (ENSSSCT00000050169/ENSSSCG00000032084, intron 1 of 7)	1.10435	1.6215	1.36971	0.16092	0.10662	0.24108	3.0094	0.0111602
15	ENSSSCG00000016026	ENSSSCT00000069191	91515715	91516394	91515937;91515957;91515981	Intron (ENSSSCT00000017451/ENSSSCG00000016026, intron 9 of 11)	3.33004	3.46725	3.41658	0.39336	0.46202	0.41328	3.00915	8.29E-06
1	ENSSSCG00000004234	ENSSSCT00000004679	39905834	39906283	39905972;39906158;39906070;39906049	Distal Intergenic	1.00241	1.32825	0.64638	0.10728	0.14216	0.12054	3.00836	0.047354
1	ENSSSCG00000004065	ENSSSCT00000023199	11859928	11860197	11860060;11860065;11860061	Intron (ENSSSCT00000062929/ENSSSCG00000004070, intron 23 of 24)	1.13833	1.56975	1.13886	0.21456	0.1777	0.0861	3.00754	0.0116778
19	ENSSSCG00000029656	ENSSSCT00000025931	39290130	39290806	39290382;39290409;39290601;39290419	Distal Intergenic	2.00482	2.25975	1.96992	0.30396	0.21324	0.2583	3.00707	0.00130116
6	ENSSSCG00000049032	ENSSSCT00000085450	84355022	84355720	84355313;84355582;84355348;84355560;84355358;84355579	Distal Intergenic	3.94168	3.67425	3.3858	0.23244	0.55087	0.58548	3.00676	0.000169638
14	ENSSSCG00000040631	ENSSSCT00000077745	4164178	4164917	4164267;4164670;4164634;4164667	Distal Intergenic	1.66502	2.3115	1.12347	0.16092	0.30209	0.1722	3.00519	0.0471622
11	ENSSSCG00000034763	ENSSSCT00000043241	76659472	76659994	76659579;76659577;76659586;76659884	Distal Intergenic	2.41258	2.88075	2.04687	0.39336	0.14216	0.37884	3.00499	0.00726619
13	ENSSSCG00000040460	ENSSSCT00000053693	89173143	89173733	89173482;89173399;89173396	Distal Intergenic	2.51452	3.657	2.27772	0.25032	0.33763	0.46494	3.00447	0.0264622
7	ENSSSCG00000031928	ENSSSCT00000037001	20725680	20725893	20725779	Promoter (<=1kb)	2.0388	2.08725	1.6929	0.3576	0.19547	0.1722	3.00417	0.001474
2	ENSSSCG00000028536	ENSSSCT00000063226	87509236	87509908	87509394;87509404;87509421	Distal Intergenic	2.14074	2.691	2.20077	0.19668	0.28432	0.39606	3.00329	0.00377126
8	ENSSSCG00000036236	ENSSSCT00000057045	112028102	112028597	112028342;112028320;112028354	Intron (ENSSSCT00000059181/ENSSSCG00000036236, intron 6 of 10)	2.07278	2.1735	1.67751	0.21456	0.24878	0.27552	3.00315	0.00697664
13	ENSSSCG00000033154	ENSSSCT00000037977	50562149	50562516	50562369;50562377;50562378	Intron (ENSSSCT00000040881/ENSSSCG00000011511, intron 23 of 25)	0.93445	1.46625	0.98496	0.12516	0.14216	0.15498	3.0031	0.0279316
7	ENSSSCG00000047918	ENSSSCT00000068693	11931165	11932093	11931414;11931416;11931868;11931423;11931880;11931915	Distal Intergenic	5.74262	7.26225	5.83281	0.51852	0.76411	1.06764	3.00272	0.00440362
4	ENSSSCG00000042968	ENSSSCT00000076741	96919581	96920262	96919780;96920056;96920036;96920035	3' UTR	3.2281	4.347	4.09374	0.42912	0.3554	0.67158	3.00248	0.0063727
13	ENSSSCG00000036033	ENSSSCT00000054688	11331088	11331634	11331371;11331416;11331345	Intron (ENSSSCT00000064797/ENSSSCG00000036033, intron 1 of 10)	2.2087	1.88025	1.83141	0.21456	0.24878	0.27552	3.00231	0.00399537
16	ENSSSCG00000048797	ENSSSCT00000067808	64661025	64661533	64661382;64661329;64661371	Intron (ENSSSCT00000040359/ENSSSCG00000017046, intron 9 of 15)	1.98783	2.43225	1.6929	0.25032	0.42648	0.0861	3.00231	0.00608863
1	ENSSSCG00000004314	ENSSSCT00000004769	57195527	57196163	57195768;57195774;57195741	Exon (ENSSSCT00000004769/ENSSSCG00000004314, exon 3 of 7)	2.36161	2.829	2.43162	0.28608	0.3554	0.30996	3.00203	0.00369536
2	ENSSSCG00000043236	ENSSSCT00000069492	146065870	146066701	146066004;146066333;146066016;146066289;146066255	Distal Intergenic	3.48295	3.70875	3.24729	0.41124	0.44425	0.44772	3.00184	0.00178349
6	ENSSSCG00000040007	ENSSSCT00000003954	84126722	84127270	84126946;84126979;84127024	Promoter (2-3kb)	6.1164	6.81375	5.66352	0.60792	0.83519	0.87822	3.00179	0.00239319
1	ENSSSCG00000051738	ENSSSCT00000081734	29907612	29908005	29907750;29907777;29907768	Promoter (1-2kb)	0.88348	1.84575	1.49283	0.21456	0.08885	0.22386	3.00133	0.0454074
6	ENSSSCG00000048215	ENSSSCT00000076052	100094926	100095313	100095100;100095102;100095106	Promoter (1-2kb)	3.10917	4.60575	3.24729	0.32184	0.46202	0.58548	3.00099	0.0194595
1	ENSSSCG00000004728	ENSSSCT00000084124	129003840	129004173	129003980;129004005;129004046	Intron (ENSSSCT00000005221/ENSSSCG00000004728, intron 1 of 21)	1.13833	1.08675	1.13886	0.16092	0.03554	0.22386	3.00059	0.00152988
4	ENSSSCG00000006755	ENSSSCT00000070501	105952882	105953500	105953105;105953118;105953081	Intron (ENSSSCT00000007400/ENSSSCG00000006755, intron 5 of 24)	3.26208	3.50175	2.84715	0.39336	0.49756	0.30996	3.00059	0.00267013
4	ENSSSCG00000006061	ENSSSCT00000072688	35748434	35748724	35748575;35748594;35748585	Distal Intergenic	1.29124	1.518	1.10808	0.12516	0.08885	0.27552	3.0004	0.00374939
4	ENSSSCG00000006011	ENSSSCT00000052488	21573196	21573863	21573623;21573629;21573584	Distal Intergenic	3.26208	4.416	3.29346	0.447	0.37317	0.55104	3.00024	0.0125703
16	ENSSSCG00000021229	ENSSSCT00000085957	60273977	60274673	60274136;60274459;60274389;60274171;60274433	Promoter (<=1kb)	4.68924	5.33025	3.33963	0.48276	0.51533	0.67158	3.00019	0.0210565
1	ENSSSCG00000005631	ENSSSCT00000088201	268475876	268476686	268476203;268476449;268476178;268476462;268476207;268476471	Intron (ENSSSCT00000073569/ENSSSCG00000022295, intron 1 of 2)	4.94409	6.4515	4.37076	0.64368	0.58641	0.74046	3.00018	0.0173089
6	ENSSSCG00000025652	ENSSSCT00000058692	18167794	18168254	18168008;18168042;18167992	Distal Intergenic	1.63104	2.46675	2.26233	0.33972	0.24878	0.20664	2.99977	0.0160627
13	ENSSSCG00000011194	ENSSSCT00000043002	2925368	2925991	2925586;2925562;2925594	3' UTR	2.00482	2.1045	2.67786	0.3576	0.28432	0.20664	2.99972	0.00878822
4	ENSSSCG00000023706	ENSSSCT00000030532	109055732	109056740	109055931;109056381;109055898;109056410;109055943;109056400	Exon (ENSSSCT00000090804/ENSSSCG00000041824, exon 2 of 3)	4.45138	5.12325	4.09374	0.60792	0.55087	0.55104	2.99892	0.0055328
17	ENSSSCG00000007063	ENSSSCT00000079417	18926823	18927224	18926944;18926946	Distal Intergenic	1.61405	1.587	1.30815	0.16092	0.23101	0.1722	2.99877	0.00395409
8	ENSSSCG00000047780	ENSSSCT00000071795	137867736	137868451	137868022;137868288;137868036;137868325;137868042	Intron (ENSSSCT00000044187/ENSSSCG00000009256, intron 16 of 16)	3.55091	3.77775	3.81672	0.55428	0.44425	0.39606	2.99853	3.65E-05
15	ENSSSCG00000049993	ENSSSCT00000075035	105535421	105535950	105535572;105535780;105535778;105535766	Distal Intergenic	2.53151	2.967	2.10843	0.3576	0.28432	0.30996	2.99846	0.0117837
1	ENSSSCG00000050863	ENSSSCT00000091465	85453079	85453498	85453302;85453312;85453309	Distal Intergenic	2.42957	2.6565	1.80063	0.25032	0.28432	0.32718	2.99835	0.015307
8	ENSSSCG00000024960	ENSSSCT00000069239	45592242	45593065	45592732;45592355;45592791;45592723	Intron (ENSSSCT00000024403/ENSSSCG00000024960, intron 4 of 5)	3.12616	3.864	2.95488	0.39336	0.24878	0.6027	2.99802	0.00449037
5	ENSSSCG00000033337	ENSSSCT00000059811	57533186	57533737	57533521;57533494;57533515	Distal Intergenic	1.61405	1.4835	2.12382	0.2682	0.21324	0.1722	2.99786	0.0146215
14	ENSSSCG00000009592	ENSSSCT00000010514	2617767	2618154	2617926;2617944;2617949	Distal Intergenic	1.24027	1.4835	1.64673	0.19668	0.19547	0.15498	2.99784	0.00782774
7	ENSSSCG00000038708	ENSSSCT00000063321	48839391	48839735	48839563;48839567;48839575	Intron (ENSSSCT00000056095/ENSSSCG00000038708, intron 2 of 3)	1.32522	1.60425	1.32354	0.33972	0.10662	0.0861	2.99779	0.000611347
1	ENSSSCG00000045948	ENSSSCT00000069464	94382992	94383237	94383090;94383099	Intron (ENSSSCT00000070766/ENSSSCG00000004490, intron 3 of 7)	0.66261	0.828	0.90801	0.07152	0.15993	0.06888	2.99758	0.00462371
1	ENSSSCG00000044241	ENSSSCT00000080704	191781204	191781449	191781304;191781316	Intron (ENSSSCT00000053046/ENSSSCG00000005106, intron 13 of 14)	0.6796	0.8625	0.70794	0.03576	0.15993	0.0861	2.99726	0.00135868
5	ENSSSCG00000043853	ENSSSCT00000082523	48210686	48211493	48210965;48211246;48210969;48211254;48210981;48211242	Intron (ENSSSCT00000045123/ENSSSCG00000027144, intron 3 of 11)	2.93927	4.32975	3.33963	0.19668	0.42648	0.70602	2.99663	0.0103922
17	ENSSSCG00000036286	ENSSSCT00000039991	30793620	30793976	30793803;30793768;30793787	Promoter (1-2kb)	2.2087	2.43225	1.98531	0.2682	0.3554	0.20664	2.99659	0.00208546
13	ENSSSCG00000047980	ENSSSCT00000080132	9187778	9188043	9187906;9187916;9187930	Distal Intergenic	0.74756	0.7935	0.56943	0.10728	0.07108	0.0861	2.99646	0.0107141
18	ENSSSCG00000041670	ENSSSCT00000091164	45947463	45947872	45947693;45947679;45947682	Distal Intergenic	0.98542	1.6905	1.40049	0.16092	0.1777	0.1722	2.99641	0.0283193
1	ENSSSCG00000005109	ENSSSCT00000005632	193969873	193970210	193970021;193970033;193970083	Intron (ENSSSCT00000005633/ENSSSCG00000005110, intron 89 of 113)	0.86649	0.91425	0.75411	0.0894	0.14216	0.0861	2.99635	0.0015364
18	ENSSSCG00000021562	ENSSSCT00000038950	16686770	16687262	16687053;16687044;16687060	Intron (ENSSSCT00000047876/ENSSSCG00000021562, intron 13 of 41)	2.10676	2.0355	1.90836	0.42912	0.07108	0.2583	2.99586	0.000507344
9	ENSSSCG00000042170	ENSSSCT00000081835	41638764	41639946	41639082;41639400;41639674;41638970;41639409;41639684;41639086;41639384;41639683	Promoter (<=1kb)	6.30329	7.88325	6.0021	0.66156	0.87073	0.99876	2.99574	0.00825974
7	ENSSSCG00000001863	ENSSSCT00000002088	56379988	56380443	56380252;56380260;56380221	Intron (ENSSSCT00000002089/ENSSSCG00000001863, intron 3 of 9)	4.94409	4.98525	4.24764	0.447	0.7108	0.61992	2.99545	0.00155102
13	ENSSSCG00000012000	ENSSSCT00000072630	173644428	173645000	173644741;173644726;173644743	Intron (ENSSSCT00000089555/ENSSSCG00000012000, intron 1 of 14)	1.80094	2.29425	2.07765	0.2682	0.21324	0.29274	2.99519	0.0052329
8	ENSSSCG00000008838	ENSSSCT00000054193	40467849	40468685	40468163;40468481;40468173;40468137	Intron (ENSSSCT00000054193/ENSSSCG00000008838, intron 1 of 14)	4.70623	6.8655	5.18643	0.91188	0.62195	0.56826	2.99497	0.0155273
11	ENSSSCG00000034156	ENSSSCT00000056836	22169635	22170674	22169820;22170248;22169819;22170244;22169895;22170270	Distal Intergenic	4.48536	5.29575	5.0787	0.50064	0.65749	0.70602	2.99483	0.00188461
13	ENSSSCG00000048156	ENSSSCT00000080844	71669672	71670350	71669857;71670281;71669805;71670239;71669806;71670245	Promoter (<=1kb)	3.9077	3.7605	2.86254	0.2682	0.63972	0.41328	2.99469	0.00645977
17	ENSSSCG00000007456	ENSSSCT00000008161	49826033	49826566	49826292;49826325;49826286	Distal Intergenic	2.48054	3.105	2.58552	0.48276	0.28432	0.2583	2.99436	0.00294613
14	ENSSSCG00000044453	ENSSSCT00000091271	54263637	54264132	54263963;54263896;54263947	Intron (ENSSSCT00000083716/ENSSSCG00000010142, intron 1 of 106)	1.68201	2.08725	1.13886	0.19668	0.19547	0.22386	2.99414	0.0348245
1	ENSSSCG00000004358	ENSSSCT00000004815	67549068	67549496	67549226;67549216;67549242	Exon (ENSSSCT00000004816/ENSSSCG00000004358, exon 10 of 41)	1.41017	1.173	1.09269	0.16092	0.24878	0.05166	2.99412	0.00163969
17	ENSSSCG00000007034	ENSSSCT00000058258	12684671	12685049	12684876;12684866;12684935	Intron (ENSSSCT00000058258/ENSSSCG00000007034, intron 1 of 18)	0.88348	0.74175	0.78489	0.16092	0.12439	0.01722	2.99395	0.000308701
6	ENSSSCG00000039408	ENSSSCT00000040670	34575319	34575881	34575615;34575569;34575583	Intron (ENSSSCT00000040670/ENSSSCG00000039408, intron 1 of 25)	4.00964	4.67475	4.12452	0.66156	0.5331	0.41328	2.99386	0.00121464
19	ENSSSCG00000018874	ENSSSCT00000020469	36896624	36896884	36896743;36896733;36896751	Distal Intergenic	0.76455	0.67275	0.66177	0.05364	0.10662	0.10332	2.99344	0.00044988
7	ENSSSCG00000036742	ENSSSCT00000085657	53886534	53886990	53886715;53886735;53886728	Promoter (2-3kb)	4.51934	5.46825	4.49388	0.60792	0.72857	0.48216	2.99327	0.00414744
2	ENSSSCG00000036626	ENSSSCT00000078710	134365230	134365564	134365406;134365404;134365410	Distal Intergenic	1.56308	2.57025	1.87758	0.21456	0.23101	0.30996	2.99202	0.0266754
12	ENSSSCG00000017993	ENSSSCT00000072120	54114137	54114723	54114492;54114490;54114496	Intron (ENSSSCT00000059342/ENSSSCG00000017993, intron 2 of 5)	3.19412	3.95025	3.10878	0.5364	0.39094	0.36162	2.99179	0.00621026
17	ENSSSCG00000007019	ENSSSCT00000083558	10712845	10713055	10712940;10712952	Intron (ENSSSCT00000007682/ENSSSCG00000007019, intron 3 of 13)	1.12134	1.50075	1.27737	0.07152	0.1777	0.24108	2.99154	0.00346297
13	ENSSSCG00000046587	ENSSSCT00000067711	82955674	82955957	82955808;82955829;82955808	Intron (ENSSSCT00000059059/ENSSSCG00000011677, intron 15 of 15)	0.66261	1.19025	0.95418	0.14304	0.10662	0.10332	2.99139	0.0323216
7	ENSSSCG00000002263	ENSSSCT00000054212	87334578	87335014	87334797;87334818;87334792	Distal Intergenic	1.37619	1.98375	1.52361	0.2682	0.05331	0.29274	2.99103	0.00810001
9	ENSSSCG00000029538	ENSSSCT00000078920	39510638	39511276	39510797;39510837;39510775;39511156	Intron (ENSSSCT00000084671/ENSSSCG00000029538, intron 6 of 16)	1.64803	2.001	1.70829	0.41124	0.14216	0.12054	2.99082	0.000458984
13	ENSSSCG00000011828	ENSSSCT00000012940	131675414	131675926	131675687;131675678;131675680	Distal Intergenic	2.70141	3.26025	2.44701	0.2682	0.47979	0.30996	2.99061	0.00638001
11	ENSSSCG00000049729	ENSSSCT00000084426	22451604	22451868	22451740;22451714	Promoter (1-2kb)	0.69659	0.60375	0.38475	0.07152	0.08885	0.05166	2.99049	0.0322035
8	ENSSSCG00000049369	ENSSSCT00000081288	114678070	114678843	114678217;114678512;114678239;114678522;114678401	Distal Intergenic	3.83974	3.864	3.06261	0.50064	0.33763	0.5166	2.9903	0.00520769
5	ENSSSCG00000038537	ENSSSCT00000063821	51798516	51798967	51798814;51798790;51798785	Promoter (2-3kb)	1.25726	1.46625	1.0773	0.21456	0.1777	0.0861	2.99014	0.00561562
14	ENSSSCG00000009833	ENSSSCT00000074735	32674680	32674972	32674783;32674911	Intron (ENSSSCT00000041394/ENSSSCG00000009834, intron 21 of 25)	0.59465	0.759	0.60021	0.07152	0.07108	0.10332	2.99007	0.00705954
12	ENSSSCG00000017732	ENSSSCT00000060795	42623096	42623431	42623260;42623232	3' UTR	0.88348	0.483	0.73872	0.10728	0.08885	0.06888	2.98984	0.0335595
1	ENSSSCG00000050723	ENSSSCT00000087146	273626689	273627144	273626890;273626890;273626905	Exon (ENSSSCT00000088056/ENSSSCG00000044746, exon 2 of 2)	4.48536	5.3475	4.27842	0.60792	0.47979	0.6888	2.98973	0.00503148
6	ENSSSCG00000028805	ENSSSCT00000083632	99815153	99816001	99815497;99815544;99815534;99815901	Intron (ENSSSCT00000046096/ENSSSCG00000028805, intron 2 of 31)	3.10917	3.2085	3.078	0.447	0.40871	0.32718	2.98968	9.50E-07
2	ENSSSCG00000046177	ENSSSCT00000085508	24782111	24782732	24782338;24782328;24782364	Intron (ENSSSCT00000014517/ENSSSCG00000013292, intron 3 of 10)	4.60429	5.8995	4.60161	0.51852	0.76411	0.61992	2.98906	0.00815637
3	ENSSSCG00000045089	ENSSSCT00000069968	70862460	70863032	70862825;70862826;70862843	Distal Intergenic	2.12375	3.174	2.52396	0.28608	0.33763	0.36162	2.98881	0.0171436
6	ENSSSCG00000003768	ENSSSCT00000029114	135395676	135395875	135395773	Intron (ENSSSCT00000004172/ENSSSCG00000003770, intron 15 of 15)	0.32281	0.483	0.3078	0.05364	0.01777	0.06888	2.98876	0.0223696
4	ENSSSCG00000049167	ENSSSCT00000079571	70704225	70704499	70704333	Distal Intergenic	0.86649	0.621	0.60021	0.05364	0.08885	0.12054	2.98862	0.0155018
13	ENSSSCG00000036033	ENSSSCT00000065266	11359220	11359726	11359334;11359535;11359404;11359691;11359457	Promoter (<=1kb)	2.25967	2.001	1.75446	0.25032	0.26655	0.24108	2.98842	0.00674351
2	ENSSSCG00000032323	ENSSSCT00000068326	136305467	136306035	136305690;136305689;136305777	Intron (ENSSSCT00000058217/ENSSSCG00000014296, intron 12 of 13)	1.88589	2.208	2.04687	0.25032	0.23101	0.29274	2.98788	0.00197315
10	ENSSSCG00000011070	ENSSSCT00000057635	39809975	39810703	39810192;39810189;39810232;39810187	Distal Intergenic	4.33245	5.52	5.00175	0.39336	0.49756	0.98154	2.98786	0.00147828
1	ENSSSCG00000050723	ENSSSCT00000080131	273622036	273622719	273622256;273622216;273622523;273622216;273622547	Promoter (<=1kb)	5.69165	6.39975	4.78629	0.73308	0.58641	0.80934	2.98698	0.00794319
2	ENSSSCG00000013772	ENSSSCT00000015047	65067373	65068291	65067570;65067570;65067884;65067567;65067973	Intron (ENSSSCT00000045769/ENSSSCG00000013772, intron 1 of 3)	6.2863	7.3485	6.20217	0.76884	0.92404	0.80934	2.98691	0.00360429
2	ENSSSCG00000024570	ENSSSCT00000025153	73882498	73883037	73882819;73882835;73882857	Intron (ENSSSCT00000025153/ENSSSCG00000024570, intron 1 of 22)	2.85432	3.29475	2.52396	0.32184	0.47979	0.29274	2.98644	0.00518927
3	ENSSSCG00000029029	ENSSSCT00000027523	16986325	16986582	16986435;16986447;16986451	Promoter (2-3kb)	1.27425	1.518	1.40049	0.25032	0.10662	0.1722	2.98617	0.000422124
7	ENSSSCG00000049507	ENSSSCT00000083851	12769315	12769942	12769566;12769533;12769596	Distal Intergenic	2.5485	2.346	2.21616	0.33972	0.23101	0.32718	2.98534	0.000787735
13	ENSSSCG00000041127	ENSSSCT00000081101	125526502	125527827	125526705;125527369;125526735;125527317;125526758;125527335;125527756;125527381	Distal Intergenic	10.7207	12.5408	10.8038	1.82376	1.0662	1.41204	2.98522	0.00136515
15	ENSSSCG00000015784	ENSSSCT00000077757	45926446	45927027	45926723;45926901	Intron (ENSSSCT00000077757/ENSSSCG00000015784, intron 1 of 20)	3.17713	2.77725	2.29311	0.41124	0.33763	0.29274	2.98514	0.0100942
7	ENSSSCG00000049312	ENSSSCT00000085476	103039561	103039849	103039697;103039698;103039702	Distal Intergenic	1.41017	1.84575	1.33893	0.1788	0.1777	0.22386	2.985	0.0131077
13	ENSSSCG00000042595	ENSSSCT00000078789	125512523	125513296	125513028;125512968;125512870	Distal Intergenic	3.36402	4.2435	4.06296	0.32184	0.51533	0.63714	2.98475	0.00303073
1	ENSSSCG00000044069	ENSSSCT00000079351	91891517	91891819	91891655;91891665;91891649	Distal Intergenic	2.07278	2.5185	1.93914	0.16092	0.31986	0.3444	2.9844	0.00461876
12	ENSSSCG00000032484	ENSSSCT00000026382	38629251	38629461	38629360	Intron (ENSSSCT00000019259/ENSSSCG00000017694, intron 42 of 52)	0.49271	0.69	0.49248	0.03576	0.12439	0.05166	2.98348	0.00918518
8	ENSSSCG00000050222	ENSSSCT00000073648	138621469	138622144	138621831;138621906;138621867	Distal Intergenic	3.17713	3.98475	3.55509	0.447	0.40871	0.49938	2.98344	0.00508754
13	ENSSSCG00000041812	ENSSSCT00000071624	202016203	202016888	202016687;202016687;202016691	Intron (ENSSSCT00000043733/ENSSSCG00000022318, intron 7 of 10)	3.38101	3.4845	3.72438	0.55428	0.31986	0.46494	2.98337	4.42E-05
4	ENSSSCG00000006859	ENSSSCT00000007512	117290979	117291222	117291056	Intron (ENSSSCT00000007512/ENSSSCG00000006859, intron 4 of 8)	0.98542	0.9315	1.01574	0.16092	0.10662	0.10332	2.98326	1.89E-05
15	ENSSSCG00000025598	ENSSSCT00000017315	71536943	71537284	71537115;71537123;71537126	Distal Intergenic	1.42716	1.7595	1.81602	0.19668	0.1777	0.2583	2.98315	0.0053449
13	ENSSSCG00000023842	ENSSSCT00000024639	150614834	150615282	150615110;150615094;150615117	Intron (ENSSSCT00000024639/ENSSSCG00000023842, intron 6 of 6)	1.5291	1.8285	1.76985	0.14304	0.19547	0.30996	2.98313	0.000649946
6	ENSSSCG00000028530	ENSSSCT00000060122	63974102	63974572	63974364;63974345;63974352	Promoter (<=1kb)	3.2281	3.036	2.38545	0.30396	0.49756	0.29274	2.98267	0.00701993
17	ENSSSCG00000007252	ENSSSCT00000007935	36335520	36336082	36335863;36335966;36335901	Promoter (2-3kb)	1.47813	2.15625	1.35432	0.1788	0.15993	0.29274	2.98188	0.0255622
6	ENSSSCG00000003577	ENSSSCT00000086620	84629454	84629793	84629640;84629610;84629624	Intron (ENSSSCT00000029793/ENSSSCG00000003577, intron 6 of 10)	1.24027	1.67325	1.26198	0.25032	0.08885	0.18942	2.98173	0.00783535
13	ENSSSCG00000041276	ENSSSCT00000069820	199008543	199008798	199008679	Distal Intergenic	0.81552	1.173	0.9234	0.07152	0.14216	0.15498	2.98161	0.0115679
5	ENSSSCG00000039060	ENSSSCT00000050468	29009815	29010580	29009994;29010023;29010014;29010411;29010480	Promoter (<=1kb)	2.48054	2.77725	2.40084	0.2682	0.40871	0.29274	2.98155	0.000887515
12	ENSSSCG00000039873	ENSSSCT00000056269	977893	978764	978111;978116;978650;978107;978696	Promoter (<=1kb)	4.63827	6.003	4.57083	0.82248	0.60418	0.49938	2.98151	0.00875428
9	ENSSSCG00000048799	ENSSSCT00000086112	126006488	126006979	126006586;126006797;126006795;126006789	Downstream (<1kb)	1.39318	1.94925	1.64673	0.21456	0.12439	0.29274	2.98151	0.00767543
14	ENSSSCG00000046431	ENSSSCT00000066609	125303086	125303811	125303256;125303286;125303265	Exon (ENSSSCT00000066250/ENSSSCG00000010653, exon 8 of 11)	2.46355	2.7255	2.43162	0.33972	0.1777	0.44772	2.98111	6.55E-05
12	ENSSSCG00000031120	ENSSSCT00000045782	32955171	32955867	32955643;32955634;32955640	Distal Intergenic	3.38101	5.15775	3.77055	0.30396	0.49756	0.75768	2.98087	0.0173631
5	ENSSSCG00000036723	ENSSSCT00000059795	59282316	59283172	59282578;59283038;59282569;59283016;59282595;59283030	Distal Intergenic	9.37848	11.1608	9.60336	1.57344	1.31498	0.92988	2.9808	0.00187854
2	ENSSSCG00000013566	ENSSSCT00000014815	71849286	71850165	71849504;71849943;71849496;71849504;71849964	Intron (ENSSSCT00000014817/ENSSSCG00000013566, intron 2 of 20)	2.83733	3.43275	3.17034	0.39336	0.33763	0.46494	2.98072	0.00279806
16	ENSSSCG00000016877	ENSSSCT00000046689	28283037	28284046	28283384;28283873;28283391;28283401;28283863;28283890	Distal Intergenic	5.55573	6.33075	6.0021	0.67944	0.63972	0.9471	2.98065	0.000422423
1	ENSSSCG00000005083	ENSSSCT00000005603	189168331	189168564	189168427;189168532;189168458	Promoter (1-2kb)	0.98542	1.50075	1.36971	0.14304	0.03554	0.30996	2.98051	0.00759394
9	ENSSSCG00000015561	ENSSSCT00000016951	124902028	124902817	124902446;124902249;124902636;124902405	Intron (ENSSSCT00000086994/ENSSSCG00000015563, intron 1 of 19)	3.66984	4.5885	4.01679	0.64368	0.5331	0.37884	2.98018	0.00328278
4	ENSSSCG00000018868	ENSSSCT00000020463	67846188	67846610	67846435;67846433;67846445	Promoter (<=1kb)	2.25967	2.46675	1.92375	0.23244	0.24878	0.36162	2.98006	0.00440338
4	ENSSSCG00000006893	ENSSSCT00000050281	123475690	123476497	123475910;123476338;123475941;123475944;123476346;123476384	Intron (ENSSSCT00000050281/ENSSSCG00000006893, intron 2 of 12)	3.9077	3.22575	3.03183	0.447	0.47979	0.36162	2.97999	0.00716135
19	ENSSSCG00000048628	ENSSSCT00000067601	7228862	7229061	7229041	Distal Intergenic	0.30582	0.46575	0.33858	0.03576	0.05331	0.05166	2.97975	0.0208827
10	ENSSSCG00000032444	ENSSSCT00000041070	54623897	54625036	54624219;54624571;54624257;54624245;54624635	Intron (ENSSSCT00000041070/ENSSSCG00000032444, intron 1 of 12)	5.48777	7.22775	6.60231	0.94764	0.65749	0.84378	2.97972	0.00685663
13	ENSSSCG00000048775	ENSSSCT00000084697	122854636	122855355	122854989;122855009;122854979	Intron (ENSSSCT00000058657/ENSSSCG00000011788, intron 35 of 47)	2.51452	2.36325	2.06226	0.30396	0.24878	0.32718	2.9795	0.00345365
1	ENSSSCG00000004110	ENSSSCT00000058535	16539246	16539746	16539559;16539549;16539542	Intron (ENSSSCT00000058535/ENSSSCG00000004110, intron 6 of 7)	1.08736	1.8285	1.36971	0.12516	0.15993	0.2583	2.97943	0.0254612
9	ENSSSCG00000018758	ENSSSCT00000020353	114497659	114498124	114497904;114497902;114497915	Intron (ENSSSCT00000080323/ENSSSCG00000038958, intron 13 of 14)	1.8689	2.60475	2.21616	0.41124	0.21324	0.22386	2.97925	0.00743732
8	ENSSSCG00000008737	ENSSSCT00000070634	10747326	10748228	10747614;10748109;10747561;10747624;10748111	Promoter (<=1kb)	5.04603	4.95075	3.77055	0.5364	0.69303	0.5166	2.9791	0.00931707
19	ENSSSCG00000012233	ENSSSCT00000060714	33783332	33783698	33783582;33783496;33783463	Intron (ENSSSCT00000033575/ENSSSCG00000012233, intron 2 of 19)	0.81552	0.84525	0.96957	0.16092	0.01777	0.15498	2.97876	0.000323827
17	ENSSSCG00000048919	ENSSSCT00000090661	13703710	13704235	13704000;13704009;13704025	Promoter (<=1kb)	2.87131	3.74325	3.03183	0.32184	0.21324	0.6888	2.97853	0.00246552
7	ENSSSCG00000002350	ENSSSCT00000002614	97077671	97078261	97078010;97078006;97078005	Intron (ENSSSCT00000002614/ENSSSCG00000002350, intron 2 of 14)	6.30329	6.26175	6.14061	0.67944	0.81742	0.87822	2.97743	3.54E-07
4	ENSSSCG00000005997	ENSSSCT00000088084	18996709	18997739	18996916;18997184;18996922;18997160;18996917;18997192;18996949	Intron (ENSSSCT00000088084/ENSSSCG00000005997, intron 5 of 52)	11.0945	10.074	8.78769	0.82248	1.19059	1.79088	2.97728	0.00203638
4	ENSSSCG00000020638	ENSSSCT00000022233	58236517	58236857	58236671;58236642;58236669	Distal Intergenic	1.07037	1.50075	0.75411	0.12516	0.14216	0.15498	2.97711	0.0463353
16	ENSSSCG00000016988	ENSSSCT00000084624	51350045	51350590	51350283;51350337;51350326;51350201	Promoter (<=1kb)	5.53874	6.3135	6.80238	0.57216	0.76411	1.0332	2.9769	0.00191412
2	ENSSSCG00000013338	ENSSSCT00000014566	33465381	33466335	33465664;33466112;33465647;33466149;33465682;33466156	Distal Intergenic	3.27907	3.45	3.26268	0.50064	0.3554	0.41328	2.97668	7.02E-06
19	ENSSSCG00000046924	ENSSSCT00000071938	106267237	106268186	106267654;106267962;106267633;106267988;106267624;106268002	Intron (ENSSSCT00000071938/ENSSSCG00000046924, intron 1 of 1)	2.78636	3.74325	2.3085	0.16092	0.47979	0.48216	2.97655	0.0205694
2	ENSSSCG00000013302	ENSSSCT00000049964	26523795	26524433	26524060;26524063;26524199	Intron (ENSSSCT00000014528/ENSSSCG00000013302, intron 2 of 14)	2.87131	3.8295	2.73942	0.51852	0.31986	0.36162	2.97579	0.013209
14	ENSSSCG00000009864	ENSSSCT00000010812	36031002	36031536	36031098;36031387;36031173;36031382;36031166;36031390	Intron (ENSSSCT00000085243/ENSSSCG00000035873, intron 6 of 6)	3.0582	3.29475	2.66247	0.42912	0.3554	0.36162	2.97561	0.00437774
6	ENSSSCG00000033456	ENSSSCT00000056908	69577741	69578246	69577973;69577979;69577957	Intron (ENSSSCT00000056908/ENSSSCG00000033456, intron 1 of 5)	3.72081	4.36425	3.29346	0.51852	0.49756	0.4305	2.97559	0.0083551
3	ENSSSCG00000038383	ENSSSCT00000066504	96679104	96679601	96679282;96679307;96679309	Intron (ENSSSCT00000056975/ENSSSCG00000038383, intron 5 of 13)	1.46114	1.46625	1.3851	0.21456	0.21324	0.12054	2.97538	8.58E-06
15	ENSSSCG00000027331	ENSSSCT00000059316	137135257	137135963	137135709;137135744;137135754	Distal Intergenic	4.17954	5.382	4.55544	0.69732	0.42648	0.67158	2.97507	0.00519196
8	ENSSSCG00000029275	ENSSSCT00000076576	17996893	17997223	17997072;17997054;17997043	Distal Intergenic	1.68201	2.12175	2.01609	0.25032	0.24878	0.24108	2.97503	0.00605172
15	ENSSSCG00000032715	ENSSSCT00000060525	74996913	74997167	74997041;74997032	Intron (ENSSSCT00000058572/ENSSSCG00000032715, intron 1 of 10)	0.6796	0.6555	0.72333	0.03576	0.07108	0.15498	2.9749	0.000518177
9	ENSSSCG00000024520	ENSSSCT00000031774	93156334	93156945	93156741;93156663;93156678	Intron (ENSSSCT00000042672/ENSSSCG00000024520, intron 15 of 44)	3.02422	4.1745	3.44736	0.37548	0.47979	0.49938	2.97433	0.0107816
1	ENSSSCG00000039972	ENSSSCT00000044745	260884127	260884364	260884231;260884258	Intron (ENSSSCT00000062574/ENSSSCG00000039972, intron 2 of 5)	0.57766	0.828	0.66177	0.07152	0.07108	0.12054	2.97394	0.0115711
11	ENSSSCG00000042996	ENSSSCT00000071555	55791845	55792139	55791988;55792001;55792006	Distal Intergenic	0.71358	1.01775	0.89262	0.03576	0.1777	0.12054	2.97382	0.00529416
19	ENSSSCG00000033276	ENSSSCT00000054146	87297660	87298211	87297855;87297852;87297910	Distal Intergenic	1.34221	1.39725	1.44666	0.23244	0.24878	0.05166	2.97373	0.000537379
7	ENSSSCG00000049691	ENSSSCT00000073672	17014465	17015282	17014771;17014919;17014876	Intron (ENSSSCT00000070535/ENSSSCG00000049691, intron 3 of 5)	4.34944	5.865	3.49353	0.73308	0.42648	0.58548	2.97368	0.0272987
1	ENSSSCG00000044073	ENSSSCT00000087846	187650402	187651115	187650808;187650792;187650855	Distal Intergenic	2.53151	2.0355	1.96992	0.28608	0.40871	0.13776	2.973	0.00320429
3	ENSSSCG00000032531	ENSSSCT00000075613	26640597	26641298	26640836;26641152;26640862;26640909	Distal Intergenic	2.76937	3.3465	2.72403	0.41124	0.28432	0.4305	2.97275	0.00429886
15	ENSSSCG00000045091	ENSSSCT00000088020	17179228	17180045	17179385;17179391;17179399	Distal Intergenic	2.78636	2.88075	2.26233	0.447	0.39094	0.1722	2.97266	0.0024284
1	ENSSSCG00000033392	ENSSSCT00000068304	73920314	73920802	73920654;73920619;73920620	Intron (ENSSSCT00000047422/ENSSSCG00000033392, intron 2 of 10)	1.08736	1.518	1.00035	0.10728	0.24878	0.10332	2.97252	0.0161169
18	ENSSSCG00000048496	ENSSSCT00000078096	32422853	32423694	32423158;32423084;32423104;32423581	Distal Intergenic	2.82034	3.933	3.60126	0.46488	0.3554	0.49938	2.97203	0.0107555
9	ENSSSCG00000014976	ENSSSCT00000075305	31910400	31911658	31910643;31911507;31910619;31910655;31911485;31911500	Intron (ENSSSCT00000016338/ENSSSCG00000014976, intron 4 of 23)	6.54115	8.418	6.32529	0.85824	0.94181	0.91266	2.97199	0.0112446
15	ENSSSCG00000016094	ENSSSCT00000017522	104477587	104478128	104477937;104477948;104477920	Intron (ENSSSCT00000017521/ENSSSCG00000016093, intron 34 of 36)	2.31064	2.57025	2.27772	0.25032	0.24878	0.41328	2.97197	0.00018322
5	ENSSSCG00000000456	ENSSSCT00000000492	24712846	24713817	24713186;24713601;24713177;24713543;24713217;24713541;24713062	Promoter (<=1kb)	6.08242	7.659	5.78664	1.10856	0.65749	0.72324	2.97174	0.00753592
7	ENSSSCG00000038401	ENSSSCT00000039366	46347909	46348606	46348166;46348148;46348180	Intron (ENSSSCT00000072467/ENSSSCG00000038401, intron 2 of 11)	4.2475	6.003	3.98601	0.66156	0.55087	0.6027	2.97145	0.022369
6	ENSSSCG00000003591	ENSSSCT00000064370	87674269	87674702	87674477;87674486;87674493	Intron (ENSSSCT00000064370/ENSSSCG00000003591, intron 2 of 21)	2.27666	3.60525	2.66247	0.33972	0.30209	0.44772	2.97127	0.0231705
5	ENSSSCG00000042946	ENSSSCT00000075875	93453308	93453975	93453418;93453706;93453791;93453550;93453785	Distal Intergenic	1.59706	2.60475	1.73907	0.28608	0.21324	0.2583	2.97113	0.0311619
16	ENSSSCG00000016848	ENSSSCT00000018347	23584736	23585245	23585026;23585049;23585004	Intron (ENSSSCT00000025413/ENSSSCG00000016848, intron 18 of 23)	2.59947	4.0365	2.64708	0.33972	0.58641	0.2583	2.97041	0.0250762
13	ENSSSCG00000011217	ENSSSCT00000069983	13944231	13944642	13944414;13944443;13944440	Intron (ENSSSCT00000063494/ENSSSCG00000011218, intron 21 of 24)	1.22328	1.6905	1.63134	0.10728	0.24878	0.22386	2.97039	0.00786988
15	ENSSSCG00000015820	ENSSSCT00000017228	48192910	48193561	48193156;48193134;48193182	Intron (ENSSSCT00000039934/ENSSSCG00000015820, intron 7 of 23)	3.68683	4.50225	3.78594	0.55428	0.30209	0.67158	2.97036	0.00183366
6	ENSSSCG00000048297	ENSSSCT00000087386	109120191	109120761	109120567;109120532;109120563	Intron (ENSSSCT00000004111/ENSSSCG00000003712, intron 14 of 27)	1.73298	2.1045	1.98531	0.19668	0.40871	0.13776	2.96999	0.000376427
6	ENSSSCG00000040173	ENSSSCT00000042964	91201455	91202156	91201911;91201932;91201909	Distal Intergenic	2.95626	3.36375	2.81637	0.51852	0.33763	0.30996	2.96992	0.00129431
9	ENSSSCG00000045337	ENSSSCT00000081049	99735887	99736267	99736109;99736034	Intron (ENSSSCT00000067483/ENSSSCG00000015405, intron 2 of 14)	0.88348	1.2075	1.0773	0.10728	0.14216	0.15498	2.96977	0.00906201
9	ENSSSCG00000030095	ENSSSCT00000031984	41691750	41692415	41691898;41692095;41691917;41692136;41692148	Intron (ENSSSCT00000064858/ENSSSCG00000030095, intron 3 of 7)	3.02422	3.53625	2.86254	0.447	0.49756	0.2583	2.96972	0.00243964
7	ENSSSCG00000051493	ENSSSCT00000087749	92061904	92062140	92061998;92062017;92062034	Intron (ENSSSCT00000023246/ENSSSCG00000028877, intron 8 of 10)	0.5097	0.63825	0.50787	0.05364	0.08885	0.06888	2.9697	0.00572378
13	ENSSSCG00000041057	ENSSSCT00000088645	11310250	11310722	11310468;11310395;11310537	Intron (ENSSSCT00000064797/ENSSSCG00000036033, intron 1 of 10)	1.32522	2.01825	1.0773	0.1788	0.23101	0.15498	2.96851	0.0440026
14	ENSSSCG00000023596	ENSSSCT00000040019	61037883	61038370	61038175;61038193;61038146	Distal Intergenic	1.93686	2.57025	1.81602	0.25032	0.21324	0.3444	2.96828	0.0138831
18	ENSSSCG00000016688	ENSSSCT00000061369	43630093	43630444	43630206;43630272;43630315	Intron (ENSSSCT00000018169/ENSSSCG00000016688, intron 10 of 12)	0.74756	0.6555	0.66177	0.10728	0.05331	0.10332	2.96791	0.00026542
2	ENSSSCG00000036549	ENSSSCT00000015759	148779179	148779773	148779436;148779432;148779465	Promoter (2-3kb)	4.12857	4.416	3.83211	0.48276	0.47979	0.61992	2.96737	0.00117146
9	ENSSSCG00000015027	ENSSSCT00000048368	39596697	39597716	39596760;39597038;39597502;39597029;39597537;39597054;39597557	Intron (ENSSSCT00000066438/ENSSSCG00000015023, intron 8 of 16)	4.82516	5.589	4.3092	0.6258	0.55087	0.70602	2.96724	0.00682073
3	ENSSSCG00000026457	ENSSSCT00000032183	15287659	15288106	15287895;15287908;15287902	Intron (ENSSSCT00000008473/ENSSSCG00000026457, intron 7 of 12)	1.1893	1.2765	1.24659	0.07152	0.23101	0.1722	2.96717	0.000208647
10	ENSSSCG00000048036	ENSSSCT00000067028	52395757	52396098	52395924;52395915;52395934	Intron (ENSSSCT00000012125/ENSSSCG00000011079, intron 8 of 10)	0.91746	1.173	1.0773	0.14304	0.12439	0.13776	2.96679	0.00625968
7	ENSSSCG00000031593	ENSSSCT00000056900	30420411	30421111	30420849;30420852;30420670;30420846	Promoter (<=1kb)	6.67707	7.64175	5.30955	0.69732	0.72857	1.08486	2.96675	0.0116756
13	ENSSSCG00000049606	ENSSSCT00000024452	109827133	109827866	109827305;109827652;109827299;109827680;109827304;109827677	Intron (ENSSSCT00000041847/ENSSSCG00000028905, intron 3 of 31)	3.41499	4.01925	3.60126	0.5364	0.46202	0.41328	2.96665	0.00225813
11	ENSSSCG00000009482	ENSSSCT00000085294	52158635	52159311	52159012;52158992;52159000;52159019	Promoter (<=1kb)	9.27654	11.316	8.80308	0.92976	0.78188	2.04918	2.96648	0.00221913
16	ENSSSCG00000043306	ENSSSCT00000089056	66700778	66701363	66701077;66701109;66701093	Intron (ENSSSCT00000083392/ENSSSCG00000017063, intron 1 of 7)	1.63104	2.3115	1.8468	0.25032	0.26655	0.22386	2.96638	0.0136713
6	ENSSSCG00000003703	ENSSSCT00000004102	107410648	107411294	107410902;107410904;107410860	Distal Intergenic	1.63104	2.2425	1.89297	0.16092	0.28432	0.29274	2.96604	0.00811649
15	ENSSSCG00000051594	ENSSSCT00000079092	126011124	126011601	126011312;126011402;126011415	Distal Intergenic	1.10435	1.311	1.16964	0.19668	0.12439	0.13776	2.96594	0.00132311
3	ENSSSCG00000008624	ENSSSCT00000067853	125038571	125039251	125038831;125039205;125038820;125038836	Intron (ENSSSCT00000066463/ENSSSCG00000008624, intron 2 of 20)	2.68442	3.43275	3.10878	0.39336	0.40871	0.37884	2.9658	0.00639872
8	ENSSSCG00000051008	ENSSSCT00000091147	138453515	138454304	138453788;138453779;138453798	Distal Intergenic	3.33004	3.98475	3.57048	0.6258	0.31986	0.44772	2.96572	0.000887287
16	ENSSSCG00000016988	ENSSSCT00000084624	51356126	51356780	51356518;51356530;51356507	Intron (ENSSSCT00000018499/ENSSSCG00000016989, intron 1 of 4)	5.79359	6.555	5.24799	0.82248	0.58641	0.84378	2.96559	0.00397759
5	ENSSSCG00000000455	ENSSSCT00000053753	24063812	24064169	24063961;24063955;24064001	Downstream (2-3kb)	1.10435	1.43175	1.16964	0.19668	0.07108	0.20664	2.96559	0.00323899
3	ENSSSCG00000007708	ENSSSCT00000087695	10874917	10875395	10875182;10875202;10875289	Intron (ENSSSCT00000048033/ENSSSCG00000007709, intron 9 of 14)	1.15532	1.50075	1.75446	0.25032	0.14216	0.1722	2.96545	0.0153474
11	ENSSSCG00000009351	ENSSSCT00000010248	11515795	11516213	11516093	Intron (ENSSSCT00000061845/ENSSSCG00000034348, intron 39 of 57)	1.03639	1.19025	0.90801	0.05364	0.10662	0.24108	2.96541	0.00135247
7	ENSSSCG00000002306	ENSSSCT00000074669	92922690	92923540	92922974;92922987;92922974	Distal Intergenic	3.9077	4.968	3.90906	0.42912	0.63972	0.56826	2.96521	0.00747518
15	ENSSSCG00000016343	ENSSSCT00000017798	138300565	138301194	138300802;138300798;138300795	Distal Intergenic	3.26208	4.08825	4.43232	0.5364	0.26655	0.70602	2.96503	0.00511699
16	ENSSSCG00000048797	ENSSSCT00000067808	64723248	64723742	64723402;64723394;64723423	Intron (ENSSSCT00000040359/ENSSSCG00000017046, intron 11 of 15)	1.78395	2.19075	1.36971	0.21456	0.15993	0.30996	2.96501	0.0196527
14	ENSSSCG00000010433	ENSSSCT00000057087	99223949	99225096	99224093;99224464;99224766;99224387;99224784;99224408;99224773	Intron (ENSSSCT00000037988/ENSSSCG00000010433, intron 6 of 10)	3.33004	4.88175	3.77055	0.60792	0.46202	0.46494	2.96471	0.0162954
6	ENSSSCG00000043152	ENSSSCT00000074521	152853166	152853909	152853746;152853732;152853755	Intron (ENSSSCT00000004236/ENSSSCG00000003828, intron 10 of 12)	2.05579	1.98375	1.47744	0.23244	0.30209	0.1722	2.96465	0.0102067
14	ENSSSCG00000044575	ENSSSCT00000084460	99008712	99009328	99009109;99009100;99009124	Distal Intergenic	1.91987	2.484	2.06226	0.32184	0.23101	0.27552	2.96456	0.00695406
4	ENSSSCG00000006093	ENSSSCT00000082652	41665328	41665552	41665433	Distal Intergenic	0.93445	1.29375	0.9234	0.1788	0.03554	0.18942	2.96451	0.00898178
3	ENSSSCG00000042171	ENSSSCT00000066460	65850017	65850378	65850195;65850199;65850207	Distal Intergenic	1.27425	1.035	0.98496	0.1788	0.07108	0.1722	2.96434	0.00384884
12	ENSSSCG00000018920	ENSSSCT00000020515	35416048	35416926	35416401;35416731;35416123;35416390;35416719;35416344;35416703	Promoter (2-3kb)	4.06061	5.175	4.37076	0.59004	0.55087	0.6027	2.96413	0.00688152
5	ENSSSCG00000029545	ENSSSCT00000025280	59528245	59529074	59528591;59528509;59528484	Distal Intergenic	6.88095	7.107	7.09479	0.59004	0.90627	1.2054	2.96412	0.000162328
9	ENSSSCG00000015563	ENSSSCT00000081004	125111422	125111915	125111612;125111643;125111628	Intron (ENSSSCT00000086994/ENSSSCG00000015563, intron 11 of 19)	3.51693	4.15725	3.70899	0.3576	0.5331	0.56826	2.96389	0.00138461
4	ENSSSCG00000041277	ENSSSCT00000077995	30304651	30305104	30304952;30304943;30304933	Intron (ENSSSCT00000088923/ENSSSCG00000041277, intron 3 of 4)	1.03639	1.173	0.95418	0.12516	0.15993	0.12054	2.96332	0.003677
12	ENSSSCG00000017668	ENSSSCT00000019232	36004532	36005080	36004857;36004837;36004841	Intron (ENSSSCT00000045181/ENSSSCG00000017668, intron 8 of 12)	1.74997	2.12175	1.64673	0.28608	0.26655	0.15498	2.96324	0.00504637
1	ENSSSCG00000005360	ENSSSCT00000005900	239143824	239144023	239143914	Distal Intergenic	0.37378	0.6555	0.49248	0.03576	0.14216	0.01722	2.96316	0.0182249
336	ENSSSCG00000042984	ENSSSCT00000072785	2077850	2078589	2078268;2078275;2078260	Distal Intergenic	2.59947	3.19125	2.69325	0.32184	0.28432	0.48216	2.96264	0.00275893
17	ENSSSCG00000046693	ENSSSCT00000088040	53904679	53905463	53905239;53905221;53905224	Distal Intergenic	4.45138	4.67475	4.1553	0.51852	0.46202	0.72324	2.9626	0.000174308
15	ENSSSCG00000036229	ENSSSCT00000056159	23733141	23733805	23733634;23733591;23733562	Distal Intergenic	3.33004	3.88125	2.90871	0.41124	0.28432	0.6027	2.96256	0.0050633
7	ENSSSCG00000034957	ENSSSCT00000020149	18416536	18416980	18416632;18416875	Distal Intergenic	0.61164	1.05225	0.80028	0.10728	0.07108	0.13776	2.96256	0.0280445
11	ENSSSCG00000009457	ENSSSCT00000010367	44074420	44075118	44074579;44074801;44074616;44074828;44074829	Intron (ENSSSCT00000010367/ENSSSCG00000009457, intron 1 of 10)	1.59706	2.43225	1.76985	0.41124	0.19547	0.13776	2.96156	0.0148631
9	ENSSSCG00000029092	ENSSSCT00000048489	72123942	72124998	72124473;72124850;72124479;72124816;72124538;72124845	Promoter (1-2kb)	4.65526	5.50275	4.66317	0.55428	0.72857	0.61992	2.96149	0.00334914
3	ENSSSCG00000048967	ENSSSCT00000071908	102088436	102088801	102088591;102088638;102088647	Distal Intergenic	1.54609	1.6215	0.93879	0.21456	0.08885	0.22386	2.96125	0.0273356
17	ENSSSCG00000028750	ENSSSCT00000030567	23906408	23907199	23906887;23906906;23906857	Intron (ENSSSCT00000025218/ENSSSCG00000030112, intron 6 of 17)	3.43198	4.15725	3.40119	0.64368	0.31986	0.44772	2.96119	0.0024819
5	ENSSSCG00000036723	ENSSSCT00000059795	59285894	59286846	59286358;59286570;59286134;59286376;59286336;59286586	Distal Intergenic	6.37125	8.19375	8.51067	0.66156	0.94181	1.36038	2.96088	0.00595897
1	ENSSSCG00000047819	ENSSSCT00000077434	255899863	255900413	255900193;255900177;255900205	Intron (ENSSSCT00000091302/ENSSSCG00000047819, intron 1 of 2)	2.10676	2.3115	1.89297	0.32184	0.21324	0.27552	2.96086	0.00268379
3	ENSSSCG00000007721	ENSSSCT00000080761	11640622	11641674	11640721;11641065;11641352;11640750;11641424;11640752;11641153;11641477	Intron (ENSSSCT00000044731/ENSSSCG00000007720, intron 22 of 25)	7.69647	8.4525	7.41798	1.09068	0.83519	1.10208	2.96035	0.00103977
10	ENSSSCG00000044053	ENSSSCT00000069988	61755308	61756039	61755470;61755701;61755720;61755718	Distal Intergenic	2.44656	3.05325	2.72403	0.32184	0.37317	0.36162	2.96034	0.00506392
12	ENSSSCG00000017735	ENSSSCT00000085989	42746927	42747487	42747120;42747157;42747160	Intron (ENSSSCT00000036939/ENSSSCG00000017735, intron 8 of 21)	1.49512	2.5875	2.06226	0.14304	0.30209	0.3444	2.96032	0.026219
12	ENSSSCG00000017333	ENSSSCT00000065659	18234087	18234286	18234179	Intron (ENSSSCT00000038855/ENSSSCG00000017340, intron 1 of 7)	1.12134	1.3455	0.93879	0.10728	0.10662	0.22386	2.95971	0.00839454
1	ENSSSCG00000004170	ENSSSCT00000004609	29088359	29089204	29088812;29088785;29088792	Distal Intergenic	6.57513	7.46925	6.81777	0.57216	0.85296	1.25706	2.95941	9.39E-05
14	ENSSSCG00000009831	ENSSSCT00000010775	32308698	32309483	32308971;32308883;32308991	Promoter (2-3kb)	2.41258	2.77725	2.89332	0.25032	0.46202	0.32718	2.959	0.00112241
2	ENSSSCG00000038156	ENSSSCT00000051742	119865726	119866006	119865865;119865880;119865882	Distal Intergenic	0.86649	0.9315	0.80028	0.07152	0.14216	0.12054	2.95868	0.000328769
19	ENSSSCG00000035893	ENSSSCT00000040993	12193272	12193535	12193392;12193400	Intron (ENSSSCT00000080991/ENSSSCG00000035893, intron 4 of 4)	0.59465	0.98325	1.00035	0.01788	0.12439	0.18942	2.95848	0.0194818
10	ENSSSCG00000011061	ENSSSCT00000053999	49113989	49114545	49114208;49114243;49114228	Exon (ENSSSCT00000053999/ENSSSCG00000011061, exon 3 of 12)	2.51452	3.01875	2.66247	0.23244	0.40871	0.41328	2.95841	0.00135589
1	ENSSSCG00000004789	ENSSSCT00000005288	131774453	131775071	131774641;131774923;131774684;131774931;131774911	Distal Intergenic	1.64803	1.91475	1.36971	0.2682	0.15993	0.20664	2.95801	0.0096571
5	ENSSSCG00000036723	ENSSSCT00000059795	59329106	59329731	59329277;59329311;59329323	Distal Intergenic	2.80335	3.8295	2.98566	0.39336	0.58641	0.2583	2.95772	0.00810957
14	ENSSSCG00000009865	ENSSSCT00000030119	37614633	37615602	37615073;37615218;37615059;37615069;37615095	Distal Intergenic	5.38583	7.6245	5.98671	0.82248	0.69303	0.92988	2.95764	0.013665
10	ENSSSCG00000010853	ENSSSCT00000011875	13729362	13729934	13729608;13729716;13729543;13729755	Distal Intergenic	3.61887	4.50225	3.37041	0.59004	0.3554	0.53382	2.95762	0.00829347
11	ENSSSCG00000009276	ENSSSCT00000041442	1150264	1150838	1150417;1150664;1150449;1150662;1150478;1150656	Intron (ENSSSCT00000068161/ENSSSCG00000009276, intron 6 of 23)	2.5485	3.2085	2.29311	0.2682	0.33763	0.4305	2.95753	0.0115049
6	ENSSSCG00000043152	ENSSSCT00000074521	152811243	152811943	152811407;152811724;152811663;152811700	Intron (ENSSSCT00000004236/ENSSSCG00000003828, intron 11 of 12)	4.65526	5.451	4.617	0.51852	0.5331	0.84378	2.95752	0.00144614
4	ENSSSCG00000006338	ENSSSCT00000040793	87810460	87811149	87810939;87810899;87810904	Intron (ENSSSCT00000045092/ENSSSCG00000006338, intron 3 of 17)	2.85432	3.01875	3.13956	0.28608	0.42648	0.44772	2.95748	5.26E-05
13	ENSSSCG00000035883	ENSSSCT00000049351	108726611	108727139	108726829;108726766;108726785	Distal Intergenic	1.3592	1.94925	1.33893	0.30396	0.05331	0.24108	2.95736	0.0127595
13	ENSSSCG00000011859	ENSSSCT00000022398	135262647	135263148	135262948;135262882;135262926	Distal Intergenic	2.61646	2.57025	2.60091	0.32184	0.30209	0.37884	2.95719	1.56E-06
19	ENSSSCG00000046924	ENSSSCT00000075712	106292429	106293218	106292697;106293088;106292691;106292688	Distal Intergenic	2.65044	3.1395	2.69325	0.3576	0.37317	0.36162	2.95712	0.00397828
15	ENSSSCG00000049772	ENSSSCT00000077460	47878423	47879086	47878588;47878936;47878632;47878935;47878649;47878884	Distal Intergenic	2.46355	2.3805	2.93949	0.19668	0.44425	0.36162	2.95675	0.00211404
4	ENSSSCG00000047619	ENSSSCT00000070991	10878760	10879394	10879085;10879090;10879097	Intron (ENSSSCT00000084503/ENSSSCG00000047619, intron 3 of 8)	1.93686	2.484	1.83141	0.0894	0.31986	0.39606	2.95675	0.00494816
14	ENSSSCG00000009759	ENSSSCT00000069226	28443316	28443723	28443497;28443569;28443509	Distal Intergenic	1.22328	1.15575	1.03113	0.0894	0.1777	0.1722	2.95656	0.000599184
4	ENSSSCG00000006325	ENSSSCT00000006933	85062386	85063561	85062483;85062692;85063058;85063007;85063037;85063416	Distal Intergenic	6.81299	6.624	5.5404	0.8046	0.69303	0.9471	2.95653	0.00406345
13	ENSSSCG00000011497	ENSSSCT00000060145	47162948	47163777	47163200;47163619;47163212;47163622;47163251;47163634	Intron (ENSSSCT00000060145/ENSSSCG00000011497, intron 1 of 23)	2.99024	3.15675	2.73942	0.25032	0.5331	0.36162	2.9562	0.000147751
9	ENSSSCG00000044052	ENSSSCT00000067134	86577951	86578916	86578235;86578202;86578769;86578229;86578737;86578734	Distal Intergenic	6.796	6.64125	6.07905	0.85824	0.67526	0.98154	2.95603	0.000353185
2	ENSSSCG00000014179	ENSSSCT00000074212	106604894	106605235	106605055;106605063;106605072	Intron (ENSSSCT00000074212/ENSSSCG00000014179, intron 2 of 3)	1.00241	1.3455	0.93879	0.16092	0.14216	0.12054	2.9558	0.0164152
8	ENSSSCG00000008881	ENSSSCT00000075667	48029741	48030264	48030077;48030081;48030078	Intron (ENSSSCT00000062306/ENSSSCG00000008881, intron 2 of 28)	1.81793	2.12175	1.539	0.23244	0.28432	0.18942	2.95572	0.00954528
18	ENSSSCG00000048030	ENSSSCT00000087493	49339170	49339653	49339463;49339488;49339498	Distal Intergenic	1.85191	2.50125	1.78524	0.28608	0.19547	0.30996	2.95518	0.0143807
18	ENSSSCG00000016665	ENSSSCT00000086931	39514254	39514848	39514501;39514725;39514524;39514446	Intron (ENSSSCT00000023205/ENSSSCG00000016665, intron 10 of 15)	1.66502	2.139	1.6929	0.32184	0.26655	0.12054	2.95491	0.00416118
11	ENSSSCG00000020032	ENSSSCT00000021627	47598692	47599014	47598844;47598850;47598852	Intron (ENSSSCT00000087065/ENSSSCG00000009464, intron 8 of 19)	1.51211	1.7595	1.78524	0.21456	0.23101	0.20664	2.95483	0.00332049
16	ENSSSCG00000016929	ENSSSCT00000051425	39123903	39124822	39124202;39124604;39124163;39124640;39124201;39124590	Intron (ENSSSCT00000051425/ENSSSCG00000016929, intron 1 of 16)	2.80335	3.63975	3.77055	0.46488	0.28432	0.56826	2.95467	0.00691783
1	ENSSSCG00000037390	ENSSSCT00000064077	228957833	228958472	228958103;228958059;228958098	Promoter (1-2kb)	1.73298	2.12175	1.33893	0.12516	0.3554	0.18942	2.95456	0.0153304
6	ENSSSCG00000039548	ENSSSCT00000065205	134848384	134848979	134848541;134848614;134848596	Distal Intergenic	2.00482	2.76	2.75481	0.42912	0.23101	0.30996	2.95447	0.00998641
5	ENSSSCG00000035495	ENSSSCT00000061210	94023755	94024396	94024075;94024072;94024079	Intron (ENSSSCT00000055388/ENSSSCG00000035495, intron 1 of 9)	2.78636	2.7255	3.3858	0.37548	0.47979	0.29274	2.95429	0.00438068
12	ENSSSCG00000024108	ENSSSCT00000044929	47836469	47836814	47836645;47836638;47836677	Promoter (2-3kb)	2.32763	3.08775	2.73942	0.32184	0.23101	0.49938	2.9542	0.00424642
15	ENSSSCG00000035603	ENSSSCT00000065313	83360515	83361106	83360858;83360801;83360831	Intron (ENSSSCT00000051451/ENSSSCG00000023983, intron 19 of 19)	3.58489	4.46775	4.26303	0.59004	0.56864	0.4305	2.95414	0.00436936
19	ENSSSCG00000012262	ENSSSCT00000034832	39964849	39965615	39965115;39965181;39965139	Intron (ENSSSCT00000084190/ENSSSCG00000012262, intron 2 of 8)	2.34462	3.26025	2.67786	0.30396	0.24878	0.5166	2.95339	0.00772144
18	ENSSSCG00000050521	ENSSSCT00000084655	46602204	46603557	46602629;46603302;46602590;46602951;46603260;46602633;46603252	Promoter (<=1kb)	7.10182	7.64175	6.89472	1.1622	0.97735	0.65436	2.95323	5.83E-05
14	ENSSSCG00000010455	ENSSSCT00000025353	101347659	101348030	101347830;101347860;101347849	Intron (ENSSSCT00000053064/ENSSSCG00000010455, intron 1 of 5)	1.83492	2.484	1.539	0.1788	0.30209	0.27552	2.95315	0.024198
2	ENSSSCG00000014233	ENSSSCT00000015551	125652509	125653030	125652703;125652691;125652717	Distal Intergenic	3.09218	2.84625	2.38545	0.30396	0.42648	0.3444	2.95313	0.00603403
13	ENSSSCG00000041313	ENSSSCT00000079090	34995993	34996366	34996162;34996120;34996161	Promoter (2-3kb)	1.73298	2.01825	1.44666	0.25032	0.24878	0.1722	2.9529	0.0103384
13	ENSSSCG00000036033	ENSSSCT00000048403	11199908	11200471	11200082;11200364;11200090;11200354;11200093	Intron (ENSSSCT00000064797/ENSSSCG00000036033, intron 1 of 10)	1.3592	2.139	1.67751	0.23244	0.1777	0.2583	2.95289	0.020989
5	ENSSSCG00000034143	ENSSSCT00000042492	51639829	51640531	51640014;51640031;51640271;51640251	Intron (ENSSSCT00000056800/ENSSSCG00000000571, intron 30 of 39)	3.46596	4.01925	3.18573	0.42912	0.62195	0.32718	2.95278	0.00292459
3	ENSSSCG00000025751	ENSSSCT00000073046	78209114	78209604	78209250;78209321;78209341	Distal Intergenic	1.12134	1.63875	1.20042	0.10728	0.26655	0.13776	2.95263	0.0131336
2	ENSSSCG00000013351	ENSSSCT00000014581	39675538	39676211	39675925;39675916;39675945	Intron (ENSSSCT00000014581/ENSSSCG00000013351, intron 1 of 36)	2.66743	3.726	3.33963	0.66156	0.33763	0.2583	2.95235	0.00563478
5	ENSSSCG00000043337	ENSSSCT00000069114	92374226	92374907	92374492;92374490;92374468	Distal Intergenic	3.49994	4.6575	3.63204	0.2682	0.49756	0.75768	2.9521	0.00551398
16	ENSSSCG00000045456	ENSSSCT00000085739	78069813	78071055	78070170;78070747;78069880;78070185;78070749;78070183;78070753	Distal Intergenic	3.65285	4.761	3.86289	0.32184	0.79965	0.46494	2.95207	0.00372118
1	ENSSSCG00000005425	ENSSSCT00000033835	246489853	246490731	246490203;246490213;246490216	Distal Intergenic	5.31787	5.865	5.72508	0.92976	0.49756	0.75768	2.952	3.19E-05
12	ENSSSCG00000033731	ENSSSCT00000041888	25877385	25878257	25877570;25877795;25878091;25877627;25878149;25877596;25877828	Distal Intergenic	3.60188	4.64025	4.1553	0.42912	0.63972	0.53382	2.9515	0.00532994
18	ENSSSCG00000026733	ENSSSCT00000072136	10074383	10074771	10074578;10074580;10074622	Intron (ENSSSCT00000088856/ENSSSCG00000026733, intron 5 of 17)	1.46114	1.38	1.47744	0.10728	0.10662	0.3444	2.95144	0.00148444
8	ENSSSCG00000009249	ENSSSCT00000061534	135845208	135845659	135845328;135845547;135845487	Promoter (<=1kb)	1.34221	2.139	1.95453	0.23244	0.1777	0.29274	2.95113	0.0208606
6	ENSSSCG00000048405	ENSSSCT00000082754	32066932	32067610	32067119;32067452;32067237;32067185	Distal Intergenic	4.16255	5.1405	4.67856	0.50064	0.51533	0.79212	2.95099	0.00229454
5	ENSSSCG00000028552	ENSSSCT00000056533	47699240	47699563	47699376;47699411;47699417	Distal Intergenic	1.83492	2.43225	1.58517	0.28608	0.19547	0.27552	2.95051	0.0200888
9	ENSSSCG00000015664	ENSSSCT00000033323	67928717	67929246	67928924;67928905;67928926	Distal Intergenic	2.63345	2.91525	2.47779	0.2682	0.40871	0.36162	2.95023	0.00137377
4	ENSSSCG00000035043	ENSSSCT00000041318	125281391	125282216	125281731;125281755;125281780	Intron (ENSSSCT00000083683/ENSSSCG00000006911, intron 13 of 16)	5.98048	6.831	6.21756	0.85824	0.65749	0.9471	2.94981	0.000824368
13	ENSSSCG00000026981	ENSSSCT00000031820	197673074	197673740	197673330;197673331;197673344	Distal Intergenic	2.58248	2.76	2.57013	0.32184	0.44425	0.2583	2.94939	1.10E-05
3	ENSSSCG00000029790	ENSSSCT00000022340	72221442	72221794	72221571;72221613;72221605	Promoter (1-2kb)	2.46355	3.32925	2.32389	0.19668	0.33763	0.5166	2.94925	0.0120342
16	ENSSSCG00000048797	ENSSSCT00000067808	64649339	64649876	64649580;64649483;64649663;64649626	Intron (ENSSSCT00000040359/ENSSSCG00000017046, intron 8 of 15)	1.73298	2.36325	1.72368	0.1788	0.21324	0.36162	2.94901	0.0111653
6	ENSSSCG00000003738	ENSSSCT00000086560	118862964	118863843	118863122;118863475;118863540;118863219;118863489	Intron (ENSSSCT00000050271/ENSSSCG00000003738, intron 2 of 7)	6.77901	9.729	6.63309	0.94764	1.11951	0.92988	2.94885	0.0215019
17	ENSSSCG00000007282	ENSSSCT00000007967	38028119	38028521	38028316;38028335;38028320	Intron (ENSSSCT00000007967/ENSSSCG00000007282, intron 5 of 12)	1.46114	1.242	1.09269	0.16092	0.12439	0.20664	2.94783	0.0070628
19	ENSSSCG00000012545	ENSSSCT00000054771	85647915	85648216	85648018;85648075	Intron (ENSSSCT00000054771/ENSSSCG00000012545, intron 1 of 9)	0.52669	0.828	0.67716	0.10728	0.03554	0.12054	2.94769	0.0147985
2	ENSSSCG00000039760	ENSSSCT00000050087	124183161	124183759	124183500;124183469;124183473	Distal Intergenic	2.32763	2.43225	2.3085	0.28608	0.33763	0.29274	2.94725	4.77E-05
12	ENSSSCG00000017428	ENSSSCT00000018974	20893899	20894535	20894120;20894319;20894141;20894117;20894331	3' UTR	6.09941	7.3485	5.75586	1.12644	0.65749	0.70602	2.9472	0.00430492
7	ENSSSCG00000001549	ENSSSCT00000066360	31576030	31576360	31576191;31576194	Intron (ENSSSCT00000066360/ENSSSCG00000001549, intron 1 of 15)	2.17472	3.63975	2.09304	0.37548	0.42648	0.22386	2.94645	0.0430084
15	ENSSSCG00000038277	ENSSSCT00000042236	29740158	29741082	29740262;29740715;29740272;29740703;29740266;29740707	Distal Intergenic	5.24991	6.08925	5.04792	0.51852	0.74634	0.861	2.94644	0.00227355
13	ENSSSCG00000026224	ENSSSCT00000031238	140920884	140922021	140921415;140921444;140921399;140921423	Intron (ENSSSCT00000031238/ENSSSCG00000026224, intron 1 of 12)	9.90517	11.6093	8.88003	0.82248	1.2439	1.87698	2.94631	0.00361568
1	ENSSSCG00000050727	ENSSSCT00000077183	242625353	242626016	242625500;242625847;242625482;242625853;242625520;242625835	Intron (ENSSSCT00000074301/ENSSSCG00000050727, intron 3 of 3)	2.41258	2.76	2.3085	0.3576	0.33763	0.27552	2.94607	0.00309162
7	ENSSSCG00000045612	ENSSSCT00000071192	88213270	88213966	88213447;88213760;88213451;88213746;88213753	Intron (ENSSSCT00000002516/ENSSSCG00000002259, intron 26 of 29)	4.36643	6.1065	4.84785	0.82248	0.39094	0.7749	2.94587	0.00957208
17	ENSSSCG00000024325	ENSSSCT00000061473	46182651	46183169	46182917;46182973;46182942	Distal Intergenic	2.3786	2.9325	1.86219	0.28608	0.26655	0.37884	2.94505	0.0202757
3	ENSSSCG00000045718	ENSSSCT00000068743	87492646	87493064	87492858;87492866;87492870	Intron (ENSSSCT00000009215/ENSSSCG00000008415, intron 9 of 13)	2.53151	3.46725	2.97027	0.46488	0.3554	0.3444	2.94502	0.00951488
9	ENSSSCG00000034879	ENSSSCT00000062330	28228099	28228680	28228465;28228465;28228472	Intron (ENSSSCT00000062330/ENSSSCG00000034879, intron 1 of 4)	3.33004	2.7945	3.35502	0.41124	0.33763	0.48216	2.94495	0.0030437
13	ENSSSCG00000043493	ENSSSCT00000090191	188556701	188557265	188556814;188557024;188557040;188556966	Distal Intergenic	1.34221	1.91475	2.3085	0.14304	0.37317	0.20664	2.94473	0.0235937
6	ENSSSCG00000034484	ENSSSCT00000042154	75014849	75015757	75015067;75015314;75015049;75015353;75015067;75015309;75015028	Promoter (<=1kb)	7.62851	10.4535	7.44876	0.87612	0.94181	1.49814	2.94469	0.0140018
6	ENSSSCG00000037264	ENSSSCT00000067799	98382396	98382606	98382490	Intron (ENSSSCT00000082358/ENSSSCG00000037264, intron 1 of 7)	0.81552	1.311	0.98496	0.07152	0.1777	0.15498	2.94446	0.0208232
3	ENSSSCG00000024564	ENSSSCT00000088946	58589375	58590234	58589863;58590202;58589857;58589831	Intron (ENSSSCT00000030815/ENSSSCG00000024564, intron 1 of 13)	4.09459	5.6925	3.97062	0.60792	0.83519	0.3444	2.94422	0.0142867
6	ENSSSCG00000039548	ENSSSCT00000065205	134758371	134759100	134758750;134758763;134758847	Intron (ENSSSCT00000065205/ENSSSCG00000039548, intron 2 of 2)	2.63345	3.4845	3.47814	0.37548	0.33763	0.53382	2.94407	0.00794558
14	ENSSSCG00000033692	ENSSSCT00000039089	55740738	55741451	55741106;55741104;55741142	Distal Intergenic	4.04362	4.8645	5.15565	0.59004	0.47979	0.75768	2.94403	0.00457643
16	ENSSSCG00000030186	ENSSSCT00000032036	40874433	40875215	40874771;40874811;40874826	Distal Intergenic	5.45379	7.0035	5.55579	0.69732	0.81742	0.82656	2.94366	0.00869554
7	ENSSSCG00000001846	ENSSSCT00000002069	55288374	55289529	55288684;55289052;55288669;55289072;55288661;55289055	Exon (ENSSSCT00000002069/ENSSSCG00000001846, exon 6 of 17)	7.1358	7.8315	6.60231	0.92976	1.01289	0.861	2.94362	0.00285947
6	ENSSSCG00000039875	ENSSSCT00000046964	34330859	34331314	34331163;34331024;34331168;34331066	Distal Intergenic	1.80094	2.4495	1.6929	0.2682	0.15993	0.3444	2.94361	0.0146733
15	ENSSSCG00000016323	ENSSSCT00000017776	136831908	136832273	136832056;136832041;136832073	Intron (ENSSSCT00000071782/ENSSSCG00000016323, intron 5 of 8)	2.36161	2.898	2.67786	0.12516	0.37317	0.53382	2.94303	0.000434096
13	ENSSSCG00000011727	ENSSSCT00000012837	97245341	97246045	97245643;97245705;97245628	Intron (ENSSSCT00000068961/ENSSSCG00000011726, intron 5 of 14)	2.22569	2.208	2.04687	0.28608	0.19547	0.36162	2.94222	1.85E-05
7	ENSSSCG00000001770	ENSSSCT00000001985	48087632	48088524	48088059;48088052;48088041	Intron (ENSSSCT00000001983/ENSSSCG00000001770, intron 10 of 11)	6.88095	8.95275	6.69465	0.87612	0.74634	1.30872	2.94219	0.00911553
4	ENSSSCG00000006358	ENSSSCT00000066655	89251685	89252513	89251896;89252058;89252311;89252006;89252318;89251883;89252051;89252291;89252385	Intron (ENSSSCT00000066655/ENSSSCG00000006358, intron 4 of 14)	8.27413	11.1263	8.21826	0.96552	0.94181	1.68756	2.94163	0.0103585
2	ENSSSCG00000013408	ENSSSCT00000014648	49202586	49203189	49202977;49202898;49202964	Distal Intergenic	3.53392	3.50175	2.72403	0.33972	0.58641	0.3444	2.94141	0.00512306
11	ENSSSCG00000009434	ENSSSCT00000010341	25494892	25495664	25495282;25495215;25495238;25495261	Promoter (<=1kb)	8.52898	10.074	9.06471	0.9834	1.20836	1.41204	2.94061	0.00180236
2	ENSSSCG00000014112	ENSSSCT00000015415	88022563	88023376	88022766;88023248;88022748;88023217;88022770;88023133	Promoter (<=1kb)	4.87613	6.1065	4.70934	0.51852	0.8885	0.63714	2.94045	0.00658475
15	ENSSSCG00000041033	ENSSSCT00000082071	9962675	9963036	9962816;9962850	Intron (ENSSSCT00000022273/ENSSSCG00000023746, intron 2 of 92)	0.69659	0.828	0.89262	0.0894	0.05331	0.1722	2.94033	0.00123304
336	ENSSSCG00000005761	ENSSSCT00000081355	1936429	1936819	1936596;1936581	Promoter (1-2kb)	0.83251	1.08675	1.06191	0.12516	0.15993	0.10332	2.94023	0.00681515
15	ENSSSCG00000050606	ENSSSCT00000082805	74448953	74450168	74449205;74449823;74449159;74449799;74449216;74449490;74449827	3' UTR	4.04362	3.726	3.18573	0.37548	0.60418	0.44772	2.94019	0.00390244
10	ENSSSCG00000048189	ENSSSCT00000070665	36599732	36600053	36599898;36599890;36599882	Distal Intergenic	1.0194	0.98325	0.72333	0.14304	0.1777	0.03444	2.94015	0.00566602
1	ENSSSCG00000036926	ENSSSCT00000083380	266909884	266910462	266910220;266910120;266910089	Distal Intergenic	4.28148	4.83	4.52466	0.64368	0.44425	0.6888	2.94014	0.000265571
17	ENSSSCG00000048751	ENSSSCT00000067307	53346353	53346851	53346676;53346545;53346647	Intron (ENSSSCT00000067307/ENSSSCG00000048751, intron 1 of 1)	1.39318	1.22475	1.30815	0.19668	0.15993	0.15498	2.94003	0.000964416
3	ENSSSCG00000043781	ENSSSCT00000089271	117790075	117790376	117790247;117790232	Distal Intergenic	0.95144	1.32825	1.3851	0.0894	0.30209	0.0861	2.93989	0.00604076
19	ENSSSCG00000012403	ENSSSCT00000034854	57515084	57515525	57515315;57515234;57515254	Distal Intergenic	1.17231	1.0695	1.12347	0.16092	0.07108	0.20664	2.93962	7.08E-05
9	ENSSSCG00000014943	ENSSSCT00000016300	25697688	25698136	25698007;25697992;25697969	Intron (ENSSSCT00000038278/ENSSSCG00000014943, intron 2 of 11)	1.44415	1.56975	1.56978	0.1788	0.1777	0.24108	2.9393	0.0001107
13	ENSSSCG00000011398	ENSSSCT00000012476	32652290	32653310	32652448;32653020;32652569;32652475;32653020;32653058	Intron (ENSSSCT00000054794/ENSSSCG00000011398, intron 2 of 17)	8.29112	9.67725	8.01819	0.87612	1.0662	1.44648	2.93892	0.00226548
20	ENSSSCG00000026430	ENSSSCT00000061829	9135472	9136075	9135894;9135878;9135876	Distal Intergenic	1.3592	1.7595	1.87758	0.19668	0.23101	0.22386	2.93891	0.0112579
9	ENSSSCG00000046628	ENSSSCT00000071640	106999232	106999872	106999345;106999605;106999368;106999617;106999599	Intron (ENSSSCT00000049803/ENSSSCG00000037556, intron 21 of 21)	3.46596	4.67475	3.6936	0.33972	0.49756	0.70602	2.93889	0.00760955
14	ENSSSCG00000030507	ENSSSCT00000028296	120711348	120712391	120711543;120711935;120712246;120711524;120711939;120711542;120712272;120712270	Intron (ENSSSCT00000042311/ENSSSCG00000022128, intron 2 of 4)	4.79118	5.4165	3.83211	0.5364	0.65749	0.63714	2.93879	0.0121543
19	ENSSSCG00000019678	ENSSSCT00000021273	20177942	20178441	20178109;20178095;20178157	Intron (ENSSSCT00000034282/ENSSSCG00000029857, intron 14 of 14)	1.1893	1.50075	1.24659	0.14304	0.28432	0.0861	2.93864	0.00128955
8	ENSSSCG00000008842	ENSSSCT00000062378	41438341	41438621	41438477;41438502;41438496	Intron (ENSSSCT00000078263/ENSSSCG00000008842, intron 2 of 23)	1.44415	1.98375	1.30815	0.30396	0.12439	0.18942	2.93854	0.0169858
10	ENSSSCG00000038864	ENSSSCT00000042324	48442929	48443382	48443154;48443234;48443153	Distal Intergenic	1.93686	2.4495	1.67751	0.23244	0.24878	0.30996	2.93816	0.0154499
14	ENSSSCG00000048554	ENSSSCT00000070651	140381501	140382533	140381953;140382389;140381947;140382390;140381949;140382385	Promoter (2-3kb)	8.47801	10.4363	8.75691	0.94764	1.47491	1.18818	2.93802	0.00386004
6	ENSSSCG00000003557	ENSSSCT00000003951	83809558	83809864	83809692;83809684;83809742	Intron (ENSSSCT00000003951/ENSSSCG00000003557, intron 2 of 3)	1.07037	1.173	1.00035	0.10728	0.19547	0.12054	2.93793	0.000404448
16	ENSSSCG00000016888	ENSSSCT00000084281	32510090	32510800	32510510;32510465;32510474	Distal Intergenic	3.49994	3.9675	3.2319	0.55428	0.49756	0.3444	2.9379	0.00269257
1	ENSSSCG00000005204	ENSSSCT00000070435	216041897	216042573	216042212;216042202;216042222	Intron (ENSSSCT00000005736/ENSSSCG00000005204, intron 3 of 3)	3.21111	3.0015	2.72403	0.41124	0.47979	0.27552	2.93748	0.000810695
9	ENSSSCG00000015394	ENSSSCT00000081776	93688265	93688821	93688447;93688488;93688515	Intron (ENSSSCT00000016769/ENSSSCG00000015394, intron 12 of 21)	1.59706	2.3115	2.01609	0.32184	0.12439	0.32718	2.93742	0.00892135
19	ENSSSCG00000034112	ENSSSCT00000056965	82363776	82364444	82364079;82364007;82363970;82364193	3' UTR	1.80094	2.6565	2.12382	0.2682	0.1777	0.41328	2.93733	0.0119992
4	ENSSSCG00000006588	ENSSSCT00000007217	96238711	96239631	96238957;96239438;96239043;96239433;96239000;96239472	Promoter (<=1kb)	6.50717	7.383	5.26338	0.78672	0.85296	0.861	2.93722	0.0119585
1	ENSSSCG00000005081	ENSSSCT00000005600	189028867	189029474	189029253;189029265;189029262	Exon (ENSSSCT00000063097/ENSSSCG00000005081, exon 17 of 31)	2.92228	4.36425	3.10878	0.447	0.47979	0.4305	2.93713	0.0217582
1	ENSSSCG00000050215	ENSSSCT00000076707	149796325	149797132	149796377;149796791;149796814;149796787;149796779	Promoter (<=1kb)	9.41246	9.88425	9.21861	1.341	0.74634	1.6359	2.93711	2.69E-05
2	ENSSSCG00000024052	ENSSSCT00000051893	77324591	77325654	77324712;77324984;77325388;77324873;77325386;77324946;77325393	Promoter (<=1kb)	9.6843	13.2135	9.63414	1.14432	1.2439	1.85976	2.93701	0.0130651
3	ENSSSCG00000029285	ENSSSCT00000046250	38856719	38857560	38856802;38857146;38857145;38857172	Intron (ENSSSCT00000046250/ENSSSCG00000029285, intron 6 of 8)	3.33004	4.1055	3.17034	0.50064	0.19547	0.6888	2.937	0.00268743
4	ENSSSCG00000047058	ENSSSCT00000078381	104482081	104482541	104482316;104482337;104482323	Distal Intergenic	2.87131	3.45	2.69325	0.32184	0.37317	0.48216	2.93693	0.00584252
4	ENSSSCG00000006168	ENSSSCT00000081592	59241180	59242277	59241494;59241705;59242064;59241494;59242069;59241550;59242081	Distal Intergenic	8.01928	9.9705	8.57223	1.0728	1.19059	1.2054	2.93686	0.00544593
16	ENSSSCG00000048461	ENSSSCT00000090616	46361332	46362098	46361502;46361894;46361505;46361878;46361509;46361905	Distal Intergenic	3.00723	3.32925	2.95488	0.21456	0.56864	0.4305	2.93648	7.39E-05
1	ENSSSCG00000049134	ENSSSCT00000091176	1757757	1758429	1758178;1757878;1758215;1758191	Promoter (<=1kb)	5.84456	7.50375	6.41763	0.59004	0.94181	1.05042	2.9363	0.00439261
4	ENSSSCG00000013683	ENSSSCT00000014948	18196779	18197730	18196932;18197312;18196923;18197311;18196913;18197332	Distal Intergenic	4.2475	6.05475	4.66317	0.59004	0.72857	0.63714	2.93584	0.0151067
13	ENSSSCG00000041408	ENSSSCT00000078091	180953548	180954289	180953789;180953814;180953810;180954122	Promoter (<=1kb)	2.14074	2.5875	2.43162	0.2682	0.42648	0.24108	2.93572	0.00111389
1	ENSSSCG00000041039	ENSSSCT00000088706	132183795	132184064	132183927;132183923;132183940	Intron (ENSSSCT00000085278/ENSSSCG00000042878, intron 2 of 2)	1.30823	1.518	1.35432	0.1788	0.19547	0.1722	2.93548	0.00249672
15	ENSSSCG00000029002	ENSSSCT00000056507	120397149	120397837	120397529;120397552;120397518;120397567;120397547	Intron (ENSSSCT00000031141/ENSSSCG00000029002, intron 3 of 10)	8.1552	10.2465	7.92585	1.39464	1.0662	0.98154	2.9351	0.00782862
6	ENSSSCG00000051530	ENSSSCT00000091180	32045077	32045321	32045207;32045217;32045220	Distal Intergenic	2.75238	3.0705	2.01609	0.3576	0.42648	0.24108	2.93482	0.0161297
5	ENSSSCG00000021410	ENSSSCT00000077326	56756935	56757257	56757079;56757123	Distal Intergenic	0.69659	0.70725	0.47709	0.0894	0.05331	0.10332	2.93454	0.0155389
14	ENSSSCG00000010273	ENSSSCT00000011244	73668658	73669436	73669142;73669085;73669099	Distal Intergenic	5.097	5.5545	4.41693	0.59004	0.67526	0.70602	2.9343	0.00527651
6	ENSSSCG00000002799	ENSSSCT00000023952	20341414	20342129	20341779;20341765;20341762	Intron (ENSSSCT00000023952/ENSSSCG00000002799, intron 1 of 47)	4.84215	5.52	4.27842	0.60792	0.5331	0.7749	2.93386	0.00554991
14	ENSSSCG00000035873	ENSSSCT00000089902	35807433	35808191	35807646;35807676;35807640	Intron (ENSSSCT00000073954/ENSSSCG00000035873, intron 4 of 5)	5.62369	6.279	5.03253	0.7152	0.65749	0.84378	2.93369	0.00455702
14	ENSSSCG00000010384	ENSSSCT00000011367	89559945	89560578	89560217;89560315;89560269	Distal Intergenic	2.75238	3.45	2.12382	0.28608	0.37317	0.4305	2.93366	0.0231856
6	ENSSSCG00000032710	ENSSSCT00000077063	81391591	81391924	81391731;81391745;81391762	Intron (ENSSSCT00000044115/ENSSSCG00000032710, intron 2 of 6)	1.95385	2.25975	1.58517	0.25032	0.30209	0.20664	2.93348	0.0119457
15	ENSSSCG00000044270	ENSSSCT00000086590	119408990	119410129	119409092;119409401;119409656;119409372;119409848;119409474;119409883	Promoter (2-3kb)	3.75479	4.64025	3.8475	0.51852	0.5331	0.55104	2.93336	0.00617239
17	ENSSSCG00000007043	ENSSSCT00000037806	14475235	14476701	14475485;14475536;14475650;14476291;14476254;14476272;14476239;14476261	Promoter (<=1kb)	13.3881	15.9908	12.312	1.341	1.70592	2.4108	2.93336	0.00503804
17	ENSSSCG00000006968	ENSSSCT00000007633	916781	916992	916948	Promoter (<=1kb)	0.76455	1.2075	0.96957	0.12516	0.05331	0.20664	2.93327	0.0140693
16	ENSSSCG00000047873	ENSSSCT00000070329	46924257	46924720	46924437;46924529;46924408	Intron (ENSSSCT00000079897/ENSSSCG00000041874, intron 2 of 2)	2.02181	2.5185	2.60091	0.30396	0.37317	0.2583	2.93247	0.00614933
200	ENSSSCG00000002544	ENSSSCT00000056964	2339947	2340498	2340120;2340100;2340175	Distal Intergenic	1.59706	2.05275	1.72368	0.23244	0.21324	0.2583	2.93225	0.00710987
15	ENSSSCG00000049146	ENSSSCT00000091379	107556384	107556916	107556582;107556575;107556572	Promoter (1-2kb)	1.73298	2.01825	2.66247	0.1788	0.23101	0.4305	2.93216	0.015663
9	ENSSSCG00000047429	ENSSSCT00000086348	41757902	41758119	41757998	Intron (ENSSSCT00000064858/ENSSSCG00000030095, intron 4 of 7)	1.03639	1.50075	0.96957	0.21456	0.12439	0.12054	2.93201	0.0229475
8	ENSSSCG00000009084	ENSSSCT00000009950	101218140	101218454	101218268;101218303;101218349	Intron (ENSSSCT00000009950/ENSSSCG00000009084, intron 10 of 16)	0.69659	0.69	0.75411	0.10728	0.03554	0.13776	2.9316	0.000173127
6	ENSSSCG00000048302	ENSSSCT00000076974	87726611	87727052	87726845;87726829;87726894	Distal Intergenic	1.83492	1.63875	1.63134	0.28608	0.14216	0.24108	2.93115	0.000151906
2	ENSSSCG00000013784	ENSSSCT00000063660	64742258	64742569	64742400;64742415	Intron (ENSSSCT00000040638/ENSSSCG00000031299, intron 1 of 11)	1.64803	1.25925	1.26198	0.14304	0.24878	0.15498	2.93071	0.00796849
13	ENSSSCG00000011217	ENSSSCT00000012283	13886373	13886753	13886605;13886582;13886589	Intron (ENSSSCT00000081034/ENSSSCG00000011217, intron 5 of 35)	1.30823	2.1045	1.96992	0.19668	0.31986	0.18942	2.93066	0.021438
15	ENSSSCG00000015866	ENSSSCT00000017277	60111707	60112284	60111814;60111838;60111832	Intron (ENSSSCT00000076394/ENSSSCG00000015866, intron 2 of 27)	1.10435	1.50075	1.29276	0.14304	0.21324	0.15498	2.93055	0.00832118
15	ENSSSCG00000015874	ENSSSCT00000045475	64769777	64770620	64769988;64769979;64770225;64770471;64769990;64770267	Intron (ENSSSCT00000045475/ENSSSCG00000015874, intron 9 of 10)	4.51934	4.91625	3.80133	0.39336	0.55087	0.79212	2.93044	0.00347421
8	ENSSSCG00000042707	ENSSSCT00000082539	29984822	29985532	29984958;29985281;29985295;29985308	Promoter (1-2kb)	3.7378	4.39875	3.66282	0.6258	0.30209	0.61992	2.93041	0.00129305
1	ENSSSCG00000046698	ENSSSCT00000073969	89321306	89321767	89321526;89321477;89321491	Distal Intergenic	1.10435	1.67325	1.63134	0.03576	0.28432	0.2583	2.93034	0.0103188
9	ENSSSCG00000015619	ENSSSCT00000017013	133385285	133386282	133385382;133385800;133386073;133385814;133386041;133385817;133386051;133386108	Distal Intergenic	8.61393	10.1948	8.04897	0.94764	0.8885	1.68756	2.93017	0.00271728
2	ENSSSCG00000039360	ENSSSCT00000043766	5559425	5560138	5559665;5560019;5559627;5559634	Intron (ENSSSCT00000014129/ENSSSCG00000012926, intron 1 of 19)	3.72081	4.692	3.40119	0.51852	0.5331	0.49938	2.92923	0.0125871
8	ENSSSCG00000008898	ENSSSCT00000044723	55914232	55914820	55914394;55914638;55914406;55914688;55914481	Distal Intergenic	2.49753	2.7945	3.27807	0.28608	0.40871	0.4305	2.92902	0.00660212
5	ENSSSCG00000048992	ENSSSCT00000068033	33389737	33390394	33389907;33390264;33389913;33390274;33389912;33390250	Distal Intergenic	2.10676	2.19075	2.12382	0.28608	0.19547	0.36162	2.92898	4.79E-05
1	ENSSSCG00000048046	ENSSSCT00000072453	5033552	5034159	5033948;5033949;5033941	Intron (ENSSSCT00000057322/ENSSSCG00000038153, intron 4 of 4)	2.12375	2.94975	2.41623	0.19668	0.39094	0.39606	2.92865	0.00847417
2	ENSSSCG00000045385	ENSSSCT00000071567	105057406	105057761	105057532;105057588;105057538	Intron (ENSSSCT00000015488/ENSSSCG00000014176, intron 19 of 19)	1.24027	1.38	1.66212	0.16092	0.1777	0.22386	2.92854	0.00867533
6	ENSSSCG00000035949	ENSSSCT00000038045	31473970	31475214	31474225;31474511;31474215;31474257;31474528;31474775;31474842;31475077;31475089;31475083	Intron (ENSSSCT00000080519/ENSSSCG00000035949, intron 1 of 9)	3.16014	3.12225	3.21651	0.41124	0.31986	0.5166	2.92849	3.74E-05
1	ENSSSCG00000004774	ENSSSCT00000005273	130916807	130917229	130917051;130917063;130917070	3' UTR	1.46114	1.81125	1.03113	0.2682	0.14216	0.15498	2.92833	0.0281134
5	ENSSSCG00000000169	ENSSSCT00000052954	13689539	13690397	13689794;13690028;13689776;13690021	Intron (ENSSSCT00000000177/ENSSSCG00000000169, intron 3 of 17)	3.09218	3.95025	3.29346	0.6258	0.28432	0.44772	2.92828	0.00330462
4	ENSSSCG00000006874	ENSSSCT00000044032	118409126	118409834	118409495;118409288;118409510;118409527	Intron (ENSSSCT00000045257/ENSSSCG00000006873, intron 19 of 20)	3.38101	3.381	3.64743	0.28608	0.46202	0.61992	2.92773	2.24E-05
3	ENSSSCG00000028518	ENSSSCT00000024570	79492084	79493433	79492677;79493044;79492733;79493040;79492277;79493015	Promoter (2-3kb)	10.6697	11.799	11.4655	1.30524	1.2439	1.91142	2.92744	5.97E-05
7	ENSSSCG00000034070	ENSSSCT00000052706	52780950	52781893	52781350;52781328;52781333	Intron (ENSSSCT00000058468/ENSSSCG00000034070, intron 1 of 11)	6.26931	7.08975	5.64813	0.84036	0.72857	0.92988	2.92723	0.00501241
15	ENSSSCG00000015732	ENSSSCT00000017132	30066227	30066906	30066352;30066638;30066620;30066640	Distal Intergenic	2.2087	3.657	3.00105	0.57216	0.26655	0.32718	2.92697	0.0213335
9	ENSSSCG00000048277	ENSSSCT00000083981	86399710	86400329	86400027;86400029;86400006	Distal Intergenic	1.81793	2.91525	1.47744	0.42912	0.28432	0.10332	2.92675	0.0479698
2	ENSSSCG00000036686	ENSSSCT00000045936	133566687	133567146	133566792;133567020;133566818	Promoter (2-3kb)	1.03639	0.9315	0.58482	0.05364	0.21324	0.06888	2.92653	0.0217525
7	ENSSSCG00000028877	ENSSSCT00000077443	91675856	91676528	91676222;91676228;91676224	Intron (ENSSSCT00000023246/ENSSSCG00000028877, intron 7 of 10)	3.63586	3.84675	3.95523	0.28608	0.42648	0.79212	2.92629	0.000169533
14	ENSSSCG00000010531	ENSSSCT00000011521	109471838	109472211	109472038;109472021;109472081	Distal Intergenic	1.1893	1.88025	1.32354	0.16092	0.12439	0.29274	2.92597	0.0215915
10	ENSSSCG00000051174	ENSSSCT00000079745	10470997	10471565	10471106;10471118;10471350;10471415	Distal Intergenic	1.51211	1.8285	1.75446	0.19668	0.28432	0.18942	2.92596	0.00206438
16	ENSSSCG00000041656	ENSSSCT00000088747	33213561	33214046	33213762;33213822;33213790	Promoter (<=1kb)	0.96843	1.8285	1.35432	0.14304	0.23101	0.1722	2.92591	0.0389953
4	ENSSSCG00000047957	ENSSSCT00000070024	97678620	97679559	97679097;97679102;97679128	Intron (ENSSSCT00000069821/ENSSSCG00000006620, intron 1 of 11)	5.097	5.727	4.74012	0.8046	0.67526	0.56826	2.92585	0.00272611
2	ENSSSCG00000013893	ENSSSCT00000066979	59767902	59768631	59768168;59768613;59768198;59768222;59768512	3' UTR	4.53633	5.57175	4.58622	0.76884	0.39094	0.7749	2.92509	0.00268576
12	ENSSSCG00000019050	ENSSSCT00000020645	43332193	43332549	43332352;43332370;43332322	Distal Intergenic	3.55091	4.347	3.43197	0.447	0.37317	0.67158	2.92505	0.00432334
5	ENSSSCG00000042974	ENSSSCT00000068582	73319286	73320038	73319498;73319795;73319759;73319544;73319741	Intron (ENSSSCT00000068582/ENSSSCG00000042974, intron 1 of 2)	2.80335	3.795	2.50857	0.39336	0.44425	0.36162	2.92485	0.0207672
2	ENSSSCG00000014183	ENSSSCT00000015496	108065759	108066279	108066102;108066106;108066108	Distal Intergenic	1.39318	1.88025	1.55439	0.2682	0.19547	0.1722	2.92457	0.00830051
1	ENSSSCG00000005502	ENSSSCT00000072503	257776498	257776850	257776660;257776745	Distal Intergenic	0.59465	0.81075	0.70794	0.03576	0.05331	0.18942	2.92383	0.00190474
9	ENSSSCG00000015027	ENSSSCT00000048368	39587748	39588448	39587996;39588289;39588064;39588229;39587985;39588303	Exon (ENSSSCT00000066438/ENSSSCG00000015023, exon 13 of 17)	2.19171	3.57075	2.41623	0.33972	0.47979	0.2583	2.92377	0.028737
5	ENSSSCG00000031866	ENSSSCT00000051854	12201597	12202060	12201853;12201867;12201896	Intron (ENSSSCT00000048515/ENSSSCG00000040453, intron 8 of 33)	1.95385	2.39775	2.18538	0.28608	0.23101	0.3444	2.92372	0.00290596
2	ENSSSCG00000014097	ENSSSCT00000080168	86095166	86095826	86095354;86095664;86095343;86095393;86095738	Intron (ENSSSCT00000073788/ENSSSCG00000014097, intron 4 of 24)	1.71599	1.9665	2.07765	0.2682	0.28432	0.20664	2.92363	0.00287643
5	ENSSSCG00000042946	ENSSSCT00000075875	93555658	93556259	93555863;93555862;93555897	Distal Intergenic	3.46596	5.12325	3.90906	0.42912	0.42648	0.79212	2.92319	0.0141382
6	ENSSSCG00000050555	ENSSSCT00000082586	132758078	132758319	132758206	Distal Intergenic	0.40776	0.32775	0.4617	0.01788	0.07108	0.06888	2.92314	0.00520124
14	ENSSSCG00000010416	ENSSSCT00000040574	92136645	92137349	92136895;92136892;92136858;92137172	Distal Intergenic	2.97325	3.6915	2.90871	0.30396	0.37317	0.58548	2.92263	0.0043004
13	ENSSSCG00000024614	ENSSSCT00000077583	197355397	197355746	197355514;197355580;197355554	Intron (ENSSSCT00000027819/ENSSSCG00000024614, intron 8 of 21)	1.44415	1.15575	1.00035	0.19668	0.08885	0.18942	2.92225	0.0109956
8	ENSSSCG00000046065	ENSSSCT00000068479	100229938	100230621	100230396;100230390;100230090;100230388	Distal Intergenic	2.10676	2.53575	2.38545	0.28608	0.14216	0.49938	2.9215	0.000290948
15	ENSSSCG00000023144	ENSSSCT00000020647	36571361	36571952	36571591;36571585;36571541	Distal Intergenic	1.39318	1.8975	1.75446	0.10728	0.24878	0.30996	2.92126	0.00478135
8	ENSSSCG00000009040	ENSSSCT00000062941	83081765	83082371	83082073;83082129;83082068	Distal Intergenic	2.27666	3.657	2.33928	0.32184	0.40871	0.36162	2.9212	0.0332344
2	ENSSSCG00000013335	ENSSSCT00000085341	32916520	32917166	32916928;32916946;32916924	Intron (ENSSSCT00000080709/ENSSSCG00000013335, intron 1 of 2)	4.74021	5.05425	4.33998	0.6258	0.56864	0.67158	2.92118	0.0021439
5	ENSSSCG00000035686	ENSSSCT00000045632	21699074	21699320	21699195;21699194	Promoter (1-2kb)	1.59706	2.001	1.98531	0.25032	0.15993	0.32718	2.92056	0.00302834
1	ENSSSCG00000048547	ENSSSCT00000074124	21125250	21125583	21125429;21125444;21125445	Downstream (1-2kb)	1.699	1.4835	2.01609	0.25032	0.19547	0.24108	2.92001	0.00974475
16	ENSSSCG00000016956	ENSSSCT00000071897	44972680	44973300	44972807;44973109;44972824;44972831	Promoter (<=1kb)	3.07519	4.29525	2.84715	0.2682	0.46202	0.61992	2.91987	0.0183116
4	ENSSSCG00000006720	ENSSSCT00000007361	101659128	101659753	101659465;101659545;101659497	Intron (ENSSSCT00000048363/ENSSSCG00000006720, intron 3 of 9)	2.51452	2.7945	2.29311	0.3576	0.31986	0.32718	2.91973	0.00412831
16	ENSSSCG00000043382	ENSSSCT00000079773	65399872	65400601	65400399;65400098;65400431;65400474	Distal Intergenic	1.699	1.60425	0.95418	0.19668	0.14216	0.22386	2.91954	0.0331214
1	ENSSSCG00000040317	ENSSSCT00000085693	7668959	7669488	7669305;7669270;7669293	Intron (ENSSSCT00000039602/ENSSSCG00000040317, intron 1 of 3)	3.89071	4.60575	4.09374	0.37548	0.46202	0.82656	2.91952	0.000346902
13	ENSSSCG00000011556	ENSSSCT00000012646	66162482	66163155	66162690;66162803;66162744	Promoter (2-3kb)	4.60429	5.15775	3.70899	0.59004	0.63972	0.55104	2.91926	0.0113041
4	ENSSSCG00000006277	ENSSSCT00000059279	80251178	80251623	80251393;80251419;80251381	Intron (ENSSSCT00000048162/ENSSSCG00000036962, intron 2 of 3)	1.46114	1.7595	1.539	0.0894	0.19547	0.3444	2.9191	0.000349597
9	ENSSSCG00000035066	ENSSSCT00000050117	114107322	114108665	114107499;114107706;114107998;114107573;114107967;114108490;114107457;114107942;114108504;114108531	Distal Intergenic	4.0776	5.05425	5.03253	0.42912	0.46202	0.98154	2.91909	0.00128481
4	ENSSSCG00000006900	ENSSSCT00000037892	124288853	124289769	124289370;124289351;124289391;124289287	Intron (ENSSSCT00000043642/ENSSSCG00000006900, intron 2 of 3)	6.6261	8.1765	7.24869	0.78672	0.90627	1.22262	2.91899	0.00284178
13	ENSSSCG00000050172	ENSSSCT00000052121	29889378	29889932	29889567;29889572;29889582	Intron (ENSSSCT00000051013/ENSSSCG00000011332, intron 19 of 21)	2.49753	2.60475	2.6163	0.2682	0.39094	0.36162	2.91869	1.89E-06
14	ENSSSCG00000033204	ENSSSCT00000052127	3504842	3505211	3504984;3505031;3505059	Distal Intergenic	1.17231	1.104	1.06191	0.0894	0.24878	0.10332	2.91859	0.000265262
10	ENSSSCG00000048629	ENSSSCT00000080262	28844460	28844848	28844660;28844676;28844679	Distal Intergenic	1.66502	2.01825	1.92375	0.25032	0.30209	0.18942	2.91807	0.00218133
13	ENSSSCG00000044197	ENSSSCT00000087490	68459280	68459505	68459380;68459397	Distal Intergenic	1.30823	1.46625	0.98496	0.25032	0.19547	0.05166	2.91789	0.00832064
14	ENSSSCG00000010621	ENSSSCT00000054427	120462161	120462665	120462388;120462376;120462405	Intron (ENSSSCT00000060301/ENSSSCG00000010621, intron 3 of 15)	2.02181	2.05275	2.43162	0.28608	0.21324	0.36162	2.91783	0.00242663
12	ENSSSCG00000017723	ENSSSCT00000019290	40812457	40813157	40812634;40812875;40812659;40812888;40812633;40812894	Distal Intergenic	3.77178	4.50225	4.63239	0.57216	0.5331	0.6027	2.91774	0.00491187
14	ENSSSCG00000050636	ENSSSCT00000087066	123558946	123559391	123559280;123559266;123559249	Distal Intergenic	1.66502	1.98375	2.21616	0.23244	0.31986	0.22386	2.91769	0.00708004
16	ENSSSCG00000016898	ENSSSCT00000065232	34029128	34029809	34029497;34029470;34029452	Distal Intergenic	2.56549	3.74325	2.32389	0.37548	0.30209	0.46494	2.91759	0.0283018
19	ENSSSCG00000012644	ENSSSCT00000075291	102425147	102425594	102425314;102425367	Distal Intergenic	0.64562	1.104	0.78489	0.12516	0.12439	0.0861	2.91668	0.0316237
6	ENSSSCG00000021490	ENSSSCT00000051519	64721572	64722034	64721747;64721752;64721777	Intron (ENSSSCT00000025435/ENSSSCG00000021490, intron 1 of 17)	2.19171	2.01825	2.16999	0.39336	0.12439	0.32718	2.91664	0.00011782
1	ENSSSCG00000043946	ENSSSCT00000090092	79208978	79209626	79209278;79209380;79209379	Distal Intergenic	2.17472	2.691	2.83176	0.32184	0.28432	0.41328	2.91661	0.00639362
17	ENSSSCG00000035335	ENSSSCT00000037614	5577158	5577607	5577414;5577370;5577396	Promoter (<=1kb)	1.25726	1.1385	1.20042	0.25032	0.07108	0.15498	2.91628	0.000191726
16	ENSSSCG00000047185	ENSSSCT00000073985	39250822	39251282	39251097;39251081;39251094	Promoter (<=1kb)	2.36161	3.05325	2.03148	0.28608	0.37317	0.32718	2.91624	0.0184193
12	ENSSSCG00000049952	ENSSSCT00000069803	11942062	11943195	11942196;11942638;11942943;11942656;11942934;11942661;11942901	Intron (ENSSSCT00000060456/ENSSSCG00000039336, intron 2 of 2)	4.91011	5.46825	4.4631	0.46488	0.65749	0.84378	2.91619	0.00181015
18	ENSSSCG00000016639	ENSSSCT00000049099	31887802	31888001	31887903	Promoter (<=1kb)	1.20629	1.39725	1.10808	0.12516	0.15993	0.20664	2.91611	0.00382376
8	ENSSSCG00000008953	ENSSSCT00000009807	69962078	69962566	69962372;69962353;69962359	Distal Intergenic	0.8495	1.60425	1.27737	0.19668	0.15993	0.13776	2.91595	0.0379355
13	ENSSSCG00000019614	ENSSSCT00000021209	201803006	201803505	201803242;201803293;201803302	Distal Intergenic	2.90529	3.60525	2.26233	0.3576	0.42648	0.37884	2.9153	0.0223294
7	ENSSSCG00000048394	ENSSSCT00000087641	53860148	53860576	53860339;53860335;53860332	Promoter (1-2kb)	3.12616	4.81275	4.01679	0.69732	0.30209	0.58548	2.91524	0.0151414
13	ENSSSCG00000022105	ENSSSCT00000026178	92246657	92247474	92246880;92247209;92246849;92247205;92247226	Distal Intergenic	2.85432	3.6915	2.73942	0.32184	0.44425	0.46494	2.91507	0.0109368
12	ENSSSCG00000017607	ENSSSCT00000070404	31997705	31998260	31997906;31997964;31997932	Distal Intergenic	2.12375	3.05325	2.10843	0.37548	0.15993	0.4305	2.91505	0.016201
12	ENSSSCG00000033537	ENSSSCT00000071780	8138968	8139428	8139282;8139273;8139257	Intron (ENSSSCT00000058010/ENSSSCG00000037754, intron 8 of 10)	1.81793	1.63875	1.56978	0.1788	0.1777	0.30996	2.91495	0.000278344
16	ENSSSCG00000027681	ENSSSCT00000025090	18598040	18598239	18598132	Exon (ENSSSCT00000025090/ENSSSCG00000027681, exon 13 of 19)	0.28883	0.5175	0.38475	0.03576	0.05331	0.06888	2.91473	0.0328678
18	ENSSSCG00000016768	ENSSSCT00000018253	54176559	54177110	54176926;54176935;54176920	Intron (ENSSSCT00000069781/ENSSSCG00000035581, intron 8 of 13)	1.85191	1.725	1.8468	0.14304	0.26655	0.30996	2.91411	2.31E-05
1	ENSSSCG00000004387	ENSSSCT00000004849	74665783	74666317	74666000;74665985;74665991	Intron (ENSSSCT00000004849/ENSSSCG00000004387, intron 2 of 3)	3.89071	5.46825	4.86324	0.85824	0.40871	0.61992	2.91408	0.00827791
7	ENSSSCG00000044227	ENSSSCT00000076823	56311225	56311438	56311320	Promoter (<=1kb)	0.35679	0.53475	0.41553	0.01788	0.01777	0.13776	2.91408	0.00559841
2	ENSSSCG00000014148	ENSSSCT00000015452	95699194	95699481	95699332;95699354;95699361	Promoter (1-2kb)	1.61405	1.29375	1.60056	0.1788	0.19547	0.22386	2.91407	0.00575781
5	ENSSSCG00000047658	ENSSSCT00000083633	2371218	2371688	2371441;2371414;2371452	Distal Intergenic	1.81793	2.5185	1.98531	0.23244	0.12439	0.48216	2.9136	0.00478949
1	ENSSSCG00000041522	ENSSSCT00000084118	219431206	219432378	219431550;219432163;219431541;219432140;219431523;219432151;219432213	Distal Intergenic	7.59453	8.8665	5.92515	0.48276	0.83519	1.65312	2.91355	0.00879428
8	ENSSSCG00000030396	ENSSSCT00000039261	87495058	87495563	87495233;87495223;87495236	Intron (ENSSSCT00000037668/ENSSSCG00000030396, intron 3 of 10)	2.66743	2.98425	3.078	0.23244	0.44425	0.48216	2.91323	0.000215416
19	ENSSSCG00000044853	ENSSSCT00000072488	5958181	5958638	5958381;5958468;5958474	Distal Intergenic	2.27666	2.53575	1.73907	0.46488	0.28432	0.12054	2.91316	0.00719678
13	ENSSSCG00000042595	ENSSSCT00000076330	125419216	125419941	125419615;125419609;125419621	Distal Intergenic	2.76937	3.657	2.49318	0.48276	0.40871	0.29274	2.91305	0.0161701
3	ENSSSCG00000008122	ENSSSCT00000008898	45748747	45749266	45749016;45749062;45749021	Exon (ENSSSCT00000090965/ENSSSCG00000043219, exon 6 of 6)	1.80094	1.8975	1.72368	0.10728	0.31986	0.29274	2.91303	8.14E-05
13	ENSSSCG00000044514	ENSSSCT00000088559	54040823	54041683	54041200;54041470;54041252;54041250	Exon (ENSSSCT00000088559/ENSSSCG00000044514, exon 2 of 2)	3.04121	4.12275	3.44736	0.51852	0.39094	0.49938	2.91302	0.00953843
15	ENSSSCG00000049767	ENSSSCT00000090715	136568723	136569882	136569267;136569703;136568995;136569269;136569707;136568993;136569258;136569717;136569306;136569567	Distal Intergenic	10.8056	11.6093	11.4963	0.87612	1.45714	2.16972	2.91281	7.35E-05
6	ENSSSCG00000048839	ENSSSCT00000084791	101324715	101325208	101324949;101324988;101324959	Distal Intergenic	1.699	2.484	1.60056	0.12516	0.19547	0.44772	2.91212	0.0179489
6	ENSSSCG00000033799	ENSSSCT00000060409	85241069	85241700	85241319;85241323;85241333	Intron (ENSSSCT00000059648/ENSSSCG00000031788, intron 1 of 1)	3.04121	3.6915	2.81637	0.30396	0.56864	0.39606	2.91206	0.00551547
9	ENSSSCG00000041559	ENSSSCT00000078996	112702832	112703207	112703031;112703003;112703061	Distal Intergenic	0.93445	1.311	0.9234	0.10728	0.12439	0.18942	2.91176	0.0159439
15	ENSSSCG00000015743	ENSSSCT00000086051	31527162	31527519	31527307;31527336;31527369	Distal Intergenic	2.12375	2.29425	2.06226	0.32184	0.1777	0.36162	2.9117	4.27E-05
8	ENSSSCG00000029507	ENSSSCT00000076621	136480877	136481752	136481280;136481283;136481258;136481221	Intron (ENSSSCT00000058446/ENSSSCG00000029507, intron 3 of 15)	7.35667	7.176	6.52536	0.73308	0.55087	1.51536	2.91123	0.000114621
1	ENSSSCG00000049706	ENSSSCT00000077378	111580442	111580719	111580562;111580604;111580607	Promoter (1-2kb)	0.71358	0.94875	0.86184	0.12516	0.12439	0.0861	2.91078	0.00713244
4	ENSSSCG00000030947	ENSSSCT00000085613	7100807	7101845	7100862;7101365;7101357;7101339;7101561	Intron (ENSSSCT00000050325/ENSSSCG00000030947, intron 11 of 17)	8.30811	9.33225	7.81812	0.84036	1.01289	1.53258	2.91056	0.000884779
17	ENSSSCG00000035666	ENSSSCT00000055558	31944871	31945602	31944929;31945369;31945380;31945355	Intron (ENSSSCT00000007822/ENSSSCG00000035666, intron 6 of 10)	5.91252	6.969	5.12487	0.73308	0.83519	0.82656	2.91051	0.0101619
13	ENSSSCG00000047664	ENSSSCT00000081520	55069178	55069925	55069614;55069597;55069594	Distal Intergenic	1.91987	3.57075	3.00105	0.5364	0.24878	0.3444	2.91026	0.0335032
1	ENSSSCG00000022804	ENSSSCT00000044364	194854161	194854770	194854431;194854468;194854487	Distal Intergenic	2.05579	2.2425	2.33928	0.1788	0.49756	0.20664	2.91017	0.00016543
14	ENSSSCG00000045062	ENSSSCT00000072388	45320821	45321090	45320933;45320957;45320938	3' UTR	0.88348	0.7245	0.64638	0.10728	0.10662	0.0861	2.90968	0.0106871
18	ENSSSCG00000027491	ENSSSCT00000057264	51268526	51269390	51269072;51269008;51269002	Intron (ENSSSCT00000086512/ENSSSCG00000027491, intron 1 of 6)	4.16255	6.0375	5.03253	0.66156	0.72857	0.63714	2.90955	0.0146275
11	ENSSSCG00000041420	ENSSSCT00000086363	52500909	52501406	52501192;52501176;52501203	Distal Intergenic	2.93927	2.57025	2.58552	0.3576	0.44425	0.27552	2.90952	0.000782781
13	ENSSSCG00000024302	ENSSSCT00000025516	144389085	144389732	144389493;144389521;144389514	Intron (ENSSSCT00000040414/ENSSSCG00000031244, intron 2 of 2)	4.28148	4.53675	3.58587	0.3576	0.62195	0.67158	2.90929	0.00305741
17	ENSSSCG00000007198	ENSSSCT00000061848	34370287	34371355	34370847;34370874;34370806	Intron (ENSSSCT00000007877/ENSSSCG00000007198, intron 1 of 9)	6.57513	9.108	6.75621	0.91188	0.85296	1.22262	2.90904	0.0140854
1	ENSSSCG00000045120	ENSSSCT00000067470	10304197	10304844	10304453;10304749;10304430;10304732;10304442	Distal Intergenic	1.699	1.98375	1.32354	0.28608	0.05331	0.32718	2.90891	0.00803684
1	ENSSSCG00000045023	ENSSSCT00000085123	246347072	246348291	246347166;246347449;246348002;246347442;246347999;246347630;246348005	Distal Intergenic	11.3833	14.766	11.0962	1.5198	1.54599	1.8942	2.90866	0.0111419
13	ENSSSCG00000037525	ENSSSCT00000056687	178133896	178134260	178134005;178134018;178134038	Intron (ENSSSCT00000060876/ENSSSCG00000012002, intron 1 of 26)	0.91746	0.94875	0.7695	0.0894	0.10662	0.15498	2.90865	0.00234971
13	ENSSSCG00000024938	ENSSSCT00000032548	2578437	2578688	2578553	Intron (ENSSSCT00000032548/ENSSSCG00000024938, intron 2 of 8)	1.3592	1.84575	1.44666	0.23244	0.26655	0.12054	2.90848	0.00796965
19	ENSSSCG00000012637	ENSSSCT00000046277	96712881	96713436	96712969;96713162;96713155;96713166	Intron (ENSSSCT00000049502/ENSSSCG00000012637, intron 1 of 7)	0.86649	1.4145	1.27737	0.16092	0.10662	0.20664	2.90771	0.0219757
8	ENSSSCG00000047292	ENSSSCT00000074046	134939904	134940237	134940039;134940060;134940108	Intron (ENSSSCT00000041282/ENSSSCG00000009233, intron 4 of 12)	1.80094	1.6905	1.27737	0.21456	0.24878	0.1722	2.90757	0.0118951
2	ENSSSCG00000049897	ENSSSCT00000086811	31222615	31222976	31222794;31222808;31222799	Distal Intergenic	1.24027	1.63875	1.33893	0.19668	0.12439	0.24108	2.90751	0.00616929
3	ENSSSCG00000043427	ENSSSCT00000077587	67504455	67504812	67504641;67504663;67504656	Intron (ENSSSCT00000073230/ENSSSCG00000042558, intron 2 of 2)	1.49512	1.29375	1.16964	0.19668	0.12439	0.20664	2.90714	0.00432342
7	ENSSSCG00000033721	ENSSSCT00000037560	76580571	76580955	76580737;76580783;76580760	Intron (ENSSSCT00000062229/ENSSSCG00000033721, intron 3 of 7)	1.64803	2.08725	1.92375	0.14304	0.28432	0.32718	2.90689	0.00207163
6	ENSSSCG00000002755	ENSSSCT00000033936	17411858	17412527	17412033;17412365;17412029;17412373;17412061;17412352	Intron (ENSSSCT00000033936/ENSSSCG00000002755, intron 2 of 15)	2.05579	2.60475	2.20077	0.30396	0.26655	0.3444	2.90678	0.0060368
14	ENSSSCG00000049716	ENSSSCT00000080313	1271213	1271850	1271643;1271639;1271543	Distal Intergenic	3.10917	3.312	3.12417	0.73308	0.19547	0.3444	2.90662	0.00105641
13	ENSSSCG00000040594	ENSSSCT00000059990	69850746	69851641	69850884;69851212;69850900;69851218;69850924;69851231	Intron (ENSSSCT00000059990/ENSSSCG00000040594, intron 6 of 12)	3.2281	4.26075	3.3858	0.50064	0.63972	0.30996	2.90653	0.0064853
17	ENSSSCG00000007478	ENSSSCT00000008185	53069185	53069902	53069477;53069488;53069460	Promoter (2-3kb)	5.18195	4.6575	4.44771	0.64368	0.7108	0.55104	2.90646	0.00194723
12	ENSSSCG00000017273	ENSSSCT00000059396	13760840	13761039	13760929	Intron (ENSSSCT00000074870/ENSSSCG00000017274, intron 1 of 8)	0.49271	0.46575	0.36936	0.0894	0.05331	0.03444	2.90602	0.0037688
9	ENSSSCG00000035741	ENSSSCT00000049262	121500170	121500861	121500470;121500441;121500465	3' UTR	2.27666	2.6565	2.20077	0.16092	0.51533	0.27552	2.90601	0.000470049
16	ENSSSCG00000017025	ENSSSCT00000018537	61465615	61465882	61465713;61465757	Intron (ENSSSCT00000018537/ENSSSCG00000017025, intron 6 of 9)	0.45873	0.7245	0.64638	0.05364	0.03554	0.15498	2.90564	0.0104596
14	ENSSSCG00000010440	ENSSSCT00000073618	99972577	99972840	99972673;99972716	Intron (ENSSSCT00000011425/ENSSSCG00000010440, intron 2 of 8)	0.56067	0.87975	0.66177	0.10728	0.03554	0.13776	2.90541	0.0159535
9	ENSSSCG00000014878	ENSSSCT00000035014	11933866	11934307	11934101;11934086;11934163	Intron (ENSSSCT00000034801/ENSSSCG00000014878, intron 11 of 25)	1.51211	2.1045	1.78524	0.21456	0.23101	0.27552	2.9052	0.0111389
8	ENSSSCG00000047292	ENSSSCT00000074046	134943883	134944528	134944044;134944274;134944020;134944296;134944058;134944268	Intron (ENSSSCT00000041282/ENSSSCG00000009233, intron 3 of 12)	3.5679	3.91575	3.01644	0.3576	0.3554	0.6888	2.90505	0.00279722
1	ENSSSCG00000005380	ENSSSCT00000037246	240692173	240692481	240692319;240692373	Intron (ENSSSCT00000005920/ENSSSCG00000005380, intron 3 of 52)	1.46114	1.9665	1.0773	0.1788	0.30209	0.12054	2.90504	0.0324945
6	ENSSSCG00000003396	ENSSSCT00000024230	70111383	70112204	70111751;70111731;70111757	Promoter (1-2kb)	4.16255	5.2785	4.44771	0.7152	0.63972	0.49938	2.90497	0.0055179
19	ENSSSCG00000042885	ENSSSCT00000076613	45005813	45006743	45006011;45006539;45005954;45006544;45005941;45006524	Distal Intergenic	2.63345	2.67375	2.75481	0.41124	0.3554	0.30996	2.90466	1.40E-06
19	ENSSSCG00000012545	ENSSSCT00000054771	85490479	85490707	85490585	Intron (ENSSSCT00000054771/ENSSSCG00000012545, intron 1 of 9)	0.42475	0.621	0.41553	0.12516	0.03554	0.03444	2.90465	0.0129295
14	ENSSSCG00000010449	ENSSSCT00000059476	101138865	101139645	101139214;101139223;101139245;101139238;101139378	Intron (ENSSSCT00000011436/ENSSSCG00000010450, intron 9 of 12)	7.8154	9.57375	8.43372	1.19796	0.95958	1.2915	2.90438	0.0036641
4	ENSSSCG00000006337	ENSSSCT00000085209	87722725	87723113	87722894;87722893;87722912	Intron (ENSSSCT00000085209/ENSSSCG00000006337, intron 8 of 8)	1.1893	1.2765	1.09269	0.1788	0.12439	0.1722	2.90408	0.00118157
17	ENSSSCG00000007484	ENSSSCT00000035317	54631501	54632234	54631718;54631939;54631697;54631917;54631726;54631954	Promoter (<=1kb)	6.25232	8.12475	6.18678	0.7152	1.11951	0.91266	2.90399	0.00941553
10	ENSSSCG00000051428	ENSSSCT00000087903	65559451	65559914	65559634;65559649;65559648	Promoter (<=1kb)	2.76937	3.726	3.10878	0.42912	0.33763	0.5166	2.90374	0.00832427
13	ENSSSCG00000011811	ENSSSCT00000071984	126003301	126003558	126003413;126003433;126003444	Intron (ENSSSCT00000060974/ENSSSCG00000011811, intron 3 of 12)	1.32522	1.3455	1.01574	0.1788	0.12439	0.18942	2.90372	0.00812868
1	ENSSSCG00000039049	ENSSSCT00000046954	27499308	27499754	27499542;27499518;27499601	Exon (ENSSSCT00000025418/ENSSSCG00000026041, exon 7 of 29)	1.13833	1.56975	1.2312	0.0894	0.21324	0.22386	2.90343	0.00784477
5	ENSSSCG00000020353	ENSSSCT00000021948	52973263	52973734	52973429;52973485;52973483	Distal Intergenic	1.59706	1.3455	1.40049	0.19668	0.15993	0.22386	2.90342	0.00239105
13	ENSSSCG00000020906	ENSSSCT00000012865	111024714	111025210	111025061;111025057;111025062	5' UTR	1.20629	1.449	1.67751	0.07152	0.26655	0.24108	2.90329	0.00471993
6	ENSSSCG00000026461	ENSSSCT00000028221	13555100	13555703	13555192;13555438;13555454;13555466	Intron (ENSSSCT00000062222/ENSSSCG00000025323, intron 12 of 26)	1.54609	1.3455	1.18503	0.10728	0.23101	0.20664	2.90323	0.00375445
7	ENSSSCG00000042629	ENSSSCT00000088440	4204003	4204677	4204232;4204227;4204223	Distal Intergenic	6.13339	7.05525	5.67891	1.03704	0.69303	0.79212	2.90316	0.00360629
1	ENSSSCG00000031534	ENSSSCT00000054403	90961957	90962769	90962474;90962430;90962445	Distal Intergenic	2.34462	3.77775	2.57013	0.30396	0.46202	0.39606	2.90311	0.0289121
1	ENSSSCG00000036219	ENSSSCT00000040219	136405459	136405759	136405593	Distal Intergenic	0.42475	0.56925	0.72333	0.12516	0.03554	0.06888	2.9031	0.0214105
2	ENSSSCG00000043892	ENSSSCT00000075320	44635064	44635648	44635445;44635392;44635471	Promoter (<=1kb)	2.10676	2.3805	1.70829	0.32184	0.23101	0.27552	2.90289	0.0106303
7	ENSSSCG00000002505	ENSSSCT00000061740	117699293	117699756	117699517;117699469;117699503	Intron (ENSSSCT00000002783/ENSSSCG00000002505, intron 6 of 22)	1.83492	1.22475	1.10808	0.03576	0.15993	0.36162	2.90272	0.0206968
5	ENSSSCG00000000857	ENSSSCT00000083279	81819563	81820009	81819822;81819771;81819833	Intron (ENSSSCT00000035024/ENSSSCG00000000857, intron 3 of 5)	1.58007	1.81125	1.60056	0.19668	0.19547	0.27552	2.90238	0.000976491
6	ENSSSCG00000032648	ENSSSCT00000049220	31796276	31796590	31796361;31796481	Intron (ENSSSCT00000057336/ENSSSCG00000032648, intron 3 of 22)	0.90047	0.7935	0.81567	0.14304	0.10662	0.0861	2.90198	0.000295414
2	ENSSSCG00000045855	ENSSSCT00000089792	128249678	128251103	128249935;128250099;128250382;128250754;128250089;128250516;128250728;128250460;128250752	Distal Intergenic	4.34944	5.53725	4.87863	0.76884	0.62195	0.58548	2.90136	0.00542527
12	ENSSSCG00000044203	ENSSSCT00000077638	43807305	43807998	43807463;43807476;43807884;43807595	Distal Intergenic	2.24268	2.36325	2.13921	0.447	0.26655	0.18942	2.9011	5.01E-05
3	ENSSSCG00000008024	ENSSSCT00000083670	40400215	40400452	40400340;40400339	Promoter (<=1kb)	1.12134	1.3455	1.0773	0.12516	0.15993	0.18942	2.90093	0.00476551
14	ENSSSCG00000009775	ENSSSCT00000010717	29639409	29639925	29639591;29639597;29639602	Intron (ENSSSCT00000010717/ENSSSCG00000009775, intron 3 of 3)	2.68442	3.657	3.078	0.2682	0.39094	0.6027	2.90011	0.00582998
5	ENSSSCG00000044200	ENSSSCT00000067787	90085545	90086270	90085641;90086074;90086068;90086061	Intron (ENSSSCT00000067787/ENSSSCG00000044200, intron 1 of 1)	3.12616	3.381	2.97027	0.39336	0.49756	0.37884	2.89994	0.000836533
11	ENSSSCG00000045691	ENSSSCT00000076887	2004955	2005602	2005310;2005282;2005281;2005331;2005322;2005440	Intron (ENSSSCT00000073560/ENSSSCG00000044350, intron 3 of 3)	5.9465	7.9005	7.17174	0.84036	1.01289	0.96432	2.89915	0.00830831
2	ENSSSCG00000014190	ENSSSCT00000015504	113581068	113581479	113581256;113581252;113581280	Distal Intergenic	0.96843	1.4145	1.03113	0.10728	0.19547	0.15498	2.89892	0.0168706
9	ENSSSCG00000015617	ENSSSCT00000033526	133291244	133291578	133291395;133291408;133291458	Distal Intergenic	1.83492	2.3115	1.64673	0.3576	0.19547	0.22386	2.89849	0.0101094
3	ENSSSCG00000042398	ENSSSCT00000087090	58816933	58817571	58817294;58817341;58817325	Distal Intergenic	2.82034	3.519	2.43162	0.2682	0.40871	0.49938	2.89849	0.0125445
8	ENSSSCG00000009128	ENSSSCT00000009996	110545205	110545656	110545370;110545406;110545461	Distal Intergenic	1.29124	1.22475	1.18503	0.2682	0.14216	0.0861	2.89817	0.000295292
16	ENSSSCG00000016888	ENSSSCT00000084281	32479027	32479814	32479403;32479462;32479441	Distal Intergenic	6.33727	7.245	6.47919	0.94764	0.69303	1.05042	2.89816	0.000780906
6	ENSSSCG00000003018	ENSSSCT00000003352	49547090	49547508	49547277;49547271;49547256	Promoter (1-2kb)	3.49994	5.15775	3.8475	0.42912	0.83519	0.41328	2.89806	0.0139735
18	ENSSSCG00000016618	ENSSSCT00000041810	25919274	25919605	25919374;25919420;25919433	Intron (ENSSSCT00000041810/ENSSSCG00000016618, intron 2 of 22)	1.56308	1.32825	1.29276	0.1788	0.12439	0.2583	2.89758	0.00138328
5	ENSSSCG00000047533	ENSSSCT00000067317	95070259	95070793	95070356;95070664;95070370;95070392;95070589	Distal Intergenic	1.1893	1.0695	1.03113	0.1788	0.14216	0.12054	2.89757	0.000932685
13	ENSSSCG00000038062	ENSSSCT00000070236	179730447	179731208	179730887;179730867;179730948	Distal Intergenic	2.19171	2.70825	1.80063	0.37548	0.23101	0.29274	2.89753	0.0160742
2	ENSSSCG00000048403	ENSSSCT00000084322	132912395	132913117	132912483;132912873;132912548;132912883;132912882	Distal Intergenic	2.24268	2.08725	2.37006	0.28608	0.33763	0.27552	2.8974	0.00109835
1	ENSSSCG00000034069	ENSSSCT00000087215	147947025	147947527	147947299;147947301;147947283	Intron (ENSSSCT00000049397/ENSSSCG00000034069, intron 1 of 3)	2.70141	3.01875	2.03148	0.39336	0.31986	0.32718	2.89736	0.0160147
1	ENSSSCG00000004521	ENSSSCT00000004993	100326158	100327249	100326426;100326527;100326824;100327083;100326530;100327105;100327104	Distal Intergenic	5.21593	5.934	4.74012	0.84036	0.58641	0.70602	2.89731	0.00423311
5	ENSSSCG00000000602	ENSSSCT00000000647	57329789	57330452	57330091;57329988;57330010	Distal Intergenic	2.93927	3.60525	2.89332	0.2682	0.55087	0.44772	2.89728	0.00336422
1	ENSSSCG00000040317	ENSSSCT00000085693	7665575	7666195	7665928;7665920;7665945	Intron (ENSSSCT00000039602/ENSSSCG00000040317, intron 1 of 3)	4.33245	5.15775	4.67856	0.51852	0.74634	0.63714	2.89712	0.00194293
8	ENSSSCG00000008741	ENSSSCT00000009563	11177902	11178368	11178173;11178141;11178188	Distal Intergenic	2.59947	2.53575	2.21616	0.32184	0.3554	0.30996	2.8966	0.00280324
11	ENSSSCG00000049660	ENSSSCT00000085475	15050742	15051189	15050910;15050898;15050881;15051058	Distal Intergenic	3.41499	4.57125	3.43197	0.3576	0.72857	0.44772	2.89607	0.00881799
4	ENSSSCG00000006887	ENSSSCT00000038549	122485723	122486195	122485900;122486017;122485972	Distal Intergenic	2.00482	2.2425	1.90836	0.30396	0.21324	0.30996	2.89568	0.00147841
11	ENSSSCG00000046743	ENSSSCT00000077448	10026180	10026383	10026284	Intron (ENSSSCT00000040594/ENSSSCG00000038414, intron 1 of 5)	0.96843	0.9315	0.83106	0.07152	0.08885	0.20664	2.89553	0.000183536
14	ENSSSCG00000048132	ENSSSCT00000089083	98538533	98539230	98538978;98538975;98538978	Intron (ENSSSCT00000053831/ENSSSCG00000010429, intron 2 of 17)	1.91987	3.036	2.38545	0.3576	0.30209	0.32718	2.89511	0.0223383
15	ENSSSCG00000027669	ENSSSCT00000024203	120067498	120067809	120067625;120067648;120067641	Intron (ENSSSCT00000024203/ENSSSCG00000027669, intron 2 of 34)	1.85191	2.19075	2.0007	0.3576	0.23101	0.22386	2.89496	0.000807965
16	ENSSSCG00000041934	ENSSSCT00000091414	50702521	50702955	50702677;50702706;50702733	Intron (ENSSSCT00000079538/ENSSSCG00000043931, intron 2 of 4)	1.12134	1.6215	1.33893	0.30396	0.12439	0.12054	2.89461	0.00717516
5	ENSSSCG00000049332	ENSSSCT00000080461	19800519	19801195	19800701;19801047;19800683;19801031;19800697;19801052	Distal Intergenic	2.44656	3.08775	2.07765	0.37548	0.3554	0.29274	2.89459	0.0170231
9	ENSSSCG00000049397	ENSSSCT00000071860	123553871	123554287	123554042;123554120;123554149	Promoter (1-2kb)	1.08736	1.725	1.3851	0.12516	0.28432	0.15498	2.89457	0.0170929
14	ENSSSCG00000034269	ENSSSCT00000055546	123454314	123454626	123454433;123454477;123454456	Intron (ENSSSCT00000037642/ENSSSCG00000010638, intron 4 of 12)	1.97084	2.07	1.81602	0.21456	0.15993	0.41328	2.89428	9.40E-05
19	ENSSSCG00000012269	ENSSSCT00000036275	41838015	41838338	41838172;41838170;41838196	Promoter (<=1kb)	2.36161	2.88075	2.21616	0.32184	0.31986	0.36162	2.89411	0.00844347
7	ENSSSCG00000002279	ENSSSCT00000002537	89003127	89003716	89003369;89003351;89003391	3' UTR	1.68201	1.794	1.24659	0.1788	0.28432	0.1722	2.89403	0.011753
9	ENSSSCG00000038516	ENSSSCT00000053008	123582677	123583099	123582830;123582865;123582947	Intron (ENSSSCT00000090509/ENSSSCG00000050502, intron 8 of 8)	2.29365	2.6565	2.21616	0.2682	0.23101	0.46494	2.8939	0.000809305
12	ENSSSCG00000014178	ENSSSCT00000015490	54180369	54180790	54180681;54180669;54180644	Intron (ENSSSCT00000059342/ENSSSCG00000017993, intron 2 of 5)	1.90288	2.50125	1.60056	0.1788	0.30209	0.32718	2.89354	0.020023
1	ENSSSCG00000004489	ENSSSCT00000004960	92418225	92418476	92418351	Promoter (2-3kb)	1.71599	1.77675	1.46205	0.1788	0.19547	0.29274	2.89304	0.00184909
1	ENSSSCG00000005532	ENSSSCT00000006083	262353157	262353546	262353324;262353351;262353337	Promoter (<=1kb)	3.33004	4.623	3.5397	0.48276	0.46202	0.6027	2.89273	0.0134775
13	ENSSSCG00000041745	ENSSSCT00000084210	51433580	51434073	51433818;51433812;51433853	Promoter (1-2kb)	3.10917	3.84675	3.24729	0.42912	0.47979	0.46494	2.89273	0.00569414
6	ENSSSCG00000003690	ENSSSCT00000056736	102571914	102572619	102572219;102572221;102572578;102572258	Intron (ENSSSCT00000056736/ENSSSCG00000003690, intron 2 of 14)	1.88589	2.36325	1.49283	0.19668	0.26655	0.30996	2.89265	0.0208213
7	ENSSSCG00000042629	ENSSSCT00000088440	4209474	4209976	4209730;4209758;4209757	Distal Intergenic	2.49753	2.74275	2.98566	0.28608	0.40871	0.41328	2.89213	0.00185158
302	ENSSSCG00000038269	ENSSSCT00000076950	83005	83204	83142	Promoter (<=1kb)	0.3398	0.483	0.47709	0.03576	0.05331	0.0861	2.89156	0.00980153
6	ENSSSCG00000003839	ENSSSCT00000074181	155872478	155873075	155872740;155872790;155872715	Intron (ENSSSCT00000054751/ENSSSCG00000003839, intron 4 of 6)	3.9077	4.08825	3.00105	0.59004	0.44425	0.44772	2.89148	0.00991463
13	ENSSSCG00000011951	ENSSSCT00000013077	157272002	157273262	157272340;157272771;157272300;157272781;157272739;157272768;157272826	Promoter (<=1kb)	13.2352	14.0588	13.2354	2.12772	1.47491	1.85976	2.89136	1.22E-05
14	ENSSSCG00000010025	ENSSSCT00000060110	47952370	47953070	47952557;47952875;47952531;47952875;47952537;47952855	Intron (ENSSSCT00000010981/ENSSSCG00000010025, intron 2 of 7)	5.19894	6.0375	5.43267	0.73308	0.49756	1.01598	2.89135	0.000289552
19	ENSSSCG00000012111	ENSSSCT00000013246	7843828	7844051	7843944;7843946	Distal Intergenic	0.61164	0.81075	0.53865	0.0894	0.08885	0.0861	2.8911	0.0200373
1	ENSSSCG00000004587	ENSSSCT00000063902	112749487	112750028	112749745;112749708;112749705	Intron (ENSSSCT00000005066/ENSSSCG00000004587, intron 1 of 26)	3.95867	4.761	3.27807	0.39336	0.60418	0.61992	2.89096	0.0130659
9	ENSSSCG00000015566	ENSSSCT00000016956	125847905	125848303	125848093;125848090;125848113	Distal Intergenic	3.77178	4.623	3.46275	0.46488	0.47979	0.65436	2.89053	0.00856041
8	ENSSSCG00000026196	ENSSSCT00000082222	130221058	130222147	130221204;130221663;130221199;130221691;130221203;130221661	Promoter (<=1kb)	10.245	13.3688	10.8653	1.18008	1.49268	1.9803	2.88947	0.00652797
14	ENSSSCG00000050147	ENSSSCT00000081196	121177365	121177937	121177739;121177662;121177704	Intron (ENSSSCT00000025671/ENSSSCG00000010626, intron 1 of 19)	1.54609	1.91475	1.35432	0.12516	0.26655	0.2583	2.88905	0.0095332
18	ENSSSCG00000016538	ENSSSCT00000018008	14694459	14694906	14694677;14694666;14694664	Intron (ENSSSCT00000077521/ENSSSCG00000040608, intron 3 of 14)	1.88589	3.22575	2.6163	0.41124	0.39094	0.24108	2.88899	0.0270077
3	ENSSSCG00000043111	ENSSSCT00000082163	99657919	99658298	99658101;99658126;99658120	Distal Intergenic	0.88348	1.311	0.80028	0.0894	0.15993	0.15498	2.88891	0.0298296
15	ENSSSCG00000043788	ENSSSCT00000089443	63220166	63220704	63220535;63220520;63220525	Intron (ENSSSCT00000040801/ENSSSCG00000043788, intron 3 of 3)	1.699	2.08725	2.07765	0.2682	0.23101	0.29274	2.88838	0.00497076
6	ENSSSCG00000027989	ENSSSCT00000030152	44719171	44719514	44719354;44719375;44719360	Distal Intergenic	1.5291	1.50075	1.40049	0.12516	0.26655	0.20664	2.88836	2.32E-05
5	ENSSSCG00000034407	ENSSSCT00000054232	42488195	42488493	42488325;42488328;42488338	Distal Intergenic	1.30823	1.60425	1.64673	0.16092	0.23101	0.22386	2.88827	0.00492925
233	ENSSSCG00000033071	ENSSSCT00000044831	550042	550751	550181;550529;550492;550521	Intron (ENSSSCT00000044831/ENSSSCG00000033071, intron 1 of 14)	4.45138	5.05425	5.29416	0.55428	0.49756	0.9471	2.88827	0.00050511
14	ENSSSCG00000051258	ENSSSCT00000087891	30398735	30399031	30398875;30398892;30398887	Intron (ENSSSCT00000047921/ENSSSCG00000009793, intron 8 of 23)	1.29124	1.39725	1.12347	0.28608	0.15993	0.06888	2.8882	0.000543743
15	ENSSSCG00000037285	ENSSSCT00000045762	6188676	6189495	6189054;6189060;6189050;6189407	Distal Intergenic	3.72081	3.7605	3.5397	0.1788	0.60418	0.70602	2.88784	0.000690117
17	ENSSSCG00000032566	ENSSSCT00000057467	43875467	43875846	43875633;43875655;43875686	Intron (ENSSSCT00000040153/ENSSSCG00000032566, intron 2 of 3)	2.12375	2.3115	1.95453	0.25032	0.33763	0.27552	2.88755	0.00191883
5	ENSSSCG00000047959	ENSSSCT00000071238	91089248	91089941	91089644;91089589;91089621	Intron (ENSSSCT00000044658/ENSSSCG00000035790, intron 9 of 10)	2.00482	2.57025	2.07765	0.33972	0.26655	0.29274	2.88754	0.00776814
3	ENSSSCG00000008488	ENSSSCT00000054175	102424645	102424992	102424811;102424852;102424845	Promoter (<=1kb)	2.31064	2.43225	2.06226	0.3576	0.3554	0.20664	2.88749	0.000717918
8	ENSSSCG00000029227	ENSSSCT00000052909	12259546	12260121	12259757;12259770;12259788	Distal Intergenic	2.48054	3.15675	3.04722	0.10728	0.51533	0.55104	2.88744	0.00108375
7	ENSSSCG00000028877	ENSSSCT00000077443	91674267	91675161	91674361;91674653;91674660;91674373;91674692	Intron (ENSSSCT00000023246/ENSSSCG00000028877, intron 7 of 10)	3.87372	4.74375	3.89367	0.59004	0.51533	0.58548	2.88739	0.00597687
14	ENSSSCG00000010464	ENSSSCT00000011452	103225154	103225706	103225475;103225470;103225495	Distal Intergenic	2.24268	2.3805	2.27772	0.39336	0.1777	0.36162	2.88733	6.52E-05
2	ENSSSCG00000049927	ENSSSCT00000070859	97403602	97404057	97403859;97403809;97403824	Intron (ENSSSCT00000070859/ENSSSCG00000049927, intron 1 of 1)	1.13833	1.19025	1.0773	0.1788	0.19547	0.0861	2.88716	3.18E-05
14	ENSSSCG00000010757	ENSSSCT00000042984	138935527	138936109	138935956;138935931;138935922	Promoter (<=1kb)	2.7184	3.67425	3.12417	0.33972	0.55087	0.39606	2.88686	0.00757495
7	ENSSSCG00000002260	ENSSSCT00000032333	87890057	87890343	87890199	Promoter (<=1kb)	0.90047	1.46625	1.00035	0.07152	0.15993	0.22386	2.88657	0.0249751
1	ENSSSCG00000048720	ENSSSCT00000090368	172040570	172040848	172040682;172040744	Intron (ENSSSCT00000059729/ENSSSCG00000004990, intron 1 of 5)	0.73057	0.552	0.67716	0.10728	0.08885	0.06888	2.88654	0.00673009
12	ENSSSCG00000021018	ENSSSCT00000063941	22425007	22425400	22425215;22425231;22425259	Intron (ENSSSCT00000063481/ENSSSCG00000017492, intron 5 of 6)	1.88589	2.5875	1.64673	0.23244	0.31986	0.27552	2.88617	0.0239112
9	ENSSSCG00000030095	ENSSSCT00000031984	41741387	41742082	41741522;41741880;41741536;41741873;41741864;41741871	Intron (ENSSSCT00000064858/ENSSSCG00000030095, intron 4 of 7)	7.33968	9.2805	7.80273	0.78672	1.20836	1.30872	2.88604	0.00434806
1	ENSSSCG00000047337	ENSSSCT00000076587	8174008	8174352	8174192;8174178;8174225	Intron (ENSSSCT00000076587/ENSSSCG00000047337, intron 2 of 4)	1.34221	1.60425	0.83106	0.10728	0.24878	0.15498	2.88593	0.0370929
9	ENSSSCG00000015444	ENSSSCT00000067548	107792626	107793176	107792992;107793015;107793019	Distal Intergenic	1.76696	2.08725	1.36971	0.23244	0.30209	0.1722	2.8859	0.0160315
2	ENSSSCG00000014222	ENSSSCT00000015540	120189683	120190156	120189919;120189919;120189931	Intron (ENSSSCT00000077876/ENSSSCG00000014221, intron 18 of 18)	4.28148	4.485	4.52466	0.66156	0.56864	0.56826	2.88563	5.83E-05
6	ENSSSCG00000003898	ENSSSCT00000061590	164896193	164897041	164896832;164896324;164896829;164896351;164896796	5' UTR	4.68924	5.6235	4.7709	0.64368	0.63972	0.75768	2.88558	0.00416493
12	ENSSSCG00000017265	ENSSSCT00000018794	12280059	12280684	12280191;12280483;12280481;12280165;12280494	Distal Intergenic	4.85914	4.2435	3.89367	0.51852	0.56864	0.67158	2.88549	0.00474824
5	ENSSSCG00000000623	ENSSSCT00000000669	60561712	60562284	60562048;60562045;60562059	Intron (ENSSSCT00000051075/ENSSSCG00000024152, intron 4 of 8)	4.7572	6.08925	5.50962	0.69732	0.60418	0.91266	2.88499	0.00467415
19	ENSSSCG00000012633	ENSSSCT00000044681	97297404	97297720	97297535;97297604;97297617	Promoter (2-3kb)	0.79853	1.0005	0.67716	0.14304	0.08885	0.10332	2.88498	0.0148992
8	ENSSSCG00000026129	ENSSSCT00000050951	60695923	60696179	60696028;60696060	Intron (ENSSSCT00000050951/ENSSSCG00000026129, intron 10 of 20)	0.49271	0.897	0.55404	0.07152	0.07108	0.12054	2.88494	0.0448133
3	ENSSSCG00000047239	ENSSSCT00000090417	33813356	33813722	33813512;33813525;33813507	Downstream (1-2kb)	1.27425	1.8975	1.64673	0.23244	0.21324	0.20664	2.88493	0.0164361
1	ENSSSCG00000004218	ENSSSCT00000065461	35999624	36000257	36000064;36000056;36000040	Intron (ENSSSCT00000065461/ENSSSCG00000004218, intron 4 of 4)	1.95385	2.1045	2.03148	0.23244	0.21324	0.37884	2.88478	1.77E-05
8	ENSSSCG00000049857	ENSSSCT00000080607	29244058	29244790	29244339;29244308;29244334;29244361	Distal Intergenic	5.36884	5.658	4.81707	0.85824	0.40871	0.87822	2.88476	0.000298588
1	ENSSSCG00000005041	ENSSSCT00000067048	182646390	182646869	182646569;182646663;182646652	Distal Intergenic	2.27666	2.346	1.92375	0.41124	0.33763	0.13776	2.8843	0.000670418
7	ENSSSCG00000001042	ENSSSCT00000001136	7524322	7525151	7524418;7524730;7524714;7524733	Exon (ENSSSCT00000001136/ENSSSCG00000001042, exon 5 of 15)	3.65285	3.88125	3.66282	0.6258	0.40871	0.48216	2.88412	6.39E-06
10	ENSSSCG00000044272	ENSSSCT00000077824	65830931	65831633	65831314;65831323;65831308	Intron (ENSSSCT00000077824/ENSSSCG00000044272, intron 1 of 2)	4.68924	4.968	4.12452	0.447	0.81742	0.6027	2.88387	0.00113056
4	ENSSSCG00000006727	ENSSSCT00000007369	102852729	102853091	102852902;102852923;102852934	Intron (ENSSSCT00000007369/ENSSSCG00000006727, intron 15 of 27)	1.22328	1.2765	0.73872	0.0894	0.15993	0.18942	2.88385	0.0289615
13	ENSSSCG00000011703	ENSSSCT00000012813	89779921	89781013	89780226;89780638;89780304;89780305;89780638	Intron (ENSSSCT00000012814/ENSSSCG00000011704, intron 3 of 7)	5.84456	6.77925	5.8482	1.01916	0.65749	0.82656	2.88349	0.00149818
7	ENSSSCG00000001592	ENSSSCT00000001772	34694546	34695155	34694876;34694825;34694880	Distal Intergenic	2.99024	3.657	2.69325	0.39336	0.37317	0.49938	2.88332	0.00995937
14	ENSSSCG00000036758	ENSSSCT00000059975	126901878	126902116	126901983;126901988;126901988	Promoter (2-3kb)	0.98542	1.19025	1.0773	0.1788	0.12439	0.13776	2.88307	0.00230366
7	ENSSSCG00000001536	ENSSSCT00000065256	31075267	31076048	31075524;31075907;31075509;31075493;31075937	Intron (ENSSSCT00000085086/ENSSSCG00000001535, intron 3 of 11)	2.5485	3.43275	3.10878	0.39336	0.40871	0.4305	2.88262	0.00948988
1	ENSSSCG00000042942	ENSSSCT00000067575	34179092	34179533	34179330;34179334;34179335	Intron (ENSSSCT00000048337/ENSSSCG00000004207, intron 3 of 62)	1.22328	1.8285	1.09269	0.1788	0.14216	0.24108	2.88244	0.0324358
4	ENSSSCG00000006857	ENSSSCT00000087985	115601145	115601791	115601379;115601389;115601631;115601397;115601620	Intron (ENSSSCT00000050349/ENSSSCG00000006857, intron 7 of 41)	2.19171	2.46675	2.35467	0.3576	0.26655	0.32718	2.88204	0.000581279
11	ENSSSCG00000009513	ENSSSCT00000082286	67666135	67666941	67666599;67666635;67666615	Intron (ENSSSCT00000082286/ENSSSCG00000009513, intron 16 of 20)	3.82275	4.6575	4.4631	0.32184	0.7108	0.72324	2.88194	0.000933223
13	ENSSSCG00000011579	ENSSSCT00000038744	68318242	68318865	68318571;68318523;68318545	Intron (ENSSSCT00000037011/ENSSSCG00000011579, intron 1 of 7)	2.44656	2.39775	2.13921	0.2682	0.24878	0.4305	2.88179	0.000210236
7	ENSSSCG00000043465	ENSSSCT00000002287	76334070	76334637	76334228;76334254;76334326	Promoter (1-2kb)	1.46114	1.91475	1.70829	0.30396	0.23101	0.15498	2.88145	0.00432074
5	ENSSSCG00000024219	ENSSSCT00000028356	66049351	66050020	66049579;66049564;66049550	Intron (ENSSSCT00000028356/ENSSSCG00000024219, intron 4 of 5)	3.63586	4.01925	3.89367	0.57216	0.44425	0.55104	2.88125	0.000364967
10	ENSSSCG00000010826	ENSSSCT00000086767	10156107	10156791	10156435;10156588;10156465	Promoter (<=1kb)	3.2281	4.15725	2.72403	0.32184	0.55087	0.49938	2.88125	0.017968
3	ENSSSCG00000048675	ENSSSCT00000068186	75272803	75273341	75273150;75273122;75273135	Distal Intergenic	2.48054	2.74275	1.89297	0.37548	0.15993	0.4305	2.88116	0.00908242
1	ENSSSCG00000041383	ENSSSCT00000083686	159043854	159045311	159043958;159043954;159044226;159044832;159044863;159045201;159044773	Intron (ENSSSCT00000062385/ENSSSCG00000039179, intron 1 of 3)	5.04603	6.46875	4.90941	0.46488	0.83519	0.92988	2.88074	0.00720711
15	ENSSSCG00000035195	ENSSSCT00000044365	13789703	13791371	13790009;13790471;13790939;13791243;13790028;13790460;13790910;13791236;13790020;13790469;13790951;13791220;13790514	Distal Intergenic	10.9246	12.1785	11.0962	1.39464	1.49268	1.75644	2.8806	0.000804369
10	ENSSSCG00000011133	ENSSSCT00000040259	64858701	64859095	64858872;64858915;64858904	Promoter (<=1kb)	1.91987	2.415	2.0007	0.2682	0.21324	0.37884	2.8806	0.0038523
15	ENSSSCG00000022011	ENSSSCT00000022256	941045	941562	941171;941491	Promoter (<=1kb)	1.42716	1.656	1.86219	0.37548	0.10662	0.18942	2.88057	0.00144743
14	ENSSSCG00000010089	ENSSSCT00000011050	50335372	50336014	50335614;50335600;50335646	Distal Intergenic	3.0582	3.77775	3.40119	0.37548	0.51533	0.49938	2.88046	0.0036158
16	ENSSSCG00000016857	ENSSSCT00000062090	24731059	24731381	24731211;24731237;24731205	Intron (ENSSSCT00000062090/ENSSSCG00000016857, intron 1 of 13)	2.07278	2.77725	1.64673	0.3576	0.26655	0.2583	2.88013	0.0286918
9	ENSSSCG00000014921	ENSSSCT00000044412	20500718	20500934	20500819;20500833	Intron (ENSSSCT00000081843/ENSSSCG00000014920, intron 6 of 19)	1.37619	1.4145	1.46205	0.10728	0.1777	0.29274	2.87995	0.000377462
14	ENSSSCG00000009825	ENSSSCT00000010768	31914492	31915049	31914784;31914776;31914785	Intron (ENSSSCT00000010768/ENSSSCG00000009825, intron 3 of 5)	4.16255	5.796	4.27842	0.66156	0.51533	0.75768	2.87956	0.0147841
8	ENSSSCG00000032749	ENSSSCT00000052546	89399254	89399875	89399430;89399408;89399766;89399406	Distal Intergenic	1.03639	1.8975	1.47744	0.23244	0.1777	0.18942	2.87924	0.0357032
16	ENSSSCG00000016832	ENSSSCT00000086687	21287535	21288419	21287671;21288216;21288106;21288225	Distal Intergenic	2.65044	2.76	2.63169	0.28608	0.47979	0.32718	2.87922	1.71E-05
3	ENSSSCG00000008459	ENSSSCT00000009261	96922415	96922895	96922656;96922605;96922688	Exon (ENSSSCT00000009261/ENSSSCG00000008459, exon 23 of 23)	3.65285	4.29525	3.5397	0.48276	0.3554	0.72324	2.87919	0.00143143
8	ENSSSCG00000039003	ENSSSCT00000030181	10512149	10513093	10512544;10512518;10512541	Distal Intergenic	3.04121	3.29475	3.10878	0.41124	0.37317	0.49938	2.8791	8.13E-05
5	ENSSSCG00000036177	ENSSSCT00000063605	35341194	35342272	35341364;35341975;35342000;35342037	Distal Intergenic	2.31064	2.1045	1.92375	0.32184	0.19547	0.3444	2.87896	0.00116821
6	ENSSSCG00000025652	ENSSSCT00000058692	18173457	18174370	18173876;18173890;18173942	Distal Intergenic	4.60429	4.50225	4.37076	0.64368	0.56864	0.61992	2.87885	8.33E-05
14	ENSSSCG00000044047	ENSSSCT00000071838	10147887	10149043	10148075;10148754;10148100;10148744;10148052;10148089;10148760	Distal Intergenic	8.27413	10.4018	8.63379	1.1622	1.19059	1.36038	2.87869	0.00653879
12	ENSSSCG00000017340	ENSSSCT00000018876	18367815	18368014	18367909	Distal Intergenic	0.57766	0.828	0.67716	0.0894	0.14216	0.05166	2.87854	0.00813602
4	ENSSSCG00000043078	ENSSSCT00000068652	14849338	14850116	14849397;14849730;14849698;14849717	Distal Intergenic	3.46596	4.209	3.33963	0.50064	0.51533	0.48216	2.87818	0.00717336
13	ENSSSCG00000025107	ENSSSCT00000086652	138175260	138175981	138175393;138175806;138175424;138175441;138175812;138175819	Exon (ENSSSCT00000069891/ENSSSCG00000025107, exon 3 of 4)	2.34462	2.2425	2.12382	0.32184	0.1777	0.41328	2.87811	3.39E-05
7	ENSSSCG00000001564	ENSSSCT00000001743	32278238	32278846	32278562;32278534;32278561	Distal Intergenic	4.63827	5.5545	4.18608	0.60792	0.7108	0.63714	2.87807	0.00901182
[truncated: 54,376 more rows]
