# Supplementary material for: Integration of ATAC-Seq and RNA-Seq Reveals VDR–SELENBP1 Axis Promotes Adipogenesis of Porcine Intramuscular Preadipocytes
Source: Int J Mol Sci. 2024 Nov 22;25(23):12528. doi: 10.3390/ijms252312528 (PMC11641700; doi:10.3390/ijms252312528)
Supplement: Supplementary file 1 [file ijms-25-12528-s001.zip › Table S10.xls]

## Sheet: Sheet1
Table S10. List of oligoes used in this study
Primer name	Sequence (5ʹ-3ʹ)
PPARγ-qPCR-F	AGAGTATGCCAAGAACATCC
PPARγ-qPCR-R	AGGTCGCTGTCATCTAATTC
C/EBPα-qPCR-F	CTCACCGCTCCGATTCCTAC
C/EBPα-qPCR-R	AAGCCCCAAGTCCCTGTGTT
PLIN1-qPCR-F	CCCTGGTGGCGTCTGTATG
PLIN1-qPCR-R	GGAGGCGGGTGGAGATTGT
ADIPOQ-qPCR-F	ATGTCTACCGTTCAGCATTCA
ADIPOQ-qPCR-R	GAGTACAGCCTTGTCCTTCTTG
SELENBP1-qPCR-F	AGAATGAGGGAGGTACTTGGTCG
SELENBP1-qPCR-R	GGATGTCAGTGATGAGGCTTGG
VDR-qPCR-F	ACCCTTCTGTGACCCTGGAC
VDR-qPCR-R	TGACCTCGATGGCACTTGAC
FASN-qPCR-F	GACCTTTCCAACAACCACGC
FASN-qPCR-R	CCTGGATGACCACTTTGCCT
DGAT2-qPCR-F	CTGTGCTCTACTTCACCTGGCT
DGAT2-qPCR-R	CTGGATGGGAAAGTAGTCTCGG
FABP4-qPCR-F	AAATACTGAGATTGCCTTCA
FABP4-qPCR-R	ACATTCCACCACCAACTTAT
CIDEC-qPCR-F	GACAAGCCTTTCTTTCTGG
CIDEC-qPCR-R	AAGTCCTGTGGGTTCACCT
PPARA-qPCR-F	TCAAGAGCCTGAGGAAACCC
PPARA-qPCR-R	CAAATGATAGCAGCCACAAAGA
MGLL-qPCR-F	CCCCACAGAGTGTCCCATACC
MGLL-qPCR-R	AGCATCCGAGCCAGCTCCTC
LIPE-qPCR-F	GGTGTCTTTGCGGGTATTCGG
LIPE-qPCR-R	GGAGGCCACGTAGCGTGATTT
PNPLA2-qPCR-F	CACCCTGTCCAACCTGCTGC
PNPLA2-qPCR-R	CTGCCTGTCTGCTCCTTTATCCA
β-actin-qPCR-F	CTGGCACCACACCTTCTACAA
β-actin-qPCR-R	GTGTTGAAGGTCTCGAACATGAT
ChIP-F	ACCAGGCAGGGAGGCAGTAT
ChIP-R	AGTCCAAACCAGGACGAAGG
SELENBP1-promoter-1650-F	TCTCTATCGATAGGTACCCTGGGACAGAAGGGAGAAGG
SELENBP1-promoter-1266-F	TCTCTATCGATAGGTACCGGAGTTTGGGTCTGGTTGGA
SELENBP1-promoter-759-F	TCTCTATCGATAGGTACCGCATCCAAGGACCTACACCA
SELENBP1-promoter-636-F	TCTCTATCGATAGGTACCAGGCACTCCTGCTTTGCA
SELENBP1-promoter-302-F	TCTCTATCGATAGGTACCTTAGGCAAACGAAGAGGG
SELENBP1-promoter-59-F	TCTCTATCGATAGGTACCACTCCACTCCGGGATTTCTT
SELENBP1-promoter-(-5)-R	AGTACCGGAATGCCAAGCTTGGACGAAGGGCTGAGGAATA
Note: F was upstream primer. R was downstream primer. The red part represents the homologous arm sequence.
