# Supplementary material for: Integration of ATAC-Seq and RNA-Seq Reveals VDR–SELENBP1 Axis Promotes Adipogenesis of Porcine Intramuscular Preadipocytes
Source: Int J Mol Sci. 2024 Nov 22;25(23):12528. doi: 10.3390/ijms252312528 (PMC11641700; doi:10.3390/ijms252312528)
Supplement: Supplementary file 1 [file ijms-25-12528-s001.zip › Table S2.xls]

Table S2. GO terms analysis of differential peaks
GO_accession	Description	Term_type	pValue	Count
GO:0005622	intracellular	cellular_component	1.36E-200	7905
GO:0044424	intracellular part	cellular_component	1.36E-200	7905
GO:0043229	intracellular organelle	cellular_component	5.38E-172	6902
GO:0043226	organelle	cellular_component	1.89E-166	7058
GO:0043227	membrane-bounded organelle	cellular_component	7.85E-166	6171
GO:0043231	intracellular membrane-bounded organelle	cellular_component	1.09E-160	5813
GO:0005623	cell	cellular_component	6.54E-142	8828
GO:0044464	cell part	cellular_component	6.54E-142	8828
GO:0005737	cytoplasm	cellular_component	7.89E-134	5774
GO:0044237	cellular metabolic process	biological_process	2.40E-130	6284
GO:0044446	intracellular organelle part	cellular_component	3.34E-123	4788
GO:0008152	metabolic process	biological_process	1.22E-118	6903
GO:0044422	organelle part	cellular_component	3.76E-117	4936
GO:0071704	organic substance metabolic process	biological_process	5.95E-115	6562
GO:0044444	cytoplasmic part	cellular_component	7.23E-113	4829
GO:0044238	primary metabolic process	biological_process	1.06E-109	6287
GO:0005634	nucleus	cellular_component	1.48E-108	3954
GO:0044428	nuclear part	cellular_component	8.13E-104	2974
GO:0031974	membrane-enclosed lumen	cellular_component	1.49E-102	2924
GO:0043233	organelle lumen	cellular_component	1.49E-102	2924
GO:0070013	intracellular organelle lumen	cellular_component	1.49E-102	2924
GO:0006807	nitrogen compound metabolic process	biological_process	4.47E-101	5952
GO:0005488	binding	molecular_function	2.44E-97	8347
GO:0031981	nuclear lumen	cellular_component	5.34E-96	2728
GO:0044260	cellular macromolecule metabolic process	biological_process	1.51E-95	4841
GO:0043170	macromolecule metabolic process	biological_process	2.10E-95	5579
GO:0005654	nucleoplasm	cellular_component	7.94E-89	2468
GO:0005515	protein binding	molecular_function	2.16E-81	5565
GO:0019222	regulation of metabolic process	biological_process	8.00E-74	3743
GO:0044267	cellular protein metabolic process	biological_process	1.80E-71	2985
GO:0009058	biosynthetic process	biological_process	3.39E-71	3489
GO:1901576	organic substance biosynthetic process	biological_process	2.83E-70	3434
GO:0060255	regulation of macromolecule metabolic process	biological_process	1.48E-69	3464
GO:0048518	positive regulation of biological process	biological_process	4.23E-69	3448
GO:0031323	regulation of cellular metabolic process	biological_process	5.86E-69	3496
GO:0044249	cellular biosynthetic process	biological_process	6.94E-69	3392
GO:0080090	regulation of primary metabolic process	biological_process	2.22E-68	3398
GO:0048522	positive regulation of cellular process	biological_process	9.96E-68	3042
GO:1901564	organonitrogen compound metabolic process	biological_process	2.66E-67	3951
GO:0071840	cellular component organization or biogenesis	biological_process	2.93E-67	3512
GO:0034641	cellular nitrogen compound metabolic process	biological_process	7.46E-67	3811
GO:0016043	cellular component organization	biological_process	5.27E-66	3426
GO:0051171	regulation of nitrogen compound metabolic process	biological_process	9.64E-66	3318
GO:0010467	gene expression	biological_process	9.59E-64	3243
GO:0005829	cytosol	cellular_component	1.17E-63	2105
GO:0019538	protein metabolic process	biological_process	3.47E-60	3386
GO:0048523	negative regulation of cellular process	biological_process	1.27E-59	2692
GO:0048519	negative regulation of biological process	biological_process	2.64E-59	2972
GO:0044271	cellular nitrogen compound biosynthetic process	biological_process	4.06E-59	2860
GO:0032991	protein-containing complex	cellular_component	2.03E-58	3183
GO:0009059	macromolecule biosynthetic process	biological_process	1.42E-57	2869
GO:0034645	cellular macromolecule biosynthetic process	biological_process	2.50E-57	2847
GO:1901360	organic cyclic compound metabolic process	biological_process	1.96E-56	3492
GO:0046483	heterocycle metabolic process	biological_process	1.71E-55	3369
GO:0006464	cellular protein modification process	biological_process	1.19E-54	2329
GO:0036211	protein modification process	biological_process	1.19E-54	2329
GO:0043412	macromolecule modification	biological_process	4.76E-54	2434
GO:0006139	nucleobase-containing compound metabolic process	biological_process	2.04E-53	3288
GO:0006725	cellular aromatic compound metabolic process	biological_process	3.46E-53	3390
GO:0009893	positive regulation of metabolic process	biological_process	1.33E-51	2074
GO:0006996	organelle organization	biological_process	3.27E-50	2166
GO:0043232	intracellular non-membrane-bounded organelle	cellular_component	6.22E-50	2532
GO:0010468	regulation of gene expression	biological_process	8.80E-50	2536
GO:0043228	non-membrane-bounded organelle	cellular_component	1.12E-49	2532
GO:0031325	positive regulation of cellular metabolic process	biological_process	3.93E-49	1917
GO:0090304	nucleic acid metabolic process	biological_process	4.68E-49	2976
GO:0010604	positive regulation of macromolecule metabolic process	biological_process	6.98E-49	1918
GO:0051173	positive regulation of nitrogen compound metabolic process	biological_process	9.15E-48	1825
GO:1901362	organic cyclic compound biosynthetic process	biological_process	3.00E-47	2483
GO:0018130	heterocycle biosynthetic process	biological_process	1.97E-46	2423
GO:0019438	aromatic compound biosynthetic process	biological_process	3.01E-46	2422
GO:0016070	RNA metabolic process	biological_process	4.79E-46	2641
GO:0019899	enzyme binding	molecular_function	6.26E-46	1324
GO:0034654	nucleobase-containing compound biosynthetic process	biological_process	3.77E-45	2376
GO:0010556	regulation of macromolecule biosynthetic process	biological_process	3.99E-45	2260
GO:0009889	regulation of biosynthetic process	biological_process	4.16E-45	2367
GO:2000112	regulation of cellular macromolecule biosynthetic process	biological_process	7.50E-45	2241
GO:0031326	regulation of cellular biosynthetic process	biological_process	8.25E-45	2337
GO:0051179	localization	biological_process	1.19E-43	3479
GO:0019219	regulation of nucleobase-containing compound metabolic process	biological_process	1.65E-42	2331
GO:0012505	endomembrane system	cellular_component	2.45E-42	1958
GO:0048583	regulation of response to stimulus	biological_process	4.60E-42	2205
GO:0010646	regulation of cell communication	biological_process	6.39E-41	1874
GO:0023051	regulation of signaling	biological_process	6.65E-41	1891
GO:0032502	developmental process	biological_process	1.99E-40	3140
GO:0051246	regulation of protein metabolic process	biological_process	4.52E-40	1538
GO:0051252	regulation of RNA metabolic process	biological_process	1.10E-39	2148
GO:0006793	phosphorus metabolic process	biological_process	2.19E-39	1906
GO:0032774	RNA biosynthetic process	biological_process	2.97E-39	2105
GO:0097159	organic cyclic compound binding	molecular_function	5.86E-39	3328
GO:0006796	phosphate-containing compound metabolic process	biological_process	6.27E-39	1895
GO:0097659	nucleic acid-templated transcription	biological_process	7.71E-39	2093
GO:0006351	transcription, DNA-templated	biological_process	1.21E-38	2090
GO:0009892	negative regulation of metabolic process	biological_process	1.33E-38	1606
GO:1901363	heterocyclic compound binding	molecular_function	2.56E-38	3288
GO:0032268	regulation of cellular protein metabolic process	biological_process	2.67E-38	1444
GO:0051128	regulation of cellular component organization	biological_process	4.75E-38	1471
GO:0003824	catalytic activity	molecular_function	2.04E-37	3893
GO:0031324	negative regulation of cellular metabolic process	biological_process	2.32E-37	1438
GO:2001141	regulation of RNA biosynthetic process	biological_process	2.90E-37	2002
GO:1903506	regulation of nucleic acid-templated transcription	biological_process	6.34E-37	1996
GO:0048856	anatomical structure development	biological_process	7.68E-37	2972
GO:0006355	regulation of transcription, DNA-templated	biological_process	9.89E-37	1993
GO:0009966	regulation of signal transduction	biological_process	1.40E-36	1671
GO:0051641	cellular localization	biological_process	5.16E-36	1523
GO:0010605	negative regulation of macromolecule metabolic process	biological_process	5.29E-36	1458
GO:0006366	transcription by RNA polymerase II	biological_process	7.78E-36	1307
GO:0070887	cellular response to chemical stimulus	biological_process	5.02E-35	1533
GO:0044085	cellular component biogenesis	biological_process	1.50E-34	1651
GO:0007275	multicellular organism development	biological_process	2.26E-34	2666
GO:0006357	regulation of transcription by RNA polymerase II	biological_process	3.03E-34	1252
GO:0045935	positive regulation of nucleobase-containing compound metabolic process	biological_process	1.31E-33	1143
GO:0051172	negative regulation of nitrogen compound metabolic process	biological_process	1.75E-33	1325
GO:0031328	positive regulation of cellular biosynthetic process	biological_process	7.08E-33	1130
GO:0022607	cellular component assembly	biological_process	1.27E-32	1543
GO:0010628	positive regulation of gene expression	biological_process	4.50E-32	1209
GO:0009891	positive regulation of biosynthetic process	biological_process	7.92E-32	1141
GO:0010557	positive regulation of macromolecule biosynthetic process	biological_process	9.29E-32	1080
GO:0033036	macromolecule localization	biological_process	1.16E-31	1478
GO:0008104	protein localization	biological_process	2.43E-31	1285
GO:0051649	establishment of localization in cell	biological_process	3.37E-31	1065
GO:0048731	system development	biological_process	2.73E-30	2451
GO:0035556	intracellular signal transduction	biological_process	3.98E-30	1484
GO:0010033	response to organic substance	biological_process	5.76E-30	1455
GO:0051254	positive regulation of RNA metabolic process	biological_process	5.77E-30	1022
GO:0010629	negative regulation of gene expression	biological_process	9.93E-30	1024
GO:0071310	cellular response to organic substance	biological_process	2.42E-29	1223
GO:0050793	regulation of developmental process	biological_process	3.32E-29	1461
GO:1902680	positive regulation of RNA biosynthetic process	biological_process	1.11E-28	963
GO:0045893	positive regulation of transcription, DNA-templated	biological_process	1.27E-28	962
GO:1903508	positive regulation of nucleic acid-templated transcription	biological_process	1.27E-28	962
GO:0031399	regulation of protein modification process	biological_process	1.87E-28	1059
GO:0010558	negative regulation of macromolecule biosynthetic process	biological_process	4.15E-28	839
GO:0008219	cell death	biological_process	5.26E-28	1068
GO:0009890	negative regulation of biosynthetic process	biological_process	5.29E-28	882
GO:2000113	negative regulation of cellular macromolecule biosynthetic process	biological_process	7.07E-28	832
GO:0016310	phosphorylation	biological_process	7.99E-28	1343
GO:0048869	cellular developmental process	biological_process	9.08E-28	2151
GO:0031327	negative regulation of cellular biosynthetic process	biological_process	1.29E-27	871
GO:0012501	programmed cell death	biological_process	5.56E-27	995
GO:0006928	movement of cell or subcellular component	biological_process	1.11E-26	1161
GO:0009653	anatomical structure morphogenesis	biological_process	1.22E-26	1487
GO:0032879	regulation of localization	biological_process	1.23E-26	1459
GO:0046907	intracellular transport	biological_process	1.29E-26	843
GO:0051234	establishment of localization	biological_process	1.81E-26	2520
GO:0070727	cellular macromolecule localization	biological_process	2.20E-26	997
GO:0051253	negative regulation of RNA metabolic process	biological_process	5.26E-26	787
GO:0034613	cellular protein localization	biological_process	5.96E-26	991
GO:0006915	apoptotic process	biological_process	6.26E-26	967
GO:0008283	cell proliferation	biological_process	6.28E-26	1078
GO:0051239	regulation of multicellular organismal process	biological_process	7.52E-26	1720
GO:0045892	negative regulation of transcription, DNA-templated	biological_process	9.63E-26	726
GO:0006468	protein phosphorylation	biological_process	1.29E-25	1159
GO:1902679	negative regulation of RNA biosynthetic process	biological_process	1.43E-25	728
GO:1903507	negative regulation of nucleic acid-templated transcription	biological_process	1.43E-25	728
GO:0043168	anion binding	molecular_function	2.18E-25	1755
GO:0065008	regulation of biological quality	biological_process	2.60E-25	2051
GO:0030154	cell differentiation	biological_process	3.07E-25	2030
GO:0010941	regulation of cell death	biological_process	4.94E-25	894
GO:0065009	regulation of molecular function	biological_process	5.91E-25	1415
GO:0007049	cell cycle	biological_process	7.80E-25	868
GO:0009056	catabolic process	biological_process	1.06E-24	1288
GO:0071705	nitrogen compound transport	biological_process	1.11E-24	943
GO:0006810	transport	biological_process	1.60E-24	2412
GO:0043933	protein-containing complex subunit organization	biological_process	1.73E-24	1018
GO:1901566	organonitrogen compound biosynthetic process	biological_process	2.16E-24	981
GO:0045184	establishment of protein localization	biological_process	3.27E-24	805
GO:0051247	positive regulation of protein metabolic process	biological_process	3.41E-24	922
GO:0045934	negative regulation of nucleobase-containing compound metabolic process	biological_process	3.56E-24	856
GO:0040007	growth	biological_process	4.08E-24	505
GO:0044451	nucleoplasm part	cellular_component	5.16E-24	743
GO:0042802	identical protein binding	molecular_function	2.11E-23	1185
GO:0043067	regulation of programmed cell death	biological_process	2.91E-23	830
GO:0015031	protein transport	biological_process	3.20E-23	730
GO:0033554	cellular response to stress	biological_process	6.74E-23	1069
GO:1902531	regulation of intracellular signal transduction	biological_process	7.85E-23	960
GO:0042886	amide transport	biological_process	8.87E-23	777
GO:0071702	organic substance transport	biological_process	1.06E-22	1140
GO:0033043	regulation of organelle organization	biological_process	1.37E-22	768
GO:0044248	cellular catabolic process	biological_process	1.42E-22	1154
GO:0032270	positive regulation of cellular protein metabolic process	biological_process	1.44E-22	877
GO:0006950	response to stress	biological_process	1.51E-22	1881
GO:0005730	nucleolus	cellular_component	2.44E-22	583
GO:0043167	ion binding	molecular_function	2.44E-22	2959
GO:0016477	cell migration	biological_process	2.62E-22	832
GO:0045944	positive regulation of transcription by RNA polymerase II	biological_process	2.82E-22	754
GO:0003676	nucleic acid binding	molecular_function	3.21E-22	1967
GO:0015833	peptide transport	biological_process	3.23E-22	760
GO:0048585	negative regulation of response to stimulus	biological_process	3.28E-22	960
GO:0016740	transferase activity	molecular_function	3.67E-22	1519
GO:0007010	cytoskeleton organization	biological_process	3.83E-22	818
GO:0042981	regulation of apoptotic process	biological_process	5.97E-22	811
GO:1901575	organic substance catabolic process	biological_process	1.12E-21	1090
GO:0023057	negative regulation of signaling	biological_process	1.51E-21	797
GO:0010648	negative regulation of cell communication	biological_process	2.66E-21	793
GO:0019220	regulation of phosphate metabolic process	biological_process	2.92E-21	973
GO:0051174	regulation of phosphorus metabolic process	biological_process	2.92E-21	973
GO:0040011	locomotion	biological_process	2.95E-21	1039
GO:0042127	regulation of cell proliferation	biological_process	3.50E-21	897
GO:0048513	animal organ development	biological_process	4.08E-21	1789
GO:0000166	nucleotide binding	molecular_function	4.28E-21	1401
GO:1901265	nucleoside phosphate binding	molecular_function	4.28E-21	1401
GO:0046983	protein dimerization activity	molecular_function	4.79E-21	679
GO:0009790	embryo development	biological_process	9.94E-21	687
GO:2000026	regulation of multicellular organismal development	biological_process	1.13E-20	1124
GO:0045595	regulation of cell differentiation	biological_process	1.24E-20	989
GO:0007017	microtubule-based process	biological_process	1.70E-20	521
GO:0051726	regulation of cell cycle	biological_process	2.44E-20	590
GO:0009968	negative regulation of signal transduction	biological_process	2.99E-20	747
GO:0072359	circulatory system development	biological_process	3.91E-20	628
GO:1902494	catalytic complex	cellular_component	4.55E-20	849
GO:0065003	protein-containing complex assembly	biological_process	4.97E-20	866
GO:0048870	cell motility	biological_process	5.04E-20	920
GO:0051674	localization of cell	biological_process	5.04E-20	920
GO:0050790	regulation of catalytic activity	biological_process	6.57E-20	1036
GO:0000122	negative regulation of transcription by RNA polymerase II	biological_process	8.77E-20	525
GO:0009719	response to endogenous stimulus	biological_process	2.06E-19	728
GO:0042325	regulation of phosphorylation	biological_process	2.52E-19	865
GO:0097367	carbohydrate derivative binding	molecular_function	2.65E-19	1386
GO:0019900	kinase binding	molecular_function	3.19E-19	459
GO:0031090	organelle membrane	cellular_component	3.50E-19	924
GO:0007166	cell surface receptor signaling pathway	biological_process	3.58E-19	1381
GO:0071495	cellular response to endogenous stimulus	biological_process	4.43E-19	678
GO:0040012	regulation of locomotion	biological_process	5.96E-19	612
GO:0140096	catalytic activity, acting on a protein	molecular_function	6.25E-19	1504
GO:0044281	small molecule metabolic process	biological_process	7.02E-19	1025
GO:0023056	positive regulation of signaling	biological_process	7.27E-19	946
GO:0006886	intracellular protein transport	biological_process	8.70E-19	486
GO:0007399	nervous system development	biological_process	9.97E-19	1136
GO:0008134	transcription factor binding	molecular_function	1.05E-18	405
GO:0051248	negative regulation of protein metabolic process	biological_process	1.38E-18	594
GO:0010647	positive regulation of cell communication	biological_process	1.47E-18	940
GO:0048584	positive regulation of response to stimulus	biological_process	2.67E-18	1212
GO:0032269	negative regulation of cellular protein metabolic process	biological_process	3.04E-18	561
GO:0005783	endoplasmic reticulum	cellular_component	4.07E-18	772
GO:0032553	ribonucleotide binding	molecular_function	8.06E-18	1239
GO:0009967	positive regulation of signal transduction	biological_process	9.17E-18	863
GO:0030334	regulation of cell migration	biological_process	1.09E-17	534
GO:0009057	macromolecule catabolic process	biological_process	1.18E-17	743
GO:0035295	tube development	biological_process	1.22E-17	637
GO:0001932	regulation of protein phosphorylation	biological_process	1.24E-17	788
GO:0051270	regulation of cellular component movement	biological_process	1.35E-17	605
GO:0007167	enzyme linked receptor protein signaling pathway	biological_process	1.89E-17	572
GO:0017076	purine nucleotide binding	molecular_function	2.48E-17	1240
GO:0005794	Golgi apparatus	cellular_component	2.66E-17	698
GO:0032555	purine ribonucleotide binding	molecular_function	3.35E-17	1227
GO:0036094	small molecule binding	molecular_function	3.74E-17	1592
GO:0018193	peptidyl-amino acid modification	biological_process	4.08E-17	695
GO:2000145	regulation of cell motility	biological_process	4.47E-17	561
GO:0032559	adenyl ribonucleotide binding	molecular_function	6.51E-17	984
GO:0005739	mitochondrion	cellular_component	6.64E-17	843
GO:0030554	adenyl nucleotide binding	molecular_function	6.99E-17	990
GO:0022402	cell cycle process	biological_process	7.70E-17	675
GO:0009888	tissue development	biological_process	8.05E-17	1051
GO:0009792	embryo development ending in birth or egg hatching	biological_process	9.42E-17	463
GO:0035639	purine ribonucleoside triphosphate binding	molecular_function	1.13E-16	1197
GO:0043009	chordate embryonic development	biological_process	1.15E-16	458
GO:0044087	regulation of cellular component biogenesis	biological_process	1.71E-16	585
GO:0016192	vesicle-mediated transport	biological_process	1.81E-16	796
GO:0035239	tube morphogenesis	biological_process	1.82E-16	512
GO:1901700	response to oxygen-containing compound	biological_process	3.00E-16	685
GO:0019901	protein kinase binding	molecular_function	3.67E-16	398
GO:0040008	regulation of growth	biological_process	3.82E-16	320
GO:0005524	ATP binding	molecular_function	4.65E-16	956
GO:0048589	developmental growth	biological_process	5.20E-16	367
GO:0043603	cellular amide metabolic process	biological_process	5.32E-16	650
GO:0009894	regulation of catabolic process	biological_process	5.58E-16	537
GO:0080134	regulation of response to stress	biological_process	5.74E-16	827
GO:0031401	positive regulation of protein modification process	biological_process	6.03E-16	682
GO:0070647	protein modification by small protein conjugation or removal	biological_process	6.47E-16	531
GO:0051094	positive regulation of developmental process	biological_process	8.91E-16	779
GO:1990837	sequence-specific double-stranded DNA binding	molecular_function	8.95E-16	694
GO:0005694	chromosome	cellular_component	9.17E-16	661
GO:0048468	cell development	biological_process	1.43E-15	1129
GO:0033365	protein localization to organelle	biological_process	1.46E-15	499
GO:0009987	cellular process	biological_process	1.58E-15	9322
GO:0030163	protein catabolic process	biological_process	1.61E-15	555
GO:0000976	transcription regulatory region sequence-specific DNA binding	molecular_function	1.75E-15	550
GO:0001067	regulatory region nucleic acid binding	molecular_function	1.88E-15	554
GO:0016604	nuclear body	cellular_component	2.11E-15	508
GO:0044212	transcription regulatory region DNA binding	molecular_function	2.13E-15	553
GO:0051240	positive regulation of multicellular organismal process	biological_process	2.16E-15	973
GO:0001944	vasculature development	biological_process	2.23E-15	443
GO:0072358	cardiovascular system development	biological_process	2.23E-15	443
GO:0043604	amide biosynthetic process	biological_process	3.14E-15	501
GO:0044093	positive regulation of molecular function	biological_process	3.59E-15	819
GO:0001568	blood vessel development	biological_process	3.73E-15	421
GO:1990234	transferase complex	cellular_component	3.94E-15	467
GO:0003690	double-stranded DNA binding	molecular_function	4.05E-15	729
GO:0032446	protein modification by small protein conjugation	biological_process	4.08E-15	437
GO:0051276	chromosome organization	biological_process	4.31E-15	656
GO:0015630	microtubule cytoskeleton	cellular_component	4.80E-15	742
GO:0031400	negative regulation of protein modification process	biological_process	5.60E-15	368
GO:0010942	positive regulation of cell death	biological_process	6.28E-15	358
GO:0005856	cytoskeleton	cellular_component	7.13E-15	1169
GO:0005768	endosome	cellular_component	8.41E-15	432
GO:0000278	mitotic cell cycle	biological_process	8.81E-15	476
GO:0007417	central nervous system development	biological_process	1.04E-14	482
GO:0000977	RNA polymerase II regulatory region sequence-specific DNA binding	molecular_function	1.14E-14	475
GO:0001012	RNA polymerase II regulatory region DNA binding	molecular_function	1.14E-14	475
GO:0009605	response to external stimulus	biological_process	1.14E-14	1146
GO:1901701	cellular response to oxygen-containing compound	biological_process	1.24E-14	533
GO:0016301	kinase activity	molecular_function	1.30E-14	585
GO:0008092	cytoskeletal protein binding	molecular_function	1.47E-14	573
GO:0060548	negative regulation of cell death	biological_process	1.48E-14	534
GO:0000226	microtubule cytoskeleton organization	biological_process	1.57E-14	381
GO:0006325	chromatin organization	biological_process	1.81E-14	423
GO:0016773	phosphotransferase activity, alcohol group as acceptor	molecular_function	1.88E-14	547
GO:0044427	chromosomal part	cellular_component	2.05E-14	587
GO:0044265	cellular macromolecule catabolic process	biological_process	2.06E-14	619
GO:0043068	positive regulation of programmed cell death	biological_process	2.32E-14	336
GO:0022603	regulation of anatomical structure morphogenesis	biological_process	2.59E-14	575
GO:0034622	cellular protein-containing complex assembly	biological_process	2.65E-14	564
GO:0042803	protein homodimerization activity	molecular_function	2.69E-14	420
GO:0051129	negative regulation of cellular component organization	biological_process	2.71E-14	439
GO:0007267	cell-cell signaling	biological_process	3.16E-14	704
GO:1902532	negative regulation of intracellular signal transduction	biological_process	4.37E-14	340
GO:0097190	apoptotic signaling pathway	biological_process	4.67E-14	373
GO:0048514	blood vessel morphogenesis	biological_process	4.71E-14	361
GO:0031982	vesicle	cellular_component	5.50E-14	866
GO:0008144	drug binding	molecular_function	5.84E-14	1069
GO:0006518	peptide metabolic process	biological_process	6.95E-14	523
GO:0043065	positive regulation of apoptotic process	biological_process	7.07E-14	330
GO:0016049	cell growth	biological_process	7.89E-14	240
GO:0071363	cellular response to growth factor stimulus	biological_process	8.85E-14	380
GO:0007507	heart development	biological_process	9.08E-14	315
GO:0022008	neurogenesis	biological_process	1.27E-13	832
GO:0003677	DNA binding	molecular_function	1.28E-13	1203
GO:0016567	protein ubiquitination	biological_process	1.79E-13	395
GO:0030030	cell projection organization	biological_process	1.80E-13	777
GO:0000785	chromatin	cellular_component	2.04E-13	364
GO:0048646	anatomical structure formation involved in morphogenesis	biological_process	2.29E-13	645
GO:0031329	regulation of cellular catabolic process	biological_process	2.46E-13	461
GO:0051130	positive regulation of cellular component organization	biological_process	3.00E-13	705
GO:0043043	peptide biosynthetic process	biological_process	3.03E-13	434
GO:0040017	positive regulation of locomotion	biological_process	3.20E-13	347
GO:0016772	transferase activity, transferring phosphorus-containing groups	molecular_function	3.53E-13	677
GO:0070848	response to growth factor	biological_process	3.60E-13	386
GO:1901565	organonitrogen compound catabolic process	biological_process	3.87E-13	696
GO:0070925	organelle assembly	biological_process	4.38E-13	475
GO:0006412	translation	biological_process	5.64E-13	419
GO:0120036	plasma membrane bounded cell projection organization	biological_process	5.86E-13	768
GO:0051241	negative regulation of multicellular organismal process	biological_process	5.94E-13	668
GO:0048762	mesenchymal cell differentiation	biological_process	6.07E-13	151
GO:0045597	positive regulation of cell differentiation	biological_process	6.10E-13	544
GO:0048699	generation of neurons	biological_process	6.84E-13	768
GO:0031410	cytoplasmic vesicle	cellular_component	6.92E-13	787
GO:1903047	mitotic cell cycle process	biological_process	7.91E-13	389
GO:0097708	intracellular vesicle	cellular_component	1.14E-12	791
GO:0043069	negative regulation of programmed cell death	biological_process	1.44E-12	492
GO:0030335	positive regulation of cell migration	biological_process	1.48E-12	313
GO:1990904	ribonucleoprotein complex	cellular_component	1.49E-12	578
GO:0051093	negative regulation of developmental process	biological_process	1.62E-12	561
GO:0080135	regulation of cellular response to stress	biological_process	1.67E-12	427
GO:0097435	supramolecular fiber organization	biological_process	1.68E-12	417
GO:0051493	regulation of cytoskeleton organization	biological_process	1.69E-12	341
GO:0000978	RNA polymerase II proximal promoter sequence-specific DNA binding	molecular_function	1.98E-12	381
GO:0060341	regulation of cellular localization	biological_process	2.02E-12	513
GO:0044257	cellular protein catabolic process	biological_process	2.20E-12	448
GO:0044877	protein-containing complex binding	molecular_function	2.47E-12	592
GO:0034097	response to cytokine	biological_process	2.75E-12	446
GO:0000987	proximal promoter sequence-specific DNA binding	molecular_function	2.80E-12	398
GO:0001701	in utero embryonic development	biological_process	2.94E-12	291
GO:0006629	lipid metabolic process	biological_process	3.38E-12	719
GO:0060322	head development	biological_process	3.95E-12	383
GO:0003723	RNA binding	molecular_function	4.08E-12	618
GO:0032989	cellular component morphogenesis	biological_process	4.19E-12	590
GO:0043066	negative regulation of apoptotic process	biological_process	4.21E-12	476
GO:0000902	cell morphogenesis	biological_process	4.34E-12	544
GO:0098588	bounding membrane of organelle	cellular_component	4.56E-12	571
GO:0030029	actin filament-based process	biological_process	4.85E-12	429
GO:1901698	response to nitrogen compound	biological_process	5.61E-12	451
GO:0042592	homeostatic process	biological_process	6.77E-12	963
GO:0051272	positive regulation of cellular component movement	biological_process	6.94E-12	331
GO:0007169	transmembrane receptor protein tyrosine kinase signaling pathway	biological_process	7.36E-12	355
GO:0043436	oxoacid metabolic process	biological_process	8.02E-12	520
GO:0030036	actin cytoskeleton organization	biological_process	8.10E-12	393
GO:0016569	covalent chromatin modification	biological_process	8.10E-12	309
GO:0034248	regulation of cellular amide metabolic process	biological_process	9.44E-12	225
GO:2000147	positive regulation of cell motility	biological_process	1.03E-11	324
GO:0001525	angiogenesis	biological_process	1.11E-11	294
GO:0030182	neuron differentiation	biological_process	1.22E-11	676
GO:0051049	regulation of transport	biological_process	1.24E-11	818
GO:0001667	ameboidal-type cell migration	biological_process	1.26E-11	262
GO:0008284	positive regulation of cell proliferation	biological_process	1.34E-11	492
GO:0010563	negative regulation of phosphorus metabolic process	biological_process	1.47E-11	350
GO:0045936	negative regulation of phosphate metabolic process	biological_process	1.47E-11	350
GO:0010243	response to organonitrogen compound	biological_process	1.47E-11	409
GO:0016570	histone modification	biological_process	1.60E-11	300
GO:0019752	carboxylic acid metabolic process	biological_process	1.70E-11	496
GO:0045444	fat cell differentiation	biological_process	1.79E-11	158
GO:0016311	dephosphorylation	biological_process	1.88E-11	280
GO:0051640	organelle localization	biological_process	2.06E-11	329
GO:0098805	whole membrane	cellular_component	2.44E-11	546
GO:0001558	regulation of cell growth	biological_process	2.45E-11	201
GO:0048598	embryonic morphogenesis	biological_process	2.50E-11	382
GO:0071345	cellular response to cytokine stimulus	biological_process	2.58E-11	403
GO:0071417	cellular response to organonitrogen compound	biological_process	2.63E-11	268
GO:0051338	regulation of transferase activity	biological_process	2.70E-11	496
GO:0060485	mesenchyme development	biological_process	2.76E-11	176
GO:0004672	protein kinase activity	molecular_function	2.79E-11	465
GO:0016607	nuclear speck	cellular_component	2.88E-11	257
GO:0010639	negative regulation of organelle organization	biological_process	3.13E-11	254
GO:0006082	organic acid metabolic process	biological_process	3.13E-11	532
GO:0032880	regulation of protein localization	biological_process	3.41E-11	477
GO:0045596	negative regulation of cell differentiation	biological_process	4.02E-11	401
GO:0008285	negative regulation of cell proliferation	biological_process	4.49E-11	387
GO:0009896	positive regulation of catabolic process	biological_process	4.81E-11	266
GO:0006470	protein dephosphorylation	biological_process	5.13E-11	186
GO:0060070	canonical Wnt signaling pathway	biological_process	6.00E-11	206
GO:0051603	proteolysis involved in cellular protein catabolic process	biological_process	6.43E-11	408
GO:0034504	protein localization to nucleus	biological_process	6.45E-11	178
GO:0019904	protein domain specific binding	molecular_function	6.55E-11	366
GO:1903827	regulation of cellular protein localization	biological_process	7.57E-11	327
GO:0042326	negative regulation of phosphorylation	biological_process	8.24E-11	279
GO:0043254	regulation of protein complex assembly	biological_process	8.40E-11	280
GO:0043086	negative regulation of catalytic activity	biological_process	8.99E-11	348
GO:0043565	sequence-specific DNA binding	molecular_function	9.21E-11	785
GO:0140110	transcription regulator activity	molecular_function	9.22E-11	902
GO:0031967	organelle envelope	cellular_component	9.29E-11	508
GO:0031975	envelope	cellular_component	9.29E-11	508
GO:0001933	negative regulation of protein phosphorylation	biological_process	1.09E-10	250
GO:0007420	brain development	biological_process	1.28E-10	351
GO:0005635	nuclear envelope	cellular_component	1.37E-10	235
GO:0014070	response to organic cyclic compound	biological_process	1.50E-10	322
GO:1901699	cellular response to nitrogen compound	biological_process	1.57E-10	295
GO:0005815	microtubule organizing center	cellular_component	1.80E-10	485
GO:0000981	DNA-binding transcription factor activity, RNA polymerase II-specific	molecular_function	2.07E-10	517
GO:0045786	negative regulation of cell cycle	biological_process	2.14E-10	273
GO:0044092	negative regulation of molecular function	biological_process	2.32E-10	534
GO:0010562	positive regulation of phosphorus metabolic process	biological_process	2.89E-10	584
GO:0045937	positive regulation of phosphate metabolic process	biological_process	2.89E-10	584
GO:0051020	GTPase binding	molecular_function	3.47E-10	289
GO:0001837	epithelial to mesenchymal transition	biological_process	3.70E-10	108
GO:0051348	negative regulation of transferase activity	biological_process	3.92E-10	163
GO:0005813	centrosome	cellular_component	4.26E-10	413
GO:0010564	regulation of cell cycle process	biological_process	4.36E-10	365
GO:0033673	negative regulation of kinase activity	biological_process	4.49E-10	146
GO:0048471	perinuclear region of cytoplasm	cellular_component	4.53E-10	314
GO:0043085	positive regulation of catalytic activity	biological_process	5.05E-10	599
GO:0198738	cell-cell signaling by wnt	biological_process	5.74E-10	268
GO:0006974	cellular response to DNA damage stimulus	biological_process	6.13E-10	479
GO:0006396	RNA processing	biological_process	7.12E-10	492
GO:0072594	establishment of protein localization to organelle	biological_process	7.33E-10	215
GO:0060828	regulation of canonical Wnt signaling pathway	biological_process	7.99E-10	169
GO:0000165	MAPK cascade	biological_process	8.07E-10	426
GO:0023014	signal transduction by protein phosphorylation	biological_process	8.07E-10	426
GO:0010638	positive regulation of organelle organization	biological_process	8.14E-10	375
GO:0009628	response to abiotic stimulus	biological_process	9.20E-10	510
GO:0055114	oxidation-reduction process	biological_process	9.39E-10	548
GO:0004674	protein serine/threonine kinase activity	molecular_function	1.03E-09	269
GO:0016055	Wnt signaling pathway	biological_process	1.03E-09	264
GO:0032501	multicellular organismal process	biological_process	1.18E-09	3588
GO:1902533	positive regulation of intracellular signal transduction	biological_process	1.19E-09	545
GO:0003682	chromatin binding	molecular_function	1.41E-09	318
GO:0015631	tubulin binding	molecular_function	1.54E-09	224
GO:0031331	positive regulation of cellular catabolic process	biological_process	1.61E-09	229
GO:0031984	organelle subcompartment	cellular_component	1.61E-09	517
GO:0032386	regulation of intracellular transport	biological_process	1.70E-09	235
GO:0090407	organophosphate biosynthetic process	biological_process	1.73E-09	310
GO:0005819	spindle	cellular_component	1.85E-09	215
GO:0051098	regulation of binding	biological_process	1.93E-09	232
GO:0001649	osteoblast differentiation	biological_process	1.99E-09	130
GO:0060284	regulation of cell development	biological_process	2.08E-09	471
GO:2001233	regulation of apoptotic signaling pathway	biological_process	2.08E-09	248
GO:0051336	regulation of hydrolase activity	biological_process	2.12E-09	531
GO:0042176	regulation of protein catabolic process	biological_process	2.15E-09	247
GO:0044255	cellular lipid metabolic process	biological_process	2.16E-09	550
GO:0045862	positive regulation of proteolysis	biological_process	2.22E-09	197
GO:0044389	ubiquitin-like protein ligase binding	molecular_function	2.34E-09	210
GO:0006417	regulation of translation	biological_process	2.39E-09	181
GO:0043549	regulation of kinase activity	biological_process	2.61E-09	429
GO:0044430	cytoskeletal part	cellular_component	2.72E-09	909
GO:0042327	positive regulation of phosphorylation	biological_process	2.73E-09	546
GO:0090132	epithelium migration	biological_process	2.81E-09	195
GO:1903320	regulation of protein modification by small protein conjugation or removal	biological_process	2.92E-09	164
GO:0032886	regulation of microtubule-based process	biological_process	3.36E-09	164
GO:0032787	monocarboxylic acid metabolic process	biological_process	3.64E-09	284
GO:0032101	regulation of response to external stimulus	biological_process	3.65E-09	454
GO:0044440	endosomal part	cellular_component	3.73E-09	174
GO:0044770	cell cycle phase transition	biological_process	3.94E-09	246
GO:0001228	DNA-binding transcription activator activity, RNA polymerase II-specific	molecular_function	4.11E-09	279
GO:0010631	epithelial cell migration	biological_process	4.31E-09	193
GO:0008017	microtubule binding	molecular_function	4.34E-09	161
GO:0030162	regulation of proteolysis	biological_process	4.35E-09	364
GO:0030031	cell projection assembly	biological_process	4.67E-09	312
GO:0009887	animal organ morphogenesis	biological_process	4.85E-09	574
GO:0090130	tissue migration	biological_process	5.22E-09	196
GO:0042995	cell projection	cellular_component	5.34E-09	868
GO:0060537	muscle tissue development	biological_process	5.36E-09	218
GO:0030155	regulation of cell adhesion	biological_process	5.43E-09	421
GO:0001934	positive regulation of protein phosphorylation	biological_process	5.47E-09	519
GO:0007178	transmembrane receptor protein serine/threonine kinase signaling pathway	biological_process	5.75E-09	238
GO:1905114	cell surface receptor signaling pathway involved in cell-cell signaling	biological_process	5.87E-09	298
GO:0051169	nuclear transport	biological_process	6.10E-09	188
GO:0019787	ubiquitin-like protein transferase activity	molecular_function	6.33E-09	251
GO:0001501	skeletal system development	biological_process	6.87E-09	314
GO:0002520	immune system development	biological_process	7.90E-09	567
GO:0010608	posttranscriptional regulation of gene expression	biological_process	8.43E-09	256
GO:0006913	nucleocytoplasmic transport	biological_process	8.68E-09	187
GO:0033993	response to lipid	biological_process	8.73E-09	335
GO:0120025	plasma membrane bounded cell projection	cellular_component	9.29E-09	856
GO:0006469	negative regulation of protein kinase activity	biological_process	9.42E-09	132
GO:1901135	carbohydrate derivative metabolic process	biological_process	9.65E-09	598
GO:0061061	muscle structure development	biological_process	9.94E-09	328
GO:0030111	regulation of Wnt signaling pathway	biological_process	1.03E-08	207
GO:0043632	modification-dependent macromolecule catabolic process	biological_process	1.05E-08	343
GO:0019637	organophosphate metabolic process	biological_process	1.07E-08	587
GO:0120031	plasma membrane bounded cell projection assembly	biological_process	1.10E-08	308
GO:0004842	ubiquitin-protein transferase activity	molecular_function	1.12E-08	236
GO:0005912	adherens junction	cellular_component	1.13E-08	168
GO:0061448	connective tissue development	biological_process	1.14E-08	164
GO:0007346	regulation of mitotic cell cycle	biological_process	1.20E-08	281
GO:0051656	establishment of organelle localization	biological_process	1.31E-08	249
GO:0045927	positive regulation of growth	biological_process	1.41E-08	139
GO:0051301	cell division	biological_process	1.50E-08	181
GO:0019941	modification-dependent protein catabolic process	biological_process	1.56E-08	340
GO:0031625	ubiquitin protein ligase binding	molecular_function	1.59E-08	197
GO:1902903	regulation of supramolecular fiber organization	biological_process	1.60E-08	226
GO:0044429	mitochondrial part	cellular_component	1.62E-08	408
GO:0044433	cytoplasmic vesicle part	cellular_component	1.66E-08	285
GO:0017038	protein import	biological_process	1.67E-08	126
GO:0044772	mitotic cell cycle phase transition	biological_process	1.72E-08	215
GO:0044283	small molecule biosynthetic process	biological_process	1.87E-08	364
GO:0070507	regulation of microtubule cytoskeleton organization	biological_process	1.92E-08	143
GO:0043408	regulation of MAPK cascade	biological_process	2.01E-08	388
GO:0071407	cellular response to organic cyclic compound	biological_process	2.02E-08	246
GO:0045732	positive regulation of protein catabolic process	biological_process	2.12E-08	131
GO:1901137	carbohydrate derivative biosynthetic process	biological_process	2.21E-08	365
GO:0005769	early endosome	cellular_component	2.45E-08	163
GO:0006511	ubiquitin-dependent protein catabolic process	biological_process	2.53E-08	334
GO:0007018	microtubule-based movement	biological_process	2.81E-08	176
GO:0014706	striated muscle tissue development	biological_process	2.92E-08	204
GO:0048534	hematopoietic or lymphoid organ development	biological_process	3.23E-08	528
GO:0000904	cell morphogenesis involved in differentiation	biological_process	3.28E-08	373
GO:0048729	tissue morphogenesis	biological_process	3.29E-08	380
GO:0035264	multicellular organism growth	biological_process	3.32E-08	108
GO:0060429	epithelium development	biological_process	3.36E-08	636
GO:0010008	endosome membrane	cellular_component	3.44E-08	158
GO:0051170	import into nucleus	biological_process	3.52E-08	96
GO:0005667	transcription factor complex	cellular_component	3.59E-08	220
GO:0061564	axon development	biological_process	3.78E-08	238
GO:0001503	ossification	biological_process	3.88E-08	228
GO:0022613	ribonucleoprotein complex biogenesis	biological_process	4.26E-08	228
GO:0036293	response to decreased oxygen levels	biological_process	4.28E-08	127
GO:0030278	regulation of ossification	biological_process	4.71E-08	143
GO:0001666	response to hypoxia	biological_process	5.12E-08	126
GO:0044432	endoplasmic reticulum part	cellular_component	5.22E-08	355
GO:0060627	regulation of vesicle-mediated transport	biological_process	5.39E-08	278
GO:0006508	proteolysis	biological_process	5.42E-08	955
GO:0051050	positive regulation of transport	biological_process	6.56E-08	420
GO:0006606	protein import into nucleus	biological_process	6.76E-08	93
GO:0016491	oxidoreductase activity	molecular_function	6.80E-08	529
GO:0030900	forebrain development	biological_process	7.43E-08	210
GO:0007389	pattern specification process	biological_process	7.44E-08	278
GO:0005759	mitochondrial matrix	cellular_component	7.95E-08	155
GO:0070161	anchoring junction	cellular_component	8.21E-08	175
GO:0031647	regulation of protein stability	biological_process	8.40E-08	187
GO:0007409	axonogenesis	biological_process	8.60E-08	219
GO:0030234	enzyme regulator activity	molecular_function	8.61E-08	522
GO:0070201	regulation of establishment of protein localization	biological_process	8.76E-08	278
GO:0008047	enzyme activator activity	molecular_function	8.81E-08	250
GO:0033157	regulation of intracellular protein transport	biological_process	9.45E-08	129
GO:0035690	cellular response to drug	biological_process	1.00E-07	160
GO:0030054	cell junction	cellular_component	1.05E-07	421
GO:0045859	regulation of protein kinase activity	biological_process	1.09E-07	384
GO:0031965	nuclear membrane	cellular_component	1.12E-07	151
GO:1902911	protein kinase complex	cellular_component	1.16E-07	64
GO:0042175	nuclear outer membrane-endoplasmic reticulum membrane network	cellular_component	1.16E-07	310
GO:0098796	membrane protein complex	cellular_component	1.17E-07	647
GO:0048666	neuron development	biological_process	1.20E-07	537
GO:0050767	regulation of neurogenesis	biological_process	1.21E-07	393
GO:0008610	lipid biosynthetic process	biological_process	1.22E-07	325
GO:0007264	small GTPase mediated signal transduction	biological_process	1.23E-07	257
GO:0010035	response to inorganic substance	biological_process	1.33E-07	203
GO:0000922	spindle pole	cellular_component	1.35E-07	98
GO:0009062	fatty acid catabolic process	biological_process	1.38E-07	59
GO:0006914	autophagy	biological_process	1.47E-07	249
GO:0061919	process utilizing autophagic mechanism	biological_process	1.47E-07	249
GO:0030097	hemopoiesis	biological_process	1.56E-07	501
GO:0010717	regulation of epithelial to mesenchymal transition	biological_process	1.59E-07	71
GO:0031267	small GTPase binding	molecular_function	1.61E-07	137
GO:0051223	regulation of protein transport	biological_process	1.66E-07	259
GO:0006259	DNA metabolic process	biological_process	1.76E-07	548
GO:0019887	protein kinase regulator activity	molecular_function	1.80E-07	108
GO:0018205	peptidyl-lysine modification	biological_process	1.92E-07	238
GO:0030705	cytoskeleton-dependent intracellular transport	biological_process	1.93E-07	92
GO:0051054	positive regulation of DNA metabolic process	biological_process	1.94E-07	155
GO:0016791	phosphatase activity	molecular_function	2.02E-07	201
GO:0010256	endomembrane system organization	biological_process	2.03E-07	241
GO:0061458	reproductive system development	biological_process	2.04E-07	261
GO:0033044	regulation of chromosome organization	biological_process	2.06E-07	226
GO:0070482	response to oxygen levels	biological_process	2.21E-07	135
GO:0022411	cellular component disassembly	biological_process	2.32E-07	221
GO:0002062	chondrocyte differentiation	biological_process	2.34E-07	77
GO:0032990	cell part morphogenesis	biological_process	2.34E-07	327
GO:0002682	regulation of immune system process	biological_process	2.39E-07	751
GO:0031175	neuron projection development	biological_process	2.50E-07	460
GO:0009725	response to hormone	biological_process	2.55E-07	316
GO:0001650	fibrillar center	cellular_component	2.68E-07	117
GO:0048608	reproductive structure development	biological_process	2.71E-07	259
GO:0051704	multi-organism process	biological_process	2.77E-07	1017
GO:0098657	import into cell	biological_process	2.78E-07	388
GO:0010720	positive regulation of cell development	biological_process	2.80E-07	265
GO:0120039	plasma membrane bounded cell projection morphogenesis	biological_process	2.81E-07	313
GO:0061024	membrane organization	biological_process	2.85E-07	365
GO:0015629	actin cytoskeleton	cellular_component	3.12E-07	282
GO:0031396	regulation of protein ubiquitination	biological_process	3.14E-07	135
GO:0006631	fatty acid metabolic process	biological_process	3.25E-07	179
GO:0051052	regulation of DNA metabolic process	biological_process	3.28E-07	261
GO:0007015	actin filament organization	biological_process	3.30E-07	243
GO:0031252	cell leading edge	cellular_component	3.30E-07	202
GO:0045787	positive regulation of cell cycle	biological_process	3.43E-07	207
GO:0046822	regulation of nucleocytoplasmic transport	biological_process	3.66E-07	74
GO:0032970	regulation of actin filament-based process	biological_process	3.76E-07	218
GO:0090087	regulation of peptide transport	biological_process	3.90E-07	273
GO:0048858	cell projection morphogenesis	biological_process	3.93E-07	314
GO:0071496	cellular response to external stimulus	biological_process	4.05E-07	167
GO:0030258	lipid modification	biological_process	4.13E-07	135
GO:0043491	protein kinase B signaling	biological_process	4.31E-07	121
GO:0048878	chemical homeostasis	biological_process	4.31E-07	558
GO:0002376	immune system process	biological_process	4.37E-07	1263
GO:0045926	negative regulation of growth	biological_process	4.46E-07	130
GO:0006979	response to oxidative stress	biological_process	4.65E-07	216
GO:0016829	lyase activity	molecular_function	4.84E-07	126
GO:0070997	neuron death	biological_process	4.91E-07	166
GO:0019207	kinase regulator activity	molecular_function	5.01E-07	120
GO:0009991	response to extracellular stimulus	biological_process	5.06E-07	194
GO:0042493	response to drug	biological_process	5.46E-07	372
GO:0003712	transcription coregulator activity	molecular_function	5.67E-07	262
GO:0072329	monocarboxylic acid catabolic process	biological_process	5.85E-07	70
GO:0022618	ribonucleoprotein complex assembly	biological_process	5.86E-07	129
GO:0032956	regulation of actin cytoskeleton organization	biological_process	6.08E-07	201
GO:0051271	negative regulation of cellular component movement	biological_process	6.44E-07	180
GO:1901652	response to peptide	biological_process	6.69E-07	183
GO:0051960	regulation of nervous system development	biological_process	6.85E-07	452
GO:0097191	extrinsic apoptotic signaling pathway	biological_process	6.88E-07	139
GO:1901342	regulation of vasculature development	biological_process	7.29E-07	202
GO:0071396	cellular response to lipid	biological_process	7.37E-07	256
GO:0005840	ribosome	cellular_component	7.40E-07	204
GO:0042826	histone deacetylase binding	molecular_function	7.63E-07	78
GO:0022604	regulation of cell morphogenesis	biological_process	7.69E-07	243
GO:0010498	proteasomal protein catabolic process	biological_process	7.71E-07	244
GO:0005789	endoplasmic reticulum membrane	cellular_component	7.76E-07	295
GO:0045667	regulation of osteoblast differentiation	biological_process	7.86E-07	89
GO:0044782	cilium organization	biological_process	8.11E-07	215
GO:0030177	positive regulation of Wnt signaling pathway	biological_process	8.27E-07	97
GO:0040013	negative regulation of locomotion	biological_process	8.36E-07	188
GO:1901361	organic cyclic compound catabolic process	biological_process	8.75E-07	308
GO:0051186	cofactor metabolic process	biological_process	8.83E-07	273
GO:1903322	positive regulation of protein modification by small protein conjugation or removal	biological_process	9.10E-07	95
GO:0032984	protein-containing complex disassembly	biological_process	9.15E-07	130
GO:0071826	ribonucleoprotein complex subunit organization	biological_process	9.16E-07	137
GO:0045598	regulation of fat cell differentiation	biological_process	9.60E-07	92
GO:0048638	regulation of developmental growth	biological_process	9.66E-07	166
GO:1902554	serine/threonine protein kinase complex	cellular_component	9.74E-07	55
GO:0034440	lipid oxidation	biological_process	9.82E-07	61
GO:0032870	cellular response to hormone stimulus	biological_process	1.01E-06	273
GO:1902115	regulation of organelle assembly	biological_process	1.04E-06	127
GO:0090287	regulation of cellular response to growth factor stimulus	biological_process	1.06E-06	186
GO:0048812	neuron projection morphogenesis	biological_process	1.08E-06	302
GO:2001235	positive regulation of apoptotic signaling pathway	biological_process	1.13E-06	107
GO:0009165	nucleotide biosynthetic process	biological_process	1.15E-06	182
GO:0099536	synaptic signaling	biological_process	1.22E-06	287
GO:0007173	epidermal growth factor receptor signaling pathway	biological_process	1.28E-06	66
GO:0030099	myeloid cell differentiation	biological_process	1.28E-06	242
GO:0060541	respiratory system development	biological_process	1.29E-06	141
GO:0016817	hydrolase activity, acting on acid anhydrides	molecular_function	1.33E-06	575
GO:0016818	hydrolase activity, acting on acid anhydrides, in phosphorus-containing anhydrides	molecular_function	1.33E-06	575
GO:0042393	histone binding	molecular_function	1.34E-06	135
GO:0001655	urogenital system development	biological_process	1.35E-06	212
GO:0007268	chemical synaptic transmission	biological_process	1.45E-06	281
GO:0098916	anterograde trans-synaptic signaling	biological_process	1.45E-06	281
GO:0038127	ERBB signaling pathway	biological_process	1.46E-06	73
GO:0016787	hydrolase activity	molecular_function	1.47E-06	1643
GO:0016236	macroautophagy	biological_process	1.52E-06	146
GO:0019395	fatty acid oxidation	biological_process	1.59E-06	59
GO:0010970	transport along microtubule	biological_process	1.60E-06	82
GO:0099111	microtubule-based transport	biological_process	1.60E-06	82
GO:0098827	endoplasmic reticulum subcompartment	cellular_component	1.62E-06	301
GO:0051090	regulation of DNA-binding transcription factor activity	biological_process	1.64E-06	248
GO:0016462	pyrophosphatase activity	molecular_function	1.71E-06	572
GO:0044282	small molecule catabolic process	biological_process	1.72E-06	193
GO:0004721	phosphoprotein phosphatase activity	molecular_function	1.74E-06	133
GO:0036464	cytoplasmic ribonucleoprotein granule	cellular_component	1.79E-06	131
GO:0099537	trans-synaptic signaling	biological_process	1.81E-06	284
GO:0097193	intrinsic apoptotic signaling pathway	biological_process	1.81E-06	184
GO:0035770	ribonucleoprotein granule	cellular_component	1.84E-06	140
GO:0061572	actin filament bundle organization	biological_process	1.84E-06	100
GO:0071900	regulation of protein serine/threonine kinase activity	biological_process	1.85E-06	246
GO:0018209	peptidyl-serine modification	biological_process	1.93E-06	184
GO:0003007	heart morphogenesis	biological_process	1.98E-06	159
GO:0007050	cell cycle arrest	biological_process	2.00E-06	86
GO:1903829	positive regulation of cellular protein localization	biological_process	2.03E-06	188
GO:1901293	nucleoside phosphate biosynthetic process	biological_process	2.08E-06	187
GO:1901653	cellular response to peptide	biological_process	2.12E-06	151
GO:0060271	cilium assembly	biological_process	2.13E-06	199
GO:0051216	cartilage development	biological_process	2.15E-06	124
GO:0006897	endocytosis	biological_process	2.17E-06	311
GO:0043542	endothelial cell migration	biological_process	2.18E-06	141
GO:0007517	muscle organ development	biological_process	2.24E-06	179
GO:0090257	regulation of muscle system process	biological_process	2.26E-06	117
GO:0031589	cell-substrate adhesion	biological_process	2.29E-06	213
GO:0009895	negative regulation of catabolic process	biological_process	2.34E-06	190
GO:0048667	cell morphogenesis involved in neuron differentiation	biological_process	2.47E-06	279
GO:0044419	interspecies interaction between organisms	biological_process	2.47E-06	235
GO:0055086	nucleobase-containing small molecule metabolic process	biological_process	2.48E-06	362
GO:0048193	Golgi vesicle transport	biological_process	2.48E-06	144
GO:0031668	cellular response to extracellular stimulus	biological_process	2.50E-06	138
GO:0045765	regulation of angiogenesis	biological_process	2.62E-06	184
GO:0032182	ubiquitin-like protein binding	molecular_function	2.64E-06	60
GO:0051258	protein polymerization	biological_process	2.67E-06	170
GO:2001252	positive regulation of chromosome organization	biological_process	2.76E-06	126
GO:0045785	positive regulation of cell adhesion	biological_process	2.76E-06	248
GO:0007005	mitochondrion organization	biological_process	2.79E-06	265
GO:0031347	regulation of defense response	biological_process	2.79E-06	377
GO:0045664	regulation of neuron differentiation	biological_process	2.80E-06	301
GO:0016032	viral process	biological_process	2.84E-06	194
GO:0035091	phosphatidylinositol binding	molecular_function	2.85E-06	166
GO:0003002	regionalization	biological_process	2.91E-06	223
GO:0043130	ubiquitin binding	molecular_function	2.96E-06	51
GO:0050821	protein stabilization	biological_process	2.99E-06	115
GO:0048568	embryonic organ development	biological_process	3.04E-06	269
GO:0044391	ribosomal subunit	cellular_component	3.05E-06	132
GO:0051017	actin filament bundle assembly	biological_process	3.07E-06	98
GO:0019216	regulation of lipid metabolic process	biological_process	3.07E-06	185
GO:0030307	positive regulation of cell growth	biological_process	3.09E-06	83
GO:0002009	morphogenesis of an epithelium	biological_process	3.19E-06	311
GO:0051345	positive regulation of hydrolase activity	biological_process	3.20E-06	296
GO:0000209	protein polyubiquitination	biological_process	3.23E-06	131
GO:0072001	renal system development	biological_process	3.23E-06	190
GO:2000146	negative regulation of cell motility	biological_process	3.25E-06	168
GO:0030038	contractile actin filament bundle assembly	biological_process	3.28E-06	73
GO:0043149	stress fiber assembly	biological_process	3.28E-06	73
GO:0034655	nucleobase-containing compound catabolic process	biological_process	3.28E-06	264
GO:0000082	G1/S transition of mitotic cell cycle	biological_process	3.40E-06	98
GO:0090263	positive regulation of canonical Wnt signaling pathway	biological_process	3.42E-06	76
GO:0003012	muscle system process	biological_process	3.43E-06	191
GO:0010632	regulation of epithelial cell migration	biological_process	3.51E-06	147
GO:0031109	microtubule polymerization or depolymerization	biological_process	3.53E-06	78
GO:0046982	protein heterodimerization activity	molecular_function	3.83E-06	197
GO:0044057	regulation of system process	biological_process	3.91E-06	251
GO:0072657	protein localization to membrane	biological_process	4.19E-06	284
GO:0061695	transferase complex, transferring phosphorus-containing groups	cellular_component	4.26E-06	149
GO:0051896	regulation of protein kinase B signaling	biological_process	4.28E-06	102
GO:0044463	cell projection part	cellular_component	4.37E-06	566
GO:0120038	plasma membrane bounded cell projection part	cellular_component	4.37E-06	566
GO:0051402	neuron apoptotic process	biological_process	4.37E-06	122
GO:0043434	response to peptide hormone	biological_process	4.70E-06	144
GO:0006732	coenzyme metabolic process	biological_process	5.21E-06	174
GO:0051099	positive regulation of binding	biological_process	5.60E-06	119
GO:0072331	signal transduction by p53 class mediator	biological_process	5.64E-06	90
GO:0044403	symbiont process	biological_process	5.66E-06	224
GO:0030336	negative regulation of cell migration	biological_process	5.75E-06	159
GO:1901214	regulation of neuron death	biological_process	5.82E-06	141
GO:0050792	regulation of viral process	biological_process	5.90E-06	120
GO:0031667	response to nutrient levels	biological_process	5.92E-06	175
GO:0007033	vacuole organization	biological_process	5.92E-06	112
GO:0005773	vacuole	cellular_component	6.08E-06	269
GO:0010948	negative regulation of cell cycle process	biological_process	6.49E-06	139
GO:0032868	response to insulin	biological_process	6.53E-06	122
GO:0036294	cellular response to decreased oxygen levels	biological_process	6.66E-06	66
GO:0071456	cellular response to hypoxia	biological_process	6.66E-06	66
GO:0005543	phospholipid binding	molecular_function	6.77E-06	254
GO:0001227	DNA-binding transcription repressor activity, RNA polymerase II-specific	molecular_function	6.79E-06	154
GO:0008289	lipid binding	molecular_function	6.89E-06	386
GO:0044270	cellular nitrogen compound catabolic process	biological_process	6.92E-06	283
GO:0018105	peptidyl-serine phosphorylation	biological_process	6.96E-06	169
GO:0043900	regulation of multi-organism process	biological_process	7.31E-06	236
GO:0050662	coenzyme binding	molecular_function	7.55E-06	203
GO:1903364	positive regulation of cellular protein catabolic process	biological_process	7.56E-06	84
GO:0022610	biological adhesion	biological_process	7.69E-06	693
GO:0046700	heterocycle catabolic process	biological_process	7.83E-06	286
GO:1903362	regulation of cellular protein catabolic process	biological_process	7.89E-06	159
GO:0000151	ubiquitin ligase complex	cellular_component	8.07E-06	157
GO:1901215	negative regulation of neuron death	biological_process	8.43E-06	108
GO:0006635	fatty acid beta-oxidation	biological_process	8.89E-06	43
GO:0007369	gastrulation	biological_process	9.39E-06	117
GO:0072522	purine-containing compound biosynthetic process	biological_process	9.61E-06	155
GO:0042578	phosphoric ester hydrolase activity	molecular_function	9.89E-06	256
GO:0007155	cell adhesion	biological_process	1.01E-05	687
GO:0044843	cell cycle G1/S phase transition	biological_process	1.01E-05	107
GO:0001816	cytokine production	biological_process	1.03E-05	404
GO:0044089	positive regulation of cellular component biogenesis	biological_process	1.05E-05	318
GO:0003729	mRNA binding	molecular_function	1.06E-05	137
GO:0016071	mRNA metabolic process	biological_process	1.07E-05	354
GO:0003735	structural constituent of ribosome	molecular_function	1.08E-05	170
GO:0034612	response to tumor necrosis factor	biological_process	1.11E-05	110
GO:0008022	protein C-terminus binding	molecular_function	1.11E-05	106
GO:0033002	muscle cell proliferation	biological_process	1.12E-05	92
GO:0030695	GTPase regulator activity	molecular_function	1.14E-05	143
GO:0044431	Golgi apparatus part	cellular_component	1.15E-05	275
GO:0110053	regulation of actin filament organization	biological_process	1.21E-05	161
GO:0044452	nucleolar part	cellular_component	1.22E-05	134
GO:0016538	cyclin-dependent protein serine/threonine kinase regulator activity	molecular_function	1.30E-05	30
GO:0090316	positive regulation of intracellular protein transport	biological_process	1.31E-05	80
GO:0009260	ribonucleotide biosynthetic process	biological_process	1.48E-05	144
GO:0019439	aromatic compound catabolic process	biological_process	1.55E-05	289
GO:0090092	regulation of transmembrane receptor protein serine/threonine kinase signaling pathway	biological_process	1.55E-05	162
GO:0043087	regulation of GTPase activity	biological_process	1.55E-05	184
GO:0000323	lytic vacuole	cellular_component	1.55E-05	214
GO:0005764	lysosome	cellular_component	1.55E-05	214
GO:0071375	cellular response to peptide hormone stimulus	biological_process	1.59E-05	124
GO:2001236	regulation of extrinsic apoptotic signaling pathway	biological_process	1.59E-05	100
GO:0009117	nucleotide metabolic process	biological_process	1.63E-05	327
GO:0003013	circulatory system process	biological_process	1.64E-05	225
GO:0061035	regulation of cartilage development	biological_process	1.66E-05	49
GO:0046332	SMAD binding	molecular_function	1.68E-05	62
GO:0097485	neuron projection guidance	biological_process	1.71E-05	120
GO:0060589	nucleoside-triphosphatase regulator activity	molecular_function	1.72E-05	164
GO:0050727	regulation of inflammatory response	biological_process	1.76E-05	208
GO:0001817	regulation of cytokine production	biological_process	1.77E-05	399
GO:0071229	cellular response to acid chemical	biological_process	1.78E-05	93
GO:0001822	kidney development	biological_process	1.81E-05	181
GO:0010506	regulation of autophagy	biological_process	1.84E-05	164
GO:0021953	central nervous system neuron differentiation	biological_process	1.84E-05	129
GO:0071356	cellular response to tumor necrosis factor	biological_process	1.84E-05	99
GO:0043534	blood vessel endothelial cell migration	biological_process	1.85E-05	83
GO:0009615	response to virus	biological_process	1.91E-05	176
GO:0016197	endosomal transport	biological_process	1.95E-05	125
GO:0006605	protein targeting	biological_process	1.96E-05	124
GO:1901800	positive regulation of proteasomal protein catabolic process	biological_process	1.97E-05	61
GO:0030308	negative regulation of cell growth	biological_process	2.01E-05	97
GO:0030326	embryonic limb morphogenesis	biological_process	2.04E-05	92
GO:0035113	embryonic appendage morphogenesis	biological_process	2.04E-05	92
GO:0003779	actin binding	molecular_function	2.06E-05	237
GO:0006753	nucleoside phosphate metabolic process	biological_process	2.06E-05	331
GO:0031300	intrinsic component of organelle membrane	cellular_component	2.07E-05	113
GO:0043903	regulation of symbiosis, encompassing mutualism through parasitism	biological_process	2.07E-05	128
GO:0071560	cellular response to transforming growth factor beta stimulus	biological_process	2.10E-05	150
GO:0032388	positive regulation of intracellular transport	biological_process	2.20E-05	111
GO:0030323	respiratory tube development	biological_process	2.27E-05	127
GO:0009152	purine ribonucleotide biosynthetic process	biological_process	2.28E-05	141
GO:0034249	negative regulation of cellular amide metabolic process	biological_process	2.29E-05	89
GO:0005096	GTPase activator activity	molecular_function	2.34E-05	126
GO:0009314	response to radiation	biological_process	2.37E-05	227
GO:0043161	proteasome-mediated ubiquitin-dependent protein catabolic process	biological_process	2.50E-05	198
GO:0048639	positive regulation of developmental growth	biological_process	2.51E-05	92
GO:0035107	appendage morphogenesis	biological_process	2.51E-05	105
GO:0035108	limb morphogenesis	biological_process	2.51E-05	105
GO:0003700	DNA-binding transcription factor activity	molecular_function	2.53E-05	622
GO:0005102	signaling receptor binding	molecular_function	2.56E-05	803
GO:0035304	regulation of protein dephosphorylation	biological_process	2.59E-05	64
GO:0006164	purine nucleotide biosynthetic process	biological_process	2.62E-05	149
GO:0007411	axon guidance	biological_process	2.76E-05	117
GO:0040029	regulation of gene expression, epigenetic	biological_process	2.80E-05	130
GO:0031334	positive regulation of protein complex assembly	biological_process	2.82E-05	159
GO:0035051	cardiocyte differentiation	biological_process	2.88E-05	74
GO:0042692	muscle cell differentiation	biological_process	2.89E-05	188
GO:0010634	positive regulation of epithelial cell migration	biological_process	2.93E-05	96
GO:0030522	intracellular receptor signaling pathway	biological_process	2.95E-05	137
GO:1901987	regulation of cell cycle phase transition	biological_process	2.98E-05	176
GO:0031330	negative regulation of cellular catabolic process	biological_process	3.01E-05	161
GO:0046390	ribose phosphate biosynthetic process	biological_process	3.05E-05	144
GO:0031301	integral component of organelle membrane	cellular_component	3.13E-05	107
GO:0030055	cell-substrate junction	cellular_component	3.15E-05	114
GO:0043393	regulation of protein binding	biological_process	3.18E-05	139
GO:0044297	cell body	cellular_component	3.26E-05	153
GO:0031669	cellular response to nutrient levels	biological_process	3.26E-05	120
GO:0050804	modulation of chemical synaptic transmission	biological_process	3.26E-05	207
GO:0099177	regulation of trans-synaptic signaling	biological_process	3.26E-05	207
GO:1902850	microtubule cytoskeleton organization involved in mitosis	biological_process	3.26E-05	96
GO:0008088	axo-dendritic transport	biological_process	3.33E-05	36
GO:0047485	protein N-terminus binding	molecular_function	3.40E-05	69
GO:0043543	protein acylation	biological_process	3.47E-05	157
GO:0035257	nuclear hormone receptor binding	molecular_function	3.55E-05	89
GO:0034599	cellular response to oxidative stress	biological_process	3.57E-05	150
GO:0030100	regulation of endocytosis	biological_process	3.57E-05	143
GO:1903050	regulation of proteolysis involved in cellular protein catabolic process	biological_process	3.61E-05	135
GO:0030324	lung development	biological_process	3.70E-05	124
GO:0031023	microtubule organizing center organization	biological_process	3.70E-05	96
GO:0048732	gland development	biological_process	3.71E-05	225
GO:0033500	carbohydrate homeostasis	biological_process	3.82E-05	131
GO:0042593	glucose homeostasis	biological_process	3.82E-05	131
GO:0031344	regulation of cell projection organization	biological_process	3.83E-05	322
GO:0016050	vesicle organization	biological_process	3.85E-05	141
GO:0050673	epithelial cell proliferation	biological_process	3.87E-05	244
GO:0050769	positive regulation of neurogenesis	biological_process	3.87E-05	216
GO:0043523	regulation of neuron apoptotic process	biological_process	3.92E-05	99
GO:0032869	cellular response to insulin stimulus	biological_process	3.94E-05	104
GO:0019080	viral gene expression	biological_process	3.97E-05	51
GO:0016053	organic acid biosynthetic process	biological_process	4.02E-05	197
GO:0040014	regulation of multicellular organism growth	biological_process	4.05E-05	47
GO:1905037	autophagosome organization	biological_process	4.09E-05	64
GO:0090068	positive regulation of cell cycle process	biological_process	4.20E-05	150
GO:0048736	appendage development	biological_process	4.24E-05	125
GO:0060173	limb development	biological_process	4.24E-05	125
GO:0071772	response to BMP	biological_process	4.40E-05	107
GO:0071773	cellular response to BMP stimulus	biological_process	4.40E-05	107
GO:0051188	cofactor biosynthetic process	biological_process	4.44E-05	145
GO:0098772	molecular function regulator	molecular_function	4.45E-05	897
GO:0046394	carboxylic acid biosynthetic process	biological_process	4.58E-05	196
GO:0071453	cellular response to oxygen levels	biological_process	4.73E-05	75
GO:0007265	Ras protein signal transduction	biological_process	4.78E-05	175
GO:0000313	organellar ribosome	cellular_component	4.81E-05	61
GO:0005761	mitochondrial ribosome	cellular_component	4.81E-05	61
GO:0031398	positive regulation of protein ubiquitination	biological_process	4.81E-05	76
GO:0001890	placenta development	biological_process	4.81E-05	101
GO:0051492	regulation of stress fiber assembly	biological_process	4.99E-05	61
GO:0098798	mitochondrial protein complex	cellular_component	5.04E-05	163
GO:0005770	late endosome	cellular_component	5.10E-05	126
GO:0003006	developmental process involved in reproduction	biological_process	5.17E-05	380
GO:0016241	regulation of macroautophagy	biological_process	5.31E-05	81
GO:1901615	organic hydroxy compound metabolic process	biological_process	5.34E-05	239
GO:0016054	organic acid catabolic process	biological_process	5.36E-05	127
GO:0046395	carboxylic acid catabolic process	biological_process	5.36E-05	127
GO:0043021	ribonucleoprotein complex binding	molecular_function	5.37E-05	91
GO:0021543	pallium development	biological_process	5.42E-05	88
GO:0060538	skeletal muscle organ development	biological_process	5.61E-05	100
GO:0008015	blood circulation	biological_process	5.90E-05	216
GO:0032330	regulation of chondrocyte differentiation	biological_process	5.95E-05	39
GO:0043169	cation binding	molecular_function	5.95E-05	1517
GO:0002040	sprouting angiogenesis	biological_process	6.00E-05	82
GO:0005924	cell-substrate adherens junction	cellular_component	6.04E-05	110
GO:2000060	positive regulation of ubiquitin-dependent protein catabolic process	biological_process	6.04E-05	57
GO:0009791	post-embryonic development	biological_process	6.05E-05	67
GO:0008202	steroid metabolic process	biological_process	6.14E-05	140
GO:0098791	Golgi subcompartment	cellular_component	6.30E-05	238
GO:0003151	outflow tract morphogenesis	biological_process	6.37E-05	55
GO:0006839	mitochondrial transport	biological_process	6.41E-05	111
GO:0019693	ribose phosphate metabolic process	biological_process	6.43E-05	267
GO:0110020	regulation of actomyosin structure organization	biological_process	6.48E-05	66
GO:0007179	transforming growth factor beta receptor signaling pathway	biological_process	6.51E-05	126
GO:0051898	negative regulation of protein kinase B signaling	biological_process	6.58E-05	32
GO:0009259	ribonucleotide metabolic process	biological_process	6.66E-05	259
GO:0006935	chemotaxis	biological_process	6.67E-05	309
GO:0030509	BMP signaling pathway	biological_process	6.69E-05	100
GO:0048738	cardiac muscle tissue development	biological_process	6.80E-05	110
GO:0071236	cellular response to antibiotic	biological_process	6.81E-05	65
GO:0120035	regulation of plasma membrane bounded cell projection organization	biological_process	6.85E-05	318
GO:1902275	regulation of chromatin organization	biological_process	6.89E-05	122
GO:1903052	positive regulation of proteolysis involved in cellular protein catabolic process	biological_process	6.91E-05	68
GO:1901861	regulation of muscle tissue development	biological_process	6.92E-05	67
GO:0060090	molecular adaptor activity	molecular_function	6.93E-05	120
GO:0031110	regulation of microtubule polymerization or depolymerization	biological_process	7.06E-05	58
GO:0045778	positive regulation of ossification	biological_process	7.18E-05	66
GO:0051427	hormone receptor binding	molecular_function	7.21E-05	100
GO:0061136	regulation of proteasomal protein catabolic process	biological_process	7.25E-05	117
GO:0036477	somatodendritic compartment	cellular_component	7.26E-05	231
GO:0007051	spindle organization	biological_process	7.31E-05	116
GO:1901654	response to ketone	biological_process	7.36E-05	56
GO:0014031	mesenchymal cell development	biological_process	7.39E-05	51
GO:0007219	Notch signaling pathway	biological_process	7.58E-05	104
GO:0032436	positive regulation of proteasomal ubiquitin-dependent protein catabolic process	biological_process	7.64E-05	49
GO:0022407	regulation of cell-cell adhesion	biological_process	7.77E-05	235
GO:0006397	mRNA processing	biological_process	7.90E-05	237
GO:0017111	nucleoside-triphosphatase activity	molecular_function	7.90E-05	534
GO:0006163	purine nucleotide metabolic process	biological_process	7.92E-05	265
GO:0042330	taxis	biological_process	7.93E-05	311
GO:0007006	mitochondrial membrane organization	biological_process	8.20E-05	58
GO:0048864	stem cell development	biological_process	8.44E-05	51
GO:0006479	protein methylation	biological_process	8.51E-05	123
GO:0008213	protein alkylation	biological_process	8.51E-05	123
GO:0090150	establishment of protein localization to membrane	biological_process	8.52E-05	117
GO:0044798	nuclear transcription factor complex	cellular_component	8.63E-05	109
GO:0019902	phosphatase binding	molecular_function	8.76E-05	113
GO:0031032	actomyosin structure organization	biological_process	8.84E-05	108
GO:0019725	cellular homeostasis	biological_process	8.97E-05	397
GO:1904018	positive regulation of vasculature development	biological_process	9.03E-05	107
GO:0034660	ncRNA metabolic process	biological_process	9.05E-05	268
GO:0009611	response to wounding	biological_process	9.11E-05	255
GO:0097458	neuron part	cellular_component	9.20E-05	560
GO:1903706	regulation of hemopoiesis	biological_process	9.23E-05	232
GO:0010810	regulation of cell-substrate adhesion	biological_process	9.36E-05	133
GO:0000045	autophagosome assembly	biological_process	9.64E-05	60
GO:0060560	developmental growth involved in morphogenesis	biological_process	9.82E-05	126
GO:0005925	focal adhesion	cellular_component	9.91E-05	107
GO:2001020	regulation of response to DNA damage stimulus	biological_process	9.93E-05	145
GO:1901990	regulation of mitotic cell cycle phase transition	biological_process	9.98E-05	150
GO:0140014	mitotic nuclear division	biological_process	0.0001006	165
GO:0072132	mesenchyme morphogenesis	biological_process	0.00010076	37
GO:0034470	ncRNA processing	biological_process	0.00010165	178
GO:1902904	negative regulation of supramolecular fiber organization	biological_process	0.00010306	95
GO:0031929	TOR signaling	biological_process	0.00010411	82
GO:0032271	regulation of protein polymerization	biological_process	0.00010567	132
GO:0016788	hydrolase activity, acting on ester bonds	molecular_function	0.00010602	479
GO:1901991	negative regulation of mitotic cell cycle phase transition	biological_process	0.00010744	90
GO:0071901	negative regulation of protein serine/threonine kinase activity	biological_process	0.00010816	72
GO:0051604	protein maturation	biological_process	0.00010893	164
GO:0007519	skeletal muscle tissue development	biological_process	0.00010894	96
GO:0008654	phospholipid biosynthetic process	biological_process	0.00010942	102
GO:0046872	metal ion binding	molecular_function	0.00011225	1459
GO:0035303	regulation of dephosphorylation	biological_process	0.00011419	117
GO:0003279	cardiac septum development	biological_process	0.00011601	75
GO:0031098	stress-activated protein kinase signaling cascade	biological_process	0.00011606	149
GO:0000280	nuclear division	biological_process	0.00011727	240
GO:0007098	centrosome cycle	biological_process	0.00011729	90
GO:0009411	response to UV	biological_process	0.00011841	97
GO:0030145	manganese ion binding	molecular_function	0.00011903	42
GO:0008360	regulation of cell shape	biological_process	0.00011949	77
GO:0090100	positive regulation of transmembrane receptor protein serine/threonine kinase signaling pathway	biological_process	0.00012085	73
GO:0060249	anatomical structure homeostasis	biological_process	0.00012205	228
GO:0016202	regulation of striated muscle tissue development	biological_process	0.00012468	64
GO:0032007	negative regulation of TOR signaling	biological_process	0.00012469	33
GO:0045165	cell fate commitment	biological_process	0.00012522	144
GO:0000932	P-body	cellular_component	0.00012539	46
GO:0042221	response to chemical	biological_process	0.00012545	2014
GO:0000307	cyclin-dependent protein kinase holoenzyme complex	cellular_component	0.0001264	29
GO:2001234	negative regulation of apoptotic signaling pathway	biological_process	0.00012735	138
GO:0034976	response to endoplasmic reticulum stress	biological_process	0.00012761	157
GO:0060562	epithelial tube morphogenesis	biological_process	0.00012763	207
GO:0004860	protein kinase inhibitor activity	molecular_function	0.0001277	42
GO:0015850	organic hydroxy compound transport	biological_process	0.00012957	119
GO:0007059	chromosome segregation	biological_process	0.0001311	201
GO:0051494	negative regulation of cytoskeleton organization	biological_process	0.00013155	95
GO:0072330	monocarboxylic acid biosynthetic process	biological_process	0.00013227	142
GO:0003714	transcription corepressor activity	molecular_function	0.00013347	94
GO:0048588	developmental cell growth	biological_process	0.00013385	103
GO:0009108	coenzyme biosynthetic process	biological_process	0.00013414	115
GO:0000287	magnesium ion binding	molecular_function	0.00013557	155
GO:0048511	rhythmic process	biological_process	0.00014024	142
GO:0009150	purine ribonucleotide metabolic process	biological_process	0.00014131	252
GO:0051091	positive regulation of DNA-binding transcription factor activity	biological_process	0.00014169	154
GO:0043620	regulation of DNA-templated transcription in response to stress	biological_process	0.00014345	37
GO:0030027	lamellipodium	cellular_component	0.00015194	99
GO:2000134	negative regulation of G1/S transition of mitotic cell cycle	biological_process	0.00015236	37
GO:0006333	chromatin assembly or disassembly	biological_process	0.00015344	78
GO:0001101	response to acid chemical	biological_process	0.00015353	123
GO:0010038	response to metal ion	biological_process	0.00015361	124
GO:0043624	cellular protein complex disassembly	biological_process	0.00015384	75
GO:0021537	telencephalon development	biological_process	0.00015516	135
GO:0034250	positive regulation of cellular amide metabolic process	biological_process	0.00015676	82
GO:0071559	response to transforming growth factor beta	biological_process	0.0001575	150
GO:0055088	lipid homeostasis	biological_process	0.00015774	80
GO:0048524	positive regulation of viral process	biological_process	0.00016085	67
GO:0003205	cardiac chamber development	biological_process	0.00016371	112
GO:0060348	bone development	biological_process	0.00016704	136
GO:0044450	microtubule organizing center part	cellular_component	0.00017022	162
GO:0031056	regulation of histone modification	biological_process	0.0001703	102
GO:0070972	protein localization to endoplasmic reticulum	biological_process	0.00017425	40
GO:0050678	regulation of epithelial cell proliferation	biological_process	0.00017802	203
GO:0043062	extracellular structure organization	biological_process	0.00017933	185
GO:0019221	cytokine-mediated signaling pathway	biological_process	0.0001822	188
GO:0014032	neural crest cell development	biological_process	0.00018224	47
GO:0032231	regulation of actin filament bundle assembly	biological_process	0.00018516	67
GO:0016571	histone methylation	biological_process	0.00018534	100
GO:0019083	viral transcription	biological_process	0.000187	39
GO:0072521	purine-containing compound metabolic process	biological_process	0.00018807	280
GO:0032940	secretion by cell	biological_process	0.00018838	373
GO:0017148	negative regulation of translation	biological_process	0.00018933	73
GO:0021987	cerebral cortex development	biological_process	0.00019029	64
GO:0045766	positive regulation of angiogenesis	biological_process	0.00019031	98
GO:1901988	negative regulation of cell cycle phase transition	biological_process	0.00019227	100
GO:0045202	synapse	cellular_component	0.000193	470
GO:0060324	face development	biological_process	0.00019304	38
GO:0140030	modification-dependent protein binding	molecular_function	0.00019343	111
GO:0051403	stress-activated MAPK cascade	biological_process	0.00019361	145
GO:0001763	morphogenesis of a branching structure	biological_process	0.00019495	143
GO:0061630	ubiquitin protein ligase activity	molecular_function	0.00019519	130
GO:1900180	regulation of protein localization to nucleus	biological_process	0.00019541	86
GO:0005801	cis-Golgi network	cellular_component	0.00019991	32
GO:0048634	regulation of muscle organ development	biological_process	0.00020094	66
GO:0010171	body morphogenesis	biological_process	0.00020289	38
GO:0051235	maintenance of location	biological_process	0.00020641	173
GO:0031333	negative regulation of protein complex assembly	biological_process	0.00020643	81
GO:0010817	regulation of hormone levels	biological_process	0.00020733	251
GO:0044839	cell cycle G2/M phase transition	biological_process	0.00020937	87
GO:1903707	negative regulation of hemopoiesis	biological_process	0.00021019	86
GO:0006066	alcohol metabolic process	biological_process	0.00021102	156
GO:0048037	cofactor binding	molecular_function	0.00021188	330
GO:0042058	regulation of epidermal growth factor receptor signaling pathway	biological_process	0.00021523	44
GO:0045930	negative regulation of mitotic cell cycle	biological_process	0.00021589	127
GO:0090090	negative regulation of canonical Wnt signaling pathway	biological_process	0.00021591	89
GO:0018108	peptidyl-tyrosine phosphorylation	biological_process	0.00021781	179
GO:0002683	negative regulation of immune system process	biological_process	0.00022178	268
GO:0019079	viral genome replication	biological_process	0.00022387	71
GO:0032993	protein-DNA complex	cellular_component	0.00022475	111
GO:0032922	circadian regulation of gene expression	biological_process	0.00022582	44
GO:0065004	protein-DNA complex assembly	biological_process	0.00023203	81
GO:0019866	organelle inner membrane	cellular_component	0.00024122	189
GO:0010718	positive regulation of epithelial to mesenchymal transition	biological_process	0.00024202	38
GO:0061659	ubiquitin-like protein ligase activity	molecular_function	0.00024302	137
GO:0010824	regulation of centrosome duplication	biological_process	0.00024327	37
GO:0090575	RNA polymerase II transcription factor complex	cellular_component	0.00024452	98
GO:1905269	positive regulation of chromatin organization	biological_process	0.0002486	76
GO:0008380	RNA splicing	biological_process	0.0002521	211
GO:0097327	response to antineoplastic agent	biological_process	0.00025344	34
GO:0090066	regulation of anatomical structure size	biological_process	0.00025578	256
GO:0060840	artery development	biological_process	0.00025886	62
GO:0005814	centriole	cellular_component	0.00026187	80
GO:0019210	kinase inhibitor activity	molecular_function	0.00026546	45
GO:0045995	regulation of embryonic development	biological_process	0.00026907	87
GO:0003015	heart process	biological_process	0.00027232	120
GO:0048705	skeletal system morphogenesis	biological_process	0.00027275	150
GO:0033613	activating transcription factor binding	molecular_function	0.00027398	54
GO:0031461	cullin-RING ubiquitin ligase complex	cellular_component	0.00027546	101
GO:0005874	microtubule	cellular_component	0.00027697	149
GO:0042594	response to starvation	biological_process	0.00027868	101
GO:0046824	positive regulation of nucleocytoplasmic transport	biological_process	0.00027873	45
GO:0030496	midbody	cellular_component	0.00028378	111
GO:0070849	response to epidermal growth factor	biological_process	0.00028485	27
GO:0015931	nucleobase-containing compound transport	biological_process	0.00028534	102
GO:1901617	organic hydroxy compound biosynthetic process	biological_process	0.00028557	117
GO:0009410	response to xenobiotic stimulus	biological_process	0.00028647	74
GO:0006281	DNA repair	biological_process	0.00029007	279
GO:0008637	apoptotic mitochondrial changes	biological_process	0.00029733	55
GO:1904951	positive regulation of establishment of protein localization	biological_process	0.00029768	151
GO:0098589	membrane region	cellular_component	0.00030145	154
GO:0007623	circadian rhythm	biological_process	0.00030167	113
GO:0071478	cellular response to radiation	biological_process	0.0003036	99
GO:0050684	regulation of mRNA processing	biological_process	0.00030397	84
GO:0016614	oxidoreductase activity, acting on CH-OH group of donors	molecular_function	0.000307	86
GO:0048871	multicellular organismal homeostasis	biological_process	0.00030892	262
GO:0051298	centrosome duplication	biological_process	0.00031045	51
GO:2000826	regulation of heart morphogenesis	biological_process	0.00031081	32
GO:0032006	regulation of TOR signaling	biological_process	0.00031175	72
GO:0071347	cellular response to interleukin-1	biological_process	0.00031822	45
GO:0043410	positive regulation of MAPK cascade	biological_process	0.0003238	269
GO:0005085	guanyl-nucleotide exchange factor activity	molecular_function	0.00032939	153
GO:0098687	chromosomal region	cellular_component	0.00033697	172
GO:0022626	cytosolic ribosome	cellular_component	0.00033757	71
GO:0045121	membrane raft	cellular_component	0.00034184	149
GO:0098857	membrane microdomain	cellular_component	0.00034184	149
GO:0006473	protein acetylation	biological_process	0.00034929	127
GO:0048880	sensory system development	biological_process	0.00035434	218
GO:0001085	RNA polymerase II transcription factor binding	molecular_function	0.00035924	88
GO:0043207	response to external biotic stimulus	biological_process	0.00037249	427
GO:1901184	regulation of ERBB signaling pathway	biological_process	0.00037272	48
GO:0071103	DNA conformation change	biological_process	0.00037332	112
GO:0048008	platelet-derived growth factor receptor signaling pathway	biological_process	0.00037761	45
GO:0098751	bone cell development	biological_process	0.00038196	30
GO:0005777	peroxisome	cellular_component	0.00038272	77
GO:0042579	microbody	cellular_component	0.00038272	77
GO:0072332	intrinsic apoptotic signaling pathway by p53 class mediator	biological_process	0.00038306	51
GO:0016627	oxidoreductase activity, acting on the CH-CH group of donors	molecular_function	0.0003854	43
GO:0071479	cellular response to ionizing radiation	biological_process	0.00038824	45
GO:0070555	response to interleukin-1	biological_process	0.00039859	55
GO:1904589	regulation of protein import	biological_process	0.00040026	43
GO:0007423	sensory organ development	biological_process	0.00040308	321
GO:0055082	cellular chemical homeostasis	biological_process	0.00040381	345
GO:0051707	response to other organism	biological_process	0.00040524	426
GO:0000910	cytokinesis	biological_process	0.00040565	97
GO:0052547	regulation of peptidase activity	biological_process	0.00041215	174
GO:0046605	regulation of centrosome cycle	biological_process	0.00041841	48
GO:0046914	transition metal ion binding	molecular_function	0.00042041	694
GO:0070063	RNA polymerase binding	molecular_function	0.00042424	38
GO:0060759	regulation of response to cytokine stimulus	biological_process	0.00042443	88
GO:0005793	endoplasmic reticulum-Golgi intermediate compartment	cellular_component	0.00043673	46
GO:0009607	response to biotic stimulus	biological_process	0.00043881	449
GO:0051648	vesicle localization	biological_process	0.00043972	125
GO:0010594	regulation of endothelial cell migration	biological_process	0.00044421	108
GO:0016591	RNA polymerase II, holoenzyme	cellular_component	0.0004534	60
GO:0034446	substrate adhesion-dependent cell spreading	biological_process	0.00045476	65
GO:1905207	regulation of cardiocyte differentiation	biological_process	0.00046242	26
GO:0009953	dorsal/ventral pattern formation	biological_process	0.0004645	60
GO:0000086	G2/M transition of mitotic cell cycle	biological_process	0.00046574	72
GO:0000079	regulation of cyclin-dependent protein serine/threonine kinase activity	biological_process	0.00046577	43
GO:0048285	organelle fission	biological_process	0.00047064	262
GO:0000003	reproduction	biological_process	0.00047074	636
GO:0042063	gliogenesis	biological_process	0.0004783	158
GO:0015934	large ribosomal subunit	cellular_component	0.0004798	85
GO:0030902	hindbrain development	biological_process	0.00048037	90
GO:0030178	negative regulation of Wnt signaling pathway	biological_process	0.00048262	106
GO:0010332	response to gamma radiation	biological_process	0.00048709	31
GO:0046677	response to antibiotic	biological_process	0.00048801	95
GO:0050873	brown fat cell differentiation	biological_process	0.00049253	37
GO:1990778	protein localization to cell periphery	biological_process	0.00049415	185
GO:0043524	negative regulation of neuron apoptotic process	biological_process	0.0004981	82
GO:0021675	nerve development	biological_process	0.00049899	51
GO:0003725	double-stranded RNA binding	molecular_function	0.00050089	55
GO:2000045	regulation of G1/S transition of mitotic cell cycle	biological_process	0.00050137	62
GO:0051259	protein complex oligomerization	biological_process	0.00050164	159
GO:0046785	microtubule polymerization	biological_process	0.00050186	51
GO:0030332	cyclin binding	molecular_function	0.00050272	25
GO:0051222	positive regulation of protein transport	biological_process	0.00050442	138
GO:0018212	peptidyl-tyrosine modification	biological_process	0.00050869	180
GO:0005740	mitochondrial envelope	cellular_component	0.00051033	277
GO:0071364	cellular response to epidermal growth factor stimulus	biological_process	0.00051906	25
GO:0043409	negative regulation of MAPK cascade	biological_process	0.00052358	96
GO:0043414	macromolecule methylation	biological_process	0.00052558	179
GO:0022414	reproductive process	biological_process	0.00052732	635
GO:0016482	cytosolic transport	biological_process	0.00053161	97
GO:0006091	generation of precursor metabolites and energy	biological_process	0.00053367	213
GO:0034404	nucleobase-containing small molecule biosynthetic process	biological_process	0.00053518	111
GO:1902807	negative regulation of cell cycle G1/S phase transition	biological_process	0.00054051	38
GO:0006836	neurotransmitter transport	biological_process	0.00054205	131
GO:0048017	inositol lipid-mediated signaling	biological_process	0.00054839	96
GO:0043618	regulation of transcription from RNA polymerase II promoter in response to stress	biological_process	0.00054981	33
GO:0032259	methylation	biological_process	0.00055351	195
GO:1902905	positive regulation of supramolecular fiber organization	biological_process	0.00055517	120
GO:0004725	protein tyrosine phosphatase activity	molecular_function	0.00055638	81
GO:0071824	protein-DNA complex subunit organization	biological_process	0.00055935	100
GO:0001654	eye development	biological_process	0.00056087	212
GO:1902041	regulation of extrinsic apoptotic signaling pathway via death domain receptors	biological_process	0.00056132	35
GO:0048706	embryonic skeletal system development	biological_process	0.00056496	88
GO:0046782	regulation of viral transcription	biological_process	0.00056875	35
GO:0000375	RNA splicing, via transesterification reactions	biological_process	0.00057022	166
GO:0000377	RNA splicing, via transesterification reactions with bulged adenosine as nucleophile	biological_process	0.00057022	166
GO:0000398	mRNA splicing, via spliceosome	biological_process	0.00057022	166
GO:0002221	pattern recognition receptor signaling pathway	biological_process	0.00057277	110
GO:0046903	secretion	biological_process	0.0005731	438
GO:0006954	inflammatory response	biological_process	0.00057604	313
GO:0010595	positive regulation of endothelial cell migration	biological_process	0.00058026	70
GO:0043025	neuronal cell body	cellular_component	0.00058042	122
GO:2001238	positive regulation of extrinsic apoptotic signaling pathway	biological_process	0.00058476	38
GO:0051650	establishment of vesicle localization	biological_process	0.0005937	118
GO:1901681	sulfur compound binding	molecular_function	0.00059479	110
GO:0071466	cellular response to xenobiotic stimulus	biological_process	0.00059634	51
GO:1901863	positive regulation of muscle tissue development	biological_process	0.00059636	35
GO:0035265	organ growth	biological_process	0.00060868	79
GO:0043388	positive regulation of DNA binding	biological_process	0.00061177	40
GO:0071241	cellular response to inorganic substance	biological_process	0.00061207	87
GO:0001823	mesonephros development	biological_process	0.00061362	68
GO:0050730	regulation of peptidyl-tyrosine phosphorylation	biological_process	0.00061942	139
GO:0021545	cranial nerve development	biological_process	0.00061978	37
GO:0090303	positive regulation of wound healing	biological_process	0.00062204	44
GO:0031497	chromatin assembly	biological_process	0.00062319	61
GO:0045669	positive regulation of osteoblast differentiation	biological_process	0.00063056	46
GO:0098930	axonal transport	biological_process	0.00063202	26
GO:0048663	neuron fate commitment	biological_process	0.00063393	47
GO:0007163	establishment or maintenance of cell polarity	biological_process	0.00063852	112
GO:1903311	regulation of mRNA metabolic process	biological_process	0.00064498	149
GO:0009952	anterior/posterior pattern specification	biological_process	0.00064826	137
GO:0043547	positive regulation of GTPase activity	biological_process	0.00065205	128
GO:0072384	organelle transport along microtubule	biological_process	0.00065762	42
GO:0032608	interferon-beta production	biological_process	0.00065984	40
GO:0032648	regulation of interferon-beta production	biological_process	0.00065984	40
GO:0002244	hematopoietic progenitor cell differentiation	biological_process	0.00066458	87
GO:0030139	endocytic vesicle	cellular_component	0.00066462	101
GO:0051056	regulation of small GTPase mediated signal transduction	biological_process	0.00066487	127
GO:0060317	cardiac epithelial to mesenchymal transition	biological_process	0.00066917	24
GO:0150063	visual system development	biological_process	0.00067031	214
GO:0043902	positive regulation of multi-organism process	biological_process	0.00067267	117
GO:0042306	regulation of protein import into nucleus	biological_process	0.00067438	41
GO:0042060	wound healing	biological_process	0.00067476	208
GO:0051495	positive regulation of cytoskeleton organization	biological_process	0.0006926	134
GO:1990823	response to leukemia inhibitory factor	biological_process	0.00069899	76
GO:0051101	regulation of DNA binding	biological_process	0.00070537	72
GO:0098793	presynapse	cellular_component	0.00070946	140
GO:0003231	cardiac ventricle development	biological_process	0.0007163	84
GO:0006352	DNA-templated transcription, initiation	biological_process	0.00071642	74
GO:0045017	glycerolipid biosynthetic process	biological_process	0.00071885	100
GO:2000058	regulation of ubiquitin-dependent protein catabolic process	biological_process	0.00071962	96
GO:0000139	Golgi membrane	cellular_component	0.00072377	144
GO:1904029	regulation of cyclin-dependent protein kinase activity	biological_process	0.00072406	46
GO:0009636	response to toxic substance	biological_process	0.00073644	141
GO:0006936	muscle contraction	biological_process	0.000738	146
GO:0045844	positive regulation of striated muscle tissue development	biological_process	0.00074039	34
GO:0048636	positive regulation of muscle organ development	biological_process	0.00074039	34
GO:0009127	purine nucleoside monophosphate biosynthetic process	biological_process	0.00074306	95
GO:0009168	purine ribonucleoside monophosphate biosynthetic process	biological_process	0.00074306	95
GO:0010212	response to ionizing radiation	biological_process	0.00074393	80
GO:0051145	smooth muscle cell differentiation	biological_process	0.0007526	42
GO:0071230	cellular response to amino acid stimulus	biological_process	0.00075266	40
GO:1903321	negative regulation of protein modification by small protein conjugation or removal	biological_process	0.00075298	59
GO:0034329	cell junction assembly	biological_process	0.00075665	123
GO:0070491	repressing transcription factor binding	molecular_function	0.000762	40
GO:0061037	negative regulation of cartilage development	biological_process	0.00076215	22
GO:0050768	negative regulation of neurogenesis	biological_process	0.00076299	133
GO:0070302	regulation of stress-activated protein kinase signaling cascade	biological_process	0.00076491	132
GO:0043405	regulation of MAP kinase activity	biological_process	0.0007698	160
GO:1902806	regulation of cell cycle G1/S phase transition	biological_process	0.00077016	72
GO:0046649	lymphocyte activation	biological_process	0.00077209	379
GO:0005743	mitochondrial inner membrane	cellular_component	0.00077861	165
GO:0000956	nuclear-transcribed mRNA catabolic process	biological_process	0.00078063	65
GO:0090398	cellular senescence	biological_process	0.00078185	44
GO:1902116	negative regulation of organelle assembly	biological_process	0.00078866	33
GO:0010821	regulation of mitochondrion organization	biological_process	0.00079196	89
GO:0001775	cell activation	biological_process	0.00079217	502
GO:0051961	negative regulation of nervous system development	biological_process	0.00079501	144
GO:0006942	regulation of striated muscle contraction	biological_process	0.00079976	52
GO:0016458	gene silencing	biological_process	0.0008026	96
GO:0010494	cytoplasmic stress granule	cellular_component	0.0008045	47
GO:0006937	regulation of muscle contraction	biological_process	0.00080566	82
GO:0002063	chondrocyte development	biological_process	0.0008074	25
GO:0019888	protein phosphatase regulator activity	molecular_function	0.00080766	43
GO:0001704	formation of primary germ layer	biological_process	0.0008087	79
GO:1990830	cellular response to leukemia inhibitory factor	biological_process	0.00081345	75
GO:0097447	dendritic tree	cellular_component	0.00081386	160
GO:0014855	striated muscle cell proliferation	biological_process	0.00081434	37
GO:0030198	extracellular matrix organization	biological_process	0.00081671	152
GO:0035601	protein deacylation	biological_process	0.00081821	72
GO:0098732	macromolecule deacylation	biological_process	0.00081821	72
GO:0060976	coronary vasculature development	biological_process	0.00081985	33
GO:0000123	histone acetyltransferase complex	cellular_component	0.00082003	67
GO:0010721	negative regulation of cell development	biological_process	0.00082182	153
GO:0036473	cell death in response to oxidative stress	biological_process	0.00082209	54
GO:0019058	viral life cycle	biological_process	0.00082212	143
GO:1901292	nucleoside phosphate catabolic process	biological_process	0.0008228	98
GO:0046486	glycerolipid metabolic process	biological_process	0.00082518	216
GO:0045727	positive regulation of translation	biological_process	0.00082599	64
GO:0019208	phosphatase regulator activity	molecular_function	0.00082857	53
GO:0048863	stem cell differentiation	biological_process	0.00083333	124
GO:0009156	ribonucleoside monophosphate biosynthetic process	biological_process	0.00083356	98
GO:0060148	positive regulation of posttranscriptional gene silencing	biological_process	0.0008448	27
GO:0044242	cellular lipid catabolic process	biological_process	0.00084834	117
GO:0051260	protein homooligomerization	biological_process	0.00085679	127
GO:0016125	sterol metabolic process	biological_process	0.00087171	67
GO:0055037	recycling endosome	cellular_component	0.00087828	81
GO:0048015	phosphatidylinositol-mediated signaling	biological_process	0.00087947	93
GO:0042733	embryonic digit morphogenesis	biological_process	0.00088705	48
GO:0017144	drug metabolic process	biological_process	0.00090442	332
GO:0021954	central nervous system neuron development	biological_process	0.00090657	58
GO:0008168	methyltransferase activity	molecular_function	0.00090794	150
GO:0030425	dendrite	cellular_component	0.00090894	159
GO:0060047	heart contraction	biological_process	0.0009153	112
GO:0061138	morphogenesis of a branching epithelium	biological_process	0.00092234	132
GO:0008023	transcription elongation factor complex	cellular_component	0.00092311	38
GO:0055092	sterol homeostasis	biological_process	0.00093751	54
GO:1990138	neuron projection extension	biological_process	0.00094591	83
GO:0009124	nucleoside monophosphate biosynthetic process	biological_process	0.00095117	101
GO:0000380	alternative mRNA splicing, via spliceosome	biological_process	0.00095198	44
GO:0003281	ventricular septum development	biological_process	0.00095215	48
GO:0016741	transferase activity, transferring one-carbon groups	molecular_function	0.00095738	158
GO:0014896	muscle hypertrophy	biological_process	0.00095837	39
GO:0014897	striated muscle hypertrophy	biological_process	0.00095837	39
GO:0010507	negative regulation of autophagy	biological_process	0.00096119	50
GO:0001222	transcription corepressor binding	molecular_function	0.00096402	24
GO:0051347	positive regulation of transferase activity	biological_process	0.00096451	311
GO:0045834	positive regulation of lipid metabolic process	biological_process	0.00096659	77
GO:0032872	regulation of stress-activated MAPK cascade	biological_process	0.00096766	130
GO:0051653	spindle localization	biological_process	0.00096975	34
GO:0051168	nuclear export	biological_process	0.0009704	88
GO:0051346	negative regulation of hydrolase activity	biological_process	0.00097788	171
GO:0017053	transcriptional repressor complex	cellular_component	0.00098568	56
GO:0006998	nuclear envelope organization	biological_process	0.00099503	24
GO:0016575	histone deacetylation	biological_process	0.00099528	46
GO:0043244	regulation of protein complex disassembly	biological_process	0.0010005	66
GO:0048754	branching morphogenesis of an epithelial tube	biological_process	0.0010019	111
GO:0042542	response to hydrogen peroxide	biological_process	0.0010023	52
GO:0090288	negative regulation of cellular response to growth factor stimulus	biological_process	0.0010032	101
GO:0022406	membrane docking	biological_process	0.0010117	42
GO:0070661	leukocyte proliferation	biological_process	0.0010219	168
GO:1902652	secondary alcohol metabolic process	biological_process	0.0010266	66
GO:0071156	regulation of cell cycle arrest	biological_process	0.0010384	42
GO:0006644	phospholipid metabolic process	biological_process	0.0010394	235
GO:0043536	positive regulation of blood vessel endothelial cell migration	biological_process	0.001041	39
GO:0014033	neural crest cell differentiation	biological_process	0.0010427	50
GO:0040001	establishment of mitotic spindle localization	biological_process	0.0010443	26
GO:0015935	small ribosomal subunit	cellular_component	0.0010501	49
GO:0008287	protein serine/threonine phosphatase complex	cellular_component	0.0010502	38
GO:1903293	phosphatase complex	cellular_component	0.0010502	38
GO:0030010	establishment of cell polarity	biological_process	0.0010809	86
GO:0018394	peptidyl-lysine acetylation	biological_process	0.0010975	107
GO:2000637	positive regulation of gene silencing by miRNA	biological_process	0.0010981	26
GO:0007052	mitotic spindle organization	biological_process	0.0010986	76
GO:0060491	regulation of cell projection assembly	biological_process	0.0011009	108
GO:0051051	negative regulation of transport	biological_process	0.0011069	209
GO:0002684	positive regulation of immune system process	biological_process	0.0011094	517
GO:0045665	negative regulation of neuron differentiation	biological_process	0.0011273	104
GO:0032432	actin filament bundle	cellular_component	0.0011347	39
GO:2001242	regulation of intrinsic apoptotic signaling pathway	biological_process	0.0011416	105
GO:0021915	neural tube development	biological_process	0.0011426	109
GO:0000228	nuclear chromosome	cellular_component	0.0011431	161
GO:0042632	cholesterol homeostasis	biological_process	0.001147	53
GO:1903844	regulation of cellular response to transforming growth factor beta stimulus	biological_process	0.00115	84
GO:0022612	gland morphogenesis	biological_process	0.0011509	85
GO:0061008	hepaticobiliary system development	biological_process	0.0011577	57
GO:0016485	protein processing	biological_process	0.0011578	123
GO:0048771	tissue remodeling	biological_process	0.0011651	101
GO:0009101	glycoprotein biosynthetic process	biological_process	0.0011669	164
GO:0051438	regulation of ubiquitin-protein transferase activity	biological_process	0.0011816	29
GO:0009166	nucleotide catabolic process	biological_process	0.0011837	92
GO:0055007	cardiac muscle cell differentiation	biological_process	0.0011872	54
GO:0031397	negative regulation of protein ubiquitination	biological_process	0.0011883	52
GO:0008589	regulation of smoothened signaling pathway	biological_process	0.0011883	57
GO:0072163	mesonephric epithelium development	biological_process	0.0011904	64
GO:0072164	mesonephric tubule development	biological_process	0.0011904	64
GO:0008013	beta-catenin binding	molecular_function	0.0011913	63
GO:1901655	cellular response to ketone	biological_process	0.0011919	38
GO:0031901	early endosome membrane	cellular_component	0.0011941	40
GO:0007610	behavior	biological_process	0.0012079	322
GO:0035904	aorta development	biological_process	0.0012113	37
GO:1903036	positive regulation of response to wounding	biological_process	0.0012124	46
GO:0007030	Golgi organization	biological_process	0.0012193	68
GO:0051607	defense response to virus	biological_process	0.0012255	120
GO:0006112	energy reserve metabolic process	biological_process	0.0012371	46
GO:0009267	cellular response to starvation	biological_process	0.0012383	92
GO:0006888	ER to Golgi vesicle-mediated transport	biological_process	0.0012434	55
GO:0016616	oxidoreductase activity, acting on the CH-OH group of donors, NAD or NADP as acceptor	molecular_function	0.0012579	77
GO:0043666	regulation of phosphoprotein phosphatase activity	biological_process	0.001259	46
GO:0042641	actomyosin	cellular_component	0.0012622	40
GO:0010464	regulation of mesenchymal cell proliferation	biological_process	0.0012658	23
GO:0032943	mononuclear cell proliferation	biological_process	0.0012711	155
GO:0051058	negative regulation of small GTPase mediated signal transduction	biological_process	0.0012775	40
GO:0014065	phosphatidylinositol 3-kinase signaling	biological_process	0.0012878	75
GO:0044445	cytosolic part	cellular_component	0.0012901	138
GO:0072686	mitotic spindle	cellular_component	0.0012912	102
GO:0010823	negative regulation of mitochondrion organization	biological_process	0.0012936	36
GO:0035064	methylated histone binding	molecular_function	0.001295	54
GO:0140034	methylation-dependent protein binding	molecular_function	0.001295	54
GO:0046825	regulation of protein export from nucleus	biological_process	0.0013051	25
GO:0042254	ribosome biogenesis	biological_process	0.0013316	127
GO:0045321	leukocyte activation	biological_process	0.0013317	447
GO:0032479	regulation of type I interferon production	biological_process	0.0013468	62
GO:0032606	type I interferon production	biological_process	0.0013468	62
GO:0048562	embryonic organ morphogenesis	biological_process	0.0013511	181
GO:0043484	regulation of RNA splicing	biological_process	0.0013515	87
GO:0071480	cellular response to gamma radiation	biological_process	0.0013528	20
GO:1903201	regulation of oxidative stress-induced cell death	biological_process	0.0013572	41
GO:0005680	anaphase-promoting complex	cellular_component	0.0013583	19
GO:0043500	muscle adaptation	biological_process	0.0013599	53
GO:0031966	mitochondrial membrane	cellular_component	0.0013605	249
GO:0016051	carbohydrate biosynthetic process	biological_process	0.0013748	107
GO:0021510	spinal cord development	biological_process	0.0013838	62
GO:1903828	negative regulation of cellular protein localization	biological_process	0.0013853	77
GO:0070325	lipoprotein particle receptor binding	molecular_function	0.0013923	21
GO:0001657	ureteric bud development	biological_process	0.0013966	63
GO:0005975	carbohydrate metabolic process	biological_process	0.0014009	329
GO:0031012	extracellular matrix	cellular_component	0.0014054	173
GO:1903900	regulation of viral life cycle	biological_process	0.0014082	88
GO:0005539	glycosaminoglycan binding	molecular_function	0.0014096	99
GO:0005776	autophagosome	cellular_component	0.0014322	54
GO:0051962	positive regulation of nervous system development	biological_process	0.0014541	245
GO:0003713	transcription coactivator activity	molecular_function	0.0014603	154
GO:0002011	morphogenesis of an epithelial sheet	biological_process	0.0014647	42
GO:0071346	cellular response to interferon-gamma	biological_process	0.0014759	52
GO:0008016	regulation of heart contraction	biological_process	0.0014846	96
GO:0000775	chromosome, centromeric region	cellular_component	0.0015045	110
GO:0007007	inner mitochondrial membrane organization	biological_process	0.0015088	21
GO:0120032	regulation of plasma membrane bounded cell projection assembly	biological_process	0.001514	106
GO:0005876	spindle microtubule	cellular_component	0.0015216	45
GO:0006898	receptor-mediated endocytosis	biological_process	0.0015311	126
GO:0098727	maintenance of cell number	biological_process	0.0015348	93
GO:0072659	protein localization to plasma membrane	biological_process	0.0015349	158
GO:0008203	cholesterol metabolic process	biological_process	0.0015398	64
GO:2000116	regulation of cysteine-type endopeptidase activity	biological_process	0.0015499	114
GO:0043112	receptor metabolic process	biological_process	0.0015552	101
GO:0019903	protein phosphatase binding	molecular_function	0.0015695	81
GO:0046890	regulation of lipid biosynthetic process	biological_process	0.0015722	94
GO:0051249	regulation of lymphocyte activation	biological_process	0.0015803	243
GO:0046651	lymphocyte proliferation	biological_process	0.0015905	153
GO:0090101	negative regulation of transmembrane receptor protein serine/threonine kinase signaling pathway	biological_process	0.0015953	83
GO:0060428	lung epithelium development	biological_process	0.0016044	29
GO:1901981	phosphatidylinositol phosphate binding	molecular_function	0.0016051	97
GO:0032963	collagen metabolic process	biological_process	0.001611	42
GO:0001818	negative regulation of cytokine production	biological_process	0.0016169	148
GO:0030855	epithelial cell differentiation	biological_process	0.0016276	329
GO:0009187	cyclic nucleotide metabolic process	biological_process	0.0016546	31
GO:0051046	regulation of secretion	biological_process	0.0016694	279
GO:1902882	regulation of response to oxidative stress	biological_process	0.0016827	57
GO:0010952	positive regulation of peptidase activity	biological_process	0.0016833	94
GO:0043502	regulation of muscle adaptation	biological_process	0.0016919	41
GO:0015696	ammonium transport	biological_process	0.0017065	43
GO:2001251	negative regulation of chromosome organization	biological_process	0.0017068	88
GO:0006476	protein deacetylation	biological_process	0.0017188	63
GO:0051302	regulation of cell division	biological_process	0.0017191	83
GO:0072524	pyridine-containing compound metabolic process	biological_process	0.0017193	89
GO:0030041	actin filament polymerization	biological_process	0.0017365	102
GO:0043473	pigmentation	biological_process	0.0017376	53
GO:0034330	cell junction organization	biological_process	0.0017422	151
GO:0002521	leukocyte differentiation	biological_process	0.0017736	312
GO:0043281	regulation of cysteine-type endopeptidase activity involved in apoptotic process	biological_process	0.0017798	101
GO:0006401	RNA catabolic process	biological_process	0.0017925	151
GO:0017015	regulation of transforming growth factor beta receptor signaling pathway	biological_process	0.0018011	82
GO:0000302	response to reactive oxygen species	biological_process	0.0018017	91
GO:0045637	regulation of myeloid cell differentiation	biological_process	0.0018042	120
GO:0019432	triglyceride biosynthetic process	biological_process	0.0018056	22
GO:0032331	negative regulation of chondrocyte differentiation	biological_process	0.0018097	20
GO:0008138	protein tyrosine/serine/threonine phosphatase activity	molecular_function	0.0018219	32
GO:0055065	metal ion homeostasis	biological_process	0.0018433	283
GO:0042110	T cell activation	biological_process	0.001846	258
GO:0017145	stem cell division	biological_process	0.0018519	27
GO:0070936	protein K48-linked ubiquitination	biological_process	0.0018524	49
GO:0042770	signal transduction in response to DNA damage	biological_process	0.0018639	61
GO:0032535	regulation of cellular component size	biological_process	0.0018743	195
GO:0031058	positive regulation of histone modification	biological_process	0.001876	65
GO:0000315	organellar large ribosomal subunit	cellular_component	0.0018771	42
GO:0005762	mitochondrial large ribosomal subunit	cellular_component	0.0018771	42
GO:0060037	pharyngeal system development	biological_process	0.0018841	20
GO:0072507	divalent inorganic cation homeostasis	biological_process	0.0018942	211
GO:0045746	negative regulation of Notch signaling pathway	biological_process	0.0019019	24
GO:0009100	glycoprotein metabolic process	biological_process	0.0019128	200
GO:0035307	positive regulation of protein dephosphorylation	biological_process	0.0019147	29
GO:0031349	positive regulation of defense response	biological_process	0.0019185	212
GO:0007034	vacuolar transport	biological_process	0.0019322	84
GO:0009416	response to light stimulus	biological_process	0.0019332	161
GO:0031253	cell projection membrane	cellular_component	0.0019404	123
GO:0021766	hippocampus development	biological_process	0.0019415	42
GO:0001726	ruffle	cellular_component	0.0019435	86
GO:0006766	vitamin metabolic process	biological_process	0.0019505	42
GO:0043535	regulation of blood vessel endothelial cell migration	biological_process	0.0019595	62
GO:2001022	positive regulation of response to DNA damage stimulus	biological_process	0.0019779	69
GO:0007162	negative regulation of cell adhesion	biological_process	0.0019796	153
GO:0051897	positive regulation of protein kinase B signaling	biological_process	0.0019884	66
GO:0090312	positive regulation of protein deacetylation	biological_process	0.0020084	21
GO:0052548	regulation of endopeptidase activity	biological_process	0.002019	157
GO:0050865	regulation of cell activation	biological_process	0.0020378	302
GO:0003300	cardiac muscle hypertrophy	biological_process	0.0020421	36
GO:0019827	stem cell population maintenance	biological_process	0.0020427	91
GO:1904892	regulation of STAT cascade	biological_process	0.0020634	70
GO:0035258	steroid hormone receptor binding	molecular_function	0.0020822	51
GO:0055025	positive regulation of cardiac muscle tissue development	biological_process	0.0021026	23
GO:0097237	cellular response to toxic substance	biological_process	0.0021063	87
GO:0060323	head morphogenesis	biological_process	0.0021356	29
GO:1900407	regulation of cellular response to oxidative stress	biological_process	0.002138	50
GO:0006475	internal protein amino acid acetylation	biological_process	0.0021514	102
GO:0018393	internal peptidyl-lysine acetylation	biological_process	0.0021514	102
GO:0008270	zinc ion binding	molecular_function	0.0021703	511
GO:0045666	positive regulation of neuron differentiation	biological_process	0.0021739	156
GO:0021885	forebrain cell migration	biological_process	0.0021764	46
GO:1905897	regulation of response to endoplasmic reticulum stress	biological_process	0.0021826	63
GO:0006939	smooth muscle contraction	biological_process	0.0022049	56
GO:0005996	monosaccharide metabolic process	biological_process	0.0022128	129
GO:0000132	establishment of mitotic spindle orientation	biological_process	0.0022191	23
GO:0001959	regulation of cytokine-mediated signaling pathway	biological_process	0.0022303	79
GO:0006260	DNA replication	biological_process	0.002232	128
GO:0048144	fibroblast proliferation	biological_process	0.0022352	46
GO:0001889	liver development	biological_process	0.0022365	54
GO:0051642	centrosome localization	biological_process	0.0022395	23
GO:0061842	microtubule organizing center localization	biological_process	0.0022395	23
GO:0035097	histone methyltransferase complex	cellular_component	0.0022405	52
GO:0045599	negative regulation of fat cell differentiation	biological_process	0.0022598	37
GO:0051100	negative regulation of binding	biological_process	0.002268	98
GO:0031060	regulation of histone methylation	biological_process	0.0022731	50
GO:0016234	inclusion body	cellular_component	0.0022755	53
GO:0001221	transcription cofactor binding	molecular_function	0.0022933	41
GO:0062012	regulation of small molecule metabolic process	biological_process	0.0023034	176
GO:0007044	cell-substrate junction assembly	biological_process	0.002345	56
GO:0051293	establishment of spindle localization	biological_process	0.0023565	30
GO:0099173	postsynapse organization	biological_process	0.0023713	73
GO:0003206	cardiac chamber morphogenesis	biological_process	0.0023787	89
GO:0002573	myeloid leukocyte differentiation	biological_process	0.0024068	129
GO:0034754	cellular hormone metabolic process	biological_process	0.0024074	57
GO:0051225	spindle assembly	biological_process	0.0024145	68
GO:0008089	anterograde axonal transport	biological_process	0.00242	21
GO:0034341	response to interferon-gamma	biological_process	0.0024376	63
GO:0039694	viral RNA genome replication	biological_process	0.0024453	21
GO:0140223	general transcription initiation factor activity	molecular_function	0.0024616	23
GO:0042445	hormone metabolic process	biological_process	0.0024668	114
GO:1903530	regulation of secretion by cell	biological_process	0.0024668	254
GO:0021988	olfactory lobe development	biological_process	0.0024706	26
GO:0001659	temperature homeostasis	biological_process	0.0024866	94
GO:0010975	regulation of neuron projection development	biological_process	0.0024873	212
GO:0031346	positive regulation of cell projection organization	biological_process	0.0024988	171
GO:0008625	extrinsic apoptotic signaling pathway via death domain receptors	biological_process	0.0024991	50
GO:0030117	membrane coat	cellular_component	0.0025037	65
GO:0048475	coated membrane	cellular_component	0.0025037	65
GO:1900024	regulation of substrate adhesion-dependent cell spreading	biological_process	0.0025148	39
GO:0003197	endocardial cushion development	biological_process	0.0025361	32
GO:0060411	cardiac septum morphogenesis	biological_process	0.0025379	53
GO:0021761	limbic system development	biological_process	0.0025479	55
GO:0006875	cellular metal ion homeostasis	biological_process	0.0025503	251
GO:0042177	negative regulation of protein catabolic process	biological_process	0.0025503	86
GO:0030003	cellular cation homeostasis	biological_process	0.0025525	274
GO:0030674	protein binding, bridging	molecular_function	0.0025626	70
GO:0032434	regulation of proteasomal ubiquitin-dependent protein catabolic process	biological_process	0.0025785	79
GO:0061515	myeloid cell development	biological_process	0.0025805	47
GO:0006873	cellular ion homeostasis	biological_process	0.0025835	281
GO:0045088	regulation of innate immune response	biological_process	0.0025839	186
GO:0008757	S-adenosylmethionine-dependent methyltransferase activity	molecular_function	0.0025896	108
GO:0070301	cellular response to hydrogen peroxide	biological_process	0.0025931	43
GO:0048284	organelle fusion	biological_process	0.0026032	71
GO:0098813	nuclear chromosome segregation	biological_process	0.0026112	165
GO:0008154	actin polymerization or depolymerization	biological_process	0.0026458	120
GO:0071248	cellular response to metal ion	biological_process	0.0026608	78
GO:0006403	RNA localization	biological_process	0.0026671	86
GO:0048872	homeostasis of number of cells	biological_process	0.0026791	174
GO:0046513	ceramide biosynthetic process	biological_process	0.0026827	44
GO:0048145	regulation of fibroblast proliferation	biological_process	0.0026845	45
GO:0070534	protein K63-linked ubiquitination	biological_process	0.0026859	36
GO:0034968	histone lysine methylation	biological_process	0.002701	79
GO:0050801	ion homeostasis	biological_process	0.0027105	363
GO:0048659	smooth muscle cell proliferation	biological_process	0.0027258	56
GO:0046474	glycerophospholipid biosynthetic process	biological_process	0.002731	79
GO:0010811	positive regulation of cell-substrate adhesion	biological_process	0.0027414	79
GO:0030291	protein serine/threonine kinase inhibitor activity	molecular_function	0.0027428	24
GO:0046425	regulation of JAK-STAT cascade	biological_process	0.0027559	68
GO:0045931	positive regulation of mitotic cell cycle	biological_process	0.0027731	94
GO:0099003	vesicle-mediated transport in synapse	biological_process	0.0027833	92
GO:0010761	fibroblast migration	biological_process	0.0027834	30
GO:1990841	promoter-specific chromatin binding	molecular_function	0.0027909	40
GO:0006611	protein export from nucleus	biological_process	0.0027951	77
GO:0048645	animal organ formation	biological_process	0.0028185	46
GO:1905475	regulation of protein localization to membrane	biological_process	0.002853	100
GO:0016573	histone acetylation	biological_process	0.0028671	100
GO:0051261	protein depolymerization	biological_process	0.0028775	60
GO:0060612	adipose tissue development	biological_process	0.0028817	27
GO:0031227	intrinsic component of endoplasmic reticulum membrane	cellular_component	0.0028887	79
GO:0098797	plasma membrane protein complex	cellular_component	0.0028957	299
GO:0061614	pri-miRNA transcription by RNA polymerase II	biological_process	0.0028968	39
GO:1902893	regulation of pri-miRNA transcription by RNA polymerase II	biological_process	0.0028968	39
GO:0070167	regulation of biomineral tissue development	biological_process	0.0028996	60
GO:0072503	cellular divalent inorganic cation homeostasis	biological_process	0.0029035	199
GO:0005901	caveola	cellular_component	0.0029181	49
GO:0008064	regulation of actin polymerization or depolymerization	biological_process	0.0029222	104
GO:0030832	regulation of actin filament length	biological_process	0.0029222	104
GO:0002758	innate immune response-activating signal transduction	biological_process	0.0029332	111
GO:0023061	signal release	biological_process	0.0029344	207
GO:0034708	methyltransferase complex	cellular_component	0.0029635	69
GO:0055080	cation homeostasis	biological_process	0.0029661	316
GO:1902883	negative regulation of response to oxidative stress	biological_process	0.0029967	31
GO:0048844	artery morphogenesis	biological_process	0.003	44
GO:0006323	DNA packaging	biological_process	0.0030025	80
GO:0002218	activation of innate immune response	biological_process	0.0030076	126
GO:0031099	regeneration	biological_process	0.0030292	56
GO:0050863	regulation of T cell activation	biological_process	0.0030572	173
GO:0015918	sterol transport	biological_process	0.0030716	63
GO:0030301	cholesterol transport	biological_process	0.0030716	63
GO:0031348	negative regulation of defense response	biological_process	0.0030789	128
GO:2000278	regulation of DNA biosynthetic process	biological_process	0.0030907	70
GO:0021795	cerebral cortex cell migration	biological_process	0.0031123	34
GO:0006414	translational elongation	biological_process	0.0031171	35
GO:0032496	response to lipopolysaccharide	biological_process	0.003132	124
GO:0097696	STAT cascade	biological_process	0.0031445	82
GO:1903391	regulation of adherens junction organization	biological_process	0.0031455	43
GO:0002181	cytoplasmic translation	biological_process	0.0031567	43
GO:0021772	olfactory bulb development	biological_process	0.0031571	25
GO:0036003	positive regulation of transcription from RNA polymerase II promoter in response to stress	biological_process	0.0031637	19
GO:0046434	organophosphate catabolic process	biological_process	0.003181	133
GO:0045600	positive regulation of fat cell differentiation	biological_process	0.0031963	42
GO:0001676	long-chain fatty acid metabolic process	biological_process	0.0031982	39
GO:0006486	protein glycosylation	biological_process	0.0032094	129
GO:0043413	macromolecule glycosylation	biological_process	0.0032094	129
GO:0005977	glycogen metabolic process	biological_process	0.0032179	42
GO:0006073	cellular glucan metabolic process	biological_process	0.0032179	42
GO:0044042	glucan metabolic process	biological_process	0.0032179	42
GO:0014743	regulation of muscle hypertrophy	biological_process	0.0032325	27
GO:0000819	sister chromatid segregation	biological_process	0.0032441	118
GO:0009306	protein secretion	biological_process	0.0032462	155
GO:0003203	endocardial cushion morphogenesis	biological_process	0.003249	25
GO:1904591	positive regulation of protein import	biological_process	0.0032497	33
GO:0016925	protein sumoylation	biological_process	0.0032601	32
GO:0005657	replication fork	cellular_component	0.0032708	46
GO:0099504	synaptic vesicle cycle	biological_process	0.0032719	88
GO:0000075	cell cycle checkpoint	biological_process	0.0032815	104
GO:0005178	integrin binding	molecular_function	0.0032815	69
GO:0070273	phosphatidylinositol-4-phosphate binding	molecular_function	0.0032837	21
GO:1901888	regulation of cell junction assembly	biological_process	0.0032876	58
GO:0045668	negative regulation of osteoblast differentiation	biological_process	0.0032989	35
GO:0051146	striated muscle cell differentiation	biological_process	0.0033668	136
GO:0044459	plasma membrane part	cellular_component	0.0033855	1092
GO:0042982	amyloid precursor protein metabolic process	biological_process	0.0034149	47
GO:0002039	p53 binding	molecular_function	0.003416	49
GO:0016042	lipid catabolic process	biological_process	0.0034164	156
GO:1904950	negative regulation of establishment of protein localization	biological_process	0.0034182	73
GO:0046580	negative regulation of Ras protein signal transduction	biological_process	0.0034383	35
GO:0001725	stress fiber	cellular_component	0.0034384	35
GO:0097517	contractile actin filament bundle	cellular_component	0.0034384	35
GO:0044262	cellular carbohydrate metabolic process	biological_process	0.0034437	139
GO:0051496	positive regulation of stress fiber assembly	biological_process	0.003451	34
GO:0030833	regulation of actin filament polymerization	biological_process	0.0034661	94
GO:0044088	regulation of vacuole organization	biological_process	0.0034704	32
GO:0045069	regulation of viral genome replication	biological_process	0.003493	56
GO:0055017	cardiac muscle tissue growth	biological_process	0.0035066	31
GO:1901185	negative regulation of ERBB signaling pathway	biological_process	0.0035442	19
GO:0046889	positive regulation of lipid biosynthetic process	biological_process	0.0035449	41
GO:0097581	lamellipodium organization	biological_process	0.0035513	57
GO:0043122	regulation of I-kappaB kinase/NF-kappaB signaling	biological_process	0.0035642	118
GO:0006612	protein targeting to membrane	biological_process	0.0035667	43
GO:0045047	protein targeting to ER	biological_process	0.0036012	20
GO:0016242	negative regulation of macroautophagy	biological_process	0.0036177	27
GO:0007224	smoothened signaling pathway	biological_process	0.0036212	96
GO:0055024	regulation of cardiac muscle tissue development	biological_process	0.0036355	37
GO:0045861	negative regulation of proteolysis	biological_process	0.0036521	140
GO:0008286	insulin receptor signaling pathway	biological_process	0.0036609	65
GO:0007498	mesoderm development	biological_process	0.0036661	77
GO:0022409	positive regulation of cell-cell adhesion	biological_process	0.0036761	139
GO:0017091	AU-rich element binding	molecular_function	0.0036765	17
GO:0035925	mRNA 3'-UTR AU-rich region binding	molecular_function	0.0036765	17
GO:1990845	adaptive thermogenesis	biological_process	0.0037056	84
GO:0031570	DNA integrity checkpoint	biological_process	0.0037194	73
GO:1900408	negative regulation of cellular response to oxidative stress	biological_process	0.0037536	30
GO:1903202	negative regulation of oxidative stress-induced cell death	biological_process	0.0037536	30
GO:0071214	cellular response to abiotic stimulus	biological_process	0.003797	162
GO:0104004	cellular response to environmental stimulus	biological_process	0.003797	162
GO:0036064	ciliary basal body	cellular_component	0.0037973	97
GO:0030175	filopodium	cellular_component	0.0038208	45
GO:0072073	kidney epithelium development	biological_process	0.0038216	91
GO:0010719	negative regulation of epithelial to mesenchymal transition	biological_process	0.0038293	24
GO:0019882	antigen processing and presentation	biological_process	0.0038319	52
GO:0010508	positive regulation of autophagy	biological_process	0.0038386	82
GO:0019359	nicotinamide nucleotide biosynthetic process	biological_process	0.0038616	63
GO:0019363	pyridine nucleotide biosynthetic process	biological_process	0.0038616	63
GO:0048675	axon extension	biological_process	0.003882	55
GO:0046578	regulation of Ras protein signal transduction	biological_process	0.0038997	103
GO:0048660	regulation of smooth muscle cell proliferation	biological_process	0.0039335	54
GO:0035335	peptidyl-tyrosine dephosphorylation	biological_process	0.0039345	32
GO:0019362	pyridine nucleotide metabolic process	biological_process	0.0039393	84
GO:0046496	nicotinamide nucleotide metabolic process	biological_process	0.0039393	84
GO:0001764	neuron migration	biological_process	0.0039413	89
GO:0006754	ATP biosynthetic process	biological_process	0.0039506	83
GO:0007019	microtubule depolymerization	biological_process	0.0039566	26
GO:0009266	response to temperature stimulus	biological_process	0.0039649	72
GO:0055001	muscle cell development	biological_process	0.0039692	81
GO:0000428	DNA-directed RNA polymerase complex	cellular_component	0.0039766	72
GO:0055029	nuclear DNA-directed RNA polymerase complex	cellular_component	0.0039766	72
GO:0007569	cell aging	biological_process	0.0039863	60
GO:0051536	iron-sulfur cluster binding	molecular_function	0.0040219	43
GO:0051540	metal cluster binding	molecular_function	0.0040219	43
GO:0043407	negative regulation of MAP kinase activity	biological_process	0.0040398	41
GO:0015980	energy derivation by oxidation of organic compounds	biological_process	0.0040416	127
GO:0048332	mesoderm morphogenesis	biological_process	0.0040642	51
GO:0009142	nucleoside triphosphate biosynthetic process	biological_process	0.0040677	97
GO:0051783	regulation of nuclear division	biological_process	0.0040704	110
GO:2000027	regulation of animal organ morphogenesis	biological_process	0.0040845	106
GO:2001023	regulation of response to drug	biological_process	0.0041091	37
GO:1903670	regulation of sprouting angiogenesis	biological_process	0.0041197	51
GO:0015932	nucleobase-containing compound transmembrane transporter activity	molecular_function	0.0041249	32
GO:1900026	positive regulation of substrate adhesion-dependent cell spreading	biological_process	0.004133	30
GO:0045814	negative regulation of gene expression, epigenetic	biological_process	0.0041397	42
GO:0006413	translational initiation	biological_process	0.0041424	63
GO:0007548	sex differentiation	biological_process	0.0041593	145
GO:0055117	regulation of cardiac muscle contraction	biological_process	0.0041948	40
GO:0008593	regulation of Notch signaling pathway	biological_process	0.0042109	56
GO:0050000	chromosome localization	biological_process	0.0042213	56
GO:0001578	microtubule bundle formation	biological_process	0.0042225	72
GO:0019838	growth factor binding	molecular_function	0.0042435	85
GO:0006790	sulfur compound metabolic process	biological_process	0.0042568	155
GO:0098771	inorganic ion homeostasis	biological_process	0.0042781	322
GO:0043467	regulation of generation of precursor metabolites and energy	biological_process	0.0042973	71
GO:1905898	positive regulation of response to endoplasmic reticulum stress	biological_process	0.0043033	25
GO:0032549	ribonucleoside binding	molecular_function	0.0043141	256
GO:1904375	regulation of protein localization to cell periphery	biological_process	0.0043156	81
GO:0071887	leukocyte apoptotic process	biological_process	0.0043581	61
GO:0045744	negative regulation of G protein-coupled receptor signaling pathway	biological_process	0.0043845	32
GO:0001508	action potential	biological_process	0.0043858	59
GO:1900182	positive regulation of protein localization to nucleus	biological_process	0.0043887	57
GO:0061005	cell differentiation involved in kidney development	biological_process	0.0044034	40
GO:0019318	hexose metabolic process	biological_process	0.0044058	116
GO:0010921	regulation of phosphatase activity	biological_process	0.0044134	92
GO:0006402	mRNA catabolic process	biological_process	0.0044189	124
GO:0140142	nucleocytoplasmic carrier activity	molecular_function	0.0044202	21
GO:0032233	positive regulation of actin filament bundle assembly	biological_process	0.0044203	38
GO:0022029	telencephalon cell migration	biological_process	0.0044206	43
GO:0048024	regulation of mRNA splicing, via spliceosome	biological_process	0.0044218	58
GO:0003156	regulation of animal organ formation	biological_process	0.0044551	29
GO:0086065	cell communication involved in cardiac conduction	biological_process	0.0044576	26
GO:0010874	regulation of cholesterol efflux	biological_process	0.0044993	25
GO:0000792	heterochromatin	cellular_component	0.0045003	52
GO:0050680	negative regulation of epithelial cell proliferation	biological_process	0.0045289	86
GO:0008038	neuron recognition	biological_process	0.0045336	23
GO:0002237	response to molecule of bacterial origin	biological_process	0.0045467	132
GO:0030500	regulation of bone mineralization	biological_process	0.0045477	49
GO:0006984	ER-nucleus signaling pathway	biological_process	0.0045664	33
GO:0001102	RNA polymerase II activating transcription factor binding	molecular_function	0.0045731	34
GO:0106106	cold-induced thermogenesis	biological_process	0.0046103	79
GO:0120161	regulation of cold-induced thermogenesis	biological_process	0.0046103	79
GO:0048545	response to steroid hormone	biological_process	0.0046121	108
GO:0016235	aggresome	cellular_component	0.0046266	27
GO:0005112	Notch binding	molecular_function	0.0046278	18
GO:1902555	endoribonuclease complex	cellular_component	0.0046643	23
GO:1905348	endonuclease complex	cellular_component	0.0046643	23
GO:0019209	kinase activator activity	molecular_function	0.004698	51
GO:0001046	core promoter sequence-specific DNA binding	molecular_function	0.0047073	31
GO:0001047	core promoter binding	molecular_function	0.0047073	31
GO:0098573	intrinsic component of mitochondrial membrane	cellular_component	0.0047137	47
GO:0004879	nuclear receptor activity	molecular_function	0.004753	33
GO:0098531	transcription factor activity, direct ligand regulated sequence-specific DNA binding	molecular_function	0.004753	33
GO:0072171	mesonephric tubule morphogenesis	biological_process	0.0047867	43
GO:0009201	ribonucleoside triphosphate biosynthetic process	biological_process	0.0047907	91
GO:0006952	defense response	biological_process	0.0048128	681
GO:0140115	export across plasma membrane	biological_process	0.0048235	19
GO:0003170	heart valve development	biological_process	0.0048421	38
GO:0002252	immune effector process	biological_process	0.0048425	374
GO:0046847	filopodium assembly	biological_process	0.0048948	33
GO:1903672	positive regulation of sprouting angiogenesis	biological_process	0.0049044	29
GO:0007259	JAK-STAT cascade	biological_process	0.0049137	79
GO:0000077	DNA damage checkpoint	biological_process	0.0049138	71
GO:0045089	positive regulation of innate immune response	biological_process	0.0049542	156
GO:0043277	apoptotic cell clearance	biological_process	0.0049579	25
GO:0006672	ceramide metabolic process	biological_process	0.0049699	63
GO:0060419	heart growth	biological_process	0.0049964	34
GO:0050750	low-density lipoprotein particle receptor binding	molecular_function	0.0049973	18
GO:0045739	positive regulation of DNA repair	biological_process	0.0050544	50
GO:1905952	regulation of lipid localization	biological_process	0.0050621	87
GO:0070979	protein K11-linked ubiquitination	biological_process	0.0050675	24
GO:0072525	pyridine-containing compound biosynthetic process	biological_process	0.0050833	66
GO:0002027	regulation of heart rate	biological_process	0.0050925	52
GO:0030176	integral component of endoplasmic reticulum membrane	cellular_component	0.0051104	75
GO:0006334	nucleosome assembly	biological_process	0.0051244	49
GO:0000152	nuclear ubiquitin ligase complex	cellular_component	0.005155	31
GO:0043921	modulation by host of viral transcription	biological_process	0.0051607	20
GO:0052312	modulation of transcription in other organism involved in symbiotic interaction	biological_process	0.0051607	20
GO:0052472	modulation by host of symbiont transcription	biological_process	0.0051607	20
GO:0007254	JNK cascade	biological_process	0.0051743	107
GO:0044344	cellular response to fibroblast growth factor stimulus	biological_process	0.0052097	64
GO:0071774	response to fibroblast growth factor	biological_process	0.0052097	64
GO:0019898	extrinsic component of membrane	cellular_component	0.0052125	117
GO:0007565	female pregnancy	biological_process	0.0052141	65
GO:0016251	RNA polymerase II general transcription initiation factor activity	molecular_function	0.0052165	20
GO:0016072	rRNA metabolic process	biological_process	0.0052277	98
GO:0051224	negative regulation of protein transport	biological_process	0.0052405	70
GO:0007568	aging	biological_process	0.0052603	92
GO:0019001	guanyl nucleotide binding	molecular_function	0.0052668	264
GO:0071514	genetic imprinting	biological_process	0.0052778	19
GO:0045620	negative regulation of lymphocyte differentiation	biological_process	0.0053037	34
GO:0050660	flavin adenine dinucleotide binding	molecular_function	0.0053382	60
GO:0061640	cytoskeleton-dependent cytokinesis	biological_process	0.0053493	54
GO:1902749	regulation of cell cycle G2/M phase transition	biological_process	0.0053545	63
GO:0042307	positive regulation of protein import into nucleus	biological_process	0.0053622	31
GO:0012506	vesicle membrane	cellular_component	0.0053933	129
GO:0016052	carbohydrate catabolic process	biological_process	0.0053949	78
GO:0009145	purine nucleoside triphosphate biosynthetic process	biological_process	0.0054281	90
GO:0062023	collagen-containing extracellular matrix	cellular_component	0.0054315	115
GO:0050679	positive regulation of epithelial cell proliferation	biological_process	0.00545	105
GO:0034109	homotypic cell-cell adhesion	biological_process	0.0054509	39
GO:0006650	glycerophospholipid metabolic process	biological_process	0.0054723	166
GO:0010611	regulation of cardiac muscle hypertrophy	biological_process	0.0055078	25
GO:0043010	camera-type eye development	biological_process	0.0055177	183
GO:0099518	vesicle cytoskeletal trafficking	biological_process	0.0055272	27
GO:0032456	endocytic recycling	biological_process	0.0055452	43
GO:0018198	peptidyl-cysteine modification	biological_process	0.0055641	26
GO:0010950	positive regulation of endopeptidase activity	biological_process	0.0055901	87
GO:0002285	lymphocyte activation involved in immune response	biological_process	0.005593	108
GO:0086019	cell-cell signaling involved in cardiac conduction	biological_process	0.0056075	19
GO:0060675	ureteric bud morphogenesis	biological_process	0.0056078	42
GO:0016605	PML body	cellular_component	0.0056147	50
GO:0010742	macrophage derived foam cell differentiation	biological_process	0.0056173	19
GO:0090077	foam cell differentiation	biological_process	0.0056173	19
GO:0036010	protein localization to endosome	biological_process	0.005618	20
GO:0044456	synapse part	cellular_component	0.0056203	297
GO:0002698	negative regulation of immune effector process	biological_process	0.0056284	72
GO:0001707	mesoderm formation	biological_process	0.005636	49
GO:0033233	regulation of protein sumoylation	biological_process	0.0056428	18
GO:0002064	epithelial cell development	biological_process	0.0056483	131
GO:0046165	alcohol biosynthetic process	biological_process	0.005696	66
GO:0006101	citrate metabolic process	biological_process	0.0057017	19
GO:0008277	regulation of G protein-coupled receptor signaling pathway	biological_process	0.0057023	71
GO:0002224	toll-like receptor signaling pathway	biological_process	0.0057059	82
GO:0015748	organophosphate ester transport	biological_process	0.0057201	68
GO:0070085	glycosylation	biological_process	0.0057227	135
GO:0032592	integral component of mitochondrial membrane	cellular_component	0.0057452	46
GO:0006633	fatty acid biosynthetic process	biological_process	0.0057689	66
GO:0021532	neural tube patterning	biological_process	0.0057788	34
GO:0016409	palmitoyltransferase activity	molecular_function	0.0057852	32
GO:1903051	negative regulation of proteolysis involved in cellular protein catabolic process	biological_process	0.005802	51
GO:0043457	regulation of cellular respiration	biological_process	0.0058125	25
GO:0032103	positive regulation of response to external stimulus	biological_process	0.0058153	162
GO:0070265	necrotic cell death	biological_process	0.0058313	35
GO:0032550	purine ribonucleoside binding	molecular_function	0.0058363	252
GO:0140056	organelle localization by membrane tethering	biological_process	0.005851	34
GO:0034110	regulation of homotypic cell-cell adhesion	biological_process	0.0058589	20
GO:0044272	sulfur compound biosynthetic process	biological_process	0.0058677	50
GO:0051303	establishment of chromosome localization	biological_process	0.0058718	54
GO:0005811	lipid droplet	cellular_component	0.0058733	50
GO:1903037	regulation of leukocyte cell-cell adhesion	biological_process	0.0059047	168
GO:0002262	myeloid cell homeostasis	biological_process	0.0059447	99
GO:0030330	DNA damage response, signal transduction by p53 class mediator	biological_process	0.0059492	41
GO:0030316	osteoclast differentiation	biological_process	0.0060097	65
GO:0042866	pyruvate biosynthetic process	biological_process	0.0060166	55
GO:0009206	purine ribonucleoside triphosphate biosynthetic process	biological_process	0.0060406	89
GO:0061311	cell surface receptor signaling pathway involved in heart development	biological_process	0.0060499	21
GO:0007026	negative regulation of microtubule depolymerization	biological_process	0.0060796	18
GO:0031114	regulation of microtubule depolymerization	biological_process	0.0060796	18
GO:0000966	RNA 5'-end processing	biological_process	0.0060804	14
GO:0045806	negative regulation of endocytosis	biological_process	0.0060869	36
GO:0006733	oxidoreduction coenzyme metabolic process	biological_process	0.0060953	94
GO:0046777	protein autophosphorylation	biological_process	0.0061003	136
GO:0051236	establishment of RNA localization	biological_process	0.0061116	71
GO:0030511	positive regulation of transforming growth factor beta receptor signaling pathway	biological_process	0.0061123	24
GO:1903846	positive regulation of cellular response to transforming growth factor beta stimulus	biological_process	0.0061123	24
GO:0022408	negative regulation of cell-cell adhesion	biological_process	0.0061233	102
GO:0051015	actin filament binding	molecular_function	0.0061264	105
GO:0044264	cellular polysaccharide metabolic process	biological_process	0.0061647	52
GO:0046328	regulation of JNK cascade	biological_process	0.0062326	101
GO:0032835	glomerulus development	biological_process	0.0062454	40
GO:0001708	cell fate specification	biological_process	0.0062677	51
GO:1901880	negative regulation of protein depolymerization	biological_process	0.0062782	38
GO:0005525	GTP binding	molecular_function	0.0062847	251
GO:0048306	calcium-dependent protein binding	molecular_function	0.0062925	34
GO:0016835	carbon-oxygen lyase activity	molecular_function	0.0063192	48
GO:0098978	glutamatergic synapse	cellular_component	0.0063406	178
GO:0031248	protein acetyltransferase complex	cellular_component	0.0063418	72
GO:1902493	acetyltransferase complex	cellular_component	0.0063418	72
GO:0070227	lymphocyte apoptotic process	biological_process	0.0063481	45
GO:0046660	female sex differentiation	biological_process	0.0063716	69
GO:0046599	regulation of centriole replication	biological_process	0.0063962	17
GO:0005976	polysaccharide metabolic process	biological_process	0.0064034	57
GO:0035821	modification of morphology or physiology of other organism	biological_process	0.0064171	74
GO:0070372	regulation of ERK1 and ERK2 cascade	biological_process	0.0064211	152
GO:0001824	blastocyst development	biological_process	0.0064292	75
GO:0045446	endothelial cell differentiation	biological_process	0.0064353	65
GO:0032102	negative regulation of response to external stimulus	biological_process	0.0064812	183
GO:0050840	extracellular matrix binding	molecular_function	0.0065049	30
GO:0006282	regulation of DNA repair	biological_process	0.0065927	84
GO:0007585	respiratory gaseous exchange	biological_process	0.0066096	37
GO:0035308	negative regulation of protein dephosphorylation	biological_process	0.0066573	26
GO:0021983	pituitary gland development	biological_process	0.0066822	26
GO:0004712	protein serine/threonine/tyrosine kinase activity	molecular_function	0.0067126	19
GO:0099023	tethering complex	cellular_component	0.006725	46
GO:0003924	GTPase activity	molecular_function	0.0067437	195
GO:0032561	guanyl ribonucleotide binding	molecular_function	0.0067441	257
GO:0005520	insulin-like growth factor binding	molecular_function	0.0068383	23
GO:0018022	peptidyl-lysine methylation	biological_process	0.0068649	85
GO:0051443	positive regulation of ubiquitin-protein transferase activity	biological_process	0.0068824	16
GO:0002053	positive regulation of mesenchymal cell proliferation	biological_process	0.0069258	16
GO:0005774	vacuolar membrane	cellular_component	0.006928	114
GO:0014812	muscle cell migration	biological_process	0.0069571	40
GO:0061323	cell proliferation involved in heart morphogenesis	biological_process	0.0069771	16
GO:2000136	regulation of cell proliferation involved in heart morphogenesis	biological_process	0.0069771	16
GO:0042149	cellular response to glucose starvation	biological_process	0.0069802	25
GO:0044706	multi-multicellular organism process	biological_process	0.0070578	75
GO:2001038	regulation of cellular response to drug	biological_process	0.0070699	17
GO:0071402	cellular response to lipoprotein particle stimulus	biological_process	0.0070707	19
GO:0006360	transcription by RNA polymerase I	biological_process	0.0070956	35
GO:0004861	cyclin-dependent protein serine/threonine kinase inhibitor activity	molecular_function	0.0071059	11
GO:0001098	basal transcription machinery binding	molecular_function	0.0071157	36
GO:0001099	basal RNA polymerase II transcription machinery binding	molecular_function	0.0071157	36
GO:0042059	negative regulation of epidermal growth factor receptor signaling pathway	biological_process	0.0071198	17
GO:0070663	regulation of leukocyte proliferation	biological_process	0.0071486	126
GO:0002020	protease binding	molecular_function	0.0071505	77
GO:2000573	positive regulation of DNA biosynthetic process	biological_process	0.0071608	47
GO:0001882	nucleoside binding	molecular_function	0.0071639	257
GO:0048704	embryonic skeletal system morphogenesis	biological_process	0.0071731	65
GO:0003158	endothelium development	biological_process	0.0071815	71
GO:1903902	positive regulation of viral life cycle	biological_process	0.0071819	47
GO:0060968	regulation of gene silencing	biological_process	0.0072106	51
GO:0051294	establishment of spindle orientation	biological_process	0.0072164	25
GO:0006446	regulation of translational initiation	biological_process	0.0072188	35
GO:0048259	regulation of receptor-mediated endocytosis	biological_process	0.0072259	55
GO:0016747	transferase activity, transferring acyl groups other than amino-acyl groups	molecular_function	0.0072294	140
GO:0051983	regulation of chromosome segregation	biological_process	0.007282	70
GO:0006338	chromatin remodeling	biological_process	0.0073004	72
GO:0051384	response to glucocorticoid	biological_process	0.0073006	26
GO:0010001	glial cell differentiation	biological_process	0.0073646	119
GO:0048745	smooth muscle tissue development	biological_process	0.0073694	17
GO:1901505	carbohydrate derivative transmembrane transporter activity	molecular_function	0.0073955	34
GO:0032944	regulation of mononuclear cell proliferation	biological_process	0.0074075	119
GO:0006909	phagocytosis	biological_process	0.0074096	107
GO:0008170	N-methyltransferase activity	molecular_function	0.0074405	68
GO:0008630	intrinsic apoptotic signaling pathway in response to DNA damage	biological_process	0.0074573	63
GO:0070062	extracellular exosome	cellular_component	0.0074629	56
GO:0055074	calcium ion homeostasis	biological_process	0.0074796	189
GO:0061650	ubiquitin-like protein conjugating enzyme activity	molecular_function	0.0075221	27
GO:0002263	cell activation involved in immune response	biological_process	0.0075667	147
GO:0016887	ATPase activity	molecular_function	0.0075853	214
GO:0060401	cytosolic calcium ion transport	biological_process	0.0076046	85
GO:0072009	nephron epithelium development	biological_process	0.007617	72
GO:0001883	purine nucleoside binding	molecular_function	0.0076501	252
GO:0008375	acetylglucosaminyltransferase activity	molecular_function	0.0077002	30
GO:2000725	regulation of cardiac muscle cell differentiation	biological_process	0.0077271	16
GO:0030880	RNA polymerase complex	cellular_component	0.00775	72
GO:0071216	cellular response to biotic stimulus	biological_process	0.0078151	105
GO:0016126	sterol biosynthetic process	biological_process	0.0078241	23
GO:0030119	AP-type membrane coat adaptor complex	cellular_component	0.0078248	30
GO:0051865	protein autoubiquitination	biological_process	0.0078871	56
GO:0051131	chaperone-mediated protein complex assembly	biological_process	0.0079367	15
GO:0009914	hormone transport	biological_process	0.0079539	151
GO:0097306	cellular response to alcohol	biological_process	0.0079595	43
GO:0060395	SMAD protein signal transduction	biological_process	0.0079703	46
GO:0071806	protein transmembrane transport	biological_process	0.0079827	35
GO:0061099	negative regulation of protein tyrosine kinase activity	biological_process	0.0080026	17
GO:0050657	nucleic acid transport	biological_process	0.0080336	69
GO:0050658	RNA transport	biological_process	0.0080336	69
GO:0031648	protein destabilization	biological_process	0.00804	35
GO:0031670	cellular response to nutrient	biological_process	0.0080644	27
GO:0072006	nephron development	biological_process	0.0080679	91
GO:0009743	response to carbohydrate	biological_process	0.0080761	84
GO:0007088	regulation of mitotic nuclear division	biological_process	0.0081046	92
GO:0000281	mitotic cytokinesis	biological_process	0.0081051	47
GO:0008347	glial cell migration	biological_process	0.008136	32
GO:0000070	mitotic sister chromatid segregation	biological_process	0.0081396	96
GO:0006706	steroid catabolic process	biological_process	0.0081718	16
GO:0005929	cilium	cellular_component	0.008216	337
GO:0043230	extracellular organelle	cellular_component	0.0082554	60
GO:1903561	extracellular vesicle	cellular_component	0.0082554	60
GO:0021799	cerebral cortex radially oriented cell migration	biological_process	0.0082713	23
GO:0051489	regulation of filopodium assembly	biological_process	0.0082716	25
GO:0031491	nucleosome binding	molecular_function	0.0082731	25
GO:0051879	Hsp90 protein binding	molecular_function	0.0082739	30
GO:0036314	response to sterol	biological_process	0.0082779	18
GO:0061647	histone H3-K9 modification	biological_process	0.0082841	32
GO:0002694	regulation of leukocyte activation	biological_process	0.0082871	280
GO:0038066	p38MAPK cascade	biological_process	0.0083063	32
GO:0001570	vasculogenesis	biological_process	0.0083161	51
GO:0036452	ESCRT complex	cellular_component	0.0083458	21
GO:1901862	negative regulation of muscle tissue development	biological_process	0.0083555	27
GO:0071897	DNA biosynthetic process	biological_process	0.0084107	98
GO:0000407	phagophore assembly site	cellular_component	0.0085015	18
GO:0045879	negative regulation of smoothened signaling pathway	biological_process	0.0085258	25
GO:0046902	regulation of mitochondrial membrane permeability	biological_process	0.0085689	27
GO:1905354	exoribonuclease complex	cellular_component	0.0086017	20
GO:0004722	protein serine/threonine phosphatase activity	molecular_function	0.0086048	41
GO:0010770	positive regulation of cell morphogenesis involved in differentiation	biological_process	0.0086638	73
GO:0006096	glycolytic process	biological_process	0.0086776	53
GO:0042098	T cell proliferation	biological_process	0.0086782	111
GO:0032728	positive regulation of interferon-beta production	biological_process	0.0087197	29
GO:0055085	transmembrane transport	biological_process	0.008733	808
GO:0001819	positive regulation of cytokine production	biological_process	0.0087332	260
GO:0061351	neural precursor cell proliferation	biological_process	0.0087696	88
GO:0010876	lipid localization	biological_process	0.0087696	212
GO:0030219	megakaryocyte differentiation	biological_process	0.0088028	35
GO:0055038	recycling endosome membrane	cellular_component	0.0088078	30
GO:0032373	positive regulation of sterol transport	biological_process	0.0088175	23
GO:0032376	positive regulation of cholesterol transport	biological_process	0.0088175	23
GO:0085029	extracellular matrix assembly	biological_process	0.0088696	23
GO:0098927	vesicle-mediated transport between endosomal compartments	biological_process	0.0088741	30
GO:0010833	telomere maintenance via telomere lengthening	biological_process	0.0089053	50
GO:1903205	regulation of hydrogen peroxide-induced cell death	biological_process	0.0089399	16
GO:0030513	positive regulation of BMP signaling pathway	biological_process	0.0089601	31
GO:0055094	response to lipoprotein particle	biological_process	0.0090465	18
GO:0045992	negative regulation of embryonic development	biological_process	0.0090653	21
GO:0006354	DNA-templated transcription, elongation	biological_process	0.0090714	39
GO:0061980	regulatory RNA binding	molecular_function	0.0090791	25
GO:0035305	negative regulation of dephosphorylation	biological_process	0.0090862	66
GO:2001237	negative regulation of extrinsic apoptotic signaling pathway	biological_process	0.0090939	58
GO:0046685	response to arsenic-containing substance	biological_process	0.00911	16
GO:0055002	striated muscle cell development	biological_process	0.0091106	73
GO:0030424	axon	cellular_component	0.0091123	175
GO:0043200	response to amino acid	biological_process	0.0091575	45
GO:0008585	female gonad development	biological_process	0.009182	57
GO:0019915	lipid storage	biological_process	0.0091847	52
GO:0050670	regulation of lymphocyte proliferation	biological_process	0.0091851	117
GO:0007435	salivary gland morphogenesis	biological_process	0.009212	24
GO:0032387	negative regulation of intracellular transport	biological_process	0.009214	41
GO:0048662	negative regulation of smooth muscle cell proliferation	biological_process	0.0092149	26
GO:0060325	face morphogenesis	biological_process	0.0092174	23
[truncated: 1,107 more rows]
