# Supplementary material for: Integration of ATAC-Seq and RNA-Seq Reveals VDR–SELENBP1 Axis Promotes Adipogenesis of Porcine Intramuscular Preadipocytes
Source: Int J Mol Sci. 2024 Nov 22;25(23):12528. doi: 10.3390/ijms252312528 (PMC11641700; doi:10.3390/ijms252312528)
Supplement: Supplementary file 1 [file ijms-25-12528-s001.zip › Table S3.xls]

Table S3. KEGG pathway analysis of differential peaks
KEGGID	Description	pvalue	Count
ssc04371	Apelin signaling pathway	0.139001557	133
ssc04218	Cellular senescence	0.173380403	149
ssc04910	Insulin signaling pathway	0.184628141	131
ssc05418	Fluid shear stress and atherosclerosis	0.186154058	130
ssc05200	Pathways in cancer	0.187690956	463
ssc04066	HIF-1 signaling pathway	0.19070907	106
ssc04728	Dopaminergic synapse	0.198955445	122
ssc01522	Endocrine resistance	0.199061995	90
ssc04914	Progesterone-mediated oocyte maturation	0.20444843	87
ssc04152	AMPK signaling pathway	0.207532086	117
ssc05231	Choline metabolism in cancer	0.211777237	94
ssc05205	Proteoglycans in cancer	0.213546564	188
ssc05222	Small cell lung cancer	0.22149861	89
ssc04010	MAPK signaling pathway	0.226505242	264
ssc04360	Axon guidance	0.227187061	171
ssc05221	Acute myeloid leukemia	0.227410311	64
ssc04144	Endocytosis	0.229292246	221
ssc05212	Pancreatic cancer	0.23700184	71
ssc05215	Prostate cancer	0.238793642	91
ssc04114	Oocyte meiosis	0.239679943	110
ssc04912	GnRH signaling pathway	0.250037521	86
ssc05210	Colorectal cancer	0.254746804	84
ssc04140	Autophagy - animal	0.255371326	121
ssc05223	Non-small cell lung cancer	0.256248445	63
ssc05161	Hepatitis B	0.258016031	146
ssc05220	Chronic myeloid leukemia	0.259777718	72
ssc05165	Human papillomavirus infection	0.260003353	290
ssc05166	Human T-cell leukemia virus 1 infection	0.260311959	203
ssc04151	PI3K-Akt signaling pathway	0.26065343	305
ssc04012	ErbB signaling pathway	0.26205439	81
ssc04213	Longevity regulating pathway - multiple species	0.264102895	60
ssc04925	Aldosterone synthesis and secretion	0.26588261	89
ssc05163	Human cytomegalovirus infection	0.269716795	198
ssc04390	Hippo signaling pathway	0.270711707	140
ssc04110	Cell cycle	0.271098171	114
ssc05213	Endometrial cancer	0.272353298	57
ssc04068	FoxO signaling pathway	0.27274424	122
ssc04115	p53 signaling pathway	0.272921376	67
ssc04211	Longevity regulating pathway	0.27600701	85
ssc01521	EGFR tyrosine kinase inhibitor resistance	0.277623082	75
ssc04722	Neurotrophin signaling pathway	0.280651209	110
ssc03022	Basal transcription factors	0.281740272	43
ssc05134	Legionellosis	0.284036277	53
ssc04216	Ferroptosis	0.284873715	42
ssc04261	Adrenergic signaling in cardiomyocytes	0.286496076	133
ssc04713	Circadian entrainment	0.286777651	90
ssc04622	RIG-I-like receptor signaling pathway	0.290119632	61
ssc05145	Toxoplasmosis	0.291588494	97
ssc04150	mTOR signaling pathway	0.291733249	139
ssc01200	Carbon metabolism	0.293224044	105
ssc03013	RNA transport	0.294079231	138
ssc04922	Glucagon signaling pathway	0.299667266	94
ssc05016	Huntington disease	0.30285606	174
ssc04520	Adherens junction	0.303736426	66
ssc05142	Chagas disease (American trypanosomiasis)	0.306556396	100
ssc04720	Long-term potentiation	0.31994759	61
ssc04916	Melanogenesis	0.329645916	92
ssc04141	Protein processing in endoplasmic reticulum	0.330119051	147
ssc04392	Hippo signaling pathway - multiple species	0.337118622	28
ssc05219	Bladder cancer	0.341114505	37
ssc04928	Parathyroid hormone synthesis, secretion and action	0.342025525	96
ssc00620	Pyruvate metabolism	0.345410901	36
ssc04330	Notch signaling pathway	0.346057339	45
ssc04512	ECM-receptor interaction	0.348529233	78
ssc04510	Focal adhesion	0.35381878	175
ssc04931	Insulin resistance	0.353949789	100
ssc04137	Mitophagy - animal	0.354518239	60
ssc05031	Amphetamine addiction	0.354518239	60
ssc05167	Kaposi sarcoma-associated herpesvirus infection	0.354596503	160
ssc04933	AGE-RAGE signaling pathway in diabetic complications	0.354685756	92
ssc04071	Sphingolipid signaling pathway	0.356096793	107
ssc05135	Yersinia infection	0.357958862	114
ssc04340	Hedgehog signaling pathway	0.358725309	42
ssc04934	Cushing syndrome	0.359425081	136
ssc04668	TNF signaling pathway	0.36028982	98
ssc04666	Fc gamma R-mediated phagocytosis	0.36202647	82
ssc00410	beta-Alanine metabolism	0.36377859	32
ssc04070	Phosphatidylinositol signaling system	0.364603186	89
ssc04611	Platelet activation	0.367102855	111
ssc04310	Wnt signaling pathway	0.368912529	140
ssc00900	Terpenoid backbone biosynthesis	0.372132129	21
ssc04015	Rap1 signaling pathway	0.372916989	189
ssc05202	Transcriptional misregulation in cancer	0.373225663	153
ssc00510	N-Glycan biosynthesis	0.373946286	47
ssc05225	Hepatocellular carcinoma	0.378164814	144
ssc05010	Alzheimer disease	0.378744135	151
ssc04710	Circadian rhythm	0.379000884	29
ssc04146	Peroxisome	0.379925576	77
ssc00330	Arginine and proline metabolism	0.382974471	45
ssc05146	Amoebiasis	0.385617047	83
ssc04020	Calcium signaling pathway	0.390760176	175
ssc05170	Human immunodeficiency virus 1 infection	0.390803923	182
ssc04923	Regulation of lipolysis in adipocytes	0.391793614	51
ssc04370	VEGF signaling pathway	0.391793614	51
ssc05216	Thyroid cancer	0.397374923	34
ssc04926	Relaxin signaling pathway	0.39762031	116
ssc05224	Breast cancer	0.39838008	130
ssc01230	Biosynthesis of amino acids	0.401467117	64
ssc03015	mRNA surveillance pathway	0.404445514	78
ssc00561	Glycerolipid metabolism	0.412813308	54
ssc00640	Propanoate metabolism	0.414179534	31
ssc04658	Th1 and Th2 cell differentiation	0.416937599	82
ssc00310	Lysine degradation	0.417501287	53
ssc00533	Glycosaminoglycan biosynthesis - keratan sulfate	0.418886246	14
ssc04215	Apoptosis - multiple species	0.42012944	30
ssc04136	Autophagy - other	0.42012944	30
ssc05160	Hepatitis C	0.420320522	130
ssc05132	Salmonella infection	0.42881604	72
ssc00260	Glycine, serine and threonine metabolism	0.429253496	36
ssc04979	Cholesterol metabolism	0.431046189	43
ssc04625	C-type lectin receptor signaling pathway	0.432439151	92
ssc05164	Influenza A	0.432654783	133
ssc04920	Adipocytokine signaling pathway	0.433019011	64
ssc03008	Ribosome biogenesis in eukaryotes	0.437412157	70
ssc04917	Prolactin signaling pathway	0.437558567	63
ssc04919	Thyroid hormone signaling pathway	0.438813742	104
ssc05152	Tuberculosis	0.440605382	144
ssc05235	PD-L1 expression and PD-1 checkpoint pathway in cancer	0.440771623	83
ssc05218	Melanoma	0.442171687	62
ssc01524	Platinum drug resistance	0.442171687	62
ssc00532	Glycosaminoglycan biosynthesis - chondroitin sulfate / dermatan sulfate	0.443102325	19
ssc04350	TGF-beta signaling pathway	0.444853744	82
ssc00100	Steroid biosynthesis	0.45116221	18
ssc00230	Purine metabolism	0.451337968	114
ssc04750	Inflammatory mediator regulation of TRP channels	0.452074718	87
ssc04022	cGMP-PKG signaling pathway	0.452139598	147
ssc05162	Measles	0.453666581	120
ssc05100	Bacterial invasion of epithelial cells	0.460042238	65
ssc00562	Inositol phosphate metabolism	0.46477618	64
ssc04664	Fc epsilon RI signaling pathway	0.466412396	57
ssc05226	Gastric cancer	0.468061514	129
ssc02010	ABC transporters	0.469930719	43
ssc05230	Central carbon metabolism in cancer	0.471511082	56
ssc05416	Viral myocarditis	0.471511082	56
ssc05217	Basal cell carcinoma	0.471511082	56
ssc03440	Homologous recombination	0.471835159	36
ssc03018	RNA degradation	0.472394526	69
ssc03040	Spliceosome	0.473256198	108
ssc04540	Gap junction	0.474917363	75
ssc04024	cAMP signaling pathway	0.475341588	185
ssc04927	Cortisol synthesis and secretion	0.476698892	55
ssc00010	Glycolysis / Gluconeogenesis	0.476698892	55
ssc04659	Th17 cell differentiation	0.477165928	94
ssc00340	Histidine metabolism	0.484282924	21
ssc05012	Parkinson disease	0.485513442	124
ssc04725	Cholinergic synapse	0.486992096	98
ssc04921	Oxytocin signaling pathway	0.490398777	129
ssc00760	Nicotinate and nicotinamide metabolism	0.496220336	26
ssc00730	Thiamine metabolism	0.49916185	13
ssc05321	Inflammatory bowel disease (IBD)	0.500070879	57
ssc04971	Gastric acid secretion	0.501577192	63
ssc05169	Epstein-Barr virus infection	0.504254515	169
ssc04932	Non-alcoholic fatty liver disease (NAFLD)	0.509120998	130
ssc00440	Phosphonate and phosphinate metabolism	0.510519294	6
ssc04714	Thermogenesis	0.511044461	198
ssc04210	Apoptosis	0.514884052	116
ssc04924	Renin secretion	0.517160775	60
ssc04721	Synaptic vesicle cycle	0.517830735	66
ssc05203	Viral carcinogenesis	0.519415053	158
ssc04217	Necroptosis	0.519901661	127
ssc04130	SNARE interactions in vesicular transport	0.521060655	29
ssc00062	Fatty acid elongation	0.521175883	23
ssc05030	Cocaine addiction	0.521426063	41
ssc04930	Type II diabetes mellitus	0.521426063	41
ssc04672	Intestinal immune network for IgA production	0.521426063	41
ssc04142	Lysosome	0.521435923	102
ssc00770	Pantothenate and CoA biosynthesis	0.521765682	17
ssc05323	Rheumatoid arthritis	0.523784858	77
ssc04657	IL-17 signaling pathway	0.528519479	76
ssc04620	Toll-like receptor signaling pathway	0.528774051	82
ssc00051	Fructose and mannose metabolism	0.528985112	28
ssc04810	Regulation of actin cytoskeleton	0.53386903	178
ssc04730	Long-term depression	0.539663889	50
ssc00480	Glutathione metabolism	0.540482947	44
ssc04660	T cell receptor signaling pathway	0.542324971	91
ssc01210	2-Oxocarboxylic acid metabolism	0.543770116	15
ssc01212	Fatty acid metabolism	0.545720415	49
ssc03060	Protein export	0.54937867	20
ssc00514	Other types of O-glycan biosynthesis	0.54937867	20
ssc00920	Sulfur metabolism	0.552631457	9
ssc04380	Osteoclast differentiation	0.554229671	106
ssc00910	Nitrogen metabolism	0.555832789	14
ssc05410	Hypertrophic cardiomyopathy (HCM)	0.557152781	76
ssc05412	Arrhythmogenic right ventricular cardiomyopathy (ARVC)	0.559268873	64
ssc00071	Fatty acid degradation	0.563302032	35
ssc04913	Ovarian steroidogenesis	0.567298677	40
ssc00604	Glycosphingolipid biosynthesis - ganglio series	0.56873404	13
ssc00072	Synthesis and degradation of ketone bodies	0.569641697	8
ssc03430	Mismatch repair	0.57043691	18
ssc05414	Dilated cardiomyopathy (DCM)	0.570624243	79
ssc05140	Leishmaniasis	0.572167049	56
ssc04744	Phototransduction	0.572955426	23
ssc04014	Ras signaling pathway	0.573476054	195
ssc03410	Base excision repair	0.575765662	28
ssc04530	Tight junction	0.577232513	141
ssc05144	Malaria	0.577698409	44
ssc00740	Riboflavin metabolism	0.588871563	7
ssc03420	Nucleotide excision repair	0.588956951	37
ssc00564	Glycerophospholipid metabolism	0.593137632	80
ssc04962	Vasopressin-regulated water reabsorption	0.596500408	36
ssc00520	Amino sugar and nucleotide sugar metabolism	0.598366608	41
ssc00650	Butanoate metabolism	0.603625125	20
ssc05014	Amyotrophic lateral sclerosis (ALS)	0.605525856	40
ssc05133	Pertussis	0.606622597	61
ssc00750	Vitamin B6 metabolism	0.610997976	6
ssc03030	DNA replication	0.611919734	29
ssc04145	Phagosome	0.612967911	120
ssc00430	Taurine and hypotaurine metabolism	0.613889992	10
ssc00515	Mannose type O-glycan biosynthesis	0.614738105	19
ssc04918	Thyroid hormone synthesis	0.618129402	59
ssc04550	Signaling pathways regulating pluripotency of stem cells	0.618740846	113
ssc04621	NOD-like receptor signaling pathway	0.619020958	124
ssc00120	Primary bile acid biosynthesis	0.619804461	14
ssc00450	Selenocompound metabolism	0.619804461	14
ssc01040	Biosynthesis of unsaturated fatty acids	0.622587399	23
ssc00030	Pentose phosphate pathway	0.622587399	23
ssc04072	Phospholipase D signaling pathway	0.626739357	122
ssc05020	Prion diseases	0.629971204	27
ssc03320	PPAR signaling pathway	0.630982928	62
ssc04915	Estrogen signaling pathway	0.635083854	109
ssc04064	NF-kappa B signaling pathway	0.636133129	82
ssc04270	Vascular smooth muscle contraction	0.639222604	108
ssc03460	Fanconi anemia pathway	0.642376187	40
ssc00270	Cysteine and methionine metabolism	0.642376187	40
ssc04662	B cell receptor signaling pathway	0.648715978	64
ssc00563	Glycosylphosphatidylinositol (GPI)-anchor biosynthesis	0.654872563	20
ssc00512	Mucin type O-glycan biosynthesis	0.659113992	24
ssc00220	Arginine biosynthesis	0.66476396	15
ssc00524	Neomycin, kanamycin and gentamicin biosynthesis	0.668682326	4
ssc04612	Antigen processing and presentation	0.67347148	50
ssc00280	Valine, leucine and isoleucine degradation	0.67758385	40
ssc00061	Fatty acid biosynthesis	0.678942285	14
ssc00531	Glycosaminoglycan degradation	0.678942285	14
ssc04630	Jak-STAT signaling pathway	0.680786258	124
ssc03050	Proteasome	0.680961693	35
ssc00500	Starch and sucrose metabolism	0.682625713	26
ssc00240	Pyrimidine metabolism	0.68918942	43
ssc04960	Aldosterone-regulated sodium reabsorption	0.69470051	29
ssc04978	Mineral absorption	0.697402816	33
ssc04724	Glutamatergic synapse	0.699469334	89
ssc04966	Collecting duct acid secretion	0.702481963	20
ssc00052	Galactose metabolism	0.702620457	24
ssc04961	Endocrine and other factor-regulated calcium reabsorption	0.708251712	36
ssc00603	Glycosphingolipid biosynthesis - globo and isoglobo series	0.709812633	12
ssc04911	Insulin secretion	0.712835315	67
ssc05034	Alcoholism	0.719155139	119
ssc04062	Chemokine signaling pathway	0.719763191	144
ssc03020	RNA polymerase	0.723722176	22
ssc04670	Leukocyte transendothelial migration	0.726072549	88
ssc00534	Glycosaminoglycan biosynthesis - heparan sulfate / heparin	0.726433616	18
ssc04727	GABAergic synapse	0.726933672	69
ssc04970	Salivary secretion	0.731713861	59
ssc05032	Morphine addiction	0.74030512	71
ssc00250	Alanine, aspartate and glutamate metabolism	0.74124773	28
ssc05332	Graft-versus-host disease	0.74124773	28
ssc00600	Sphingolipid metabolism	0.741297048	36
ssc00601	Glycosphingolipid biosynthesis - lacto and neolacto series	0.746019254	20
ssc00511	Other glycan degradation	0.747463635	13
ssc05330	Allograft rejection	0.749357249	31
ssc04614	Renin-angiotensin system	0.752127522	16
ssc00190	Oxidative phosphorylation	0.754534489	105
ssc05320	Autoimmune thyroid disease	0.75695879	38
ssc00565	Ether lipid metabolism	0.75707305	34
ssc04974	Protein digestion and absorption	0.760780397	67
ssc04723	Retrograde endocannabinoid signaling	0.770187475	115
ssc04973	Carbohydrate digestion and absorption	0.78146805	31
ssc01523	Antifolate resistance	0.78925807	23
ssc04623	Cytosolic DNA-sensing pathway	0.791620323	41
ssc04260	Cardiac muscle contraction	0.792833462	65
ssc00380	Tryptophan metabolism	0.79502255	33
ssc04122	Sulfur relay system	0.800194465	5
ssc00130	Ubiquinone and other terpenoid-quinone biosynthesis	0.806786041	7
ssc01100	Metabolic pathways	0.80718618	1159
ssc00592	alpha-Linolenic acid metabolism	0.807541578	15
ssc04964	Proximal tubule bicarbonate reclamation	0.807541578	15
ssc04977	Vitamin digestion and absorption	0.807541578	15
ssc00053	Ascorbate and aldarate metabolism	0.80949015	12
ssc04940	Type I diabetes mellitus	0.814852111	34
ssc00982	Drug metabolism - cytochrome P450	0.814852111	34
ssc00983	Drug metabolism - other enzymes	0.827276742	43
ssc05310	Asthma	0.830689722	19
ssc00980	Metabolism of xenobiotics by cytochrome P450	0.832875652	35
ssc03450	Non-homologous end-joining	0.835052334	8
ssc05150	Staphylococcus aureus infection	0.836184615	38
ssc04726	Serotonergic synapse	0.837025977	84
ssc04650	Natural killer cell mediated cytotoxicity	0.840531289	75
ssc00350	Tyrosine metabolism	0.841467737	24
ssc04976	Bile secretion	0.849698527	50
ssc04972	Pancreatic secretion	0.857489999	67
ssc04514	Cell adhesion molecules (CAMs)	0.867139938	108
ssc00860	Porphyrin and chlorophyll metabolism	0.868142632	21
ssc00790	Folate biosynthesis	0.87439342	15
ssc05143	African trypanosomiasis	0.875362007	23
ssc04610	Complement and coagulation cascades	0.884044756	57
ssc04975	Fat digestion and absorption	0.889602558	24
ssc04950	Maturity onset diabetes of the young	0.890192608	16
ssc00040	Pentose and glucuronate interconversions	0.896737337	13
ssc00360	Phenylalanine metabolism	0.907910703	12
ssc05033	Nicotine addiction	0.908900237	24
ssc05340	Primary immunodeficiency	0.911653132	21
ssc00400	Phenylalanine, tyrosine and tryptophan biosynthesis	0.91434741	3
ssc04061	Viral protein interaction with cytokine and cytokine receptor	0.918883879	58
ssc00591	Linoleic acid metabolism	0.931144333	16
ssc00590	Arachidonic acid metabolism	0.938851898	40
ssc00140	Steroid hormone biosynthesis	0.942029152	31
ssc00830	Retinol metabolism	0.943352843	36
ssc04640	Hematopoietic cell lineage	0.954405287	58
ssc05322	Systemic lupus erythematosus	0.964464572	65
ssc05204	Chemical carcinogenesis	0.965080307	37
ssc04060	Cytokine-cytokine receptor interaction	0.975805806	186
ssc00970	Aminoacyl-tRNA biosynthesis	0.987276481	37
ssc04742	Taste transduction	0.989743238	37
ssc04080	Neuroactive ligand-receptor interaction	0.999735397	216
ssc05206	MicroRNAs in cancer	0.999990756	135
ssc04740	Olfactory transduction	1	104
