# Supplementary material for: Integration of ATAC-Seq and RNA-Seq Reveals VDR–SELENBP1 Axis Promotes Adipogenesis of Porcine Intramuscular Preadipocytes
Source: Int J Mol Sci. 2024 Nov 22;25(23):12528. doi: 10.3390/ijms252312528 (PMC11641700; doi:10.3390/ijms252312528)
Supplement: Supplementary file 1 [file ijms-25-12528-s001.zip › Table S4.xls]

Table S4: Differentially expressed genes between Ad groups and Pread groups.
gene_id	gene_name	gene_description	Ad_FPKM	Pread_FPKM	log2FoldChange	padj
ENSSSCG00000001844	PLIN1	perilipin 1 [Source:VGNC Symbol;Acc:VGNC:91557] && sp|O60240|PLIN1_HUMAN Perilipin-1 OS=Homo sapiens OX=9606 GN=PLIN1 PE=1 SV=2 && PF03036:Perilipin family	246.7055713	0.017396667	13.5023826	0
XLOC_029243	XLOC_029243	--	0	558.6707153	-17.11373051	0
ENSSSCG00000033822	THRSP	thyroid hormone responsive [Source:NCBI gene (formerly Entrezgene);Acc:100512730] && sp|Q92748|THRSP_HUMAN Thyroid hormone-inducible hepatic protein OS=Homo sapiens OX=9606 GN=THRSP PE=1 SV=1 && PF07084:Thyroid hormone-inducible hepatic protein Spot 14	81.28919	0	17.10989326	0
ENSSSCG00000015268	FMO1	flavin containing dimethylaniline monoxygenase 1 [Source:VGNC Symbol;Acc:VGNC:88170] && sp|P16549|FMO1_PIG Dimethylaniline monooxygenase [N-oxide-forming] 1 OS=Sus scrofa OX=9823 GN=FMO1 PE=1 SV=3 && PF00743:Flavin-binding monooxygenase-like	179.1546323	0	17.12919215	0
ENSSSCG00000034102	DGAT2	diacylglycerol O-acyltransferase 2 [Source:NCBI gene (formerly Entrezgene);Acc:100294675] && sp|Q70VZ8|DGAT2_BOVIN Diacylglycerol O-acyltransferase 2 OS=Bos taurus OX=9913 GN=DGAT2 PE=2 SV=1 && PF03982:Diacylglycerol acyltransferase	336.5575867	0.055779	12.43292028	0
ENSSSCG00000015405	CD36	CD36 molecule [Source:NCBI gene (formerly Entrezgene);Acc:733702] && sp|P26201|CD36_BOVIN Platelet glycoprotein 4 OS=Bos taurus OX=9913 GN=CD36 PE=1 SV=5 && PF01130:CD36 family	330.6990663	0.038244	12.96923589	0
ENSSSCG00000039103	ADIPOQ	adiponectin, C1Q and collagen domain containing [Source:VGNC Symbol;Acc:VGNC:85140] && sp|Q15848|ADIPO_HUMAN Adiponectin OS=Homo sapiens OX=9606 GN=ADIPOQ PE=1 SV=1 && PF00386:C1q domain|PF01391:Collagen triple helix repeat (20 copies)	514.5833537	0.044902333	13.17097837	0
ENSSSCG00000040681	FABP4	fatty acid binding protein 4, adipocyte [Source:NCBI gene (formerly Entrezgene);Acc:399533] && sp|O97788|FABP4_PIG Fatty acid-binding protein, adipocyte OS=Sus scrofa OX=9823 GN=FABP4 PE=1 SV=3 && PF00061:Lipocalin / cytosolic fatty-acid binding protein family	495.7303163	1.184154667	8.629171923	1.78E-303
ENSSSCG00000036883	FABP3	fatty acid binding protein 3 [Source:NCBI gene (formerly Entrezgene);Acc:399532] && sp|O02772|FABPH_PIG Fatty acid-binding protein, heart OS=Sus scrofa OX=9823 GN=FABP3 PE=2 SV=3 && -	2810.193848	14.48579167	7.522621508	6.02E-291
ENSSSCG00000040631	LPL	lipoprotein lipase [Source:VGNC Symbol;Acc:VGNC:89795] && sp|P49923|LIPL_PIG Lipoprotein lipase OS=Sus scrofa OX=9823 GN=LPL PE=2 SV=1 && PF01477:PLAT/LH2 domain|PF00151:Lipase	1003.232442	3.004158333	8.245429956	1.73E-289
ENSSSCG00000020837	ENSSSCG00000020837	- && sp|P13688|CEAM1_HUMAN Carcinoembryonic antigen-related cell adhesion molecule 1 OS=Homo sapiens OX=9606 GN=CEACAM1 PE=1 SV=2 && PF13927:Immunoglobulin domain|PF07686:Immunoglobulin V-set domain	67.1561	0.115826667	8.840688955	2.06E-249
ENSSSCG00000024325	SGK2	serum/glucocorticoid regulated kinase 2 [Source:VGNC Symbol;Acc:VGNC:95597] && sp|Q9HBY8|SGK2_HUMAN Serine/threonine-protein kinase Sgk2 OS=Homo sapiens OX=9606 GN=SGK2 PE=1 SV=2 && PF00069:Protein kinase domain	25.812549	0.002028667	13.06893983	5.36E-247
ENSSSCG00000011557	CIDEC	cell death inducing DFFA like effector c [Source:VGNC Symbol;Acc:VGNC:86700] && sp|Q96AQ7|CIDEC_HUMAN Cell death activator CIDE-3 OS=Homo sapiens OX=9606 GN=CIDEC PE=1 SV=1 && PF02017:CIDE-N domain	127.5515013	0.168127333	9.414249623	3.04E-244
ENSSSCG00000003018	LIPE	lipase E, hormone sensitive type [Source:VGNC Symbol;Acc:VGNC:98493] && sp|Q68J42|LIPS_PIG Hormone-sensitive lipase OS=Sus scrofa OX=9823 GN=LIPE PE=2 SV=1 && PF07859:alpha/beta hydrolase fold|PF06350:Hormone-sensitive lipase (HSL) N-terminus	81.26793133	0.338980333	7.619795235	7.51E-238
ENSSSCG00000040513	AQP3	aquaporin 3 [Source:VGNC Symbol;Acc:VGNC:96671] && sp|A9Y006|AQP3_PIG Aquaporin-3 OS=Sus scrofa OX=9823 GN=AQP3 PE=2 SV=1 && PF00230:Major intrinsic protein	92.96274833	0.188618	8.848284751	3.94E-235
ENSSSCG00000026297	KLB	klotho beta [Source:VGNC Symbol;Acc:VGNC:89485] && sp|Q86Z14|KLOTB_HUMAN Beta-klotho OS=Homo sapiens OX=9606 GN=KLB PE=1 SV=1 && PF00232:Glycosyl hydrolase family 1	418.212443	2.886196667	7.135628974	3.23E-232
ENSSSCG00000009182	ENSSSCG00000009182	alcohol dehydrogenase 1C (class I), gamma polypeptide [Source:NCBI gene (formerly Entrezgene);Acc:100512615] && sp|P00327|ADH1E_HORSE Alcohol dehydrogenase E chain OS=Equus caballus OX=9796 PE=1 SV=2 && -	21.00771367	0.034695	9.031009726	2.21E-224
ENSSSCG00000014861	MOGAT2	monoacylglycerol O-acyltransferase 2 [Source:NCBI gene (formerly Entrezgene);Acc:100312975] && sp|Q3SYC2|MOGT2_HUMAN 2-acylglycerol O-acyltransferase 2 OS=Homo sapiens OX=9606 GN=MOGAT2 PE=1 SV=2 && PF03982:Diacylglycerol acyltransferase	21.60746067	0	14.62121359	4.72E-224
ENSSSCG00000014034	N4BP3	NEDD4 binding protein 3 [Source:VGNC Symbol;Acc:VGNC:90555] && sp|O15049|N4BP3_HUMAN NEDD4-binding protein 3 OS=Homo sapiens OX=9606 GN=N4BP3 PE=1 SV=3 && -	14.62454933	0.036194333	8.571663956	7.34E-222
ENSSSCG00000032580	MGST1	microsomal glutathione S-transferase 1 [Source:VGNC Symbol;Acc:VGNC:103301] && sp|P79382|MGST1_PIG Microsomal glutathione S-transferase 1 OS=Sus scrofa OX=9823 GN=MGST1 PE=2 SV=3 && PF01124:MAPEG family	160.7531077	0.575322333	8.039204224	1.22E-219
ENSSSCG00000013667	COL5A3	collagen type V alpha 3 chain [Source:VGNC Symbol;Acc:VGNC:86878] && sp|P25940|CO5A3_HUMAN Collagen alpha-3(V) chain OS=Homo sapiens OX=9606 GN=COL5A3 PE=1 SV=3 && -	64.011308	0.556544667	6.73123769	1.78E-219
ENSSSCG00000031292	ENSSSCG00000031292	- && sp|P14730|WFD18_RAT WAP four-disulfide core domain protein 18 (Fragment) OS=Rattus norvegicus OX=10116 GN=Wfdc18 PE=2 SV=2 && -	465.64211	0.189830667	11.00038313	1.64E-218
ENSSSCG00000015334	PDK4	pyruvate dehydrogenase kinase 4 [Source:VGNC Symbol;Acc:VGNC:91280] && sp|Q16654|PDK4_HUMAN [Pyruvate dehydrogenase (acetyl-transferring)] kinase isozyme 4, mitochondrial OS=Homo sapiens OX=9606 GN=PDK4 PE=1 SV=1 && PF02518:Histidine kinase-, DNA gyrase B-, and HSP90-like ATPase|PF10436:Mitochondrial branched-chain alpha-ketoacid dehydrogenase kinase	19.34789833	0.016658667	10.07224349	6.27E-210
ENSSSCG00000023333	FCN2	ficolin (collagen/fibrinogen domain containing lectin) 2 (hucolin) [Source:NCBI gene (formerly Entrezgene);Acc:396881] && sp|Q29041|FCN2_PIG Ficolin-2 OS=Sus scrofa OX=9823 GN=FCN2 PE=1 SV=1 && PF00147:Fibrinogen beta and gamma chains, C-terminal globular domain	57.237147	0.036917333	9.987446645	6.79E-210
ENSSSCG00000016233	SERPINE2	serpin family E member 2 [Source:VGNC Symbol;Acc:VGNC:96484] && sp|P07093|GDN_HUMAN Glia-derived nexin OS=Homo sapiens OX=9606 GN=SERPINE2 PE=1 SV=1 && PF00079:Serpin (serine protease inhibitor)	17.110054	964.0531617	-5.891274272	6.06E-208
ENSSSCG00000040904	CLDN1	claudin 1 [Source:NCBI gene (formerly Entrezgene);Acc:100625166] && sp|Q6L708|CLD1_BOVIN Claudin-1 OS=Bos taurus OX=9913 GN=CLDN1 PE=2 SV=1 && PF00822:PMP-22/EMP/MP20/Claudin family	0.685905	74.103981	-6.821697503	4.10E-206
ENSSSCG00000012202	ENSSSCG00000012202	glycerol kinase [Source:NCBI gene (formerly Entrezgene);Acc:100233182] && sp|Q0IID9|GLPK_BOVIN Glycerol kinase OS=Bos taurus OX=9913 GN=GK PE=2 SV=1 && PF02782:FGGY family of carbohydrate kinases, C-terminal domain|PF00370:FGGY family of carbohydrate kinases, N-terminal domain	163.0934093	2.261947	5.934560299	8.00E-206
ENSSSCG00000006153	FABP5	fatty acid binding protein 5 [Source:VGNC Symbol;Acc:VGNC:98794] && sp|P55052|FABP5_BOVIN Fatty acid-binding protein 5 OS=Bos taurus OX=9913 GN=FABP5 PE=1 SV=4 && PF00061:Lipocalin / cytosolic fatty-acid binding protein family	102.536611	1.563523667	5.952568905	3.04E-202
ENSSSCG00000003088	APOE	apolipoprotein E [Source:NCBI gene (formerly Entrezgene);Acc:397576] && sp|P18650|APOE_PIG Apolipoprotein E OS=Sus scrofa OX=9823 GN=APOE PE=1 SV=2 && PF01442:Apolipoprotein A1/A4/E domain	289.8302613	3.619472	6.244933704	5.80E-200
XLOC_026559	XLOC_026559	--	99.181132	0.584582667	6.479287247	1.25E-192
ENSSSCG00000030095	ZBTB16	zinc finger and BTB domain containing 16 [Source:HGNC Symbol;Acc:HGNC:12930] && sp|Q05516|ZBT16_HUMAN Zinc finger and BTB domain-containing protein 16 OS=Homo sapiens OX=9606 GN=ZBTB16 PE=1 SV=2 && PF13912:C2H2-type zinc finger|PF00651:BTB/POZ domain	17.37151133	0	14.42947741	1.37E-192
ENSSSCG00000017801	ENSSSCG00000017801	- && sp|Q8C838|TARG1_MOUSE Trafficking regulator of GLUT4 1 OS=Mus musculus OX=10090 GN=Trarg1 PE=1 SV=1 && -	9.399854	0.010024667	9.55882079	2.65E-191
ENSSSCG00000017723	CCL2	chemokine (C-C motif) ligand 2 [Source:NCBI gene (formerly Entrezgene);Acc:397422] && sp|P42831|CCL2_PIG C-C motif chemokine 2 OS=Sus scrofa OX=9823 GN=CCL2 PE=3 SV=1 && PF00048:Small cytokines (intecrine/chemokine), interleukin-8 like	11.692744	487.3213197	-5.458709888	2.18E-189
ENSSSCG00000036438	GPX3	glutathione peroxidase 3 [Source:VGNC Symbol;Acc:VGNC:98026] && sp|P37141|GPX3_BOVIN Glutathione peroxidase 3 OS=Bos taurus OX=9913 GN=GPX3 PE=2 SV=2 && PF00255:Glutathione peroxidase	144.79362	1.976700667	6.113837399	4.72E-187
ENSSSCG00000015396	SEMA3D	semaphorin 3D [Source:VGNC Symbol;Acc:VGNC:92696] && sp|O95025|SEM3D_HUMAN Semaphorin-3D OS=Homo sapiens OX=9606 GN=SEMA3D PE=2 SV=2 && -	1.434227333	54.79812233	-5.318699536	3.08E-186
ENSSSCG00000005994	SNTB1	syntrophin beta 1 [Source:VGNC Symbol;Acc:VGNC:93297] && sp|Q13884|SNTB1_HUMAN Beta-1-syntrophin OS=Homo sapiens OX=9606 GN=SNTB1 PE=1 SV=3 && PF18012:PH domain|PF00169:PH domain|PF00595:PDZ domain	20.58710867	0.287142667	6.083559498	6.37E-182
ENSSSCG00000006624	SELENBP1	selenium binding protein 1 [Source:VGNC Symbol;Acc:VGNC:92689] && sp|Q13228|SBP1_HUMAN Methanethiol oxidase OS=Homo sapiens OX=9606 GN=SELENBP1 PE=1 SV=2 && PF05694:56kDa selenium binding protein (SBP56)	88.63221267	0.744701667	7.040810325	2.67E-181
ENSSSCG00000000939	ACSS3	acyl-CoA synthetase short chain family member 3 [Source:VGNC Symbol;Acc:VGNC:85037] && sp|Q5REB8|ACSS3_PONAB Acyl-CoA synthetase short-chain family member 3, mitochondrial OS=Pongo abelii OX=9601 GN=ACSS3 PE=2 SV=1 && PF13193:AMP-binding enzyme C-terminal domain|PF00501:AMP-binding enzyme|PF16177:Acetyl-coenzyme A synthetase N-terminus	25.596349	0.405873	5.895459635	1.03E-174
ENSSSCG00000037706	PRKAR2B	protein kinase cAMP-dependent type II regulatory subunit beta [Source:VGNC Symbol;Acc:VGNC:91805] && sp|P31324|KAP3_MOUSE cAMP-dependent protein kinase type II-beta regulatory subunit OS=Mus musculus OX=10090 GN=Prkar2b PE=1 SV=3 && PF02197:Regulatory subunit of type II PKA R-subunit|PF00027:Cyclic nucleotide-binding domain	96.41226167	2.714997	5.063330686	9.10E-167
ENSSSCG00000008842	KIT	KIT proto-onco, receptor tyrosine kinase [Source:VGNC Symbol;Acc:VGNC:98060] && sp|Q2HWD6|KIT_PIG Mast/stem cell growth factor receptor Kit OS=Sus scrofa OX=9823 GN=KIT PE=2 SV=1 && PF07714:Protein tyrosine kinase|PF00047:Immunoglobulin domain	44.72681433	1.096267	5.292465489	2.71E-166
ENSSSCG00000027684	TRIM63	tripartite motif containing 63 [Source:VGNC Symbol;Acc:VGNC:94424] && sp|Q91Z63|TRI63_RAT E3 ubiquitin-protein ligase TRIM63 OS=Rattus norvegicus OX=10116 GN=Trim63 PE=2 SV=1 && PF00643:B-box zinc finger|PF13445:RING-type zinc-finger	36.73291667	0.286134	6.905415588	2.51E-163
ENSSSCG00000013388	PDE3B	phosphodiesterase 3B [Source:VGNC Symbol;Acc:VGNC:91253] && sp|Q13370|PDE3B_HUMAN cGMP-inhibited 3',5'-cyclic phosphodiesterase B OS=Homo sapiens OX=9606 GN=PDE3B PE=1 SV=2 && PF00233:3'5'-cyclic nucleotide phosphodiesterase	20.21823867	0.157808333	6.908275737	1.37E-161
ENSSSCG00000039703	EEPD1	endonuclease/exonuclease/phosphatase family domain containing 1 [Source:VGNC Symbol;Acc:VGNC:87559] && sp|Q3MHJ7|EEPD1_BOVIN Endonuclease/exonuclease/phosphatase family domain-containing protein 1 OS=Bos taurus OX=9913 GN=EEPD1 PE=2 SV=1 && -	13.886842	0.270838	5.697715191	1.06E-158
ENSSSCG00000008963	AREG	amphiregulin [Source:VGNC Symbol;Acc:VGNC:85444] && sp|P15514|AREG_HUMAN Amphiregulin OS=Homo sapiens OX=9606 GN=AREG PE=1 SV=2 && -	0.052467333	27.95912167	-7.926073428	2.40E-158
ENSSSCG00000023915	SLC2A4	solute carrier family 2 member 4 [Source:VGNC Symbol;Acc:VGNC:93049] && sp|P14672|GLUT4_HUMAN Solute carrier family 2, facilitated glucose transporter member 4 OS=Homo sapiens OX=9606 GN=SLC2A4 PE=1 SV=1 && PF00083:Sugar (and other) transporter	17.77227333	0	13.63154224	3.31E-158
ENSSSCG00000004192	CCN2	cellular communication network factor 2 [Source:VGNC Symbol;Acc:VGNC:86345] && sp|O19113|CCN2_PIG CCN family member 2 OS=Sus scrofa OX=9823 GN=CCN2 PE=2 SV=1 && PF00219:Insulin-like growth factor binding protein|PF00007:Cystine-knot domain|PF00093:von Willebrand factor type C domain	18.06408133	498.962077	-4.86296624	1.51E-157
ENSSSCG00000016816	ADAMTS12	ADAM metallopeptidase with thrombospondin type 1 motif 12 [Source:VGNC Symbol;Acc:VGNC:85074] && sp|P58397|ATS12_HUMAN A disintegrin and metalloproteinase with thrombospondin motifs 12 OS=Homo sapiens OX=9606 GN=ADAMTS12 PE=1 SV=2 && PF01421:Reprolysin (M12B) family zinc metalloprotease|PF17771:ADAM cysteine-rich domain|PF05986:ADAM-TS Spacer 1|PF01562:Reprolysin family propeptide|PF00090:Thrombo…	13.11900467	0.147575333	6.366778966	2.20E-157
ENSSSCG00000013512	PLIN4	perilipin 4 [Source:VGNC Symbol;Acc:VGNC:91560] && sp|Q96Q06|PLIN4_HUMAN Perilipin-4 OS=Homo sapiens OX=9606 GN=PLIN4 PE=1 SV=2 && PF03036:Perilipin family	14.849302	0.272096667	7.139112825	4.35E-157
ENSSSCG00000035863	PLIN2	perilipin 2 [Source:VGNC Symbol;Acc:VGNC:91558] && sp|Q4PLW0|PLIN2_PIG Perilipin-2 OS=Sus scrofa OX=9823 GN=PLIN2 PE=2 SV=1 && PF03036:Perilipin family	277.4825237	8.201462333	4.997224773	8.53E-157
ENSSSCG00000015873	ACVR1C	activin A receptor type 1C [Source:VGNC Symbol;Acc:VGNC:95873] && sp|Q8NER5|ACV1C_HUMAN Activin receptor type-1C OS=Homo sapiens OX=9606 GN=ACVR1C PE=1 SV=1 && PF07714:Protein tyrosine kinase|PF08515:Transforming growth factor beta type I GS-motif	6.741893667	0	13.57412495	8.93E-154
ENSSSCG00000021902	GABRP	gamma-aminobutyric acid type A receptor subunit pi [Source:VGNC Symbol;Acc:VGNC:88314] && sp|Q5EA06|GBRP_BOVIN Gamma-aminobutyric acid receptor subunit pi OS=Bos taurus OX=9913 GN=GABRP PE=2 SV=1 && PF02932:Neurotransmitter-gated ion-channel transmembrane region|PF02931:Neurotransmitter-gated ion-channel ligand binding domain	1.142888667	40.49210733	-5.217934313	6.88E-150
ENSSSCG00000006590	S100A8	S100 calcium binding protein A8 [Source:VGNC Symbol;Acc:VGNC:92546] && sp|P28782|S10A8_BOVIN Protein S100-A8 OS=Bos taurus OX=9913 GN=S100A8 PE=1 SV=2 && -	139.5241547	1.950322333	6.069339747	1.64E-149
ENSSSCG00000013393	SPON1	spondin 1 [Source:VGNC Symbol;Acc:VGNC:93415] && sp|Q9HCB6|SPON1_HUMAN Spondin-1 OS=Homo sapiens OX=9606 GN=SPON1 PE=1 SV=2 && PF02014:Reeler domain|PF00090:Thrombospondin type 1 domain|PF06468:Spondin_N	68.05566633	2.234450667	4.850707899	1.83E-149
ENSSSCG00000017861	ASPA	aspartoacylase [Source:VGNC Symbol;Acc:VGNC:85582] && sp|B1PK17|ACY2_PIG Aspartoacylase OS=Sus scrofa OX=9823 GN=ASPA PE=2 SV=1 && -	19.62403033	0.101906333	6.750361523	2.12E-149
ENSSSCG00000011250	ACAA1	acetyl-CoA acyltransferase 1 [Source:VGNC Symbol;Acc:VGNC:84995] && sp|P09110|THIK_HUMAN 3-ketoacyl-CoA thiolase, peroxisomal OS=Homo sapiens OX=9606 GN=ACAA1 PE=1 SV=2 && PF00108:Thiolase, N-terminal domain|PF02803:Thiolase, C-terminal domain	73.112249	2.600503667	4.735204546	1.01E-147
ENSSSCG00000012926	PC	pyruvate carboxylase [Source:VGNC Symbol;Acc:VGNC:100318] && sp|P11498|PYC_HUMAN Pyruvate carboxylase, mitochondrial OS=Homo sapiens OX=9606 GN=PC PE=1 SV=2 && PF02785:Biotin carboxylase C-terminal domain|PF02436:Conserved carboxylase domain|PF00682:HMGL-like|PF00364:Biotin-requiring enzyme|PF00289:Biotin carboxylase, N-terminal domain|PF02786:Carbamoyl-phosphate synthase L chain, ATP binding dom…	96.62569167	3.651435	4.648182018	6.95E-145
ENSSSCG00000010554	SCD	stearoyl-CoA desaturase [Source:NCBI gene (formerly Entrezgene);Acc:396670] && sp|O02858|SCD_PIG Stearoyl-CoA desaturase OS=Sus scrofa OX=9823 GN=SCD PE=2 SV=2 && PF00487:Fatty acid desaturase	1915.416504	67.67680333	4.536170186	3.46E-143
ENSSSCG00000028529	REM1	RRAD and GEM like GTPase 1 [Source:VGNC Symbol;Acc:VGNC:95710] && sp|O75628|REM1_HUMAN GTP-binding protein REM 1 OS=Homo sapiens OX=9606 GN=REM1 PE=1 SV=2 && PF00071:Ras family	1.673748	54.93104067	-5.101040658	4.43E-143
ENSSSCG00000023320	CYP3A29	cytochrome P450 family 3 subfamily A member 22 [Source:NCBI gene (formerly Entrezgene);Acc:100144468] && sp|P79401|CP3AT_PIG Cytochrome P450 3A29 OS=Sus scrofa OX=9823 GN=CYP3A29 PE=2 SV=1 && PF00067:Cytochrome P450	20.302006	0	13.29987079	1.84E-141
ENSSSCG00000011579	PPARG	peroxisome proliferator activated receptor gamma [Source:VGNC Symbol;Acc:VGNC:91684] && sp|O62807|PPARG_PIG Peroxisome proliferator-activated receptor gamma OS=Sus scrofa OX=9823 GN=PPARG PE=2 SV=1 && PF00105:Zinc finger, C4 type (two domains)|PF12577:PPAR gamma N-terminal region|PF00104:Ligand-binding domain of nuclear hormone receptor	64.33089067	1.672575	5.087765176	2.14E-141
ENSSSCG00000024134	MGLL	monoglyceride lipase [Source:VGNC Symbol;Acc:VGNC:90199] && sp|Q99685|MGLL_HUMAN Monoglyceride lipase OS=Homo sapiens OX=9606 GN=MGLL PE=1 SV=2 && -	44.82914867	1.508054	4.908372257	8.42E-141
ENSSSCG00000032709	ARL4A	ADP ribosylation factor like GTPase 4A [Source:VGNC Symbol;Acc:VGNC:85522] && sp|Q3T0M9|ARL4A_BOVIN ADP-ribosylation factor-like protein 4A OS=Bos taurus OX=9913 GN=ARL4A PE=2 SV=1 && PF00025:ADP-ribosylation factor family	15.44283667	0.424222333	5.163172021	1.54E-140
ENSSSCG00000009755	AACS	acetoacetyl-CoA synthetase [Source:VGNC Symbol;Acc:VGNC:84937] && sp|Q86V21|AACS_HUMAN Acetoacetyl-CoA synthetase OS=Homo sapiens OX=9606 GN=AACS PE=1 SV=1 && PF16177:Acetyl-coenzyme A synthetase N-terminus|PF00501:AMP-binding enzyme	45.57870233	1.499847	4.859572948	2.69E-140
ENSSSCG00000009004	SFRP2	secreted frizzled related protein 2 [Source:VGNC Symbol;Acc:VGNC:92775] && sp|Q863H1|SFRP2_CANLF Secreted frizzled-related protein 2 OS=Canis lupus familiaris OX=9615 GN=SFRP2 PE=2 SV=1 && PF01392:Fz domain|PF01759:UNC-6/NTR/C345C module	104.511462	2565.849528	-4.693805392	5.45E-138
ENSSSCG00000010861	COQ8A	coenzyme Q8A [Source:VGNC Symbol;Acc:VGNC:95818] && sp|Q29RI0|COQ8A_BOVIN Atypical kinase COQ8A, mitochondrial OS=Bos taurus OX=9913 GN=COQ8A PE=2 SV=1 && PF03109:ABC1 family	38.16869467	0.937847667	5.244939068	8.98E-138
ENSSSCG00000008624	LPIN1	lipin 1 [Source:VGNC Symbol;Acc:VGNC:89793] && sp|Q14693|LPIN1_HUMAN Phosphatidate phosphatase LPIN1 OS=Homo sapiens OX=9606 GN=LPIN1 PE=1 SV=2 && PF16876:Lipin/Ned1/Smp2 multi-domain protein middle domain|PF08235:LNS2 (Lipin/Ned1/Smp2)|PF04571:lipin, N-terminal conserved region	143.297933	4.954648333	4.809037223	3.22E-137
ENSSSCG00000007286	ACSS2	acyl-CoA synthetase short chain family member 2 [Source:VGNC Symbol;Acc:VGNC:95665] && sp|Q9NR19|ACSA_HUMAN Acetyl-coenzyme A synthetase, cytoplasmic OS=Homo sapiens OX=9606 GN=ACSS2 PE=1 SV=1 && PF13193:AMP-binding enzyme C-terminal domain|PF00501:AMP-binding enzyme|PF16177:Acetyl-coenzyme A synthetase N-terminus	124.5664977	5.402185	4.449186688	2.21E-136
ENSSSCG00000014088	IQGAP2	IQ motif containing GTPase activating protein 2 [Source:VGNC Symbol;Acc:VGNC:89192] && sp|Q13576|IQGA2_HUMAN Ras GTPase-activating-like protein IQGAP2 OS=Homo sapiens OX=9606 GN=IQGAP2 PE=1 SV=4 && PF03836:RasGAP C-terminus|PF00307:Calponin homology (CH) domain|PF00616:GTPase-activator protein for Ras-like GTPase	33.006031	0.423524667	5.676764419	7.96E-136
ENSSSCG00000015545	GLUL	glutamate-ammonia ligase [Source:NCBI gene (formerly Entrezgene);Acc:396944] && sp|P46410|GLNA_PIG Glutamine synthetase OS=Sus scrofa OX=9823 GN=GLUL PE=2 SV=3 && PF03951:Glutamine synthetase, beta-Grasp domain|PF00120:Glutamine synthetase, catalytic domain	1146.433309	16.95385767	6.002274819	1.54E-135
ENSSSCG00000037918	ADIRF	adiposis regulatory factor [Source:VGNC Symbol;Acc:VGNC:85142] && - && -	99.067637	0.524044333	7.423699864	2.22E-133
ENSSSCG00000011877	CD86	CD86 molecule [Source:VGNC Symbol;Acc:VGNC:86435] && sp|P42071|CD86_RABIT T-lymphocyte activation antigen CD86 OS=Oryctolagus cuniculus OX=9986 GN=CD86 PE=2 SV=1 && -	1.650447333	39.039009	-4.63333596	3.28E-133
ENSSSCG00000039797	APCDD1	APC down-regulated 1 [Source:VGNC Symbol;Acc:VGNC:85406] && sp|Q8J025|APCD1_HUMAN Protein APCDD1 OS=Homo sapiens OX=9606 GN=APCDD1 PE=1 SV=1 && PF14921:Adenomatosis polyposis coli down-regulated 1	21.832164	0.338634333	5.884049999	2.05E-129
ENSSSCG00000020785	DES	desmin [Source:VGNC Symbol;Acc:VGNC:96159] && sp|O62654|DESM_BOVIN Desmin OS=Bos taurus OX=9913 GN=DES PE=2 SV=3 && -	37.20405267	1011.892049	-4.928612829	1.76E-127
ENSSSCG00000020970	IL6	interleukin 6 [Source:NCBI gene (formerly Entrezgene);Acc:399500] && sp|P26893|IL6_PIG Interleukin-6 OS=Sus scrofa OX=9823 GN=IL6 PE=2 SV=2 && PF00489:Interleukin-6/G-CSF/MGF family	0.620645333	40.506484	-6.08886886	1.52E-124
ENSSSCG00000016900	ESM1	endothelial cell specific molecule 1 [Source:VGNC Symbol;Acc:VGNC:87789] && sp|Q9QYY7|ESM1_MOUSE Endothelial cell-specific molecule 1 OS=Mus musculus OX=10090 GN=Esm1 PE=2 SV=1 && PF00219:Insulin-like growth factor binding protein	0.299546	32.15118967	-6.639928123	4.62E-124
ENSSSCG00000005203	IL33	interleukin 33 [Source:VGNC Symbol;Acc:VGNC:89106] && sp|O97863|IL33_CANLF Interleukin-33 OS=Canis lupus familiaris OX=9615 GN=IL33 PE=2 SV=1 && PF15095:Interleukin 33	1.827635667	80.21681233	-5.507034807	5.44E-124
ENSSSCG00000015743	PTPN4	protein tyrosine phosphatase non-receptor type 4 [Source:VGNC Symbol;Acc:VGNC:96521] && sp|P29074|PTN4_HUMAN Tyrosine-protein phosphatase non-receptor type 4 OS=Homo sapiens OX=9606 GN=PTPN4 PE=1 SV=1 && PF08736:FERM adjacent (FA)|PF09380:FERM C-terminal PH-like domain|PF00102:Protein-tyrosine phosphatase|PF00373:FERM central domain|PF00595:PDZ domain|PF09379:FERM N-terminal domain	43.62605667	2.415966	4.097941185	3.53E-123
ENSSSCG00000038322	ENSSSCG00000038322	- && sp|Q70VZ8|DGAT2_BOVIN Diacylglycerol O-acyltransferase 2 OS=Bos taurus OX=9913 GN=DGAT2 PE=2 SV=1 && PF03982:Diacylglycerol acyltransferase	24.732345	0	13.03882635	1.49E-121
ENSSSCG00000040581	CISH	cytokine inducible SH2 containing protein [Source:VGNC Symbol;Acc:VGNC:86709] && sp|Q2HJ53|CISH_BOVIN Cytokine-inducible SH2-containing protein OS=Bos taurus OX=9913 GN=CISH PE=2 SV=1 && -	39.383648	0.641197667	5.841800823	1.51E-121
ENSSSCG00000006243	PENK	proenkephalin [Source:VGNC Symbol;Acc:VGNC:91312] && sp|P01210|PENK_HUMAN Proenkephalin-A OS=Homo sapiens OX=9606 GN=PENK PE=1 SV=1 && PF01160:Vertebrate endogenous opioids neuropeptide	52.80280033	1.555491	5.006487523	5.41E-121
ENSSSCG00000008237	RETSAT	retinol saturase [Source:VGNC Symbol;Acc:VGNC:92225] && sp|Q6NUM9|RETST_HUMAN All-trans-retinol 13,14-reductase OS=Homo sapiens OX=9606 GN=RETSAT PE=1 SV=2 && PF13450:NAD(P)-binding Rossmann-like domain	203.047587	11.570794	4.05670051	1.84E-120
ENSSSCG00000013292	PRR5L	proline rich 5 like [Source:VGNC Symbol;Acc:VGNC:91862] && sp|Q5E9R0|PRR5L_BOVIN Proline-rich protein 5-like OS=Bos taurus OX=9913 GN=PRR5L PE=2 SV=1 && PF08539:HbrB-like	63.86391833	3.351691667	4.410794886	1.44E-119
ENSSSCG00000025783	ENTPD3	ectonucleoside triphosphate diphosphohydrolase 3 [Source:VGNC Symbol;Acc:VGNC:87715] && sp|O75355|ENTP3_HUMAN Ectonucleoside triphosphate diphosphohydrolase 3 OS=Homo sapiens OX=9606 GN=ENTPD3 PE=1 SV=2 && PF01150:GDA1/CD39 (nucleoside phosphatase) family	1.686707333	38.469536	-4.543750707	7.13E-118
ENSSSCG00000002013	DHRS4	dehydrogenase/reductase (SDR family) member 4 [Source:NCBI gene (formerly Entrezgene);Acc:397082] && sp|Q8WNV7|DHRS4_PIG Dehydrogenase/reductase SDR family member 4 OS=Sus scrofa OX=9823 GN=DHRS4 PE=1 SV=2 && PF13561:Enoyl-(Acyl carrier protein) reductase	235.6562803	12.08917967	4.204865315	7.73E-117
ENSSSCG00000021232	SYNC	syncoilin, intermediate filament protein [Source:VGNC Symbol;Acc:VGNC:93660] && sp|Q9H7C4|SYNCI_HUMAN Syncoilin OS=Homo sapiens OX=9606 GN=SYNC PE=1 SV=3 && PF00038:Intermediate filament protein	0.763648	23.16352133	-4.972794977	1.11E-115
ENSSSCG00000037900	CCND1	cyclin D1 [Source:VGNC Symbol;Acc:VGNC:86352] && sp|Q2KI22|CCND1_BOVIN G1/S-specific cyclin-D1 OS=Bos taurus OX=9913 GN=CCND1 PE=2 SV=1 && PF02984:Cyclin, C-terminal domain|PF00134:Cyclin, N-terminal domain	8.754652	131.346029	-3.982291054	1.16E-115
ENSSSCG00000015413	FGL2	fibrinogen like 2 [Source:VGNC Symbol;Acc:VGNC:88123] && sp|Q14314|FGL2_HUMAN Fibroleukin OS=Homo sapiens OX=9606 GN=FGL2 PE=1 SV=1 && PF00147:Fibrinogen beta and gamma chains, C-terminal globular domain	16.21395533	0.589018333	4.704095359	1.50E-114
ENSSSCG00000017257	ABCA9	ATP binding cassette subfamily A member 9 [Source:HGNC Symbol;Acc:HGNC:39] && sp|Q8IUA7|ABCA9_HUMAN ATP-binding cassette sub-family A member 9 OS=Homo sapiens OX=9606 GN=ABCA9 PE=1 SV=1 && PF12698:ABC-2 family transporter protein|PF00005:ABC transporter	5.847447667	0.094282333	5.83551002	5.53E-113
ENSSSCG00000011297	ABHD5	abhydrolase domain containing 5, lysophosphatidic acid acyltransferase [Source:VGNC Symbol;Acc:VGNC:97860] && sp|Q5EE05|ABHD5_PIG 1-acylglycerol-3-phosphate O-acyltransferase ABHD5 OS=Sus scrofa OX=9823 GN=ABHD5 PE=2 SV=1 && PF00561:alpha/beta hydrolase fold	107.9824753	5.438279333	4.129922501	7.01E-113
ENSSSCG00000035402	RGS9	regulator of G protein signaling 9 [Source:VGNC Symbol;Acc:VGNC:92270] && sp|O75916|RGS9_HUMAN Regulator of G-protein signaling 9 OS=Homo sapiens OX=9606 GN=RGS9 PE=2 SV=1 && PF00610:Domain found in Dishevelled, Egl-10, and Pleckstrin (DEP)|PF00631:GGL domain|PF00615:Regulator of G protein signaling domain|PF18148:Regulator of G-protein signalling DHEX domain	11.11388533	0.232036667	6.026051515	8.08E-113
ENSSSCG00000016199	CYP27A1	cytochrome P450 family 27 subfamily A member 1 [Source:VGNC Symbol;Acc:VGNC:103372] && sp|P17177|CP27A_RABIT Sterol 26-hydroxylase, mitochondrial OS=Oryctolagus cuniculus OX=9986 GN=CYP27A1 PE=1 SV=1 && PF00067:Cytochrome P450	15.34227333	0.045753	7.964933018	2.24E-112
ENSSSCG00000012050	RCAN1	regulator of calcineurin 1 [Source:VGNC Symbol;Acc:VGNC:92170] && sp|Q3ZBP4|RCAN1_BOVIN Calcipressin-1 OS=Bos taurus OX=9913 GN=RCAN1 PE=2 SV=1 && PF04847:Calcipressin	33.40435767	276.792114	-4.086528021	2.54E-112
ENSSSCG00000032374	SULT1B1	sulfotransferase family 1B member 1 [Source:HGNC Symbol;Acc:HGNC:17845] && sp|Q3T0Y3|ST1B1_BOVIN Sulfotransferase family cytosolic 1B member 1 OS=Bos taurus OX=9913 GN=SULT1B1 PE=2 SV=1 && PF00685:Sulfotransferase domain	7.888137	0	12.82815138	4.90E-112
ENSSSCG00000013302	CAT	catalase [Source:VGNC Symbol;Acc:VGNC:86208] && sp|O62839|CATA_PIG Catalase OS=Sus scrofa OX=9823 GN=CAT PE=1 SV=4 && PF00199:Catalase|PF06628:Catalase-related immune-responsive	217.3149263	15.142735	3.858930244	6.60E-112
ENSSSCG00000000133	TST	thiosulfate sulfurtransferase [Source:VGNC Symbol;Acc:VGNC:94529] && sp|P00586|THTR_BOVIN Thiosulfate sulfurtransferase OS=Bos taurus OX=9913 GN=TST PE=1 SV=3 && PF00581:Rhodanese-like domain	41.81931667	1.29627	4.928845855	2.34E-111
ENSSSCG00000010476	MYOF	myoferlin [Source:VGNC Symbol;Acc:VGNC:90538] && sp|Q9NZM1|MYOF_HUMAN Myoferlin OS=Homo sapiens OX=9606 GN=MYOF PE=1 SV=1 && -	4.802917	77.29167667	-3.836394563	2.09E-110
ENSSSCG00000013056	LGALS12	galectin 12 [Source:VGNC Symbol;Acc:VGNC:89692] && sp|Q96DT0|LEG12_HUMAN Galectin-12 OS=Homo sapiens OX=9606 GN=LGALS12 PE=1 SV=1 && PF00337:Galactoside-binding lectin	14.71090267	0	12.79360523	3.01E-110
ENSSSCG00000004201	TMEM200A	transmembrane protein 200A [Source:VGNC Symbol;Acc:VGNC:94129] && sp|Q86VY9|T200A_HUMAN Transmembrane protein 200A OS=Homo sapiens OX=9606 GN=TMEM200A PE=1 SV=1 && PF10177:Uncharacterised conserved protein (DUF2371)	1.394776667	21.972897	-4.049092375	3.08E-110
ENSSSCG00000009216	SPP1	secreted phosphoprotein 1 [Source:VGNC Symbol;Acc:VGNC:93419] && sp|P14287|OSTP_PIG Osteopontin OS=Sus scrofa OX=9823 GN=SPP1 PE=1 SV=1 && PF00865:Osteopontin	0.578331	26.26553333	-5.56767948	1.39E-109
ENSSSCG00000011439	PHF7	PHD finger protein 7 [Source:VGNC Symbol;Acc:VGNC:91390] && sp|Q9BWX1|PHF7_HUMAN PHD finger protein 7 OS=Homo sapiens OX=9606 GN=PHF7 PE=1 SV=1 && PF13771:PHD-like zinc-binding domain	22.91354667	0.540404333	5.308825243	2.44E-109
ENSSSCG00000029849	S1PR1	sphingosine-1-phosphate receptor 1 [Source:VGNC Symbol;Acc:VGNC:92551] && sp|Q5E9P3|S1PR1_BOVIN Sphingosine 1-phosphate receptor 1 OS=Bos taurus OX=9913 GN=S1PR1 PE=2 SV=1 && PF00001:7 transmembrane receptor (rhodopsin family)	47.04863467	1.893422333	4.456628608	3.65E-109
ENSSSCG00000032398	VGLL3	vestigial like family member 3 [Source:VGNC Symbol;Acc:VGNC:94823] && sp|P85442|VGLL3_MOUSE Transcription cofactor vestigial-like protein 3 OS=Mus musculus OX=10090 GN=Vgll3 PE=2 SV=1 && PF07545:Vestigial/Tondu family	13.290492	178.940501	-3.809461822	6.04E-109
ENSSSCG00000039244	PHYH	phytanoyl-CoA 2-hydroxylase [Source:VGNC Symbol;Acc:VGNC:96483] && sp|O18778|PAHX_BOVIN Phytanoyl-CoA dioxygenase, peroxisomal OS=Bos taurus OX=9913 GN=PHYH PE=2 SV=2 && PF05721:Phytanoyl-CoA dioxygenase (PhyH)	387.6619773	25.97813267	3.822335189	6.40E-109
ENSSSCG00000016866	GHR	growth hormone receptor [Source:NCBI gene (formerly Entrezgene);Acc:397488] && sp|P19756|GHR_PIG Growth hormone receptor OS=Sus scrofa OX=9823 GN=GHR PE=1 SV=1 && PF12772:Growth hormone receptor binding|PF00041:Fibronectin type III domain|PF09067:Erythropoietin receptor, ligand binding	105.5636443	1.810283333	5.417856351	4.13E-107
ENSSSCG00000023585	SERINC2	serine incorporator 2 [Source:VGNC Symbol;Acc:VGNC:92729] && sp|Q58CW5|SERC2_BOVIN Serine incorporator 2 OS=Bos taurus OX=9913 GN=SERINC2 PE=2 SV=1 && -	15.82193567	0.400494667	4.780130759	4.13E-107
ENSSSCG00000015567	NIBAN1	niban apoptosis regulator 1 [Source:VGNC Symbol;Acc:VGNC:90740] && sp|Q9BZQ8|NIBA1_HUMAN Protein Niban 1 OS=Homo sapiens OX=9606 GN=NIBAN1 PE=1 SV=1 && -	4.898305667	60.91947567	-3.695501658	1.77E-105
ENSSSCG00000032213	DBI	diazepam binding inhibitor, acyl-CoA binding protein [Source:HGNC Symbol;Acc:HGNC:2690] && sp|P12026|ACBP_PIG Acyl-CoA-binding protein OS=Sus scrofa OX=9823 GN=DBI PE=1 SV=2 && -	861.5418703	55.90612	3.859831628	1.11E-103
ENSSSCG00000013599	ANGPTL4	angiopoietin like 4 [Source:VGNC Symbol;Acc:VGNC:85306] && sp|Q2TNK5|ANGL4_PIG Angiopoietin-related protein 4 OS=Sus scrofa OX=9823 GN=ANGPTL4 PE=2 SV=2 && -	30.784205	1.746032667	4.061045849	1.11E-103
ENSSSCG00000002827	SLC6A2	solute carrier family 6 member 2 [Source:VGNC Symbol;Acc:VGNC:93161] && sp|P51143|SC6A2_BOVIN Sodium-dependent noradrenaline transporter OS=Bos taurus OX=9913 GN=SLC6A2 PE=2 SV=1 && PF00209:Sodium:neurotransmitter symporter family	4.564041667	0.022850333	7.462495601	1.56E-103
ENSSSCG00000016863	OXCT1	3-oxoacid CoA-transferase 1 [Source:VGNC Symbol;Acc:VGNC:91113] && sp|Q29551|SCOT1_PIG Succinyl-CoA:3-ketoacid coenzyme A transferase 1, mitochondrial OS=Sus scrofa OX=9823 GN=OXCT1 PE=1 SV=2 && -	51.34979367	2.110717667	4.510016558	9.33E-103
ENSSSCG00000007710	MLXIPL	MLX interacting protein like [Source:VGNC Symbol;Acc:VGNC:90263] && sp|Q99MZ3|MLXPL_MOUSE Carbohydrate-responsive element-binding protein OS=Mus musculus OX=10090 GN=Mlxipl PE=1 SV=1 && PF00010:Helix-loop-helix DNA-binding domain	5.693682	0	12.61619343	1.53E-102
ENSSSCG00000012490	TMEM35A	transmembrane protein 35A [Source:VGNC Symbol;Acc:VGNC:94172] && sp|Q5E9T5|NACHO_BOVIN Novel acetylcholine receptor chaperone OS=Bos taurus OX=9913 GN=TMEM35A PE=2 SV=1 && PF13564:DoxX-like family	0.247201333	17.181223	-6.181709837	2.83E-102
ENSSSCG00000010529	SFRP5	secreted frizzled related protein 5 [Source:VGNC Symbol;Acc:VGNC:92777] && sp|Q9XSC1|SFRP5_BOVIN Secreted frizzled-related protein 5 OS=Bos taurus OX=9913 GN=SFRP5 PE=2 SV=1 && PF01759:UNC-6/NTR/C345C module|PF01392:Fz domain	50.13908667	2.85735	4.051673999	6.13E-102
ENSSSCG00000047344	ENSSSCG00000047344	- && sp|A5PJU8|LBH_BOVIN Protein LBH OS=Bos taurus OX=9913 GN=LBH PE=3 SV=1 && -	8.270458	101.405983	-3.792591881	7.19E-102
ENSSSCG00000034213	ACER2	alkaline ceramidase 2 [Source:VGNC Symbol;Acc:VGNC:85010] && sp|Q8VD53|ACER2_MOUSE Alkaline ceramidase 2 OS=Mus musculus OX=10090 GN=Acer2 PE=1 SV=1 && -	14.907821	0.170698667	5.960507601	1.14E-101
ENSSSCG00000022429	KAZALD1	Kazal type serine peptidase inhibitor domain 1 [Source:VGNC Symbol;Acc:VGNC:89314] && sp|Q96I82|KAZD1_HUMAN Kazal-type serine protease inhibitor domain-containing protein 1 OS=Homo sapiens OX=9606 GN=KAZALD1 PE=1 SV=1 && -	3.701289333	0.063719	5.751879046	1.42E-101
ENSSSCG00000035619	TMEM135	transmembrane protein 135 [Source:VGNC Symbol;Acc:VGNC:94085] && sp|Q86UB9|TM135_HUMAN Transmembrane protein 135 OS=Homo sapiens OX=9606 GN=TMEM135 PE=2 SV=2 && PF02466:Tim17/Tim22/Tim23/Pmp24 family|PF15982:N-terminal cysteine-rich region of Transmembrane protein 135	33.46933867	6.975040333	3.693672671	1.46E-101
ENSSSCG00000029944	FASN	fatty acid synthase [Source:VGNC Symbol;Acc:VGNC:88016] && sp|Q71SP7|FAS_BOVIN Fatty acid synthase OS=Bos taurus OX=9913 GN=FASN PE=1 SV=1 && PF00109:Beta-ketoacyl synthase, N-terminal domain|PF16197:Ketoacyl-synthetase C-terminal extension|PF02801:Beta-ketoacyl synthase, C-terminal domain|PF14765:Polyketide synthase dehydratase|PF00698:Acyl transferase domain	473.8108213	34.66651	3.696199	2.62E-100
ENSSSCG00000021585	OXTR	oxytocin receptor [Source:NCBI gene (formerly Entrezgene);Acc:397092] && sp|P32306|OXYR_PIG Oxytocin receptor OS=Sus scrofa OX=9823 GN=OXTR PE=2 SV=1 && -	0.467655667	10.786585	-4.591372403	4.17E-100
ENSSSCG00000011973	COL8A1	collagen type VIII alpha 1 chain [Source:VGNC Symbol;Acc:VGNC:86880] && sp|P27658|CO8A1_HUMAN Collagen alpha-1(VIII) chain OS=Homo sapiens OX=9606 GN=COL8A1 PE=1 SV=2 && PF00386:C1q domain|PF01391:Collagen triple helix repeat (20 copies)	2.335038333	40.215075	-3.99897364	4.52E-100
ENSSSCG00000037582	F2RL2	coagulation factor II thrombin receptor like 2 [Source:VGNC Symbol;Acc:VGNC:87862] && sp|Q58D85|PAR3_BOVIN Proteinase-activated receptor 3 OS=Bos taurus OX=9913 GN=F2RL2 PE=2 SV=1 && PF00001:7 transmembrane receptor (rhodopsin family)	78.65536233	4.207791667	4.14458654	4.91E-100
ENSSSCG00000026457	GALNT17	polypeptide N-acetylgalactosaminyltransferase 17 [Source:HGNC Symbol;Acc:HGNC:16347] && sp|Q6IS24|GLT17_HUMAN Polypeptide N-acetylgalactosaminyltransferase 17 OS=Homo sapiens OX=9606 GN=GALNT17 PE=2 SV=2 && PF00535:Glycosyl transferase family 2|PF00652:Ricin-type beta-trefoil lectin domain	17.62369533	0.761796	4.455125969	1.34E-99
ENSSSCG00000011630	ACKR4	atypical chemokine receptor 4 [Source:VGNC Symbol;Acc:VGNC:85013] && sp|P35350|ACKR4_BOVIN Atypical chemokine receptor 4 OS=Bos taurus OX=9913 GN=ACKR4 PE=2 SV=1 && PF00001:7 transmembrane receptor (rhodopsin family)	49.95955133	1.936261667	4.608036891	2.21E-99
ENSSSCG00000017578	ITGA3	integrin subunit alpha 3 [Source:VGNC Symbol;Acc:VGNC:89235] && sp|F1MMS9|ITA3_BOVIN Integrin alpha-3 OS=Bos taurus OX=9913 GN=ITGA3 PE=3 SV=1 && -	0.414614	15.02015467	-4.633889855	5.18E-99
ENSSSCG00000008239	CAPG	capping actin protein, gelsolin like [Source:VGNC Symbol;Acc:VGNC:86169] && sp|Q6AYC4|CAPG_RAT Macrophage-capping protein OS=Rattus norvegicus OX=10116 GN=Capg PE=1 SV=1 && PF00626:Gelsolin repeat	9.246409333	104.176333	-3.651023644	5.28E-99
ENSSSCG00000008550	SLC5A6	solute carrier family 5 member 6 [Source:VGNC Symbol;Acc:VGNC:93146] && sp|Q9XT77|SC5A6_RABIT Sodium-dependent multivitamin transporter OS=Oryctolagus cuniculus OX=9986 GN=SLC5A6 PE=2 SV=1 && PF00474:Sodium:solute symporter family	45.42748	3.156019333	3.770469868	8.33E-98
ENSSSCG00000011451	ITIH3	inter-alpha-trypsin inhibitor heavy chain 3 [Source:VGNC Symbol;Acc:VGNC:89248] && sp|Q29052|ITIH1_PIG Inter-alpha-trypsin inhibitor heavy chain H1 OS=Sus scrofa OX=9823 GN=ITIH1 PE=2 SV=1 && PF06668:Inter-alpha-trypsin inhibitor heavy chain C-terminus|PF00092:von Willebrand factor type A domain|PF08487:Vault protein inter-alpha-trypsin domain	6.273104667	0.003734333	9.666525561	5.39E-97
ENSSSCG00000016841	SLC1A3	solute carrier family 1 member 3 [Source:VGNC Symbol;Acc:VGNC:92965] && sp|P46411|EAA1_BOVIN Excitatory amino acid transporter 1 OS=Bos taurus OX=9913 GN=SLC1A3 PE=2 SV=1 && PF00375:Sodium:dicarboxylate symporter family	82.488373	3.632760333	4.345020399	1.08E-96
ENSSSCG00000035069	CHSY3	chondroitin sulfate synthase 3 [Source:VGNC Symbol;Acc:VGNC:86685] && sp|Q70JA7|CHSS3_HUMAN Chondroitin sulfate synthase 3 OS=Homo sapiens OX=9606 GN=CHSY3 PE=2 SV=3 && PF05679:Chondroitin N-acetylgalactosaminyltransferase	1.578861333	23.911031	-3.992584106	2.74E-96
ENSSSCG00000009434	RGCC	regulator of cell cycle [Source:VGNC Symbol;Acc:VGNC:92251] && sp|Q9Z2P4|RGCC_RAT Regulator of cell cycle RGCC OS=Rattus norvegicus OX=10116 GN=Rgcc PE=1 SV=1 && PF15151:Response gene to complement 32 protein family	49.13644433	2.604409667	4.140250138	3.95E-96
ENSSSCG00000038616	ENSSSCG00000038616	- && sp|Q14C59|TM11B_MOUSE Transmembrane protease serine 11B-like protein OS=Mus musculus OX=10090 GN=Tmprss11b PE=2 SV=2 && -	0.017175333	5.393954667	-8.10864246	5.43E-96
ENSSSCG00000012841	PNPLA2	patatin like phospholipase domain containing 2 [Source:VGNC Symbol;Acc:VGNC:91607] && sp|Q2KI18|PLPL2_BOVIN Patatin-like phospholipase domain-containing protein 2 OS=Bos taurus OX=9913 GN=PNPLA2 PE=2 SV=1 && -	124.809011	9.483202333	3.641109847	4.61E-95
ENSSSCG00000013614	CNN1	calponin 1 [Source:VGNC Symbol;Acc:VGNC:86825] && sp|Q08092|CNN1_PIG Calponin-1 OS=Sus scrofa OX=9823 GN=CNN1 PE=2 SV=1 && PF00402:Calponin family repeat|PF00307:Calponin homology (CH) domain	2.588334333	39.45554833	-3.973072707	2.01E-94
ENSSSCG00000017728	MYO1D	myosin ID [Source:VGNC Symbol;Acc:VGNC:90527] && sp|O94832|MYO1D_HUMAN Unconventional myosin-Id OS=Homo sapiens OX=9606 GN=MYO1D PE=1 SV=2 && PF00063:Myosin head (motor domain)|PF06017:Unconventional myosin tail, actin- and lipid-binding	3.683289	42.702268	-3.609812037	2.01E-94
ENSSSCG00000034293	ARL4C	ADP ribosylation factor like GTPase 4C [Source:VGNC Symbol;Acc:VGNC:96419] && sp|P56559|ARL4C_HUMAN ADP-ribosylation factor-like protein 4C OS=Homo sapiens OX=9606 GN=ARL4C PE=1 SV=1 && PF00025:ADP-ribosylation factor family	1.039820333	33.20121633	-5.062982969	2.89E-94
ENSSSCG00000027052	PEX11A	peroxisomal biosis factor 11 alpha [Source:VGNC Symbol;Acc:VGNC:91321] && sp|Q0VCP2|PX11A_BOVIN Peroxisomal membrane protein 11A OS=Bos taurus OX=9913 GN=PEX11A PE=2 SV=1 && PF05648:Peroxisomal biogenesis factor 11 (PEX11)	20.006972	0.804697333	4.517266554	5.39E-94
ENSSSCG00000010184	AGT	angiotensinogen [Source:VGNC Symbol;Acc:VGNC:85190] && sp|P01017|ANGT_BOVIN Angiotensinogen OS=Bos taurus OX=9913 GN=AGT PE=1 SV=2 && -	26.835771	1.430046667	4.116644849	1.03E-93
ENSSSCG00000010992	ENSSSCG00000010992	aquaporin 7 [Source:NCBI gene (formerly Entrezgene);Acc:100126283] && sp|O14520|AQP7_HUMAN Aquaporin-7 OS=Homo sapiens OX=9606 GN=AQP7 PE=1 SV=1 && -	5.196319333	0.005087667	9.38995523	1.20E-93
ENSSSCG00000042718	GNAT1	G protein subunit alpha transducin 1 [Source:HGNC Symbol;Acc:HGNC:4393] && sp|P04695|GNAT1_BOVIN Guanine nucleotide-binding protein G(t) subunit alpha-1 OS=Bos taurus OX=9913 GN=GNAT1 PE=1 SV=3 && PF00503:G-protein alpha subunit	3.832456333	0.010800333	7.954589845	2.70E-93
ENSSSCG00000025281	ARL6IP1	ADP ribosylation factor like GTPase 6 interacting protein 1 [Source:NCBI gene (formerly Entrezgene);Acc:100625874] && sp|Q96Q15|SMG1_HUMAN Serine/threonine-protein kinase SMG1 OS=Homo sapiens OX=9606 GN=SMG1 PE=1 SV=3 && PF00454:Phosphatidylinositol 3- and 4-kinase	807.487203	57.41900267	3.464850503	2.70E-93
ENSSSCG00000000214	GPD1	glycerol-3-phosphate dehydrogenase 1 [Source:VGNC Symbol;Acc:VGNC:88583] && sp|Q5EA88|GPDA_BOVIN Glycerol-3-phosphate dehydrogenase [NAD(+)], cytoplasmic OS=Bos taurus OX=9913 GN=GPD1 PE=2 SV=3 && PF01210:NAD-dependent glycerol-3-phosphate dehydrogenase N-terminus|PF07479:NAD-dependent glycerol-3-phosphate dehydrogenase C-terminus	15.208982	1.040044667	5.072165847	3.01E-93
ENSSSCG00000024149	ELOVL5	ELOVL fatty acid elongase 5 [Source:VGNC Symbol;Acc:VGNC:87661] && sp|Q8BHI7|ELOV5_MOUSE Elongation of very long chain fatty acids protein 5 OS=Mus musculus OX=10090 GN=Elovl5 PE=1 SV=1 && PF01151:GNS1/SUR4 family|PF01352:KRAB box	320.0614317	26.46608067	3.528442938	9.86E-93
ENSSSCG00000006588	ENSSSCG00000006588	S100 calcium binding protein A9 [Source:VGNC Symbol;Acc:VGNC:92547] && sp|P50117|S10A9_RABIT Protein S100-A9 OS=Oryctolagus cuniculus OX=9986 GN=S100A9 PE=2 SV=3 && PF01023:S-100/ICaBP type calcium binding domain	37.499472	0.499216667	6.054289447	2.59E-92
ENSSSCG00000016618	CPED1	cadherin like and PC-esterase domain containing 1 [Source:VGNC Symbol;Acc:VGNC:86940] && sp|A4D0V7|CPED1_HUMAN Cadherin-like and PC-esterase domain-containing protein 1 OS=Homo sapiens OX=9606 GN=CPED1 PE=2 SV=1 && -	19.96157533	1.111439667	4.030381107	4.57E-92
ENSSSCG00000011440	SEMA3G	semaphorin 3G [Source:VGNC Symbol;Acc:VGNC:92699] && sp|Q9NS98|SEM3G_HUMAN Semaphorin-3G OS=Homo sapiens OX=9606 GN=SEMA3G PE=1 SV=1 && -	6.679963667	0.088655667	6.128154202	1.63E-91
ENSSSCG00000024517	AKAP6	A-kinase anchoring protein 6 [Source:VGNC Symbol;Acc:VGNC:85221] && sp|Q13023|AKAP6_HUMAN A-kinase anchor protein 6 OS=Homo sapiens OX=9606 GN=AKAP6 PE=1 SV=3 && -	2.371926667	25.574644	-3.504975749	7.44E-91
ENSSSCG00000025698	SERPINE1	serpin family E member 1 [Source:VGNC Symbol;Acc:VGNC:98310] && sp|P79335|PAI1_PIG Plasminogen activator inhibitor 1 OS=Sus scrofa OX=9823 GN=SERPINE1 PE=2 SV=1 && -	139.5365853	1409.277466	-3.412236037	8.19E-91
ENSSSCG00000030209	MFNG	MFNG O-fucosylpeptide 3-beta-N-acetylglucosaminyltransferase [Source:VGNC Symbol;Acc:VGNC:90180] && sp|O00587|MFNG_HUMAN Beta-1,3-N-acetylglucosaminyltransferase manic fringe OS=Homo sapiens OX=9606 GN=MFNG PE=1 SV=2 && PF02434:Fringe-like	9.826297333	0.039916	7.640347611	8.25E-91
ENSSSCG00000000672	CLSTN3	calsyntenin 3 [Source:VGNC Symbol;Acc:VGNC:86786] && sp|Q0VCN6|CSTN3_BOVIN Calsyntenin-3 OS=Bos taurus OX=9913 GN=CLSTN3 PE=2 SV=2 && -	23.394639	1.018486	4.135363888	2.36E-90
ENSSSCG00000005494	TNC	tenascin C [Source:VGNC Symbol;Acc:VGNC:103192] && sp|P24821|TENA_HUMAN Tenascin OS=Homo sapiens OX=9606 GN=TNC PE=1 SV=3 && PF00147:Fibrinogen beta and gamma chains, C-terminal globular domain|PF18720:Tenascin EGF domain|PF00041:Fibronectin type III domain	61.88706467	606.6060587	-3.388959172	3.42E-90
ENSSSCG00000040725	IL11	interleukin 11 [Source:VGNC Symbol;Acc:VGNC:89078] && sp|P20809|IL11_HUMAN Interleukin-11 OS=Homo sapiens OX=9606 GN=IL11 PE=1 SV=1 && PF07400:Interleukin 11	0.042412	15.12055367	-8.252362211	3.96E-90
ENSSSCG00000030241	TSC22D3	TSC22 domain family member 3 [Source:VGNC Symbol;Acc:VGNC:94483] && - && -	134.504494	6.641357333	4.319735504	9.20E-90
ENSSSCG00000007198	ANGPT4	angiopoietin 4 [Source:VGNC Symbol;Acc:VGNC:96342] && sp|Q24K15|ANGP4_BOVIN Angiopoietin-4 OS=Bos taurus OX=9913 GN=ANGPT4 PE=2 SV=1 && -	5.160588333	0.054112	6.444175716	1.39E-89
ENSSSCG00000012348	APEX2	apurinic/apyrimidinic endodeoxyribonuclease 2 [Source:HGNC Symbol;Acc:HGNC:17889] && sp|Q5E9N9|APEX2_BOVIN DNA-(apurinic or apyrimidinic site) endonuclease 2 OS=Bos taurus OX=9913 GN=APEX2 PE=2 SV=1 && PF03372:Endonuclease/Exonuclease/phosphatase family|PF06839:GRF zinc finger	22.06390567	1.396469333	3.901572296	1.88E-89
ENSSSCG00000017694	ACACA	acetyl-CoA carboxylase alpha [Source:VGNC Symbol;Acc:VGNC:84997] && sp|Q28559|ACACA_SHEEP Acetyl-CoA carboxylase 1 OS=Ovis aries OX=9940 GN=ACACA PE=2 SV=1 && PF02786:Carbamoyl-phosphate synthase L chain, ATP binding domain|PF00289:Biotin carboxylase, N-terminal domain|PF00364:Biotin-requiring enzyme|PF01039:Carboxyl transferase domain|PF02785:Biotin carboxylase C-terminal domain|PF08326:Acetyl-C…	156.7718203	14.170133	3.391657853	2.95E-89
ENSSSCG00000001549	FKBP5	FKBP prolyl isomerase 5 [Source:VGNC Symbol;Acc:VGNC:88148] && sp|Q13451|FKBP5_HUMAN Peptidyl-prolyl cis-trans isomerase FKBP5 OS=Homo sapiens OX=9606 GN=FKBP5 PE=1 SV=2 && PF00254:FKBP-type peptidyl-prolyl cis-trans isomerase|PF00515:Tetratricopeptide repeat	239.3757223	11.25658333	4.460995233	3.06E-89
ENSSSCG00000011450	ITIH1	inter-alpha-trypsin inhibitor heavy chain 1 [Source:NCBI gene (formerly Entrezgene);Acc:396963] && sp|Q29052|ITIH1_PIG Inter-alpha-trypsin inhibitor heavy chain H1 OS=Sus scrofa OX=9823 GN=ITIH1 PE=2 SV=1 && PF00092:von Willebrand factor type A domain|PF06668:Inter-alpha-trypsin inhibitor heavy chain C-terminus|PF08487:Vault protein inter-alpha-trypsin domain	3.500896667	0	12.74621726	4.65E-89
ENSSSCG00000036067	PDP2	pyruvate dehyrogenase phosphatase catalytic subunit 2 [Source:VGNC Symbol;Acc:VGNC:91287] && sp|Q9P2J9|PDP2_HUMAN [Pyruvate dehydrogenase [acetyl-transferring]]-phosphatase 2, mitochondrial OS=Homo sapiens OX=9606 GN=PDP2 PE=2 SV=2 && -	28.98331133	2.020233667	3.826917725	5.81E-89
ENSSSCG00000023784	SEMA3C	semaphorin 3C [Source:VGNC Symbol;Acc:VGNC:92695] && sp|Q5RE75|SEM3C_PONAB Semaphorin-3C OS=Pongo abelii OX=9601 GN=SEMA3C PE=2 SV=1 && PF01403:Sema domain	11.241731	118.615794	-3.475105596	2.24E-88
ENSSSCG00000015445	NRCAM	neuronal cell adhesion molecule [Source:HGNC Symbol;Acc:HGNC:7994] && sp|Q92823|NRCAM_HUMAN Neuronal cell adhesion molecule OS=Homo sapiens OX=9606 GN=NRCAM PE=1 SV=3 && -	5.190558667	0.080743667	5.87779805	3.10E-88
ENSSSCG00000014985	MMP3	matrix metallopeptidase 3 [Source:NCBI gene (formerly Entrezgene);Acc:396769] && sp|P21692|MMP1_PIG Interstitial collagenase OS=Sus scrofa OX=9823 GN=MMP1 PE=1 SV=2 && PF00045:Hemopexin|PF01471:Putative peptidoglycan binding domain|PF00413:Matrixin	0.600666667	16.42688233	-4.834320586	3.63E-88
ENSSSCG00000039651	SLC2A5	solute carrier family 2 member 5 [Source:VGNC Symbol;Acc:VGNC:93050] && sp|P58353|GTR5_BOVIN Solute carrier family 2, facilitated glucose transporter member 5 OS=Bos taurus OX=9913 GN=SLC2A5 PE=1 SV=2 && PF00083:Sugar (and other) transporter	1.112645333	21.19915267	-4.318006119	1.52E-87
ENSSSCG00000004139	ADGRG6	adhesion G protein-coupled receptor G6 [Source:VGNC Symbol;Acc:VGNC:85133] && sp|Q86SQ4|AGRG6_HUMAN Adhesion G-protein coupled receptor G6 OS=Homo sapiens OX=9606 GN=ADGRG6 PE=1 SV=3 && -	0.447149	7.383787667	-4.108828953	1.60E-87
ENSSSCG00000016824	RAI14	retinoic acid induced 14 [Source:VGNC Symbol;Acc:VGNC:92068] && sp|Q9P0K7|RAI14_HUMAN Ankycorbin OS=Homo sapiens OX=9606 GN=RAI14 PE=1 SV=2 && PF12796:Ankyrin repeats (3 copies)|PF00023:Ankyrin repeat	15.32875133	145.9211983	-3.324801894	2.39E-87
ENSSSCG00000002866	CEBPA	CCAAT enhancer binding protein alpha [Source:VGNC Symbol;Acc:VGNC:86531] && sp|O02754|CEBPA_BOVIN CCAAT/enhancer-binding protein alpha OS=Bos taurus OX=9913 GN=CEBPA PE=3 SV=1 && -	84.98125733	7.143948	3.495486773	3.81E-87
ENSSSCG00000010532	LOXL4	lysyl oxidase like 4 [Source:VGNC Symbol;Acc:VGNC:89783] && sp|Q8MJ24|LOXL4_BOVIN Lysyl oxidase homolog 4 OS=Bos taurus OX=9913 GN=LOXL4 PE=2 SV=1 && PF01186:Lysyl oxidase|PF00530:Scavenger receptor cysteine-rich domain	4.097982667	47.029218	-3.595343569	1.05E-86
ENSSSCG00000035332	ZNF436	zinc finger protein 436 [Source:VGNC Symbol;Acc:VGNC:95239] && sp|Q5R5Y7|ZN436_PONAB Zinc finger protein 436 OS=Pongo abelii OX=9601 GN=ZNF436 PE=2 SV=1 && PF00096:Zinc finger, C2H2 type|PF01352:KRAB box	51.06848133	4.824795667	3.35111194	4.08E-86
ENSSSCG00000009831	CUX2	cut like homeobox 2 [Source:VGNC Symbol;Acc:VGNC:87094] && sp|O14529|CUX2_HUMAN Homeobox protein cut-like 2 OS=Homo sapiens OX=9606 GN=CUX2 PE=1 SV=4 && PF02376:CUT domain|PF00046:Homeodomain	2.883173667	0.017520333	7.090452278	4.73E-86
ENSSSCG00000011443	STAB1	stabilin 1 [Source:VGNC Symbol;Acc:VGNC:93521] && sp|Q9NY15|STAB1_HUMAN Stabilin-1 OS=Homo sapiens OX=9606 GN=STAB1 PE=1 SV=3 && -	3.12145	0.081237	4.967529511	6.77E-85
ENSSSCG00000000757	ADIPOR2	adiponectin receptor 2 [Source:VGNC Symbol;Acc:VGNC:85141] && sp|Q86V24|PAQR2_HUMAN Adiponectin receptor protein 2 OS=Homo sapiens OX=9606 GN=ADIPOR2 PE=1 SV=1 && -	140.467102	13.54880367	3.297907812	2.65E-84
ENSSSCG00000009808	TMEM120B	transmembrane protein 120B [Source:VGNC Symbol;Acc:VGNC:94071] && sp|A6QPF8|T120B_BOVIN Transmembrane protein 120B OS=Bos taurus OX=9913 GN=TMEM120B PE=2 SV=1 && PF07851:TMPIT-like protein	30.87268267	2.524418333	3.77312934	7.68E-84
ENSSSCG00000032941	SIK2	salt inducible kinase 2 [Source:VGNC Symbol;Acc:VGNC:92872] && sp|Q9H0K1|SIK2_HUMAN Serine/threonine-protein kinase SIK2 OS=Homo sapiens OX=9606 GN=SIK2 PE=1 SV=1 && PF00069:Protein kinase domain	85.15123733	8.385225333	3.272365034	7.83E-84
ENSSSCG00000011398	SEMA3F	semaphorin 3F [Source:VGNC Symbol;Acc:VGNC:92698] && sp|Q13275|SEM3F_HUMAN Semaphorin-3F OS=Homo sapiens OX=9606 GN=SEMA3F PE=2 SV=2 && PF01403:Sema domain	42.52390133	3.386382333	3.570699747	1.29E-83
ENSSSCG00000005480	RGS3	regulator of G protein signaling 3 [Source:VGNC Symbol;Acc:VGNC:103161] && sp|P49796|RGS3_HUMAN Regulator of G-protein signaling 3 OS=Homo sapiens OX=9606 GN=RGS3 PE=1 SV=2 && -	1.034250667	22.989186	-4.103253294	2.37E-83
ENSSSCG00000036512	FGFRL1	fibroblast growth factor receptor like 1 [Source:VGNC Symbol;Acc:VGNC:88121] && sp|Q7TQM3|FGRL1_RAT Fibroblast growth factor receptor-like 1 OS=Rattus norvegicus OX=10116 GN=Fgfrl1 PE=2 SV=1 && -	13.74977667	0.991084	3.994828569	2.37E-83
ENSSSCG00000033922	ALKAL1	ALK and LTK ligand 1 [Source:VGNC Symbol;Acc:VGNC:85255] && sp|Q6UXT8|ALKL1_HUMAN ALK and LTK ligand 1 OS=Homo sapiens OX=9606 GN=ALKAL1 PE=1 SV=1 && PF15129:FAM150 family	0.040354667	11.932457	-7.811920764	2.46E-83
ENSSSCG00000015579	PTGS2	prostaglandin-endoperoxide synthase 2 [Source:VGNC Symbol;Acc:VGNC:91959] && sp|O62698|PGH2_BOVIN Prostaglandin G/H synthase 2 OS=Bos taurus OX=9913 GN=PTGS2 PE=2 SV=2 && PF03098:Animal haem peroxidase	0.597240667	14.371123	-4.652773754	8.61E-83
ENSSSCG00000006235	TOX	thymocyte selection associated high mobility group box [Source:VGNC Symbol;Acc:VGNC:94322] && sp|O94900|TOX_HUMAN Thymocyte selection-associated high mobility group box protein TOX OS=Homo sapiens OX=9606 GN=TOX PE=1 SV=3 && -	0.217036667	6.626336333	-4.928611302	1.13E-82
ENSSSCG00000011727	PTX3	pentraxin 3 [Source:VGNC Symbol;Acc:VGNC:92000] && sp|Q0VCG9|PTX3_BOVIN Pentraxin-related protein PTX3 OS=Bos taurus OX=9913 GN=PTX3 PE=2 SV=1 && PF00354:Pentaxin family	124.162506	11.93507733	3.301711968	8.23E-82
ENSSSCG00000021059	ADORA1	adenosine A1 receptor [Source:VGNC Symbol;Acc:VGNC:85147] && sp|P30542|AA1R_HUMAN Adenosine receptor A1 OS=Homo sapiens OX=9606 GN=ADORA1 PE=1 SV=1 && PF00001:7 transmembrane receptor (rhodopsin family)	11.59016333	0.360668333	4.91889774	1.46E-81
ENSSSCG00000023716	TNFAIP6	TNF alpha induced protein 6 [Source:VGNC Symbol;Acc:VGNC:95544] && sp|P98066|TSG6_HUMAN Tumor necrosis factor-inducible gene 6 protein OS=Homo sapiens OX=9606 GN=TNFAIP6 PE=1 SV=2 && PF00431:CUB domain|PF00193:Extracellular link domain	266.7547453	22.29060433	3.504838864	1.58E-81
ENSSSCG00000039926	ENSSSCG00000039926	- && sp|Q9NR99|MXRA5_HUMAN Matrix-remodeling-associated protein 5 OS=Homo sapiens OX=9606 GN=MXRA5 PE=1 SV=3 && PF07679:Immunoglobulin I-set domain|PF13927:Immunoglobulin domain	7.858877667	66.78261333	-3.163011916	6.05E-81
ENSSSCG00000006359	ADAMTS4	ADAM metallopeptidase with thrombospondin type 1 motif 4 [Source:VGNC Symbol;Acc:VGNC:85084] && sp|Q9TT93|ATS4_BOVIN A disintegrin and metalloproteinase with thrombospondin motifs 4 OS=Bos taurus OX=9913 GN=ADAMTS4 PE=1 SV=3 && PF00090:Thrombospondin type 1 domain|PF01562:Reprolysin family propeptide|PF05986:ADAM-TS Spacer 1|PF17771:ADAM cysteine-rich domain|PF01421:Reprolysin (M12B) family zinc …	32.119584	2.840583667	3.421398061	6.58E-81
ENSSSCG00000013004	TM7SF2	transmembrane 7 superfamily member 2 [Source:VGNC Symbol;Acc:VGNC:98373] && sp|Q8WMV1|ERG24_BOVIN Delta(14)-sterol reductase TM7SF2 OS=Bos taurus OX=9913 GN=TM7SF2 PE=1 SV=1 && PF01222:Ergosterol biosynthesis ERG4/ERG24 family	14.93367533	0.199833667	6.068730756	1.23E-80
ENSSSCG00000008147	FHL2	four and a half LIM domains 2 [Source:VGNC Symbol;Acc:VGNC:88128] && sp|Q2KI95|FHL2_BOVIN Four and a half LIM domains protein 2 OS=Bos taurus OX=9913 GN=FHL2 PE=2 SV=1 && PF00412:LIM domain	8.544197	82.11797567	-3.332576365	1.31E-80
ENSSSCG00000014980	CFAP300	cilia and flagella associated protein 300 [Source:VGNC Symbol;Acc:VGNC:86598] && sp|Q2HJH8|CF300_BOVIN Cilia- and flagella-associated protein 300 OS=Bos taurus OX=9913 GN=CFAP300 PE=2 SV=1 && PF14926:Domain of unknown function (DUF4498)	3.581997667	50.864034	-3.951116776	3.72E-80
ENSSSCG00000006141	CA3	carbonic anhydrase 3 [Source:VGNC Symbol;Acc:VGNC:86099] && sp|Q5S1S4|CAH3_PIG Carbonic anhydrase 3 OS=Sus scrofa OX=9823 GN=CA3 PE=2 SV=3 && -	8.121528333	0	12.17025454	5.07E-80
ENSSSCG00000040095	GPR35	G protein-coupled receptor 35 [Source:VGNC Symbol;Acc:VGNC:96333] && sp|Q9HC97|GPR35_HUMAN G-protein coupled receptor 35 OS=Homo sapiens OX=9606 GN=GPR35 PE=2 SV=4 && PF00001:7 transmembrane receptor (rhodopsin family)	0.726669	17.946139	-4.313846068	7.81E-80
ENSSSCG00000033703	FAM111A	FAM111 trypsin like peptidase A [Source:VGNC Symbol;Acc:VGNC:87888] && sp|Q96PZ2|F111A_HUMAN Serine protease FAM111A OS=Homo sapiens OX=9606 GN=FAM111A PE=1 SV=2 && PF13365:Trypsin-like peptidase domain	3.368403667	24.91414067	-3.661878512	1.64E-79
ENSSSCG00000029189	DCHS1	dachsous cadherin-related 1 [Source:VGNC Symbol;Acc:VGNC:97959] && sp|E9PVD3|PCD16_MOUSE Protocadherin-16 OS=Mus musculus OX=10090 GN=Dchs1 PE=1 SV=1 && PF00028:Cadherin domain	1.189215	12.031765	-3.41323897	1.69E-79
ENSSSCG00000014920	FZD4	frizzled class receptor 4 [Source:VGNC Symbol;Acc:VGNC:88282] && sp|Q9ULV1|FZD4_HUMAN Frizzled-4 OS=Homo sapiens OX=9606 GN=FZD4 PE=1 SV=2 && -	131.5030313	0.931788333	7.0570029	1.86E-79
ENSSSCG00000023807	ACO1	aconitase 1 [Source:VGNC Symbol;Acc:VGNC:95539] && sp|Q0VCU1|ACOC_BOVIN Cytoplasmic aconitate hydratase OS=Bos taurus OX=9913 GN=ACO1 PE=2 SV=1 && PF00330:Aconitase family (aconitate hydratase)|PF00694:Aconitase C-terminal domain	201.2249503	21.21161933	3.177735523	2.88E-79
ENSSSCG00000015784	ACSL1	acyl-CoA synthetase long chain family member 1 [Source:VGNC Symbol;Acc:VGNC:96294] && sp|P33121|ACSL1_HUMAN Long-chain-fatty-acid--CoA ligase 1 OS=Homo sapiens OX=9606 GN=ACSL1 PE=1 SV=1 && PF00501:AMP-binding enzyme	894.6590167	10.37515967	6.325849064	3.48E-79
ENSSSCG00000006982	ZDHHC2	zinc finger DHHC-type palmitoyltransferase 2 [Source:VGNC Symbol;Acc:VGNC:95886] && sp|P59267|ZDHC2_MOUSE Palmitoyltransferase ZDHHC2 OS=Mus musculus OX=10090 GN=Zdhhc2 PE=1 SV=1 && PF01529:DHHC palmitoyltransferase	3.030264667	35.567665	-3.627129052	4.14E-79
ENSSSCG00000031361	CELSR1	cadherin EGF LAG seven-pass G-type receptor 1 [Source:HGNC Symbol;Acc:HGNC:1850] && sp|O35161|CELR1_MOUSE Cadherin EGF LAG seven-pass G-type receptor 1 OS=Mus musculus OX=10090 GN=Celsr1 PE=1 SV=3 && -	0.091141333	3.053425667	-5.019275819	4.71E-79
ENSSSCG00000004789	THBS1	thrombospondin 1 [Source:VGNC Symbol;Acc:VGNC:93946] && sp|P07996|TSP1_HUMAN Thrombospondin-1 OS=Homo sapiens OX=9606 GN=THBS1 PE=1 SV=2 && PF00093:von Willebrand factor type C domain|PF00090:Thrombospondin type 1 domain|PF02412:Thrombospondin type 3 repeat|PF05735:Thrombospondin C-terminal region	464.438802	4010.140299	-3.186061773	7.10E-79
ENSSSCG00000040735	DDAH1	dimethylarginine dimethylaminohydrolase 1 [Source:VGNC Symbol;Acc:VGNC:87200] && sp|O08557|DDAH1_RAT N(G),N(G)-dimethylarginine dimethylaminohydrolase 1 OS=Rattus norvegicus OX=10116 GN=Ddah1 PE=1 SV=3 && -	12.88254067	114.4966683	-3.203475409	2.80E-78
ENSSSCG00000016684	SCRN1	secernin 1 [Source:VGNC Symbol;Acc:VGNC:92647] && sp|P83939|SCRN1_BOVIN Secernin-1 OS=Bos taurus OX=9913 GN=SCRN1 PE=1 SV=2 && PF03577:Peptidase family C69	0.806934333	11.75358467	-3.880515086	3.56E-77
ENSSSCG00000016971	MCCC2	methylcrotonoyl-CoA carboxylase 2 [Source:VGNC Symbol;Acc:VGNC:90064] && sp|Q3ULD5|MCCB_MOUSE Methylcrotonoyl-CoA carboxylase beta chain, mitochondrial OS=Mus musculus OX=10090 GN=Mccc2 PE=1 SV=1 && -	52.10345067	5.381032	3.235530183	5.37E-77
ENSSSCG00000036724	CRYAB	crystallin alpha B [Source:VGNC Symbol;Acc:VGNC:87013] && sp|Q7M2W6|CRYAB_PIG Alpha-crystallin B chain OS=Sus scrofa OX=9823 GN=CRYAB PE=2 SV=1 && PF00525:Alpha crystallin A chain, N terminal|PF00011:Hsp20/alpha crystallin family	44.10424533	412.7666627	-3.417035853	1.00E-76
ENSSSCG00000016958	PIK3R1	phosphoinositide-3-kinase regulatory subunit 1 [Source:VGNC Symbol;Acc:VGNC:91445] && sp|P23727|P85A_BOVIN Phosphatidylinositol 3-kinase regulatory subunit alpha OS=Bos taurus OX=9913 GN=PIK3R1 PE=1 SV=1 && -	89.89566533	12.78136033	3.108411286	1.68E-76
ENSSSCG00000007346	ENSSSCG00000007346	adipogenin [Source:VGNC Symbol;Acc:VGNC:96182] && sp|Q30C86|ADIG_PIG Adipogenin OS=Sus scrofa OX=9823 GN=ADIG PE=3 SV=1 && -	16.32291367	0.059537333	6.468558058	1.29E-75
ENSSSCG00000040638	DIO2	iodothyronine deiodinase 2 [Source:NCBI gene (formerly Entrezgene);Acc:414379] && sp|Q6QN12|IOD2_PIG Type II iodothyronine deiodinase OS=Sus scrofa OX=9823 GN=DIO2 PE=2 SV=3 && PF00837:Iodothyronine deiodinase	23.834692	1.974447	3.516808211	2.20E-75
ENSSSCG00000029507	RASGEF1B	RasGEF domain family member 1B [Source:VGNC Symbol;Acc:VGNC:92109] && sp|Q5RC04|RGF1B_PONAB Ras-GEF domain-containing family member 1B OS=Pongo abelii OX=9601 GN=RASGEF1B PE=2 SV=2 && PF00618:RasGEF N-terminal motif|PF00617:RasGEF domain	3.459293333	0.079699	5.222701722	3.07E-75
ENSSSCG00000029606	AOX1	aldehyde oxidase 1 [Source:NCBI gene (formerly Entrezgene);Acc:100523701] && sp|P48034|AOXA_BOVIN Aldehyde oxidase 1 OS=Bos taurus OX=9913 GN=AOX1 PE=1 SV=2 && -	50.26270667	10.207743	3.167474145	4.79E-75
ENSSSCG00000002754	NQO1	NAD(P)H quinone dehydrogenase 1 [Source:VGNC Symbol;Acc:VGNC:96630] && sp|Q5RD31|NQO1_PONAB NAD(P)H dehydrogenase [quinone] 1 OS=Pongo abelii OX=9601 GN=NQO1 PE=2 SV=1 && -	129.6367443	14.18709233	3.113901218	1.58E-74
ENSSSCG00000016401	KIF1A	kinesin family member 1A [Source:HGNC Symbol;Acc:HGNC:888] && sp|F1M4A4|KIF1A_RAT Kinesin-like protein KIF1A OS=Rattus norvegicus OX=10116 GN=Kif1a PE=1 SV=3 && PF00225:Kinesin motor domain|PF00169:PH domain|PF12473:Kinesin protein|PF00498:FHA domain|PF12423:Kinesin protein 1B|PF16183:Kinesin-associated	0.510770667	8.848702333	-4.053273657	1.60E-74
ENSSSCG00000008266	LOXL3	lysyl oxidase like 3 [Source:VGNC Symbol;Acc:VGNC:89782] && sp|P58215|LOXL3_HUMAN Lysyl oxidase homolog 3 OS=Homo sapiens OX=9606 GN=LOXL3 PE=1 SV=1 && PF01186:Lysyl oxidase|PF00530:Scavenger receptor cysteine-rich domain	2.622345	32.881087	-3.69199839	2.35E-74
ENSSSCG00000016578	FLNC	filamin C [Source:VGNC Symbol;Acc:VGNC:88157] && sp|Q14315|FLNC_HUMAN Filamin-C OS=Homo sapiens OX=9606 GN=FLNC PE=1 SV=3 && PF00630:Filamin/ABP280 repeat	10.016025	79.557251	-3.064554838	1.15E-73
ENSSSCG00000008965	ENSSSCG00000008965	betacellulin [Source:VGNC Symbol;Acc:VGNC:85910] && sp|Q9TTC5|BTC_BOVIN Probetacellulin OS=Bos taurus OX=9913 GN=BTC PE=2 SV=1 && -	9.245411	0.250368333	4.700396042	1.91E-73
ENSSSCG00000025751	MDH1	malate dehydrogenase 1 [Source:NCBI gene (formerly Entrezgene);Acc:396894] && sp|P11708|MDHC_PIG Malate dehydrogenase, cytoplasmic OS=Sus scrofa OX=9823 GN=MDH1 PE=1 SV=4 && PF00056:lactate/malate dehydrogenase, NAD binding domain|PF02866:lactate/malate dehydrogenase, alpha/beta C-terminal domain	199.0782267	23.78865733	2.988579389	3.51E-73
ENSSSCG00000006780	WNT2B	Wnt family member 2B [Source:VGNC Symbol;Acc:VGNC:94969] && sp|Q93097|WNT2B_HUMAN Protein Wnt-2b OS=Homo sapiens OX=9606 GN=WNT2B PE=1 SV=2 && PF00110:wnt family	0.16596	4.216628	-4.731528043	4.57E-73
ENSSSCG00000007857	ACSM3	acyl-CoA synthetase medium chain family member 3 [Source:VGNC Symbol;Acc:VGNC:85035] && sp|Q5REV5|ACSM3_PONAB Acyl-coenzyme A synthetase ACSM3, mitochondrial OS=Pongo abelii OX=9601 GN=ACSM3 PE=2 SV=1 && PF13193:AMP-binding enzyme C-terminal domain|PF00501:AMP-binding enzyme	5.977997667	0.017179667	7.915099498	4.96E-73
ENSSSCG00000030123	CDS2	CDP-diacylglycerol synthase 2 [Source:VGNC Symbol;Acc:VGNC:95869] && sp|Q99L43|CDS2_MOUSE Phosphatidate cytidylyltransferase 2 OS=Mus musculus OX=10090 GN=Cds2 PE=1 SV=1 && -	65.785127	7.182479667	3.005724697	6.70E-73
ENSSSCG00000006337	HSD17B7	hydroxysteroid 17-beta dehydrogenase 7 [Source:VGNC Symbol;Acc:VGNC:88988] && sp|P56937|DHB7_HUMAN 3-keto-steroid reductase/17-beta-hydroxysteroid dehydrogenase 7 OS=Homo sapiens OX=9606 GN=HSD17B7 PE=1 SV=1 && PF00106:short chain dehydrogenase	80.70666233	8.215730333	3.338970773	1.18E-72
ENSSSCG00000000442	INHBE	inhibin subunit beta E [Source:VGNC Symbol;Acc:VGNC:89135] && sp|P58166|INHBE_HUMAN Inhibin beta E chain OS=Homo sapiens OX=9606 GN=INHBE PE=1 SV=1 && PF00019:Transforming growth factor beta like domain	0	7.014425333	-11.68581159	1.22E-72
ENSSSCG00000012257	ENSSSCG00000012257	monoamine oxidase A [Source:VGNC Symbol;Acc:VGNC:89975] && sp|Q6Q2J0|AOFA_PIG Amine oxidase [flavin-containing] A OS=Sus scrofa OX=9823 GN=MAOA PE=2 SV=1 && PF01593:Flavin containing amine oxidoreductase	67.253269	6.427452	3.090726831	1.46E-72
ENSSSCG00000011625	CHST13	carbohydrate sulfotransferase 13 [Source:VGNC Symbol;Acc:VGNC:86676] && sp|Q8NET6|CHSTD_HUMAN Carbohydrate sulfotransferase 13 OS=Homo sapiens OX=9606 GN=CHST13 PE=1 SV=1 && PF03567:Sulfotransferase family	5.395973667	0.007378667	9.090347374	1.76E-72
ENSSSCG00000024108	SLC43A2	solute carrier family 43 member 2 [Source:VGNC Symbol;Acc:VGNC:93117] && sp|Q0VCM6|LAT4_BOVIN Large neutral amino acids transporter small subunit 4 OS=Bos taurus OX=9913 GN=SLC43A2 PE=2 SV=1 && -	20.61690067	2.082883333	3.229129041	2.56E-72
ENSSSCG00000016690	CREB5	cAMP responsive element binding protein 5 [Source:VGNC Symbol;Acc:VGNC:86984] && sp|Q02930|CREB5_HUMAN Cyclic AMP-responsive element-binding protein 5 OS=Homo sapiens OX=9606 GN=CREB5 PE=1 SV=3 && PF00170:bZIP transcription factor	0.153026	6.098634333	-5.15259334	8.62E-72
ENSSSCG00000006163	PKIA	cAMP-dependent protein kinase inhibitor alpha [Source:VGNC Symbol;Acc:VGNC:91477] && sp|Q3SX13|IPKA_BOVIN cAMP-dependent protein kinase inhibitor alpha OS=Bos taurus OX=9913 GN=PKIA PE=1 SV=3 && -	11.108413	80.11588033	-2.921429381	1.06E-71
ENSSSCG00000017607	TMEM100	transmembrane protein 100 [Source:VGNC Symbol;Acc:VGNC:94059] && sp|Q2KIC8|TM100_BOVIN Transmembrane protein 100 OS=Bos taurus OX=9913 GN=TMEM100 PE=2 SV=1 && -	14.219871	0.114079333	6.914936686	1.44E-71
ENSSSCG00000003722	CDH2	cadherin 2 [Source:VGNC Symbol;Acc:VGNC:86483] && sp|P19534|CADH2_BOVIN Cadherin-2 OS=Bos taurus OX=9913 GN=CDH2 PE=2 SV=2 && PF01049:Cadherin cytoplasmic region|PF08758:Cadherin prodomain like|PF00028:Cadherin domain	1.236622333	15.08145167	-3.68142746	1.79E-71
ENSSSCG00000021646	KLF9	Kruppel like factor 9 [Source:VGNC Symbol;Acc:VGNC:103114] && sp|P79288|KLF9_PIG Krueppel-like factor 9 OS=Sus scrofa OX=9823 GN=KLF9 PE=2 SV=3 && -	119.0174767	14.50340533	2.960225684	6.56E-71
ENSSSCG00000029866	CCDC112	coiled-coil domain containing 112 [Source:VGNC Symbol;Acc:VGNC:86246] && sp|Q8NEF3|CC112_HUMAN Coiled-coil domain-containing protein 112 OS=Homo sapiens OX=9606 GN=CCDC112 PE=1 SV=2 && -	1.066342667	18.283259	-4.23283945	7.12E-71
ENSSSCG00000015905	SCN2A	sodium voltage-gated channel alpha subunit 2 [Source:HGNC Symbol;Acc:HGNC:10588] && sp|Q99250|SCN2A_HUMAN Sodium channel protein type 2 subunit alpha OS=Homo sapiens OX=9606 GN=SCN2A PE=1 SV=3 && PF11933:Cytoplasmic domain of voltage-gated Na+ ion channel|PF06512:Sodium ion transport-associated|PF00520:Ion transport protein	0.276209333	4.257064667	-4.001079192	2.48E-70
ENSSSCG00000024162	ENSSSCG00000024162	cell death inducing DFFA like effector a [Source:NCBI gene (formerly Entrezgene);Acc:100127171] && sp|O60543|CIDEA_HUMAN Cell death activator CIDE-A OS=Homo sapiens OX=9606 GN=CIDEA PE=1 SV=1 && -	67.83307133	2.564748667	3.40832735	1.32E-69
ENSSSCG00000040013	MTUS1	microtubule associated scaffold protein 1 [Source:HGNC Symbol;Acc:HGNC:29789] && sp|Q9ULD2|MTUS1_HUMAN Microtubule-associated tumor suppressor 1 OS=Homo sapiens OX=9606 GN=MTUS1 PE=1 SV=2 && -	7.029196	0.247999333	4.489933548	1.88E-69
ENSSSCG00000014258	ISOC1	isochorismatase domain containing 1 [Source:VGNC Symbol;Acc:VGNC:99766] && sp|Q96CN7|ISOC1_HUMAN Isochorismatase domain-containing protein 1 OS=Homo sapiens OX=9606 GN=ISOC1 PE=1 SV=3 && PF00857:Isochorismatase family	45.09855667	4.926359	3.116509401	2.57E-69
ENSSSCG00000004676	DUOXA2	dual oxidase maturation factor 2 [Source:VGNC Symbol;Acc:VGNC:87472] && sp|Q8HZK3|DUOX1_PIG Dual oxidase 1 OS=Sus scrofa OX=9823 GN=DUOX1 PE=2 SV=1 && PF08022:FAD-binding domain|PF01794:Ferric reductase like transmembrane component|PF08030:Ferric reductase NAD binding domain|PF00036:EF hand|PF03098:Animal haem peroxidase	2.722492333	0.023397667	6.581988297	4.11E-69
ENSSSCG00000011714	MED12L	mediator complex subunit 12L [Source:VGNC Symbol;Acc:VGNC:90105] && sp|Q86YW9|MD12L_HUMAN Mediator of RNA polymerase II transcription subunit 12-like protein OS=Homo sapiens OX=9606 GN=MED12L PE=1 SV=2 && PF09497:Transcription mediator complex subunit Med12|PF12144:Eukaryotic Mediator 12 catenin-binding domain|PF12145:Eukaryotic Mediator 12 subunit domain	0.208691	3.221705333	-4.068514378	5.14E-69
ENSSSCG00000033734	ENSSSCG00000033734	- && sp|P20065|TYB4_MOUSE Thymosin beta-4 OS=Mus musculus OX=10090 GN=Tmsb4x PE=1 SV=1 && -	5.910055	43.66171033	-2.960269226	5.16E-69
ENSSSCG00000040184	LMO7	LIM domain 7 [Source:VGNC Symbol;Acc:VGNC:89767] && sp|Q8WWI1|LMO7_HUMAN LIM domain only protein 7 OS=Homo sapiens OX=9606 GN=LMO7 PE=1 SV=3 && PF00307:Calponin homology (CH) domain|PF00595:PDZ domain|PF15949:Domain of unknown function (DUF4757)	2.411693	19.89114867	-3.114846137	3.20E-68
ENSSSCG00000036236	ELOVL6	ELOVL fatty acid elongase 6 [Source:VGNC Symbol;Acc:VGNC:87662] && sp|Q9H5J4|ELOV6_HUMAN Elongation of very long chain fatty acids protein 6 OS=Homo sapiens OX=9606 GN=ELOVL6 PE=1 SV=1 && -	63.49001333	3.980383333	3.876060658	3.28E-68
ENSSSCG00000010479	RBP4	retinol binding protein 4 [Source:VGNC Symbol;Acc:VGNC:92164] && sp|P27485|RET4_PIG Retinol-binding protein 4 OS=Sus scrofa OX=9823 GN=RBP4 PE=1 SV=2 && PF00061:Lipocalin / cytosolic fatty-acid binding protein family	19.73502867	0.894959667	4.280034488	5.85E-68
ENSSSCG00000016850	LIFR	LIF receptor subunit alpha [Source:HGNC Symbol;Acc:HGNC:6597] && sp|Q5XNR9|LIFR_CANLF Leukemia inhibitory factor receptor OS=Canis lupus familiaris OX=9615 GN=LIFR PE=2 SV=1 && PF00041:Fibronectin type III domain|PF18207:Leukemia inhibitory factor receptor N-terminal domain|PF17971:Leukemia inhibitory factor receptor D2 domain	86.51963033	11.58504433	2.914937092	8.02E-68
ENSSSCG00000015135	SORL1	sortilin related receptor 1 [Source:HGNC Symbol;Acc:HGNC:11185] && sp|Q92673|SORL_HUMAN Sortilin-related receptor OS=Homo sapiens OX=9606 GN=SORL1 PE=1 SV=2 && PF00058:Low-density lipoprotein receptor repeat class B|PF15902:Sortilin, neurotensin receptor 3,|PF00057:Low-density lipoprotein receptor domain class A|PF00041:Fibronectin type III domain|PF15901:Sortilin, neurotensin receptor 3, C-termi…	4.825751	0.351023333	3.658107975	2.30E-67
ENSSSCG00000014391	ARAP3	ArfGAP with RhoGAP domain, ankyrin repeat and PH domain 3 [Source:VGNC Symbol;Acc:VGNC:85441] && sp|Q8WWN8|ARAP3_HUMAN Arf-GAP with Rho-GAP domain, ANK repeat and PH domain-containing protein 3 OS=Homo sapiens OX=9606 GN=ARAP3 PE=1 SV=1 && PF00169:PH domain|PF00788:Ras association (RalGDS/AF-6) domain|PF07647:SAM domain (Sterile alpha motif)|PF00620:RhoGAP domain|PF01412:Putative GTPase activatin…	0.423939667	6.501699333	-4.004449993	4.25E-67
ENSSSCG00000029449	ENSSSCG00000029449	- && sp|Q92954|PRG4_HUMAN Proteoglycan 4 OS=Homo sapiens OX=9606 GN=PRG4 PE=1 SV=3 && PF00045:Hemopexin|PF01033:Somatomedin B domain	8.119692667	0.013322	9.068552583	8.02E-67
ENSSSCG00000004205	ARHGAP18	Rho GTPase activating protein 18 [Source:VGNC Symbol;Acc:VGNC:85460] && sp|Q8N392|RHG18_HUMAN Rho GTPase-activating protein 18 OS=Homo sapiens OX=9606 GN=ARHGAP18 PE=1 SV=3 && PF00620:RhoGAP domain	30.712302	5.434887	3.159477655	8.12E-67
ENSSSCG00000038806	AXL	AXL receptor tyrosine kinase [Source:VGNC Symbol;Acc:VGNC:85709] && sp|P30530|UFO_HUMAN Tyrosine-protein kinase receptor UFO OS=Homo sapiens OX=9606 GN=AXL PE=1 SV=4 && PF00041:Fibronectin type III domain|PF13927:Immunoglobulin domain|PF07714:Protein tyrosine kinase	16.72925967	112.5427043	-2.825578414	1.77E-66
ENSSSCG00000017789	ABHD15	abhydrolase domain containing 15 [Source:VGNC Symbol;Acc:VGNC:84974] && sp|Q6UXT9|ABH15_HUMAN Protein ABHD15 OS=Homo sapiens OX=9606 GN=ABHD15 PE=1 SV=2 && -	20.399	1.288697	3.310526794	2.32E-66
ENSSSCG00000036033	THRB	thyroid hormone receptor beta [Source:VGNC Symbol;Acc:VGNC:93965] && sp|P10828|THB_HUMAN Thyroid hormone receptor beta OS=Homo sapiens OX=9606 GN=THRB PE=1 SV=2 && PF00105:Zinc finger, C4 type (two domains)|PF00104:Ligand-binding domain of nuclear hormone receptor	19.52684567	0.848284333	4.434157857	3.06E-66
ENSSSCG00000011022	SVIL	supervillin [Source:VGNC Symbol;Acc:VGNC:95528] && sp|O46385|SVIL_BOVIN Supervillin OS=Bos taurus OX=9913 GN=SVIL PE=1 SV=2 && PF02209:Villin headpiece domain|PF00626:Gelsolin repeat	12.03362333	1.194576333	3.020030998	3.48E-66
ENSSSCG00000010142	RYR2	ryanodine receptor 2 [Source:VGNC Symbol;Acc:VGNC:92534] && sp|Q92736|RYR2_HUMAN Ryanodine receptor 2 OS=Homo sapiens OX=9606 GN=RYR2 PE=1 SV=3 && -	3.032360667	0.202972	3.814739876	3.67E-66
ENSSSCG00000008294	ACTG2	actin gamma 2, smooth muscle [Source:VGNC Symbol;Acc:VGNC:85041] && sp|Q5E9B5|ACTH_BOVIN Actin, gamma-enteric smooth muscle OS=Bos taurus OX=9913 GN=ACTG2 PE=2 SV=1 && PF00022:Actin	26.041315	386.712382	-3.525939719	4.29E-66
ENSSSCG00000022758	PECR	peroxisomal trans-2-enoyl-CoA reductase [Source:VGNC Symbol;Acc:VGNC:95880] && sp|Q9BY49|PECR_HUMAN Peroxisomal trans-2-enoyl-CoA reductase OS=Homo sapiens OX=9606 GN=PECR PE=1 SV=2 && PF13561:Enoyl-(Acyl carrier protein) reductase	70.55390667	8.857304667	2.917221415	1.19E-65
ENSSSCG00000017492	ORMDL3	ORMDL sphingolipid biosynthesis regulator 3 [Source:VGNC Symbol;Acc:VGNC:91064] && sp|Q0VD15|ORML3_BOVIN ORM1-like protein 3 OS=Bos taurus OX=9913 GN=ORMDL3 PE=2 SV=1 && PF04061:ORMDL family	28.120584	2.135122333	3.342047715	1.42E-65
ENSSSCG00000011129	ITIH5	inter-alpha-trypsin inhibitor heavy chain 5 [Source:VGNC Symbol;Acc:VGNC:95966] && sp|A2VE29|ITIH5_BOVIN Inter-alpha-trypsin inhibitor heavy chain H5 OS=Bos taurus OX=9913 GN=ITIH5 PE=2 SV=1 && PF06668:Inter-alpha-trypsin inhibitor heavy chain C-terminus|PF08487:Vault protein inter-alpha-trypsin domain|PF00092:von Willebrand factor type A domain	6.899619667	0.531336333	3.618889997	1.53E-65
ENSSSCG00000025087	ASPH	aspartate beta-hydroxylase [Source:VGNC Symbol;Acc:VGNC:85584] && sp|Q28056|ASPH_BOVIN Aspartyl/asparaginyl beta-hydroxylase OS=Bos taurus OX=9913 GN=ASPH PE=1 SV=1 && PF05279:Aspartyl beta-hydroxylase N-terminal region|PF05118:Aspartyl/Asparaginyl beta-hydroxylase	378.1135257	48.68038067	2.821956312	3.00E-65
ENSSSCG00000008072	ASPN	asporin [Source:VGNC Symbol;Acc:VGNC:85586] && sp|Q3ZBN5|ASPN_BOVIN Asporin OS=Bos taurus OX=9913 GN=ASPN PE=2 SV=1 && PF13855:Leucine rich repeat|PF01462:Leucine rich repeat N-terminal domain	31.779375	232.8807067	-2.949048765	3.71E-65
ENSSSCG00000010437	PAPSS2	3'-phosphoadenosine 5'-phosphosulfate synthase 2 [Source:VGNC Symbol;Acc:VGNC:91173] && sp|O95340|PAPS2_HUMAN Bifunctional 3'-phosphoadenosine 5'-phosphosulfate synthase 2 OS=Homo sapiens OX=9606 GN=PAPSS2 PE=1 SV=2 && PF01747:ATP-sulfurylase|PF14306:PUA-like domain|PF01583:Adenylylsulphate kinase	17.28944767	115.139094	-2.81169271	3.83E-65
ENSSSCG00000022496	STK39	serine/threonine kinase 39 [Source:VGNC Symbol;Acc:VGNC:98348] && sp|Q9UEW8|STK39_HUMAN STE20/SPS1-related proline-alanine-rich protein kinase OS=Homo sapiens OX=9606 GN=STK39 PE=1 SV=3 && PF00069:Protein kinase domain	51.146777	6.108325667	2.905667624	4.56E-65
ENSSSCG00000011471	FLNB	filamin B [Source:VGNC Symbol;Acc:VGNC:88156] && sp|O75369|FLNB_HUMAN Filamin-B OS=Homo sapiens OX=9606 GN=FLNB PE=1 SV=2 && PF00307:Calponin homology (CH) domain|PF00630:Filamin/ABP280 repeat	8.208131333	50.57944633	-2.780468183	4.56E-65
ENSSSCG00000024814	PFKFB1	6-phosphofructo-2-kinase/fructose-2,6-biphosphatase 1 [Source:VGNC Symbol;Acc:VGNC:91334] && sp|P16118|F261_HUMAN 6-phosphofructo-2-kinase/fructose-2,6-bisphosphatase 1 OS=Homo sapiens OX=9606 GN=PFKFB1 PE=1 SV=3 && -	3.774343667	0.004381333	7.891126814	5.91E-65
ENSSSCG00000012561	FRMPD3	FERM and PDZ domain containing 3 [Source:VGNC Symbol;Acc:VGNC:88242] && sp|Q5JV73|FRPD3_HUMAN FERM and PDZ domain-containing protein 3 OS=Homo sapiens OX=9606 GN=FRMPD3 PE=2 SV=2 && -	0.263166	4.772635333	-4.244127614	1.54E-64
ENSSSCG00000040961	LIF	LIF interleukin 6 family cytokine [Source:VGNC Symbol;Acc:VGNC:89719] && sp|O62728|LIF_NEOVI Leukemia inhibitory factor OS=Neovison vison OX=452646 GN=LIF PE=2 SV=1 && PF01291:LIF / OSM family	0.028155	2.426292	-6.293197173	2.51E-64
ENSSSCG00000034167	SLC5A3	solute carrier family 5 member 3 [Source:VGNC Symbol;Acc:VGNC:93144] && sp|P31637|SC5A3_CANLF Sodium/myo-inositol cotransporter OS=Canis lupus familiaris OX=9615 GN=SLC5A3 PE=2 SV=1 && PF00474:Sodium:solute symporter family	61.23395067	6.887328333	3.076516603	2.65E-64
ENSSSCG00000016522	PTN	pleiotrophin [Source:VGNC Symbol;Acc:VGNC:91965] && sp|P79281|PTN_PIG Pleiotrophin OS=Sus scrofa OX=9823 GN=PTN PE=2 SV=1 && PF05196:PTN/MK heparin-binding protein family, N-terminal domain|PF01091:PTN/MK heparin-binding protein family, C-terminal domain	5.508565	49.48438767	-3.242594098	3.52E-64
ENSSSCG00000038006	SLC25A33	solute carrier family 25 member 33 [Source:VGNC Symbol;Acc:VGNC:93009] && sp|Q1LZB3|S2533_BOVIN Solute carrier family 25 member 33 OS=Bos taurus OX=9913 GN=SLC25A33 PE=2 SV=1 && PF00153:Mitochondrial carrier protein	59.418283	5.65085	3.316609282	1.40E-63
ENSSSCG00000027607	IER3	immediate early response 3 [Source:VGNC Symbol;Acc:VGNC:89027] && sp|Q7YR42|IEX1_PANTR Radiation-inducible immediate-early gene IEX-1 OS=Pan troglodytes OX=9598 GN=IER3 PE=3 SV=1 && -	1.033720333	20.44444633	-4.368774077	4.74E-63
ENSSSCG00000016031	CALCRL	calcitonin receptor like receptor [Source:NCBI gene (formerly Entrezgene);Acc:397172] && sp|Q8WN93|CALRL_PIG Calcitonin gene-related peptide type 1 receptor OS=Sus scrofa OX=9823 GN=CALCRL PE=1 SV=1 && PF00002:7 transmembrane receptor (Secretin family)|PF02793:Hormone receptor domain	11.54991333	1.336007333	3.034102702	4.99E-63
XLOC_014291	XLOC_014291	--	18.805311	1.467575333	3.599053655	7.59E-63
ENSSSCG00000010949	DAPK1	death associated protein kinase 1 [Source:HGNC Symbol;Acc:HGNC:2674] && sp|P53355|DAPK1_HUMAN Death-associated protein kinase 1 OS=Homo sapiens OX=9606 GN=DAPK1 PE=1 SV=6 && -	5.005526667	0.200995667	4.445671767	1.14E-62
ENSSSCG00000015250	ADAMTS15	ADAM metallopeptidase with thrombospondin type 1 motif 15 [Source:VGNC Symbol;Acc:VGNC:85077] && sp|Q8TE58|ATS15_HUMAN A disintegrin and metalloproteinase with thrombospondin motifs 15 OS=Homo sapiens OX=9606 GN=ADAMTS15 PE=2 SV=1 && -	2.504567333	0.052682333	5.477889848	1.44E-62
ENSSSCG00000006678	FCGR1A	Fc fragment of IgG, high affinity Ia, receptor (CD64) [Source:NCBI gene (formerly Entrezgene);Acc:613130] && sp|P12314|FCGR1_HUMAN High affinity immunoglobulin gamma Fc receptor I OS=Homo sapiens OX=9606 GN=FCGR1A PE=1 SV=2 && -	3.298461333	0.191801333	3.849167822	1.56E-62
ENSSSCG00000006232	RAB2A	RAB2A, member RAS onco family [Source:VGNC Symbol;Acc:VGNC:98252] && sp|P61105|RAB2A_CANLF Ras-related protein Rab-2A OS=Canis lupus familiaris OX=9615 GN=RAB2A PE=1 SV=1 && PF00071:Ras family	22.30704033	141.78096	-2.740156374	2.82E-62
ENSSSCG00000007507	PCK1	phosphoenolpyruvate carboxykinase 1 [Source:VGNC Symbol;Acc:VGNC:96469] && sp|A0A4X1UM84|PCKGC_PIG Phosphoenolpyruvate carboxykinase, cytosolic [GTP] OS=Sus scrofa OX=9823 GN=PCK1 PE=1 SV=2 && PF00821:Phosphoenolpyruvate carboxykinase C-terminal P-loop domain|PF17297:Phosphoenolpyruvate carboxykinase N-terminal domain	1.940055	0	11.24067012	4.16E-62
ENSSSCG00000031639	ZCCHC17	zinc finger CCHC-type containing 17 [Source:VGNC Symbol;Acc:VGNC:95108] && sp|Q9NP64|NO40_HUMAN Nucleolar protein of 40 kDa OS=Homo sapiens OX=9606 GN=ZCCHC17 PE=1 SV=1 && PF00575:S1 RNA binding domain	31.19277433	2.357701	3.299923245	4.99E-62
ENSSSCG00000023391	LONP2	lon peptidase 2, peroxisomal [Source:VGNC Symbol;Acc:VGNC:89776] && sp|Q3SX23|LONP2_BOVIN Lon protease homolog 2, peroxisomal OS=Bos taurus OX=9913 GN=LONP2 PE=2 SV=1 && PF00004:ATPase family associated with various cellular activities (AAA)|PF02190:ATP-dependent protease La (LON) substrate-binding domain|PF05362:Lon protease (S16) C-terminal proteolytic domain	133.40123	18.86796767	2.710352255	8.81E-62
ENSSSCG00000027325	TRNP1	TMF1 regulated nuclear protein 1 [Source:VGNC Symbol;Acc:VGNC:94456] && sp|Q80ZI1|TRNP1_MOUSE TMF-regulated nuclear protein 1 OS=Mus musculus OX=10090 GN=Trnp1 PE=1 SV=1 && -	16.61335533	0.986171667	3.988610161	1.02E-61
ENSSSCG00000014080	HMGCR	3-hydroxy-3-methylglutaryl-CoA reductase [Source:VGNC Symbol;Acc:VGNC:88906] && sp|Q1W675|HMDH_PIG 3-hydroxy-3-methylglutaryl-coenzyme A reductase OS=Sus scrofa OX=9823 GN=HMGCR PE=2 SV=1 && PF12349:Sterol-sensing domain of SREBP cleavage-activation|PF00368:Hydroxymethylglutaryl-coenzyme A reductase	179.465032	25.54324667	2.738451177	1.06E-61
ENSSSCG00000004897	ZCCHC2	zinc finger CCHC-type containing 2 [Source:VGNC Symbol;Acc:VGNC:95109] && sp|Q9C0B9|ZCHC2_HUMAN Zinc finger CCHC domain-containing protein 2 OS=Homo sapiens OX=9606 GN=ZCCHC2 PE=1 SV=6 && -	42.15190733	5.777556	2.790749626	1.81E-61
ENSSSCG00000029949	CD248	CD248 molecule [Source:VGNC Symbol;Acc:VGNC:86402] && sp|Q9HCU0|CD248_HUMAN Endosialin OS=Homo sapiens OX=9606 GN=CD248 PE=1 SV=1 && PF00059:Lectin C-type domain|PF14670:Coagulation Factor Xa inhibitory site	6.064543667	41.26196433	-2.841882485	1.88E-61
ENSSSCG00000004291	NT5E	5'-nucleotidase ecto [Source:VGNC Symbol;Acc:VGNC:90925] && sp|Q05927|5NTD_BOVIN 5'-nucleotidase OS=Bos taurus OX=9913 GN=NT5E PE=1 SV=2 && PF02872:5'-nucleotidase, C-terminal domain|PF00149:Calcineurin-like phosphoesterase	2.585369667	25.53399033	-3.375650836	1.90E-61
ENSSSCG00000028943	ENSSSCG00000028943	enoyl-CoA hydratase 1 [Source:VGNC Symbol;Acc:VGNC:97024] && sp|Q5RFG0|ECH1_PONAB Delta(3,5)-Delta(2,4)-dienoyl-CoA isomerase, mitochondrial OS=Pongo abelii OX=9601 GN=ECH1 PE=2 SV=1 && PF00378:Enoyl-CoA hydratase/isomerase	38.63211933	4.229905667	3.107916988	2.89E-61
ENSSSCG00000004039	SLC22A3	solute carrier family 22 member 3 [Source:VGNC Symbol;Acc:VGNC:92980] && sp|O75751|S22A3_HUMAN Solute carrier family 22 member 3 OS=Homo sapiens OX=9606 GN=SLC22A3 PE=1 SV=1 && PF00083:Sugar (and other) transporter	2.29609	0.007759667	8.023697408	3.58E-61
ENSSSCG00000017402	STAT5A	signal transducer and activator of transcription 5A [Source:VGNC Symbol;Acc:VGNC:99087] && sp|Q9TUZ1|STA5A_PIG Signal transducer and activator of transcription 5A OS=Sus scrofa OX=9823 GN=STAT5A PE=2 SV=1 && PF01017:STAT protein, all-alpha domain|PF02865:STAT protein, protein interaction domain|PF00017:SH2 domain|PF02864:STAT protein, DNA binding domain	29.13740067	3.352448	3.062012272	3.61E-61
ENSSSCG00000034973	CXCL12	C-X-C motif chemokine ligand 12 [Source:VGNC Symbol;Acc:VGNC:87103] && sp|O62657|SDF1_FELCA Stromal cell-derived factor 1 OS=Felis catus OX=9685 GN=CXCL12 PE=3 SV=1 && PF00048:Small cytokines (intecrine/chemokine), interleukin-8 like	7.147269	0.232553667	4.933459373	9.93E-61
ENSSSCG00000024800	ENSSSCG00000024800	- && sp|Q28060|DSC3_BOVIN Desmocollin-3 OS=Bos taurus OX=9913 GN=DSC3 PE=2 SV=1 && PF08758:Cadherin prodomain like|PF00028:Cadherin domain	0.527314333	5.942329667	-3.433741228	1.04E-60
ENSSSCG00000032831	BRI3BP	BRI3 binding protein [Source:VGNC Symbol;Acc:VGNC:85879] && sp|Q8WY22|BRI3B_HUMAN BRI3-binding protein OS=Homo sapiens OX=9606 GN=BRI3BP PE=1 SV=1 && PF14965:Negative regulator of p53/TP53	5.042944667	0.211882	4.483020919	1.17E-60
ENSSSCG00000029815	SRGAP1	SLIT-ROBO Rho GTPase activating protein 1 [Source:VGNC Symbol;Acc:VGNC:93454] && sp|Q7Z6B7|SRGP1_HUMAN SLIT-ROBO Rho GTPase-activating protein 1 OS=Homo sapiens OX=9606 GN=SRGAP1 PE=1 SV=1 && PF00611:Fes/CIP4, and EFC/F-BAR homology domain|PF00018:SH3 domain|PF00620:RhoGAP domain	2.284854	16.767557	-2.934638472	1.23E-60
ENSSSCG00000026724	PLBD1	phospholipase B domain containing 1 [Source:NCBI gene (formerly Entrezgene);Acc:100155493] && sp|P55204|GUC2C_PIG Heat-stable enterotoxin receptor OS=Sus scrofa OX=9823 GN=GUCY2C PE=2 SV=2 && PF00211:Adenylate and Guanylate cyclase catalytic domain|PF01094:Receptor family ligand binding region|PF07714:Protein tyrosine kinase	32.69015233	2.515336333	3.281205003	1.35E-60
ENSSSCG00000006572	NPR1	natriuretic peptide receptor 1 [Source:VGNC Symbol;Acc:VGNC:90856] && sp|P16066|ANPRA_HUMAN Atrial natriuretic peptide receptor 1 OS=Homo sapiens OX=9606 GN=NPR1 PE=1 SV=1 && PF01094:Receptor family ligand binding region|PF00211:Adenylate and Guanylate cyclase catalytic domain|PF07714:Protein tyrosine kinase	21.01562867	2.279405333	3.155820364	1.55E-60
ENSSSCG00000010948	CTSL	cathepsin L [Source:HGNC Symbol;Acc:HGNC:2537] && sp|Q9GL24|CATL1_CANLF Procathepsin L OS=Canis lupus familiaris OX=9615 GN=CTSL PE=2 SV=1 && PF00112:Papain family cysteine protease|PF08246:Cathepsin propeptide inhibitor domain (I29)	101.933431	13.88242633	2.799640536	5.68E-60
ENSSSCG00000000810	AMIGO2	adhesion molecule with Ig like domain 2 [Source:VGNC Symbol;Acc:VGNC:85281] && sp|Q86SJ2|AMGO2_HUMAN Amphoterin-induced protein 2 OS=Homo sapiens OX=9606 GN=AMIGO2 PE=1 SV=1 && PF00047:Immunoglobulin domain|PF13855:Leucine rich repeat	4.019331	25.97298433	-2.766800208	5.75E-60
ENSSSCG00000038149	KCNE4	potassium voltage-gated channel subfamily E regulatory subunit 4 [Source:VGNC Symbol;Acc:VGNC:96387] && sp|Q9WTW3|KCNE4_MOUSE Potassium voltage-gated channel subfamily E member 4 OS=Mus musculus OX=10090 GN=Kcne4 PE=2 SV=1 && PF02060:Slow voltage-gated potassium channel	1.081326667	12.55359967	-3.609544198	6.19E-60
ENSSSCG00000006213	ENSSSCG00000006213	alcohol dehydrogenase iron containing 1 [Source:VGNC Symbol;Acc:VGNC:98730] && sp|A6QP15|HOT_BOVIN Hydroxyacid-oxoacid transhydrogenase, mitochondrial OS=Bos taurus OX=9913 GN=ADHFE1 PE=2 SV=1 && PF00465:Iron-containing alcohol dehydrogenase	4.508051	0.159108	4.777786751	6.53E-60
ENSSSCG00000006506	SYT11	synaptotagmin 11 [Source:VGNC Symbol;Acc:VGNC:93680] && sp|Q9BT88|SYT11_HUMAN Synaptotagmin-11 OS=Homo sapiens OX=9606 GN=SYT11 PE=1 SV=2 && PF00168:C2 domain	0.783251333	8.532784	-3.51623368	7.08E-60
ENSSSCG00000000456	SLC16A7	solute carrier family 16 member 7 [Source:VGNC Symbol;Acc:VGNC:92947] && sp|O60669|MOT2_HUMAN Monocarboxylate transporter 2 OS=Homo sapiens OX=9606 GN=SLC16A7 PE=1 SV=2 && PF07690:Major Facilitator Superfamily	28.915608	2.562029333	3.00375496	7.31E-60
ENSSSCG00000017743	CRLF3	cytokine receptor like factor 3 [Source:VGNC Symbol;Acc:VGNC:86999] && sp|Q8IUI8|CRLF3_HUMAN Cytokine receptor-like factor 3 OS=Homo sapiens OX=9606 GN=CRLF3 PE=1 SV=2 && -	60.519483	8.402136	2.770831946	9.66E-60
ENSSSCG00000037580	ITPRIPL1	ITPRIP like 1 [Source:VGNC Symbol;Acc:VGNC:89257] && sp|Q6GPH6|IPIL1_HUMAN Inositol 1,4,5-trisphosphate receptor-interacting protein-like 1 OS=Homo sapiens OX=9606 GN=ITPRIPL1 PE=1 SV=1 && PF03281:Mab-21 protein	0	2.039175333	-11.33959815	2.55E-59
ENSSSCG00000015850	DUSP4	dual specificity phosphatase 4 [Source:VGNC Symbol;Acc:VGNC:96248] && sp|Q13115|DUS4_HUMAN Dual specificity protein phosphatase 4 OS=Homo sapiens OX=9606 GN=DUSP4 PE=1 SV=1 && PF00782:Dual specificity phosphatase, catalytic domain|PF00581:Rhodanese-like domain	8.648299333	0.712342667	3.518915046	3.74E-59
ENSSSCG00000039071	ENSSSCG00000039071	- && sp|Q5E9B7|CLIC1_BOVIN Chloride intracellular channel protein 1 OS=Bos taurus OX=9913 GN=CLIC1 PE=2 SV=3 && PF13409:Glutathione S-transferase, N-terminal domain|PF13410:Glutathione S-transferase, C-terminal domain	34.98265467	212.0884757	-2.675131047	4.06E-59
ENSSSCG00000016943	ADAMTS6	ADAM metallopeptidase with thrombospondin type 1 motif 6 [Source:VGNC Symbol;Acc:VGNC:85086] && sp|Q9UKP5|ATS6_HUMAN A disintegrin and metalloproteinase with thrombospondin motifs 6 OS=Homo sapiens OX=9606 GN=ADAMTS6 PE=2 SV=2 && PF01562:Reprolysin family propeptide|PF01421:Reprolysin (M12B) family zinc metalloprotease	1.023060667	12.39108767	-3.199117584	4.98E-59
ENSSSCG00000015302	CFAP69	cilia and flagella associated protein 69 [Source:HGNC Symbol;Acc:HGNC:26107] && sp|Q8NFT2|STEA2_HUMAN Metalloreductase STEAP2 OS=Homo sapiens OX=9606 GN=STEAP2 PE=1 SV=3 && PF03807:NADP oxidoreductase coenzyme F420-dependent|PF01794:Ferric reductase like transmembrane component	6.029813667	35.17714067	-2.782733476	1.11E-58
ENSSSCG00000006464	NTRK1	neurotrophic receptor tyrosine kinase 1 [Source:VGNC Symbol;Acc:VGNC:90937] && sp|P04629|NTRK1_HUMAN High affinity nerve growth factor receptor OS=Homo sapiens OX=9606 GN=NTRK1 PE=1 SV=4 && PF16920:Tyrosine-protein kinase receptor C2 Ig-like domain|PF18613:Tyrosine kinase receptor A trans-membrane domain|PF13855:Leucine rich repeat|PF07714:Protein tyrosine kinase	2.957646667	0.011218667	7.870190005	1.32E-58
ENSSSCG00000010312	PLAU	plasminogen activator, urokinase [Source:VGNC Symbol;Acc:VGNC:91511] && sp|P04185|UROK_PIG Urokinase-type plasminogen activator OS=Sus scrofa OX=9823 GN=PLAU PE=2 SV=1 && PF00051:Kringle domain|PF00089:Trypsin	12.52719267	77.413531	-2.69323926	2.80E-58
ENSSSCG00000021749	MCF2L2	MCF.2 cell line derived transforming sequence-like 2 [Source:VGNC Symbol;Acc:VGNC:90069] && sp|Q86YR7|MF2L2_HUMAN Probable guanine nucleotide exchange factor MCF2L2 OS=Homo sapiens OX=9606 GN=MCF2L2 PE=2 SV=3 && PF17489:L1 transposable element trimerization domain	0.063886667	1.880146	-5.006459736	3.59E-58
ENSSSCG00000006874	PALMD	palmdelphin [Source:VGNC Symbol;Acc:VGNC:91162] && sp|Q2MJV9|PALMD_PIG Palmdelphin OS=Sus scrofa OX=9823 GN=PALMD PE=2 SV=1 && -	0.404228	8.862427667	-4.522610382	4.39E-58
ENSSSCG00000003894	CYP4B1	cytochrome P450 family 4 subfamily B member 1 [Source:HGNC Symbol;Acc:HGNC:2644] && sp|P13584|CP4B1_HUMAN Cytochrome P450 4B1 OS=Homo sapiens OX=9606 GN=CYP4B1 PE=1 SV=2 && PF00067:Cytochrome P450	5.962631667	0.034005333	6.99648516	4.78E-58
ENSSSCG00000016074	ANKRD44	ankyrin repeat domain 44 [Source:HGNC Symbol;Acc:HGNC:25259] && sp|Q8N8A2|ANR44_HUMAN Serine/threonine-protein phosphatase 6 regulatory ankyrin repeat subunit B OS=Homo sapiens OX=9606 GN=ANKRD44 PE=1 SV=3 && PF12796:Ankyrin repeats (3 copies)	18.14324433	2.146931333	2.876633026	6.04E-58
ENSSSCG00000006197	SULF1	sulfatase 1 [Source:VGNC Symbol;Acc:VGNC:93612] && sp|Q8IWU6|SULF1_HUMAN Extracellular sulfatase Sulf-1 OS=Homo sapiens OX=9606 GN=SULF1 PE=1 SV=1 && -	13.797671	79.78290033	-2.607950494	6.89E-58
ENSSSCG00000029998	KLF7	Kruppel like factor 7 [Source:VGNC Symbol;Acc:VGNC:96396] && sp|O75840|KLF7_HUMAN Krueppel-like factor 7 OS=Homo sapiens OX=9606 GN=KLF7 PE=2 SV=1 && -	4.122032667	23.24170333	-2.775539833	8.45E-58
ENSSSCG00000017761	UNC119	unc-119 lipid binding chaperone [Source:VGNC Symbol;Acc:VGNC:94701] && sp|Q3SYR2|U119A_BOVIN Protein unc-119 homolog A OS=Bos taurus OX=9913 GN=UNC119 PE=2 SV=1 && PF05351:GMP-PDE, delta subunit	23.44659333	1.904711	3.537265487	9.32E-58
ENSSSCG00000029275	PPARGC1A	PPARG coactivator 1 alpha [Source:VGNC Symbol;Acc:VGNC:91685] && sp|Q865B6|PRGC1_PIG Peroxisome proliferator-activated receptor gamma coactivator 1-alpha OS=Sus scrofa OX=9823 GN=PPARGC1A PE=2 SV=1 && PF00076:RNA recognition motif. (a.k.a. RRM, RBD, or RNP domain)	4.056905333	0.046892333	6.146477528	1.00E-57
ENSSSCG00000004454	ME1	malic enzyme 1 [Source:VGNC Symbol;Acc:VGNC:90095] && sp|Q29558|MAOX_PIG NADP-dependent malic enzyme (Fragment) OS=Sus scrofa OX=9823 GN=ME1 PE=2 SV=1 && PF00390:Malic enzyme, N-terminal domain|PF03949:Malic enzyme, NAD binding domain	122.888087	12.21661167	2.61211804	1.08E-57
ENSSSCG00000013073	FADS3	fatty acid desaturase 3 [Source:VGNC Symbol;Acc:VGNC:87877] && sp|A4IFP3|FADS3_BOVIN Fatty acid desaturase 3 OS=Bos taurus OX=9913 GN=FADS3 PE=2 SV=1 && PF00173:Cytochrome b5-like Heme/Steroid binding domain|PF00487:Fatty acid desaturase	2.566842667	25.309801	-3.421782593	1.39E-57
ENSSSCG00000038873	SLMAP	sarcolemma associated protein [Source:VGNC Symbol;Acc:VGNC:93212] && sp|Q14BN4|SLMAP_HUMAN Sarcolemmal membrane-associated protein OS=Homo sapiens OX=9606 GN=SLMAP PE=1 SV=1 && PF00498:FHA domain	19.16576933	110.646225	-2.614672058	1.46E-57
ENSSSCG00000006524	THBS3	thrombospondin 3 [Source:VGNC Symbol;Acc:VGNC:93948] && sp|P49746|TSP3_HUMAN Thrombospondin-3 OS=Homo sapiens OX=9606 GN=THBS3 PE=1 SV=1 && PF05735:Thrombospondin C-terminal region|PF02412:Thrombospondin type 3 repeat|PF11598:Cartilage oligomeric matrix protein|PF07645:Calcium-binding EGF domain	0.652911	7.662059333	-3.411748555	1.88E-57
ENSSSCG00000037912	FITM2	fat storage inducing transmembrane protein 2 [Source:NCBI gene (formerly Entrezgene);Acc:100158013] && sp|B2LYG4|FITM2_PIG Acyl-coenzyme A diphosphatase FITM2 OS=Sus scrofa OX=9823 GN=FITM2 PE=2 SV=1 && PF10261:Inositol phospholipid synthesis and fat-storage-inducing TM	53.36496733	4.918065	3.308978384	4.43E-57
ENSSSCG00000026169	MFSD12	major facilitator superfamily domain containing 12 [Source:VGNC Symbol;Acc:VGNC:90185] && sp|F1PZV2|MFS12_CANLF Major facilitator superfamily domain-containing protein 12 OS=Canis lupus familiaris OX=9615 GN=MFSD12 PE=1 SV=3 && PF13347:MFS/sugar transport protein	10.538783	62.59096033	-2.646598787	6.95E-57
ENSSSCG00000006911	TGFBR3	transforming growth factor beta receptor 3 [Source:VGNC Symbol;Acc:VGNC:93932] && sp|P35054|TGBR3_PIG Transforming growth factor beta receptor type 3 OS=Sus scrofa OX=9823 GN=TGFBR3 PE=2 SV=1 && PF00100:Zona pellucida-like domain	25.18304367	3.695738667	2.83367324	7.75E-57
ENSSSCG00000026196	FAM13A	family with sequence similarity 13 member A [Source:VGNC Symbol;Acc:VGNC:98924] && sp|Q8HYW0|FA13A_BOVIN Protein FAM13A OS=Bos taurus OX=9913 GN=FAM13A PE=2 SV=1 && -	25.992965	4.250888333	2.696877969	9.71E-57
ENSSSCG00000013401	DKK3	dickkopf WNT signaling pathway inhibitor 3 [Source:VGNC Symbol;Acc:VGNC:87323] && sp|Q9QUN9|DKK3_MOUSE Dickkopf-related protein 3 OS=Mus musculus OX=10090 GN=Dkk3 PE=2 SV=1 && PF04706:Dickkopf N-terminal cysteine-rich region	11.789836	62.06533433	-2.619838318	1.27E-56
ENSSSCG00000039056	GAS7	growth arrest specific 7 [Source:VGNC Symbol;Acc:VGNC:88359] && sp|O60861|GAS7_HUMAN Growth arrest-specific protein 7 OS=Homo sapiens OX=9606 GN=GAS7 PE=1 SV=3 && -	0.789733	6.62774	-3.115312359	4.20E-56
ENSSSCG00000036742	KLF15	Kruppel like factor 15 [Source:VGNC Symbol;Acc:VGNC:89495] && sp|Q9UIH9|KLF15_HUMAN Krueppel-like factor 15 OS=Homo sapiens OX=9606 GN=KLF15 PE=1 SV=1 && -	14.87865067	1.206878333	3.501079923	4.99E-56
ENSSSCG00000028331	IL1R2	interleukin 1 receptor type 2 [Source:VGNC Symbol;Acc:VGNC:89093] && sp|P27930|IL1R2_HUMAN Interleukin-1 receptor type 2 OS=Homo sapiens OX=9606 GN=IL1R2 PE=1 SV=1 && PF00047:Immunoglobulin domain|PF18452:Immunoglobulin domain|PF13895:Immunoglobulin domain	7.320960333	0.114058667	5.773296667	5.16E-56
ENSSSCG00000021386	PTGR1	prostaglandin reductase 1 [Source:VGNC Symbol;Acc:VGNC:91957] && sp|Q29073|PTGR1_PIG Prostaglandin reductase 1 OS=Sus scrofa OX=9823 GN=PTGR1 PE=1 SV=1 && PF00107:Zinc-binding dehydrogenase|PF16884:N-terminal domain of oxidoreductase	47.74843967	6.027017	2.866088098	1.17E-55
ENSSSCG00000003983	SMAP2	small ArfGAP2 [Source:VGNC Symbol;Acc:VGNC:93224] && sp|Q8WU79|SMAP2_HUMAN Stromal membrane-associated protein 2 OS=Homo sapiens OX=9606 GN=SMAP2 PE=1 SV=1 && -	15.27324467	88.21210733	-2.573066551	1.59E-55
ENSSSCG00000008617	CYRIA	CYFIP related Rac1 interactor A [Source:VGNC Symbol;Acc:VGNC:87131] && sp|Q17QT7|CYRIA_BOVIN CYFIP-related Rac1 interactor A OS=Bos taurus OX=9913 GN=CYRIA PE=2 SV=1 && -	4.195180667	0.048275667	5.956175988	2.94E-55
ENSSSCG00000033626	SREBF1	sterol regulatory element binding transcription factor 1 [Source:VGNC Symbol;Acc:VGNC:99083] && sp|O97676|SRBP1_PIG Sterol regulatory element-binding protein 1 OS=Sus scrofa OX=9823 GN=SREBF1 PE=2 SV=2 && PF00010:Helix-loop-helix DNA-binding domain	79.87132767	12.80226267	2.564947308	3.91E-55
ENSSSCG00000037697	MGP	matrix Gla protein [Source:VGNC Symbol;Acc:VGNC:90201] && sp|Q8MJ39|MGP_PIG Matrix Gla protein OS=Sus scrofa OX=9823 GN=MGP PE=3 SV=1 && -	64.887544	6.416608333	3.260259897	4.11E-55
ENSSSCG00000025560	PGLYRP2	peptidoglycan recognition protein 2 [Source:VGNC Symbol;Acc:VGNC:100323] && sp|Q866Y3|PGRP2_PIG N-acetylmuramoyl-L-alanine amidase OS=Sus scrofa OX=9823 GN=PGLYRP2 PE=2 SV=1 && PF01510:N-acetylmuramoyl-L-alanine amidase	10.93715433	2.168604	4.277550714	4.74E-55
ENSSSCG00000035077	INHBA	inhibin subunit beta A [Source:VGNC Symbol;Acc:VGNC:89133] && sp|P03970|INHBA_PIG Inhibin beta A chain OS=Sus scrofa OX=9823 GN=INHBA PE=1 SV=1 && PF00019:Transforming growth factor beta like domain|PF00688:TGF-beta propeptide	0.035246	4.422149333	-6.639471672	6.40E-55
ENSSSCG00000004510	ACAA2	acetyl-CoA acyltransferase 2 [Source:VGNC Symbol;Acc:VGNC:84996] && sp|P42765|THIM_HUMAN 3-ketoacyl-CoA thiolase, mitochondrial OS=Homo sapiens OX=9606 GN=ACAA2 PE=1 SV=2 && PF00108:Thiolase, N-terminal domain|PF02803:Thiolase, C-terminal domain	36.87665433	3.207513	3.364444725	1.04E-54
ENSSSCG00000006325	MGST3	microsomal glutathione S-transferase 3 [Source:VGNC Symbol;Acc:VGNC:90204] && sp|O14880|MGST3_HUMAN Microsomal glutathione S-transferase 3 OS=Homo sapiens OX=9606 GN=MGST3 PE=1 SV=1 && PF01124:MAPEG family	371.5959167	60.92155067	2.532627917	1.30E-54
ENSSSCG00000011643	AMOTL2	angiomotin like 2 [Source:VGNC Symbol;Acc:VGNC:85285] && sp|F1MRK3|AMOL2_BOVIN Angiomotin-like protein 2 OS=Bos taurus OX=9913 GN=AMOTL2 PE=2 SV=3 && PF12240:Angiomotin C terminal	11.097875	82.20917533	-2.91026545	1.37E-54
ENSSSCG00000006940	CCN1	cellular communication network factor 1 [Source:VGNC Symbol;Acc:VGNC:86344] && sp|O00622|CCN1_HUMAN CCN family member 1 OS=Homo sapiens OX=9606 GN=CCN1 PE=1 SV=1 && PF00093:von Willebrand factor type C domain|PF00007:Cystine-knot domain|PF00219:Insulin-like growth factor binding protein	9.934171667	155.4539793	-4.02271177	1.71E-54
ENSSSCG00000027525	DHCR24	24-dehydrocholesterol reductase [Source:NCBI gene (formerly Entrezgene);Acc:100628197] && sp|Q8VCH6|DHC24_MOUSE Delta(24)-sterol reductase OS=Mus musculus OX=10090 GN=Dhcr24 PE=1 SV=1 && PF01565:FAD binding domain	22.40206967	3.335663667	2.666830911	1.74E-54
ENSSSCG00000021562	PLXNA4	plexin A4 [Source:VGNC Symbol;Acc:VGNC:98204] && sp|Q9HCM2|PLXA4_HUMAN Plexin-A4 OS=Homo sapiens OX=9606 GN=PLXNA4 PE=1 SV=4 && PF18020:TIG domain found in plexin|PF01833:IPT/TIG domain|PF01403:Sema domain|PF17960:TIG domain|PF08337:Plexin cytoplasmic RasGAP domain|PF01437:Plexin repeat	7.239557667	0.191230333	5.070680622	3.93E-54
ENSSSCG00000000571	ABCC9	ATP binding cassette subfamily C member 9 [Source:VGNC Symbol;Acc:VGNC:84960] && sp|O60706|ABCC9_HUMAN ATP-binding cassette sub-family C member 9 OS=Homo sapiens OX=9606 GN=ABCC9 PE=1 SV=2 && PF00005:ABC transporter|PF00664:ABC transporter transmembrane region	7.982511667	0.884060667	3.088720164	4.10E-54
ENSSSCG00000011936	ZBED2	zinc finger BED-type containing 2 [Source:VGNC Symbol;Acc:VGNC:95055] && sp|Q9BTP6|ZBED2_HUMAN Zinc finger BED domain-containing protein 2 OS=Homo sapiens OX=9606 GN=ZBED2 PE=1 SV=2 && PF02892:BED zinc finger	0.249869	6.586545667	-4.761499054	4.43E-54
ENSSSCG00000011056	FRMD4A	FERM domain containing 4A [Source:VGNC Symbol;Acc:VGNC:96088] && sp|Q9P2Q2|FRM4A_HUMAN FERM domain-containing protein 4A OS=Homo sapiens OX=9606 GN=FRMD4A PE=1 SV=3 && PF11819:Domain of unknown function (DUF3338)|PF09380:FERM C-terminal PH-like domain|PF00373:FERM central domain	1.108431667	9.972285	-3.258244926	7.84E-54
ENSSSCG00000015083	ENSSSCG00000015083	- && sp|Q3MHZ5|FXYD6_BOVIN FXYD domain-containing ion transport regulator 6 OS=Bos taurus OX=9913 GN=FXYD6 PE=3 SV=1 && -	1.253275333	14.01667167	-3.556012819	8.65E-54
ENSSSCG00000034625	ENSSSCG00000034625	peroxisomal membrane protein 4 [Source:VGNC Symbol;Acc:VGNC:95708] && sp|A5PJL1|PXMP4_BOVIN Peroxisomal membrane protein 4 OS=Bos taurus OX=9913 GN=PXMP4 PE=2 SV=1 && -	11.426967	1.641436667	2.722258436	8.67E-54
ENSSSCG00000006502	ARHGEF2	Rho/Rac guanine nucleotide exchange factor 2 [Source:VGNC Symbol;Acc:VGNC:85493] && sp|B2DCZ9|ARHG2_PIG Rho guanine nucleotide exchange factor 2 OS=Sus scrofa OX=9823 GN=ARHGEF2 PE=2 SV=1 && PF17838:PH domain|PF00621:RhoGEF domain	17.40802567	94.36285633	-2.505606947	1.32E-53
ENSSSCG00000030575	TMEM158	transmembrane protein 158 [Source:VGNC Symbol;Acc:VGNC:99749] && sp|A2VDX9|TM158_BOVIN Transmembrane protein 158 OS=Bos taurus OX=9913 GN=TMEM158 PE=2 SV=1 && -	0.500028333	16.5264	-5.025724918	2.33E-53
ENSSSCG00000002516	WARS1	tryptophanyl-tRNA synthetase 1 [Source:VGNC Symbol;Acc:VGNC:94891] && sp|P17248|SYWC_BOVIN Tryptophan--tRNA ligase, cytoplasmic OS=Bos taurus OX=9913 GN=WARS1 PE=1 SV=3 && PF00579:tRNA synthetases class I (W and Y)|PF00458:WHEP-TRS domain	23.89451267	143.0785523	-2.910548661	3.37E-53
ENSSSCG00000011295	SNRK	SNF related kinase [Source:VGNC Symbol;Acc:VGNC:93290] && sp|Q9NRH2|SNRK_HUMAN SNF-related serine/threonine-protein kinase OS=Homo sapiens OX=9606 GN=SNRK PE=1 SV=2 && -	29.06327133	4.062479	2.585605225	4.07E-53
ENSSSCG00000027205	LPCAT3	lysophosphatidylcholine acyltransferase 3 [Source:VGNC Symbol;Acc:VGNC:89790] && sp|Q6P1A2|MBOA5_HUMAN Lysophospholipid acyltransferase 5 OS=Homo sapiens OX=9606 GN=LPCAT3 PE=1 SV=1 && PF03062:MBOAT, membrane-bound O-acyltransferase family	109.1772283	11.724122	3.011780705	1.54E-52
ENSSSCG00000000258	RARG	retinoic acid receptor gamma [Source:HGNC Symbol;Acc:HGNC:9866] && sp|P18911|RARG_MOUSE Retinoic acid receptor gamma OS=Mus musculus OX=10090 GN=Rarg PE=1 SV=3 && PF00105:Zinc finger, C4 type (two domains)|PF00104:Ligand-binding domain of nuclear hormone receptor	3.393844667	28.48694133	-3.054060949	2.42E-52
ENSSSCG00000028355	ACTG1	actin gamma 1 [Source:HGNC Symbol;Acc:HGNC:144] && sp|P63258|ACTG_BOVIN Actin, cytoplasmic 2 OS=Bos taurus OX=9913 GN=ACTG1 PE=1 SV=1 && PF00022:Actin	597.5648803	3190.35612	-2.50779766	2.79E-52
ENSSSCG00000036237	ENSSSCG00000036237	integrin subunit alpha 7 [Source:VGNC Symbol;Acc:VGNC:89237] && sp|Q13683|ITA7_HUMAN Integrin alpha-7 OS=Homo sapiens OX=9606 GN=ITGA7 PE=1 SV=3 && PF08441:Integrin alpha|PF01839:FG-GAP repeat	75.994863	10.13999567	2.767334524	2.86E-52
XLOC_030249	XLOC_030249	--	15.116128	2.332941	2.616322646	3.88E-52
ENSSSCG00000006889	ARHGAP29	Rho GTPase activating protein 29 [Source:VGNC Symbol;Acc:VGNC:85468] && sp|A7YY57|RHG29_BOVIN Rho GTPase-activating protein 29 OS=Bos taurus OX=9913 GN=ARHGAP29 PE=2 SV=1 && PF00620:RhoGAP domain|PF00130:Phorbol esters/diacylglycerol binding domain (C1 domain)	6.672977	36.62733567	-2.531991264	5.81E-52
ENSSSCG00000004678	DUOX2	dual oxidase 2 [Source:VGNC Symbol;Acc:VGNC:103086] && sp|Q8HZK2|DUOX2_PIG Dual oxidase 2 OS=Sus scrofa OX=9823 GN=DUOX2 PE=1 SV=2 && PF03098:Animal haem peroxidase|PF08022:FAD-binding domain|PF00036:EF hand|PF08030:Ferric reductase NAD binding domain|PF01794:Ferric reductase like transmembrane component	1.643726333	0.014674333	6.469595239	6.24E-52
ENSSSCG00000003684	MTCL1	microtubule crosslinking factor 1 [Source:VGNC Symbol;Acc:VGNC:90438] && sp|Q9Y4B5|MTCL1_HUMAN Microtubule cross-linking factor 1 OS=Homo sapiens OX=9606 GN=MTCL1 PE=1 SV=5 && PF11365:Protein SOGA|PF14818:Domain of unknown function (DUF4482)	1.723842	10.520982	-2.683523357	6.37E-52
ENSSSCG00000032768	ENSSSCG00000032768	EBP cholestenol delta-isomerase [Source:NCBI gene (formerly Entrezgene);Acc:100312968] && sp|Q15125|EBP_HUMAN 3-beta-hydroxysteroid-Delta(8),Delta(7)-isomerase OS=Homo sapiens OX=9606 GN=EBP PE=1 SV=3 && PF05241:Emopamil binding protein	168.2170867	24.87330667	2.681073853	7.40E-52
ENSSSCG00000009322	SLC46A3	solute carrier family 46 member 3 [Source:VGNC Symbol;Acc:VGNC:93128] && sp|A5D7V7|S46A3_BOVIN Solute carrier family 46 member 3 OS=Bos taurus OX=9913 GN=SLC46A3 PE=2 SV=1 && PF07690:Major Facilitator Superfamily	2.165198667	0.100621	4.326247901	8.18E-52
ENSSSCG00000016983	STC2	stanniocalcin 2 [Source:VGNC Symbol;Acc:VGNC:93543] && sp|O76061|STC2_HUMAN Stanniocalcin-2 OS=Homo sapiens OX=9606 GN=STC2 PE=1 SV=1 && -	2.432228	15.58785733	-2.754610444	8.23E-52
ENSSSCG00000010447	ACTA2	actin alpha 2, smooth muscle [Source:VGNC Symbol;Acc:VGNC:85038] && sp|P62739|ACTA_BOVIN Actin, aortic smooth muscle OS=Bos taurus OX=9913 GN=ACTA2 PE=1 SV=1 && PF00022:Actin	175.849299	1200.610962	-2.837152651	1.27E-51
ENSSSCG00000035790	BTG1	BTG anti-proliferation factor 1 [Source:NCBI gene (formerly Entrezgene);Acc:100101473] && sp|P62324|BTG1_HUMAN Protein BTG1 OS=Homo sapiens OX=9606 GN=BTG1 PE=1 SV=1 && PF07742:BTG family	93.29339567	14.48930667	2.610141728	1.81E-51
ENSSSCG00000005055	LGALS3	galectin 3 [Source:VGNC Symbol;Acc:VGNC:89694] && sp|P17931|LEG3_HUMAN Galectin-3 OS=Homo sapiens OX=9606 GN=LGALS3 PE=1 SV=5 && -	9.665947333	53.320113	-2.534427894	2.08E-51
ENSSSCG00000003458	CTRC	chymotrypsin C [Source:NCBI gene (formerly Entrezgene);Acc:100520911] && sp|P08419|CEL2A_PIG Chymotrypsin-like elastase family member 2A OS=Sus scrofa OX=9823 GN=CELA2A PE=1 SV=1 && -	46.223162	6.973674333	2.652062648	3.51E-51
ENSSSCG00000004412	MICAL1	microtubule associated monooxygenase, calponin and LIM domain containing 1 [Source:VGNC Symbol;Acc:VGNC:90207] && sp|F1MH07|MICA1_BOVIN [F-actin]-monooxygenase MICAL1 OS=Bos taurus OX=9913 GN=MICAL1 PE=2 SV=1 && PF00307:Calponin homology (CH) domain|PF01494:FAD binding domain|PF12130:Bivalent Mical/EHBP Rab binding domain|PF00412:LIM domain	5.12828	33.15819167	-2.657083996	7.58E-51
ENSSSCG00000000298	ENSSSCG00000000298	protein phosphatase 1 regulatory inhibitor subunit 1A [Source:VGNC Symbol;Acc:VGNC:91727] && sp|P19103|PPR1A_RAT Protein phosphatase 1 regulatory subunit 1A OS=Rattus norvegicus OX=10116 GN=Ppp1r1a PE=1 SV=1 && PF05395:Protein phosphatase inhibitor 1/DARPP-32	6.794392333	0.042564333	6.663231267	9.09E-51
ENSSSCG00000000145	ENSSSCG00000000145	myosin heavy chain 9 [Source:VGNC Symbol;Acc:VGNC:90512] && sp|Q258K2|MYH9_CANLF Myosin-9 OS=Canis lupus familiaris OX=9615 GN=MYH9 PE=2 SV=1 && PF00085:Thioredoxin	53.54019133	275.232971	-2.415918369	9.61E-51
ENSSSCG00000006472	CRABP2	cellular retinoic acid binding protein 2 [Source:VGNC Symbol;Acc:VGNC:86972] && sp|Q5PXY7|RABP2_BOVIN Cellular retinoic acid-binding protein 2 OS=Bos taurus OX=9913 GN=CRABP2 PE=2 SV=3 && PF00061:Lipocalin / cytosolic fatty-acid binding protein family	0.984857667	21.087276	-4.473143101	1.58E-50
ENSSSCG00000008902	PPAT	phosphoribosyl pyrophosphate amidotransferase [Source:VGNC Symbol;Acc:VGNC:91687] && sp|Q06203|PUR1_HUMAN Amidophosphoribosyltransferase OS=Homo sapiens OX=9606 GN=PPAT PE=1 SV=1 && PF13522:Glutamine amidotransferase domain|PF00156:Phosphoribosyl transferase domain	5.492473667	0.307812333	4.050813492	2.58E-50
ENSSSCG00000011598	FGD5	FYVE, RhoGEF and PH domain containing 5 [Source:VGNC Symbol;Acc:VGNC:88098] && sp|Q6ZNL6|FGD5_HUMAN FYVE, RhoGEF and PH domain-containing protein 5 OS=Homo sapiens OX=9606 GN=FGD5 PE=1 SV=3 && PF00621:RhoGEF domain|PF00169:PH domain|PF01363:FYVE zinc finger	0.511415333	4.897520667	-3.328694745	4.93E-50
ENSSSCG00000016642	GPR85	G protein-coupled receptor 85 [Source:VGNC Symbol;Acc:VGNC:88638] && sp|P60893|GPR85_HUMAN Probable G-protein coupled receptor 85 OS=Homo sapiens OX=9606 GN=GPR85 PE=1 SV=1 && PF00001:7 transmembrane receptor (rhodopsin family)	5.391131333	0.173887333	4.564202931	5.71E-50
ENSSSCG00000007585	ACTB	actin beta [Source:VGNC Symbol;Acc:VGNC:96915] && sp|P60712|ACTB_BOVIN Actin, cytoplasmic 1 OS=Bos taurus OX=9913 GN=ACTB PE=1 SV=1 && PF00022:Actin	118.215805	628.0134887	-2.472707811	6.55E-50
ENSSSCG00000003768	NEXN	nexilin F-actin binding protein [Source:VGNC Symbol;Acc:VGNC:98154] && sp|Q0ZGT2|NEXN_HUMAN Nexilin OS=Homo sapiens OX=9606 GN=NEXN PE=1 SV=1 && PF07679:Immunoglobulin I-set domain	9.097378	64.85461167	-2.910734578	6.58E-50
ENSSSCG00000009666	EPHX2	epoxide hydrolase 2 [Source:NCBI gene (formerly Entrezgene);Acc:414425] && sp|Q6Q2C2|HYES_PIG Bifunctional epoxide hydrolase 2 OS=Sus scrofa OX=9823 GN=EPHX2 PE=2 SV=1 && PF00561:alpha/beta hydrolase fold|PF00702:haloacid dehalogenase-like hydrolase	28.815625	3.971631667	2.779232615	7.61E-50
ENSSSCG00000004465	BCKDHB	branched chain keto acid dehydrogenase E1 subunit beta [Source:VGNC Symbol;Acc:VGNC:85777] && sp|P21839|ODBB_BOVIN 2-oxoisovalerate dehydrogenase subunit beta, mitochondrial OS=Bos taurus OX=9913 GN=BCKDHB PE=1 SV=2 && PF02779:Transketolase, pyrimidine binding domain|PF02780:Transketolase, C-terminal domain	18.71150833	1.792618333	3.303332076	9.29E-50
ENSSSCG00000036755	TENT5B	terminal nucleotidyltransferase 5B [Source:VGNC Symbol;Acc:VGNC:93874] && sp|B0BNK8|TET5B_RAT Terminal nucleotidyltransferase 5B OS=Rattus norvegicus OX=10116 GN=Tent5b PE=2 SV=1 && PF07984:Nucleotidyltransferase	38.732197	5.536139	2.728141714	9.53E-50
ENSSSCG00000009399	CYSLTR2	cysteinyl leukotriene receptor 2 [Source:NCBI gene (formerly Entrezgene);Acc:397243] && sp|Q95N03|CLTR2_PIG Cysteinyl leukotriene receptor 2 OS=Sus scrofa OX=9823 GN=CYSLTR2 PE=2 SV=1 && PF00001:7 transmembrane receptor (rhodopsin family)	0.02655	4.100945667	-7.112611747	1.03E-49
ENSSSCG00000000766	CECR2	CECR2 histone acetyl-lysine reader [Source:VGNC Symbol;Acc:VGNC:96576] && sp|Q9BXF3|CECR2_HUMAN Cat eye syndrome critical region protein 2 OS=Homo sapiens OX=9606 GN=CECR2 PE=1 SV=2 && PF00439:Bromodomain	6.659073	0.72586	2.884544484	1.22E-49
ENSSSCG00000016420	INSIG1	insulin induced 1 [Source:VGNC Symbol;Acc:VGNC:89150] && sp|A0JNC3|INSI1_BOVIN Insulin-induced gene 1 protein OS=Bos taurus OX=9913 GN=INSIG1 PE=2 SV=1 && -	64.36845167	11.390056	2.411745662	1.29E-49
ENSSSCG00000035867	GFOD1	glucose-fructose oxidoreductase domain containing 1 [Source:VGNC Symbol;Acc:VGNC:88424] && sp|Q9NXC2|GFOD1_HUMAN Glucose-fructose oxidoreductase domain-containing protein 1 OS=Homo sapiens OX=9606 GN=GFOD1 PE=1 SV=1 && -	11.74589533	1.757429333	2.663858716	1.34E-49
ENSSSCG00000003366	CHD5	chromodomain helicase DNA binding protein 5 [Source:VGNC Symbol;Acc:VGNC:86632] && sp|Q8TDI0|CHD5_HUMAN Chromodomain-helicase-DNA-binding protein 5 OS=Homo sapiens OX=9606 GN=CHD5 PE=1 SV=1 && -	0.114766667	2.513795333	-4.462001266	1.95E-49
ENSSSCG00000040183	CDK6	cyclin dependent kinase 6 [Source:HGNC Symbol;Acc:HGNC:1777] && sp|Q00534|CDK6_HUMAN Cyclin-dependent kinase 6 OS=Homo sapiens OX=9606 GN=CDK6 PE=1 SV=1 && PF00069:Protein kinase domain	4.204706	22.74952667	-2.511239442	2.89E-49
ENSSSCG00000025981	SLC38A5	solute carrier family 38 member 5 [Source:VGNC Symbol;Acc:VGNC:93097] && sp|Q5E9S9|S38A5_BOVIN Sodium-coupled neutral amino acid transporter 5 OS=Bos taurus OX=9913 GN=SLC38A5 PE=2 SV=1 && PF01490:Transmembrane amino acid transporter protein	2.106967	16.91562067	-3.068015546	3.94E-49
ENSSSCG00000010647	ADRB1	adrenoceptor beta 1 [Source:NCBI gene (formerly Entrezgene);Acc:397355] && sp|Q28998|ADRB1_PIG Beta-1 adrenergic receptor OS=Sus scrofa OX=9823 GN=ADRB1 PE=2 SV=2 && PF00001:7 transmembrane receptor (rhodopsin family)	3.50786	0.004724333	8.229686242	4.92E-49
ENSSSCG00000006324	ENSSSCG00000006324	- && sp|Q29228|AL9A1_PIG 4-trimethylaminobutyraldehyde dehydrogenase OS=Sus scrofa OX=9823 GN=ALDH9A1 PE=2 SV=2 && PF00171:Aldehyde dehydrogenase family	419.502421	74.95343	2.408493749	1.04E-48
ENSSSCG00000012572	COL4A5	collagen type IV alpha 5 chain [Source:VGNC Symbol;Acc:VGNC:86876] && sp|Q28247|CO4A5_CANLF Collagen alpha-5(IV) chain OS=Canis lupus familiaris OX=9615 GN=COL4A5 PE=2 SV=2 && PF01413:C-terminal tandem repeated domain in type 4 procollagen|PF01391:Collagen triple helix repeat (20 copies)	6.879473667	0.816409	2.995822131	1.08E-48
ENSSSCG00000014146	RASA1	RAS p21 protein activator 1 [Source:VGNC Symbol;Acc:VGNC:92101] && sp|P20936|RASA1_HUMAN Ras GTPase-activating protein 1 OS=Homo sapiens OX=9606 GN=RASA1 PE=1 SV=1 && PF00018:SH3 domain|PF00169:PH domain|PF00168:C2 domain|PF00017:SH2 domain|PF00616:GTPase-activator protein for Ras-like GTPase	12.26979033	62.755676	-2.420937843	1.10E-48
ENSSSCG00000029304	STEAP3	STEAP3 metalloreductase [Source:VGNC Symbol;Acc:VGNC:96048] && sp|Q658P3|STEA3_HUMAN Metalloreductase STEAP3 OS=Homo sapiens OX=9606 GN=STEAP3 PE=1 SV=2 && -	5.077015	0.258695	3.992632016	1.11E-48
ENSSSCG00000010879	KIF26B	kinesin family member 26B [Source:VGNC Symbol;Acc:VGNC:96087] && sp|Q2KJY2|KI26B_HUMAN Kinesin-like protein KIF26B OS=Homo sapiens OX=9606 GN=KIF26B PE=2 SV=1 && PF00225:Kinesin motor domain	0.505926667	3.606462	-2.905121105	1.74E-48
ENSSSCG00000014108	BHMT	betaine--homocysteine S-methyltransferase [Source:VGNC Symbol;Acc:VGNC:85816] && sp|Q5I597|BHMT1_BOVIN Betaine--homocysteine S-methyltransferase 1 OS=Bos taurus OX=9913 GN=BHMT PE=2 SV=1 && PF02574:Homocysteine S-methyltransferase	0.018643333	2.834910667	-7.066016334	2.06E-48
ENSSSCG00000010219	ARID5B	AT-rich interaction domain 5B [Source:VGNC Symbol;Acc:VGNC:85511] && sp|E1BLP6|ARI5B_BOVIN AT-rich interactive domain-containing protein 5B OS=Bos taurus OX=9913 GN=ARID5B PE=3 SV=1 && PF01388:ARID/BRIGHT DNA binding domain	16.13004933	78.70594033	-2.363353639	2.18E-48
ENSSSCG00000022446	SEL1L3	SEL1L family member 3 [Source:VGNC Symbol;Acc:VGNC:92688] && sp|Q68CR1|SE1L3_HUMAN Protein sel-1 homolog 3 OS=Homo sapiens OX=9606 GN=SEL1L3 PE=1 SV=2 && -	0.091883	4.200991	-5.300550398	2.25E-48
ENSSSCG00000006635	SEMA6C	semaphorin 6C [Source:VGNC Symbol;Acc:VGNC:92710] && sp|Q9H3T2|SEM6C_HUMAN Semaphorin-6C OS=Homo sapiens OX=9606 GN=SEMA6C PE=2 SV=4 && -	7.513321667	0.561347667	3.263841418	2.29E-48
ENSSSCG00000035195	HNMT	histamine N-methyltransferase [Source:NCBI gene (formerly Entrezgene);Acc:100624677] && sp|Q58DV7|HNMT_BOVIN Histamine N-methyltransferase OS=Bos taurus OX=9913 GN=HNMT PE=2 SV=1 && PF13489:Methyltransferase domain	28.043389	3.726091	2.834076626	2.37E-48
ENSSSCG00000023760	CLEC14A	C-type lectin domain containing 14A [Source:VGNC Symbol;Acc:VGNC:86747] && sp|Q86T13|CLC14_HUMAN C-type lectin domain family 14 member A OS=Homo sapiens OX=9606 GN=CLEC14A PE=1 SV=1 && -	1.787107667	10.67649367	-2.653384251	2.47E-48
ENSSSCG00000015273	ATP2B4	ATPase plasma membrane Ca2+ transporting 4 [Source:VGNC Symbol;Acc:VGNC:85651] && sp|D3K0R6|AT2B4_BOVIN Plasma membrane calcium-transporting ATPase 4 OS=Bos taurus OX=9913 GN=ATP2B4 PE=1 SV=2 && PF00689:Cation transporting ATPase, C-terminus|PF12424:Plasma membrane calcium transporter ATPase C terminal|PF00122:E1-E2 ATPase|PF00690:Cation transporter/ATPase, N-terminus|PF13246:Cation transport ATP…	19.537382	96.61490667	-2.381822103	3.14E-48
ENSSSCG00000038713	CRIP2	cysteine rich protein 2 [Source:HGNC Symbol;Acc:HGNC:2361] && sp|Q0VFX8|CRIP2_BOVIN Cysteine-rich protein 2 OS=Bos taurus OX=9913 GN=CRIP2 PE=2 SV=1 && PF00412:LIM domain	11.11390567	68.81891133	-2.717431425	4.67E-48
ENSSSCG00000015116	MCAM	melanoma cell adhesion molecule [Source:HGNC Symbol;Acc:HGNC:6934] && sp|P43121|MUC18_HUMAN Cell surface glycoprotein MUC18 OS=Homo sapiens OX=9606 GN=MCAM PE=1 SV=2 && PF13927:Immunoglobulin domain|PF08205:CD80-like C2-set immunoglobulin domain	0.772997333	7.849007333	-3.343916193	8.35E-48
ENSSSCG00000012818	F8	coagulation factor VIII [Source:VGNC Symbol;Acc:VGNC:87867] && sp|P12263|FA8_PIG Coagulation factor VIII OS=Sus scrofa OX=9823 GN=F8 PE=1 SV=2 && PF07731:Multicopper oxidase|PF07732:Multicopper oxidase|PF00754:F5/8 type C domain	2.158730333	0.132625	3.935815174	1.12E-47
ENSSSCG00000017046	EBF1	EBF transcription factor 1 [Source:VGNC Symbol;Acc:VGNC:87525] && sp|Q9UH73|COE1_HUMAN Transcription factor COE1 OS=Homo sapiens OX=9606 GN=EBF1 PE=1 SV=2 && PF16423:Transcription factor COE1 helix-loop-helix domain|PF16422:Transcription factor COE1 DNA-binding domain|PF01833:IPT/TIG domain	93.568494	18.42852467	2.325967584	2.13E-47
ENSSSCG00000013940	NLRP3	NLR family pyrin domain containing 3 [Source:VGNC Symbol;Acc:VGNC:90785] && sp|A6QLE5|NLRP3_BOVIN NACHT, LRR and PYD domains-containing protein 3 OS=Bos taurus OX=9913 GN=NLRP3 PE=2 SV=1 && PF17776:NLRC4 helical domain HD2|PF05729:NACHT domain|PF02758:PAAD/DAPIN/Pyrin domain|PF17779:NOD2 winged helix domain|PF14484:Fish-specific NACHT associated domain	0.517055	4.784784333	-3.477723228	2.84E-47
ENSSSCG00000027854	HSD17B6	hydroxysteroid 17-beta dehydrogenase 6 [Source:VGNC Symbol;Acc:VGNC:103289] && sp|Q3T001|H17B6_BOVIN 17-beta-hydroxysteroid dehydrogenase type 6 OS=Bos taurus OX=9913 GN=HSD17B6 PE=2 SV=1 && PF00106:short chain dehydrogenase	1.994370667	0.016461333	6.646834785	2.90E-47
ENSSSCG00000008504	CRIM1	cysteine rich transmembrane BMP regulator 1 [Source:VGNC Symbol;Acc:VGNC:86995] && sp|Q9JLL0|CRIM1_MOUSE Cysteine-rich motor neuron 1 protein OS=Mus musculus OX=10090 GN=Crim1 PE=2 SV=2 && PF00093:von Willebrand factor type C domain|PF00219:Insulin-like growth factor binding protein|PF02822:Antistasin family	18.094679	88.608907	-2.379859092	3.02E-47
ENSSSCG00000002257	MCTP2	multiple C2 and transmembrane domain containing 2 [Source:VGNC Symbol;Acc:VGNC:90084] && sp|Q6DN12|MCTP2_HUMAN Multiple C2 and transmembrane domain-containing protein 2 OS=Homo sapiens OX=9606 GN=MCTP2 PE=1 SV=3 && PF08372:Plant phosphoribosyltransferase C-terminal|PF00168:C2 domain	3.618874667	0.167460667	4.177999611	3.03E-47
ENSSSCG00000023803	ELK3	ETS transcription factor ELK3 [Source:VGNC Symbol;Acc:VGNC:87646] && sp|P41971|ELK3_MOUSE ETS domain-containing protein Elk-3 OS=Mus musculus OX=10090 GN=Elk3 PE=2 SV=3 && PF00178:Ets-domain	6.951123	38.33424	-2.498759226	3.47E-47
ENSSSCG00000029066	IDI1	isopentenyl-diphosphate delta isomerase 1 [Source:HGNC Symbol;Acc:HGNC:5387] && sp|Q4R4W5|IDI1_MACFA Isopentenyl-diphosphate Delta-isomerase 1 OS=Macaca fascicularis OX=9541 GN=IDI1 PE=2 SV=2 && PF00293:NUDIX domain	346.4993797	63.98821633	2.360811269	5.16E-47
ENSSSCG00000035392	IGFBP2	insulin like growth factor binding protein 2 [Source:NCBI gene (formerly Entrezgene);Acc:397064] && sp|P24853|IBP2_PIG Insulin-like growth factor-binding protein 2 OS=Sus scrofa OX=9823 GN=IGFBP2 PE=1 SV=2 && PF00219:Insulin-like growth factor binding protein|PF00086:Thyroglobulin type-1 repeat	329.7050373	1606.383545	-2.360651197	5.50E-47
ENSSSCG00000016166	SPAG16	sperm associated antigen 16 [Source:HGNC Symbol;Acc:HGNC:23225] && sp|Q8N0X2|SPG16_HUMAN Sperm-associated antigen 16 protein OS=Homo sapiens OX=9606 GN=SPAG16 PE=1 SV=2 && -	99.70003533	15.08243567	2.349932073	7.07E-47
ENSSSCG00000033620	ENSSSCG00000033620	solute carrier family 25 member 10 [Source:VGNC Symbol;Acc:VGNC:99041] && sp|Q9UBX3|DIC_HUMAN Mitochondrial dicarboxylate carrier OS=Homo sapiens OX=9606 GN=SLC25A10 PE=1 SV=2 && -	15.57707433	1.677328333	3.136489044	7.39E-47
ENSSSCG00000032434	PLAUR	plasminogen activator, urokinase receptor [Source:VGNC Symbol;Acc:VGNC:91512] && sp|Q05588|UPAR_BOVIN Urokinase plasminogen activator surface receptor OS=Bos taurus OX=9913 GN=PLAUR PE=2 SV=1 && PF00021:u-PAR/Ly-6 domain	6.077639667	39.05920533	-2.759645146	8.67E-47
ENSSSCG00000031712	MFAP5	microfibril associated protein 5 [Source:VGNC Symbol;Acc:VGNC:90177] && sp|Q9QZJ6|MFAP5_MOUSE Microfibrillar-associated protein 5 OS=Mus musculus OX=10090 GN=Mfap5 PE=1 SV=1 && PF05507:Microfibril-associated glycoprotein (MAGP)	4.898416333	41.663938	-3.191502253	9.56E-47
ENSSSCG00000010181	C1orf198	chromosome 14 C1orf198 homolog [Source:VGNC Symbol;Acc:VGNC:85947] && sp|Q58CU6|CA198_BOVIN Uncharacterized protein C1orf198 homolog OS=Bos taurus OX=9913 PE=2 SV=1 && PF15797:Domain of unknown function (DUF4706)	15.392249	77.36255933	-2.371304441	1.05E-46
ENSSSCG00000016872	HMGCS1	3-hydroxy-3-methylglutaryl-CoA synthase 1 [Source:VGNC Symbol;Acc:VGNC:88907] && sp|Q01581|HMCS1_HUMAN Hydroxymethylglutaryl-CoA synthase, cytoplasmic OS=Homo sapiens OX=9606 GN=HMGCS1 PE=1 SV=2 && PF08540:Hydroxymethylglutaryl-coenzyme A synthase C terminal|PF01154:Hydroxymethylglutaryl-coenzyme A synthase N terminal	563.7928267	62.041846	2.935315852	1.28E-46
ENSSSCG00000015045	NCAM1	neural cell adhesion molecule 1 [Source:HGNC Symbol;Acc:HGNC:7656] && sp|P31836|NCAM1_BOVIN Neural cell adhesion molecule 1 OS=Bos taurus OX=9913 GN=NCAM1 PE=1 SV=1 && -	2.631272	16.23162567	-2.693535661	1.36E-46
ENSSSCG00000016232	MRPL44	mitochondrial ribosomal protein L44 [Source:VGNC Symbol;Acc:VGNC:95815] && sp|Q2KIS2|RM44_BOVIN 39S ribosomal protein L44, mitochondrial OS=Bos taurus OX=9913 GN=MRPL44 PE=2 SV=1 && -	50.88821533	9.091100333	2.408009226	1.56E-46
ENSSSCG00000010853	EPHX1	epoxide hydrolase 1 [Source:NCBI gene (formerly Entrezgene);Acc:397639] && sp|P79381|HYEP_PIG Epoxide hydrolase 1 OS=Sus scrofa OX=9823 GN=EPHX1 PE=2 SV=1 && PF06441:Epoxide hydrolase N terminus	76.44964367	13.72493733	2.401037484	1.77E-46
ENSSSCG00000012034	TIAM1	TIAM Rac1 associated GEF 1 [Source:VGNC Symbol;Acc:VGNC:96601] && sp|Q13009|TIAM1_HUMAN Rho guanine nucleotide exchange factor TIAM1 OS=Homo sapiens OX=9606 GN=TIAM1 PE=1 SV=2 && PF00169:PH domain|PF18385:T-lymphoma invasion and metastasis CC-Ex domain|PF00595:PDZ domain|PF00621:RhoGEF domain|PF02196:Raf-like Ras-binding domain	0.226342667	3.004503667	-3.985403285	2.26E-46
ENSSSCG00000038410	CPEB2	cytoplasmic polyadenylation element binding protein 2 [Source:VGNC Symbol;Acc:VGNC:86937] && sp|Q7Z5Q1|CPEB2_HUMAN Cytoplasmic polyadenylation element-binding protein 2 OS=Homo sapiens OX=9606 GN=CPEB2 PE=2 SV=3 && PF16366:Cytoplasmic polyadenylation element-binding protein ZZ domain|PF16367:RNA recognition motif	6.292540333	30.81228467	-2.371640275	2.35E-46
ENSSSCG00000017799	CPD	carboxypeptidase D [Source:VGNC Symbol;Acc:VGNC:86935] && sp|O75976|CBPD_HUMAN Carboxypeptidase D OS=Homo sapiens OX=9606 GN=CPD PE=1 SV=2 && PF00246:Zinc carboxypeptidase|PF13620:Carboxypeptidase regulatory-like domain	208.551585	38.178641	2.373373483	2.59E-46
ENSSSCG00000038929	CEMIP	cell migration inducing hyaluronidase 1 [Source:VGNC Symbol;Acc:VGNC:86542] && sp|Q8WUJ3|CEMIP_HUMAN Cell migration-inducing and hyaluronan-binding protein OS=Homo sapiens OX=9606 GN=CEMIP PE=1 SV=2 && PF13330:Mucin-2 protein WxxW repeating region|PF15711:Interleukin-like EMT inducer|PF10162:G8 domain	15.17097433	76.45614367	-2.407632161	2.99E-46
ENSSSCG00000016677	GARS1	glycyl-tRNA synthetase 1 [Source:VGNC Symbol;Acc:VGNC:88352] && sp|Q5RBL1|GARS_PONAB Glycine--tRNA ligase OS=Pongo abelii OX=9601 GN=GARS1 PE=2 SV=1 && PF00587:tRNA synthetase class II core domain (G, H, P, S and T)|PF03129:Anticodon binding domain|PF00458:WHEP-TRS domain	46.74430867	217.0854847	-2.291284855	6.89E-46
ENSSSCG00000004207	ENSSSCG00000004207	- && sp|Q60675|LAMA2_MOUSE Laminin subunit alpha-2 OS=Mus musculus OX=10090 GN=Lama2 PE=1 SV=2 && PF02210:Laminin G domain|PF00054:Laminin G domain	74.63468433	14.53635667	2.28404657	7.92E-46
ENSSSCG00000004475	HTR1B	5-hydroxytryptamine receptor 1B [Source:NCBI gene (formerly Entrezgene);Acc:397563] && sp|Q9N2B7|5HT1B_GORGO 5-hydroxytryptamine receptor 1B OS=Gorilla gorilla gorilla OX=9595 GN=HTR1B PE=3 SV=1 && PF00001:7 transmembrane receptor (rhodopsin family)	0.647788333	8.115017667	-3.708351842	8.75E-46
ENSSSCG00000011593	TMCC1	transmembrane and coiled-coil domain family 1 [Source:VGNC Symbol;Acc:VGNC:94046] && sp|Q69ZZ6|TMCC1_MOUSE Transmembrane and coiled-coil domains protein 1 OS=Mus musculus OX=10090 GN=Tmcc1 PE=1 SV=2 && -	37.20257433	7.572463333	2.396057671	9.99E-46
ENSSSCG00000003651	RHBDL2	rhomboid like 2 [Source:VGNC Symbol;Acc:VGNC:92278] && sp|Q9NX52|RHBL2_HUMAN Rhomboid-related protein 2 OS=Homo sapiens OX=9606 GN=RHBDL2 PE=1 SV=2 && PF01694:Rhomboid family	2.044041	13.67966667	-2.815065213	1.06E-45
ENSSSCG00000004109	ZC3H12D	zinc finger CCCH-type containing 12D [Source:VGNC Symbol;Acc:VGNC:95092] && sp|A2A288|ZC12D_HUMAN Probable ribonuclease ZC3H12D OS=Homo sapiens OX=9606 GN=ZC3H12D PE=1 SV=3 && PF18039:UBA-like domain|PF11977:Zc3h12a-like Ribonuclease NYN domain|PF18561:Endoribonuclease Regnase 1/ ZC3H12 C-terminal domain	0.120956667	3.467656	-4.902087152	1.09E-45
ENSSSCG00000029621	BMPR1B	bone morphotic protein receptor type 1B [Source:VGNC Symbol;Acc:VGNC:85847] && sp|P36898|BMR1B_MOUSE Bone morphogenetic protein receptor type-1B OS=Mus musculus OX=10090 GN=Bmpr1b PE=1 SV=1 && PF08515:Transforming growth factor beta type I GS-motif|PF07714:Protein tyrosine kinase|PF01064:Activin types I and II receptor domain	0.652052667	6.287625667	-3.337878308	1.18E-45
ENSSSCG00000004570	TPM1	tropomyosin 1 [Source:VGNC Symbol;Acc:VGNC:103194] && - && PF00261:Tropomyosin	173.3750253	827.630371	-2.315748165	1.51E-45
ENSSSCG00000010199	RET	ret proto-onco [Source:VGNC Symbol;Acc:VGNC:92220] && sp|P07949|RET_HUMAN Proto-oncogene tyrosine-protein kinase receptor Ret OS=Homo sapiens OX=9606 GN=RET PE=1 SV=3 && -	0.152715333	2.357716	-4.00972145	2.05E-45
ENSSSCG00000012119	ENSSSCG00000012119	thymosin beta 4 X-linked [Source:NCBI gene (formerly Entrezgene);Acc:733606] && sp|P20065|TYB4_MOUSE Thymosin beta-4 OS=Mus musculus OX=10090 GN=Tmsb4x PE=1 SV=1 && -	272.0885723	1865.368896	-2.323058512	2.16E-45
ENSSSCG00000031329	ST8SIA1	ST8 alpha-N-acetyl-neuraminide alpha-2,8-sialyltransferase 1 [Source:VGNC Symbol;Acc:VGNC:93516] && sp|Q92185|SIA8A_HUMAN Alpha-N-acetylneuraminide alpha-2,8-sialyltransferase OS=Homo sapiens OX=9606 GN=ST8SIA1 PE=1 SV=1 && PF00777:Glycosyltransferase family 29 (sialyltransferase)	1.964623667	10.474949	-2.459506549	2.19E-45
ENSSSCG00000000419	RDH16	retinol dehydrogenase 16 (all-trans) [Source:NCBI gene (formerly Entrezgene);Acc:100511633] && sp|O75452|RDH16_HUMAN Retinol dehydrogenase 16 OS=Homo sapiens OX=9606 GN=RDH16 PE=1 SV=2 && -	7.054453667	0.175356333	5.118588354	2.22E-45
ENSSSCG00000036560	PAWR	pro-apoptotic WT1 regulator [Source:VGNC Symbol;Acc:VGNC:91191] && sp|Q96IZ0|PAWR_HUMAN PRKC apoptosis WT1 regulator protein OS=Homo sapiens OX=9606 GN=PAWR PE=1 SV=1 && -	9.305985333	50.345071	-2.493856231	3.68E-45
ENSSSCG00000040636	KRT80	keratin 80 [Source:VGNC Symbol;Acc:VGNC:89597] && sp|Q0VBK2|K2C80_MOUSE Keratin, type II cytoskeletal 80 OS=Mus musculus OX=10090 GN=Krt80 PE=1 SV=1 && PF00038:Intermediate filament protein|PF16208:Keratin type II head	0	0.927838667	-10.55761746	3.86E-45
ENSSSCG00000004485	CD109	CD109 molecule [Source:VGNC Symbol;Acc:VGNC:86388] && sp|Q6YHK3|CD109_HUMAN CD109 antigen OS=Homo sapiens OX=9606 GN=CD109 PE=1 SV=2 && PF07677:A-macroglobulin receptor binding domain|PF00207:Alpha-2-macroglobulin family|PF17791:Macroglobulin domain MG3|PF07703:Alpha-2-macroglobulin bait region domain|PF01835:MG2 domain|PF07678:A-macroglobulin TED domain	4.546718333	22.10332033	-2.355023047	4.74E-45
ENSSSCG00000014840	P4HA3	prolyl 4-hydroxylase subunit alpha 3 [Source:VGNC Symbol;Acc:VGNC:91134] && sp|Q75UG4|P4HA3_BOVIN Prolyl 4-hydroxylase subunit alpha-3 OS=Bos taurus OX=9913 GN=P4HA3 PE=2 SV=1 && PF08336:Prolyl 4-Hydroxylase alpha-subunit, N-terminal region|PF13640:2OG-Fe(II) oxygenase superfamily	9.076363333	47.79665367	-2.471391528	6.54E-45
ENSSSCG00000016868	ENSSSCG00000016868	- && sp|Q3ZCQ2|AX2R_HUMAN Annexin-2 receptor OS=Homo sapiens OX=9606 GN=ANXA2R PE=1 SV=2 && PF15721:Annexin-2 receptor	2.984521667	28.78054833	-3.259283683	6.59E-45
ENSSSCG00000005437	KLF4	Kruppel like factor 4 [Source:VGNC Symbol;Acc:VGNC:98062] && sp|O43474|KLF4_HUMAN Krueppel-like factor 4 OS=Homo sapiens OX=9606 GN=KLF4 PE=1 SV=3 && -	5.606360333	27.50710467	-2.371650768	7.22E-45
ENSSSCG00000008796	RBM47	RNA binding motif protein 47 [Source:VGNC Symbol;Acc:VGNC:92158] && sp|A0AV96|RBM47_HUMAN RNA-binding protein 47 OS=Homo sapiens OX=9606 GN=RBM47 PE=1 SV=2 && PF00076:RNA recognition motif. (a.k.a. RRM, RBD, or RNP domain)	0.860043667	0	10.42540654	9.85E-45
ENSSSCG00000015332	PON1	paraoxonase 1 [Source:VGNC Symbol;Acc:VGNC:91661] && sp|P27169|PON1_HUMAN Serum paraoxonase/arylesterase 1 OS=Homo sapiens OX=9606 GN=PON1 PE=1 SV=3 && PF01731:Arylesterase	2.228700333	0.011864	7.043808718	1.12E-44
ENSSSCG00000041777	ENSSSCG00000041777	- && sp|P16118|F261_HUMAN 6-phosphofructo-2-kinase/fructose-2,6-bisphosphatase 1 OS=Homo sapiens OX=9606 GN=PFKFB1 PE=1 SV=3 && PF01591:6-phosphofructo-2-kinase	0.783547667	0	10.638435	1.21E-44
ENSSSCG00000015556	LAMC2	laminin subunit gamma 2 [Source:VGNC Symbol;Acc:VGNC:89625] && sp|Q8HZI9|LAMC2_HORSE Laminin subunit gamma-2 OS=Equus caballus OX=9796 GN=LAMC2 PE=2 SV=1 && PF00052:Laminin B (Domain IV)|PF00053:Laminin EGF domain	0.465917667	4.606095	-3.372269406	2.17E-44
ENSSSCG00000004279	OGFRL1	opioid growth factor receptor like 1 [Source:VGNC Symbol;Acc:VGNC:91026] && sp|Q8VE52|OGRL1_MOUSE Opioid growth factor receptor-like protein 1 OS=Mus musculus OX=10090 GN=Ogfrl1 PE=1 SV=2 && PF04664:Opioid growth factor receptor (OGFr) conserved region	22.625191	4.303431667	2.330238931	2.44E-44
ENSSSCG00000016568	AHCYL2	adenosylhomocysteinase like 2 [Source:VGNC Symbol;Acc:VGNC:97874] && sp|Q96HN2|SAHH3_HUMAN Adenosylhomocysteinase 3 OS=Homo sapiens OX=9606 GN=AHCYL2 PE=1 SV=1 && PF00670:S-adenosyl-L-homocysteine hydrolase, NAD binding domain|PF05221:S-adenosyl-L-homocysteine hydrolase	12.90625833	1.961684667	2.672971207	2.74E-44
ENSSSCG00000008648	RSAD2	radical S-adenosyl methionine domain containing 2 [Source:VGNC Symbol;Acc:VGNC:92472] && sp|Q9MZU4|RSAD2_PIG Radical S-adenosyl methionine domain-containing protein 2 OS=Sus scrofa OX=9823 GN=RSAD2 PE=1 SV=1 && PF04055:Radical SAM superfamily|PF13353:4Fe-4S single cluster domain	18.95785633	169.1554363	-3.41681973	3.61E-44
ENSSSCG00000006569	SLC27A3	solute carrier family 27 member 3 [Source:VGNC Symbol;Acc:VGNC:93037] && sp|Q5K4L6|S27A3_HUMAN Solute carrier family 27 member 3 OS=Homo sapiens OX=9606 GN=SLC27A3 PE=1 SV=4 && PF13193:AMP-binding enzyme C-terminal domain|PF00501:AMP-binding enzyme	6.747942667	0.393671333	4.003399941	3.66E-44
ENSSSCG00000002432	KCNK13	potassium two pore domain channel subfamily K member 13 [Source:VGNC Symbol;Acc:VGNC:89366] && sp|Q9HB14|KCNKD_HUMAN Potassium channel subfamily K member 13 OS=Homo sapiens OX=9606 GN=KCNK13 PE=2 SV=2 && PF07885:Ion channel	2.587697333	0.016524667	7.103565545	3.66E-44
ENSSSCG00000008563	KCNK3	potassium two pore domain channel subfamily K member 3 [Source:VGNC Symbol;Acc:VGNC:89370] && sp|O14649|KCNK3_HUMAN Potassium channel subfamily K member 3 OS=Homo sapiens OX=9606 GN=KCNK3 PE=1 SV=1 && PF07885:Ion channel	4.005145667	0.026174	6.833070037	4.59E-44
ENSSSCG00000028720	NXN	nucleoredoxin [Source:VGNC Symbol;Acc:VGNC:90994] && sp|A6QLU8|NXN_BOVIN Nucleoredoxin OS=Bos taurus OX=9913 GN=NXN PE=2 SV=1 && PF13905:Thioredoxin-like|PF13848:Thioredoxin-like domain	12.46431733	57.63858667	-2.285044006	4.85E-44
ENSSSCG00000037583	GNB4	G protein subunit beta 4 [Source:VGNC Symbol;Acc:VGNC:88533] && sp|Q9HAV0|GBB4_HUMAN Guanine nucleotide-binding protein subunit beta-4 OS=Homo sapiens OX=9606 GN=GNB4 PE=1 SV=3 && PF00400:WD domain, G-beta repeat	9.415840667	49.360054	-2.46519627	7.03E-44
ENSSSCG00000002349	ACOT4	acyl-CoA thioesterase 4 [Source:HGNC Symbol;Acc:HGNC:19748] && sp|Q8N9L9|ACOT4_HUMAN Peroxisomal succinyl-coenzyme A thioesterase OS=Homo sapiens OX=9606 GN=ACOT4 PE=1 SV=2 && -	69.06720733	10.343198	3.094384844	8.21E-44
ENSSSCG00000036549	DPYSL3	dihydropyrimidinase like 3 [Source:VGNC Symbol;Acc:VGNC:87431] && sp|Q14195|DPYL3_HUMAN Dihydropyrimidinase-related protein 3 OS=Homo sapiens OX=9606 GN=DPYSL3 PE=1 SV=1 && PF01979:Amidohydrolase family	6.433099667	34.48198367	-2.507803007	1.09E-43
ENSSSCG00000016658	ANLN	anillin actin binding protein [Source:VGNC Symbol;Acc:VGNC:85353] && sp|Q9NQW6|ANLN_HUMAN Anillin OS=Homo sapiens OX=9606 GN=ANLN PE=1 SV=2 && PF00169:PH domain|PF08174:Cell division protein anillin|PF16018:Anillin N-terminus	2.450196667	12.73550633	-2.472822264	1.22E-43
ENSSSCG00000037209	TLNRD1	talin rod domain containing 1 [Source:VGNC Symbol;Acc:VGNC:94021] && sp|Q9H1K6|TLRN1_HUMAN Talin rod domain-containing protein 1 OS=Homo sapiens OX=9606 GN=TLNRD1 PE=1 SV=1 && -	39.78719433	7.870542667	2.261092784	1.27E-43
ENSSSCG00000025114	FMNL3	formin like 3 [Source:VGNC Symbol;Acc:VGNC:88169] && sp|Q8IVF7|FMNL3_HUMAN Formin-like protein 3 OS=Homo sapiens OX=9606 GN=FMNL3 PE=1 SV=3 && PF06371:Diaphanous GTPase-binding Domain|PF06367:Diaphanous FH3 Domain|PF02181:Formin Homology 2 Domain	3.346007	18.24227267	-2.517582621	1.35E-43
ENSSSCG00000040706	DBN1	drebrin 1 [Source:VGNC Symbol;Acc:VGNC:87164] && sp|Q07266|DREB_RAT Drebrin OS=Rattus norvegicus OX=10116 GN=Dbn1 PE=1 SV=3 && -	5.481745667	26.11011067	-2.386597473	1.40E-43
ENSSSCG00000002639	ENSSSCG00000002639	- && sp|Q2T9S0|TBB3_BOVIN Tubulin beta-3 chain OS=Bos taurus OX=9913 GN=TUBB3 PE=1 SV=1 && -	0.124337333	5.795778667	-5.245666769	1.45E-43
ENSSSCG00000005277	GCNT1	glucosaminyl (N-acetyl) transferase 1 [Source:VGNC Symbol;Acc:VGNC:103096] && sp|Q92180|GCNT1_BOVIN Beta-1,3-galactosyl-O-glycosyl-glycoprotein beta-1,6-N-acetylglucosaminyltransferase OS=Bos taurus OX=9913 GN=GCNT1 PE=2 SV=1 && PF02485:Core-2/I-Branching enzyme	1.058092667	8.615268	-3.099887205	1.75E-43
ENSSSCG00000043622	ENSSSCG00000043622	- && sp|P11369|LORF2_MOUSE LINE-1 retrotransposable element ORF2 protein OS=Mus musculus OX=10090 GN=Pol PE=1 SV=2 && -	3.314305	0.302190333	3.371946742	2.07E-43
ENSSSCG00000004835	MAGEL2	MAGE family member L2 [Source:VGNC Symbol;Acc:VGNC:89954] && sp|Q9UJ55|MAGL2_HUMAN MAGE-like protein 2 OS=Homo sapiens OX=9606 GN=MAGEL2 PE=1 SV=2 && PF01454:MAGE family	0.444666667	4.424356333	-3.38431385	2.49E-43
ENSSSCG00000022504	CDON	cell adhesion associated, onco regulated [Source:VGNC Symbol;Acc:VGNC:86519] && sp|Q4KMG0|CDON_HUMAN Cell adhesion molecule-related/down-regulated by oncogenes OS=Homo sapiens OX=9606 GN=CDON PE=1 SV=2 && -	8.435397667	1.430023	2.483658945	2.76E-43
ENSSSCG00000005247	ENSSSCG00000005247	tight junction protein 2 [Source:VGNC Symbol;Acc:VGNC:103188] && sp|Q95168|ZO2_CANLF Tight junction protein ZO-2 OS=Canis lupus familiaris OX=9615 GN=TJP2 PE=1 SV=1 && PF07653:Variant SH3 domain|PF00625:Guanylate kinase|PF00595:PDZ domain	2.490510333	12.65070267	-2.426439296	2.81E-43
ENSSSCG00000011110	CCDC3	coiled-coil domain containing 3 [Source:HGNC Symbol;Acc:HGNC:23813] && sp|Q9D6Y1|CCDC3_MOUSE Coiled-coil domain-containing protein 3 OS=Mus musculus OX=10090 GN=Ccdc3 PE=1 SV=1 && -	3.754415333	20.211906	-2.50349289	3.19E-43
ENSSSCG00000027266	PNPLA3	patatin like phospholipase domain containing 3 [Source:VGNC Symbol;Acc:VGNC:103312] && sp|Q9NST1|PLPL3_HUMAN 1-acylglycerol-3-phosphate O-acyltransferase PNPLA3 OS=Homo sapiens OX=9606 GN=PNPLA3 PE=1 SV=2 && PF01734:Patatin-like phospholipase	8.054512333	0.693399667	3.453630239	3.33E-43
ENSSSCG00000023618	FRMD7	FERM domain containing 7 [Source:HGNC Symbol;Acc:HGNC:8079] && sp|Q6ZUT3|FRMD7_HUMAN FERM domain-containing protein 7 OS=Homo sapiens OX=9606 GN=FRMD7 PE=1 SV=1 && PF09379:FERM N-terminal domain|PF00373:FERM central domain|PF08736:FERM adjacent (FA)|PF09380:FERM C-terminal PH-like domain	0.026462333	2.593883	-6.632824491	3.90E-43
ENSSSCG00000026146	GALNT5	polypeptide N-acetylgalactosaminyltransferase 5 [Source:VGNC Symbol;Acc:VGNC:96314] && sp|Q7Z7M9|GALT5_HUMAN Polypeptide N-acetylgalactosaminyltransferase 5 OS=Homo sapiens OX=9606 GN=GALNT5 PE=1 SV=1 && PF00652:Ricin-type beta-trefoil lectin domain|PF00535:Glycosyl transferase family 2	1.78223	10.792275	-2.517096847	4.46E-43
ENSSSCG00000035885	ENSSSCG00000035885	- && sp|Q8MIT9|CXB2_PONPY Gap junction beta-2 protein OS=Pongo pygmaeus OX=9600 GN=GJB2 PE=3 SV=1 && PF00029:Connexin	0.089432667	3.588718333	-5.299197571	4.65E-43
ENSSSCG00000026886	DCHS2	dachsous cadherin-related 2 [Source:HGNC Symbol;Acc:HGNC:23111] && sp|Q6V1P9|PCD23_HUMAN Protocadherin-23 OS=Homo sapiens OX=9606 GN=DCHS2 PE=2 SV=2 && PF00028:Cadherin domain	0.075570667	16.439397	-7.827389211	7.53E-43
ENSSSCG00000012787	L1CAM	L1 cell adhesion molecule [Source:HGNC Symbol;Acc:HGNC:6470] && sp|P32004|L1CAM_HUMAN Neural cell adhesion molecule L1 OS=Homo sapiens OX=9606 GN=L1CAM PE=1 SV=2 && -	0.322373667	3.707987667	-3.546402197	7.87E-43
ENSSSCG00000036555	PRDM8	PR/SET domain 8 [Source:VGNC Symbol;Acc:VGNC:91781] && sp|Q9NQV8|PRDM8_HUMAN PR domain zinc finger protein 8 OS=Homo sapiens OX=9606 GN=PRDM8 PE=1 SV=3 && -	1.032982333	7.263871667	-2.886941973	8.81E-43
ENSSSCG00000020666	EHD4	EH domain containing 4 [Source:VGNC Symbol;Acc:VGNC:87598] && sp|Q9H223|EHD4_HUMAN EH domain-containing protein 4 OS=Homo sapiens OX=9606 GN=EHD4 PE=1 SV=1 && PF16880:N-terminal EH-domain containing protein|PF12763:Cytoskeletal-regulatory complex EF hand|PF18150:Domain of unknown function (DUF5600)|PF00350:Dynamin family	3.871378333	21.29244433	-2.533407397	8.99E-43
ENSSSCG00000032857	S100A12	S100 calcium binding protein A12 [Source:VGNC Symbol;Acc:VGNC:92538] && sp|P80310|S10AC_PIG Protein S100-A12 OS=Sus scrofa OX=9823 GN=S100A12 PE=1 SV=2 && PF01023:S-100/ICaBP type calcium binding domain	23.86922533	1.065967	4.400279308	1.56E-42
ENSSSCG00000001078	MBOAT1	membrane bound O-acyltransferase domain containing 1 [Source:VGNC Symbol;Acc:VGNC:90057] && sp|Q6ZNC8|MBOA1_HUMAN Lysophospholipid acyltransferase 1 OS=Homo sapiens OX=9606 GN=MBOAT1 PE=1 SV=1 && -	1.912311667	11.21281767	-2.611493485	1.74E-42
ENSSSCG00000012607	TMEM255A	transmembrane protein 255A [Source:HGNC Symbol;Acc:HGNC:26086] && sp|Q5JRV8|T255A_HUMAN Transmembrane protein 255A OS=Homo sapiens OX=9606 GN=TMEM255A PE=2 SV=1 && -	5.611791333	28.762737	-2.416099148	1.80E-42
ENSSSCG00000032723	ACER3	alkaline ceramidase 3 [Source:HGNC Symbol;Acc:HGNC:16066] && sp|Q9NUN7|ACER3_HUMAN Alkaline ceramidase 3 OS=Homo sapiens OX=9606 GN=ACER3 PE=1 SV=3 && PF05875:Ceramidase	93.616717	17.51869767	2.231170774	2.08E-42
ENSSSCG00000034905	MVD	mevalonate diphosphate decarboxylase [Source:VGNC Symbol;Acc:VGNC:90489] && sp|Q0P570|MVD1_BOVIN Diphosphomevalonate decarboxylase OS=Bos taurus OX=9913 GN=MVD PE=2 SV=1 && PF18376:Mevalonate 5-diphosphate decarboxylase C-terminal domain	39.214863	7.134074	2.38161857	2.23E-42
ENSSSCG00000025821	C2CD2	C2 calcium dependent domain containing 2 [Source:VGNC Symbol;Acc:VGNC:85990] && sp|Q9Y426|C2CD2_HUMAN C2 domain-containing protein 2 OS=Homo sapiens OX=9606 GN=C2CD2 PE=1 SV=2 && -	4.810214667	22.11060367	-2.275417139	2.38E-42
ENSSSCG00000009545	COL4A2	collagen type IV alpha 2 chain [Source:VGNC Symbol;Acc:VGNC:86875] && sp|P08572|CO4A2_HUMAN Collagen alpha-2(IV) chain OS=Homo sapiens OX=9606 GN=COL4A2 PE=1 SV=4 && -	716.219869	147.6340687	2.220167343	2.72E-42
ENSSSCG00000010143	MTR	5-methyltetrahydrofolate-homocysteine methyltransferase [Source:VGNC Symbol;Acc:VGNC:90468] && sp|Q4JIJ3|METH_BOVIN Methionine synthase OS=Bos taurus OX=9913 GN=MTR PE=2 SV=1 && -	8.012718	1.455615333	2.383310789	2.83E-42
ENSSSCG00000008535	CLIP4	CAP-Gly domain containing linker protein family member 4 [Source:VGNC Symbol;Acc:VGNC:97932] && sp|Q8N3C7|CLIP4_HUMAN CAP-Gly domain-containing linker protein 4 OS=Homo sapiens OX=9606 GN=CLIP4 PE=1 SV=1 && PF01302:CAP-Gly domain|PF12796:Ankyrin repeats (3 copies)	3.706820333	17.181565	-2.287705852	3.53E-42
ENSSSCG00000008187	CRACDL	CRACD like [Source:VGNC Symbol;Acc:VGNC:89441] && sp|Q6NV74|CRCDL_HUMAN CRACD-like protein OS=Homo sapiens OX=9606 GN=CRACDL PE=1 SV=3 && -	1.156864	0.006777667	7.1559625	3.98E-42
ENSSSCG00000031216	HS3ST6	heparan sulfate-glucosamine 3-sulfotransferase 6 [Source:VGNC Symbol;Acc:VGNC:88980] && sp|Q96QI5|HS3S6_HUMAN Heparan sulfate glucosamine 3-O-sulfotransferase 6 OS=Homo sapiens OX=9606 GN=HS3ST6 PE=1 SV=2 && PF00685:Sulfotransferase domain	3.552035333	0.110623	5.674585384	5.62E-42
ENSSSCG00000001063	MYLIP	myosin regulatory light chain interacting protein [Source:HGNC Symbol;Acc:HGNC:21155] && sp|Q8WY64|MYLIP_HUMAN E3 ubiquitin-protein ligase MYLIP OS=Homo sapiens OX=9606 GN=MYLIP PE=1 SV=2 && PF13920:Zinc finger, C3HC4 type (RING finger)|PF00373:FERM central domain|PF09379:FERM N-terminal domain	18.56737867	2.615556333	2.750028531	5.81E-42
ENSSSCG00000037950	NIPAL1	NIPA like domain containing 1 [Source:VGNC Symbol;Acc:VGNC:90748] && sp|Q6NVV3|NIPA3_HUMAN Magnesium transporter NIPA3 OS=Homo sapiens OX=9606 GN=NIPAL1 PE=2 SV=1 && PF05653:Magnesium transporter NIPA	0.365817	5.185706667	-3.88798246	5.95E-42
ENSSSCG00000029212	GDE1	glycerophosphodiester phosphodiesterase 1 [Source:VGNC Symbol;Acc:VGNC:88396] && sp|Q3T0T0|GDE1_BOVIN Glycerophosphodiester phosphodiesterase 1 OS=Bos taurus OX=9913 GN=GDE1 PE=2 SV=1 && PF03009:Glycerophosphoryl diester phosphodiesterase family	91.635671	18.84309133	2.204425943	8.98E-42
ENSSSCG00000007052	FERMT1	fermitin family member 1 [Source:VGNC Symbol;Acc:VGNC:95692] && sp|Q9BQL6|FERM1_HUMAN Fermitin family homolog 1 OS=Homo sapiens OX=9606 GN=FERMT1 PE=1 SV=1 && PF00373:FERM central domain|PF18124:Kindlin-2 N-terminal domain|PF00169:PH domain	0.172469	3.571591667	-4.416827386	9.36E-42
ENSSSCG00000022447	F3	coagulation factor III, tissue factor [Source:VGNC Symbol;Acc:VGNC:87864] && sp|P30931|TF_BOVIN Tissue factor OS=Bos taurus OX=9913 GN=F3 PE=1 SV=1 && PF01108:Tissue factor|PF09294:Interferon-alpha/beta receptor, fibronectin type III	60.87554933	11.27724733	2.348259345	9.61E-42
ENSSSCG00000004911	ENSSSCG00000004911	- && sp|Q8BML2|OACYL_MOUSE O-acyltransferase like protein OS=Mus musculus OX=10090 GN=Oacyl PE=2 SV=1 && PF01757:Acyltransferase family	1.509324667	0	10.38390246	9.90E-42
ENSSSCG00000022322	ENSSSCG00000022322	BCL2 like 11 [Source:VGNC Symbol;Acc:VGNC:97901] && sp|O54918|B2L11_MOUSE Bcl-2-like protein 11 OS=Mus musculus OX=10090 GN=Bcl2l11 PE=1 SV=1 && PF06773:Bim protein N-terminus|PF08945:Bcl-x interacting, BH3 domain	11.613887	2.018171	2.400679272	9.90E-42
ENSSSCG00000040288	ARNT2	aryl hydrocarbon receptor nuclear translocator 2 [Source:HGNC Symbol;Acc:HGNC:16876] && sp|Q9HBZ2|ARNT2_HUMAN Aryl hydrocarbon receptor nuclear translocator 2 OS=Homo sapiens OX=9606 GN=ARNT2 PE=1 SV=2 && -	1.229312333	9.263702667	-2.986999977	1.24E-41
ENSSSCG00000035299	SFRP4	secreted frizzled related protein 4 [Source:VGNC Symbol;Acc:VGNC:92776] && sp|Q9Z1N6|SFRP4_MOUSE Secreted frizzled-related sequence protein 4 OS=Mus musculus OX=10090 GN=Sfrp4 PE=2 SV=1 && PF01759:UNC-6/NTR/C345C module|PF01392:Fz domain	0.713913667	7.821757333	-3.520184736	1.38E-41
ENSSSCG00000000261	ENSSSCG00000000261	insulin like growth factor binding protein 6 [Source:VGNC Symbol;Acc:VGNC:89059] && sp|Q05718|IBP6_BOVIN Insulin-like growth factor-binding protein 6 OS=Bos taurus OX=9913 GN=IGFBP6 PE=2 SV=2 && -	2.760269	18.17221333	-2.730570874	1.40E-41
ENSSSCG00000003766	DNAJB4	DnaJ heat shock protein family (Hsp40) member B4 [Source:VGNC Symbol;Acc:VGNC:96623] && sp|Q2KIT4|DNJB4_BOVIN DnaJ homolog subfamily B member 4 OS=Bos taurus OX=9913 GN=DNAJB4 PE=2 SV=1 && PF01556:DnaJ C terminal domain|PF00226:DnaJ domain	22.54349933	101.6690927	-2.248793875	1.64E-41
ENSSSCG00000030616	RESF1	retroelement silencing factor 1 [Source:VGNC Symbol;Acc:VGNC:92219] && sp|Q9HCM1|RESF1_HUMAN Retroelement silencing factor 1 OS=Homo sapiens OX=9606 GN=RESF1 PE=1 SV=3 && PF15395:Domain of unknown function (DUF4617)	12.07025467	2.187794333	2.405528136	1.67E-41
ENSSSCG00000034948	RASSF9	Ras association domain family member 9 [Source:VGNC Symbol;Acc:VGNC:92129] && sp|O75901|RASF9_HUMAN Ras association domain-containing protein 9 OS=Homo sapiens OX=9606 GN=RASSF9 PE=2 SV=2 && -	1.53699	10.58934667	-2.828049833	1.86E-41
ENSSSCG00000000781	ABCD2	ATP binding cassette subfamily D member 2 [Source:VGNC Symbol;Acc:VGNC:84962] && sp|Q9UBJ2|ABCD2_HUMAN ATP-binding cassette sub-family D member 2 OS=Homo sapiens OX=9606 GN=ABCD2 PE=1 SV=1 && PF00005:ABC transporter|PF06472:ABC transporter transmembrane region 2	1.985950333	0.028963	5.914980963	2.49E-41
ENSSSCG00000009192	PDLIM5	PDZ and LIM domain 5 [Source:VGNC Symbol;Acc:VGNC:91284] && sp|Q8CI51|PDLI5_MOUSE PDZ and LIM domain protein 5 OS=Mus musculus OX=10090 GN=Pdlim5 PE=1 SV=4 && PF00412:LIM domain|PF00595:PDZ domain|PF15936:Domain of unknown function (DUF4749)	28.985426	123.3211007	-2.19551567	2.79E-41
ENSSSCG00000002357	ALDH6A1	aldehyde dehydrogenase 6 family member A1 [Source:VGNC Symbol;Acc:VGNC:85242] && sp|Q9EQ20|MMSA_MOUSE Methylmalonate-semialdehyde dehydrogenase [acylating], mitochondrial OS=Mus musculus OX=10090 GN=Aldh6a1 PE=1 SV=1 && PF00171:Aldehyde dehydrogenase family	25.90523133	4.681071	2.398697971	2.79E-41
ENSSSCG00000013849	TPM4	tropomyosin 4 [Source:VGNC Symbol;Acc:VGNC:94339] && - && PF00261:Tropomyosin	248.0933687	1037.431213	-2.177972744	3.77E-41
ENSSSCG00000002495	SYNE3	spectrin repeat containing nuclear envelope family member 3 [Source:VGNC Symbol;Acc:VGNC:98353] && sp|Q6ZMZ3|SYNE3_HUMAN Nesprin-3 OS=Homo sapiens OX=9606 GN=SYNE3 PE=1 SV=2 && -	14.925093	2.886718333	2.261270171	6.93E-41
ENSSSCG00000036520	EFNA5	ephrin A5 [Source:VGNC Symbol;Acc:VGNC:87575] && sp|O08543|EFNA5_MOUSE Ephrin-A5 OS=Mus musculus OX=10090 GN=Efna5 PE=1 SV=1 && -	6.696996	0.675042	3.226622421	7.12E-41
ENSSSCG00000033759	TBXA2R	thromboxane A2 receptor [Source:VGNC Symbol;Acc:VGNC:93806] && sp|Q95125|TA2R_BOVIN Thromboxane A2 receptor OS=Bos taurus OX=9913 GN=TBXA2R PE=2 SV=2 && -	0.097519333	1.466826667	-3.957221457	7.44E-41
ENSSSCG00000011463	IL17RD	interleukin 17 receptor D [Source:VGNC Symbol;Acc:VGNC:89087] && sp|Q8NFM7|I17RD_HUMAN Interleukin-17 receptor D OS=Homo sapiens OX=9606 GN=IL17RD PE=1 SV=3 && PF16742:N-terminus of interleukin 17 receptor D|PF08357:SEFIR domain	3.906388	0.328111667	3.484422276	7.58E-41
ENSSSCG00000009240	ENSSSCG00000009240	placenta associated 8 [Source:VGNC Symbol;Acc:VGNC:91506] && sp|Q9NZF1|PLAC8_HUMAN Placenta-specific gene 8 protein OS=Homo sapiens OX=9606 GN=PLAC8 PE=2 SV=1 && -	13.363222	62.58757767	-2.33921339	1.14E-40
ENSSSCG00000035952	TGFB1I1	transforming growth factor beta 1 induced transcript 1 [Source:VGNC Symbol;Acc:VGNC:93929] && sp|Q3MHZ4|TGFI1_BOVIN Transforming growth factor beta-1-induced transcript 1 protein OS=Bos taurus OX=9913 GN=TGFB1I1 PE=2 SV=2 && PF03535:Paxillin family|PF00412:LIM domain	10.69591433	50.72427633	-2.315094929	1.93E-40
ENSSSCG00000017137	METRNL	meteorin like, glial cell differentiation regulator [Source:VGNC Symbol;Acc:VGNC:90153] && sp|Q641Q3|METRL_HUMAN Meteorin-like protein OS=Homo sapiens OX=9606 GN=METRNL PE=2 SV=1 && -	10.596569	51.976668	-2.385831175	2.17E-40
ENSSSCG00000017014	PANK3	pantothenate kinase 3 [Source:VGNC Symbol;Acc:VGNC:91165] && sp|Q08DA5|PANK3_BOVIN Pantothenate kinase 3 OS=Bos taurus OX=9913 GN=PANK3 PE=2 SV=1 && PF03630:Fumble	86.06249	18.37173533	2.151701037	2.18E-40
ENSSSCG00000017624	CUEDC1	CUE domain containing 1 [Source:VGNC Symbol;Acc:VGNC:87085] && sp|Q8R3V6|CUED1_MOUSE CUE domain-containing protein 1 OS=Mus musculus OX=10090 GN=Cuedc1 PE=2 SV=2 && PF02845:CUE domain	4.350785333	20.90446167	-2.436247143	2.30E-40
ENSSSCG00000017333	FMNL1	formin like 1 [Source:VGNC Symbol;Acc:VGNC:88168] && sp|O95466|FMNL1_HUMAN Formin-like protein 1 OS=Homo sapiens OX=9606 GN=FMNL1 PE=1 SV=3 && -	0.725655667	5.169039667	-2.865160426	2.36E-40
ENSSSCG00000001814	IQGAP1	IQ motif containing GTPase activating protein 1 [Source:HGNC Symbol;Acc:HGNC:6110] && sp|P46940|IQGA1_HUMAN Ras GTPase-activating-like protein IQGAP1 OS=Homo sapiens OX=9606 GN=IQGAP1 PE=1 SV=1 && PF00616:GTPase-activator protein for Ras-like GTPase|PF00307:Calponin homology (CH) domain|PF03836:RasGAP C-terminus	39.72645067	165.7452393	-2.144528903	2.49E-40
ENSSSCG00000032652	SLFN11	schlafen family member 11 [Source:HGNC Symbol;Acc:HGNC:26633] && sp|Q7Z7L1|SLN11_HUMAN Schlafen family member 11 OS=Homo sapiens OX=9606 GN=SLFN11 PE=1 SV=2 && PF09848:Uncharacterized conserved protein (DUF2075)|PF04326:Putative DNA-binding domain	2.416004333	12.011933	-2.492072449	2.72E-40
ENSSSCG00000010683	GRK5	G protein-coupled receptor kinase 5 [Source:VGNC Symbol;Acc:VGNC:88697] && sp|P43249|GRK5_BOVIN G protein-coupled receptor kinase 5 OS=Bos taurus OX=9913 GN=GRK5 PE=1 SV=1 && PF00615:Regulator of G protein signaling domain|PF00069:Protein kinase domain	3.720520667	20.84024	-2.555254162	3.27E-40
ENSSSCG00000038724	C3orf70	chromosome 13 C3orf70 homolog [Source:VGNC Symbol;Acc:VGNC:85937] && sp|A7E369|CC070_BOVIN UPF0524 protein C3orf70 homolog OS=Bos taurus OX=9913 PE=2 SV=2 && PF15823:UPF0524 of C3orf70	1.326213	7.572029333	-2.5856608	4.33E-40
ENSSSCG00000010831	DUSP10	dual specificity phosphatase 10 [Source:VGNC Symbol;Acc:VGNC:96246] && sp|Q9ESS0|DUS10_MOUSE Dual specificity protein phosphatase 10 OS=Mus musculus OX=10090 GN=Dusp10 PE=2 SV=2 && -	30.45108433	5.136589667	2.353955619	4.36E-40
ENSSSCG00000011690	PLSCR4	phospholipid scramblase 4 [Source:VGNC Symbol;Acc:VGNC:91575] && sp|Q9NRQ2|PLS4_HUMAN Phospholipid scramblase 4 OS=Homo sapiens OX=9606 GN=PLSCR4 PE=1 SV=2 && PF03803:Scramblase	43.04617667	8.700993667	2.228463159	4.39E-40
ENSSSCG00000009022	MAB21L2	mab-21 like 2 [Source:VGNC Symbol;Acc:VGNC:89933] && sp|Q8BPP1|MB212_MOUSE Protein mab-21-like 2 OS=Mus musculus OX=10090 GN=Mab21l2 PE=2 SV=1 && PF03281:Mab-21 protein	0.080610667	2.049372667	-4.701671383	4.52E-40
ENSSSCG00000001873	CSPG4	chondroitin sulfate proteoglycan 4 [Source:VGNC Symbol;Acc:VGNC:87043] && sp|Q6UVK1|CSPG4_HUMAN Chondroitin sulfate proteoglycan 4 OS=Homo sapiens OX=9606 GN=CSPG4 PE=1 SV=2 && PF16184:Cadherin-like|PF02210:Laminin G domain|PF00054:Laminin G domain	7.764012	32.62265767	-2.146994134	8.40E-40
ENSSSCG00000005423	ABCA1	ATP binding cassette subfamily A member 1 [Source:VGNC Symbol;Acc:VGNC:84947] && sp|O95477|ABCA1_HUMAN Phospholipid-transporting ATPase ABCA1 OS=Homo sapiens OX=9606 GN=ABCA1 PE=1 SV=3 && PF00005:ABC transporter|PF12698:ABC-2 family transporter protein	86.80229433	18.50286667	2.153897981	8.83E-40
ENSSSCG00000010241	TET1	tet methylcytosine dioxygenase 1 [Source:VGNC Symbol;Acc:VGNC:93888] && sp|Q8NFU7|TET1_HUMAN Methylcytosine dioxygenase TET1 OS=Homo sapiens OX=9606 GN=TET1 PE=1 SV=2 && -	15.863807	2.697388667	2.254304859	9.85E-40
ENSSSCG00000033299	FLNA	filamin A [Source:VGNC Symbol;Acc:VGNC:88155] && sp|P21333|FLNA_HUMAN Filamin-A OS=Homo sapiens OX=9606 GN=FLNA PE=1 SV=4 && -	118.398908	501.2791543	-2.164304797	1.03E-39
ENSSSCG00000009720	DDX60	DExD/H-box helicase 60 [Source:VGNC Symbol;Acc:VGNC:87234] && sp|Q8IY21|DDX60_HUMAN Probable ATP-dependent RNA helicase DDX60 OS=Homo sapiens OX=9606 GN=DDX60 PE=1 SV=3 && PF00270:DEAD/DEAH box helicase|PF00271:Helicase conserved C-terminal domain	6.484560333	30.89211267	-2.274602294	1.13E-39
ENSSSCG00000027903	ENSSSCG00000027903	- && sp|P78329|CP4F2_HUMAN Cytochrome P450 4F2 OS=Homo sapiens OX=9606 GN=CYP4F2 PE=1 SV=1 && PF00067:Cytochrome P450	5.012009	0.106506667	5.886715292	1.26E-39
ENSSSCG00000011553	ENSSSCG00000011553	- && sp|A4Q9E5|TTLL3_MOUSE Tubulin monoglycylase TTLL3 OS=Mus musculus OX=10090 GN=Ttll3 PE=1 SV=1 && PF03133:Tubulin-tyrosine ligase family	25.237283	4.605546	2.268799771	1.31E-39
ENSSSCG00000013278	TSPAN18	tetraspanin 18 [Source:VGNC Symbol;Acc:VGNC:94507] && sp|Q96SJ8|TSN18_HUMAN Tetraspanin-18 OS=Homo sapiens OX=9606 GN=TSPAN18 PE=2 SV=1 && -	4.763724333	19.425008	-2.102940963	3.22E-39
ENSSSCG00000033958	RYR3	ryanodine receptor 3 [Source:HGNC Symbol;Acc:HGNC:10485] && sp|Q15413|RYR3_HUMAN Ryanodine receptor 3 OS=Homo sapiens OX=9606 GN=RYR3 PE=1 SV=3 && PF02815:MIR domain|PF00520:Ion transport protein|PF01365:RIH domain|PF08709:Inositol 1,4,5-trisphosphate/ryanodine receptor|PF08454:RyR and IP3R Homology associated|PF00622:SPRY domain|PF02026:RyR domain|PF06459:Ryanodine Receptor TM 4-6	0.274501333	1.930424333	-2.876833661	3.36E-39
ENSSSCG00000034114	GPR68	G protein-coupled receptor 68 [Source:VGNC Symbol;Acc:VGNC:88635] && sp|O46685|OGR1_BOVIN Ovarian cancer G-protein coupled receptor 1 OS=Bos taurus OX=9913 GN=GPR68 PE=2 SV=1 && PF00001:7 transmembrane receptor (rhodopsin family)	3.879266333	18.07188567	-2.302140308	3.42E-39
ENSSSCG00000000368	MMP19	matrix metallopeptidase 19 [Source:VGNC Symbol;Acc:VGNC:90273] && sp|Q99542|MMP19_HUMAN Matrix metalloproteinase-19 OS=Homo sapiens OX=9606 GN=MMP19 PE=1 SV=1 && PF01471:Putative peptidoglycan binding domain|PF00045:Hemopexin|PF00413:Matrixin	108.885035	23.29425433	2.148106545	3.98E-39
ENSSSCG00000005498	PAPPA	pappalysin 1 [Source:VGNC Symbol;Acc:VGNC:91170] && sp|Q13219|PAPP1_HUMAN Pappalysin-1 OS=Homo sapiens OX=9606 GN=PAPPA PE=1 SV=3 && PF13385:Concanavalin A-like lectin/glucanases superfamily|PF00084:Sushi repeat (SCR repeat)|PF05572:Pregnancy-associated plasma protein-A	9.754504	40.722631	-2.137055031	4.22E-39
ENSSSCG00000028530	TMEM52	transmembrane protein 52 [Source:VGNC Symbol;Acc:VGNC:94188] && sp|Q8NDY8|TMM52_HUMAN Transmembrane protein 52 OS=Homo sapiens OX=9606 GN=TMEM52 PE=2 SV=1 && -	6.085424	0.062835667	5.98035933	4.89E-39
ENSSSCG00000028996	ALDH1A1	aldehyde dehydrogenase 1 family member A1 [Source:VGNC Symbol;Acc:VGNC:97877] && sp|P51977|AL1A1_SHEEP Retinal dehydrogenase 1 OS=Ovis aries OX=9940 GN=ALDH1A1 PE=1 SV=2 && PF00171:Aldehyde dehydrogenase family	75.07499567	12.886109	2.236607766	4.91E-39
ENSSSCG00000024288	STUM	stum, mechanosensory transduction mediator homolog [Source:VGNC Symbol;Acc:VGNC:96243] && sp|Q69YW2|STUM_HUMAN Protein stum homolog OS=Homo sapiens OX=9606 GN=STUM PE=1 SV=1 && PF15795:Ectodermal ciliogenesis protein	1.756125333	0	10.15266505	5.37E-39
ENSSSCG00000023972	DRAM1	DNA damage regulated autophagy modulator 1 [Source:VGNC Symbol;Acc:VGNC:87436] && sp|Q9DC58|DRAM1_MOUSE DNA damage-regulated autophagy modulator protein 1 OS=Mus musculus OX=10090 GN=Dram1 PE=2 SV=2 && PF10277:Frag1/DRAM/Sfk1 family	7.788190667	35.65954467	-2.265704176	6.02E-39
ENSSSCG00000003393	TMEM201	transmembrane protein 201 [Source:VGNC Symbol;Acc:VGNC:94131] && sp|Q5SNT2|TM201_HUMAN Transmembrane protein 201 OS=Homo sapiens OX=9606 GN=TMEM201 PE=1 SV=1 && PF09779:Ima1 N-terminal domain|PF10476:Protein of unknown function C-terminus (DUF2448)	13.222883	2.394913	2.38380268	6.83E-39
ENSSSCG00000015271	PRELP	proline and arginine rich end leucine rich repeat protein [Source:VGNC Symbol;Acc:VGNC:91789] && sp|Q9GKN8|PRELP_BOVIN Prolargin OS=Bos taurus OX=9913 GN=PRELP PE=2 SV=1 && -	9.967586	42.32813	-2.161655912	6.92E-39
ENSSSCG00000006811	SLC6A17	solute carrier family 6 member 17 [Source:VGNC Symbol;Acc:VGNC:93158] && sp|Q9H1V8|S6A17_HUMAN Sodium-dependent neutral amino acid transporter SLC6A17 OS=Homo sapiens OX=9606 GN=SLC6A17 PE=1 SV=3 && PF00209:Sodium:neurotransmitter symporter family	0.046070667	1.196158667	-4.71865357	7.07E-39
ENSSSCG00000003710	TTC39C	tetratricopeptide repeat domain 39C [Source:VGNC Symbol;Acc:VGNC:94553] && sp|Q8N584|TT39C_HUMAN Tetratricopeptide repeat protein 39C OS=Homo sapiens OX=9606 GN=TTC39C PE=2 SV=2 && -	11.064277	1.614179333	2.559686208	7.09E-39
ENSSSCG00000004101	LRP11	LDL receptor related protein 11 [Source:VGNC Symbol;Acc:VGNC:89817] && sp|Q86VZ4|LRP11_HUMAN Low-density lipoprotein receptor-related protein 11 OS=Homo sapiens OX=9606 GN=LRP11 PE=2 SV=2 && PF07502:MANEC domain|PF00057:Low-density lipoprotein receptor domain class A	21.14278667	3.380898333	2.561122163	7.17E-39
ENSSSCG00000004134	PEX3	peroxisomal biosis factor 3 [Source:VGNC Symbol;Acc:VGNC:91327] && sp|Q60HE1|PEX3_MACFA Peroxisomal biogenesis factor 3 OS=Macaca fascicularis OX=9541 GN=PEX3 PE=2 SV=1 && PF04882:Peroxin-3	40.71669867	7.785141	2.286810753	8.05E-39
ENSSSCG00000014072	ENC1	ectodermal-neural cortex 1 [Source:VGNC Symbol;Acc:VGNC:87696] && sp|O14682|ENC1_HUMAN Ectoderm-neural cortex protein 1 OS=Homo sapiens OX=9606 GN=ENC1 PE=1 SV=2 && PF01344:Kelch motif|PF00651:BTB/POZ domain|PF07707:BTB And C-terminal Kelch	0.94621	6.262115333	-2.798976978	8.94E-39
ENSSSCG00000004774	IVD	isovaleryl-CoA dehydrogenase [Source:VGNC Symbol;Acc:VGNC:98055] && sp|A7MBM2|DISP2_HUMAN Protein dispatched homolog 2 OS=Homo sapiens OX=9606 GN=DISP2 PE=2 SV=2 && -	31.37585233	4.771686667	2.601583504	9.21E-39
ENSSSCG00000016882	PARP8	poly(ADP-ribose) polymerase family member 8 [Source:HGNC Symbol;Acc:HGNC:26124] && sp|Q8N3A8|PARP8_HUMAN Protein mono-ADP-ribosyltransferase PARP8 OS=Homo sapiens OX=9606 GN=PARP8 PE=1 SV=1 && PF00644:Poly(ADP-ribose) polymerase catalytic domain	2.933257667	16.32977433	-2.394054121	9.30E-39
ENSSSCG00000007079	FLRT3	fibronectin leucine rich transmembrane protein 3 [Source:VGNC Symbol;Acc:VGNC:96304] && sp|Q9NZU0|FLRT3_HUMAN Leucine-rich repeat transmembrane protein FLRT3 OS=Homo sapiens OX=9606 GN=FLRT3 PE=1 SV=1 && PF13855:Leucine rich repeat	1.762238	10.61939333	-2.661662736	9.70E-39
ENSSSCG00000015815	FGFR1	fibroblast growth factor receptor 1 [Source:HGNC Symbol;Acc:HGNC:3688] && sp|P11362|FGFR1_HUMAN Fibroblast growth factor receptor 1 OS=Homo sapiens OX=9606 GN=FGFR1 PE=1 SV=3 && PF07714:Protein tyrosine kinase|PF00047:Immunoglobulin domain|PF18123:Fibroblast growth factor receptor 3 transmembrane domain|PF07679:Immunoglobulin I-set domain	91.43081933	20.51634167	2.084950166	9.90E-39
ENSSSCG00000010893	ENSSSCG00000010893	complement factor H [Source:NCBI gene (formerly Entrezgene);Acc:397525] && sp|Q28085|CFAH_BOVIN Complement factor H OS=Bos taurus OX=9913 GN=CFH PE=1 SV=3 && PF00084:Sushi repeat (SCR repeat)	8.440980333	1.434563333	2.464163344	1.04E-38
ENSSSCG00000016758	STK17A	serine/threonine kinase 17a [Source:HGNC Symbol;Acc:HGNC:11395] && sp|Q9UEE5|ST17A_HUMAN Serine/threonine-protein kinase 17A OS=Homo sapiens OX=9606 GN=STK17A PE=1 SV=2 && PF00069:Protein kinase domain	7.346156667	30.76446967	-2.141965135	1.04E-38
ENSSSCG00000036402	MYL9	myosin light chain 9 [Source:VGNC Symbol;Acc:VGNC:95651] && sp|P24844|MYL9_HUMAN Myosin regulatory light polypeptide 9 OS=Homo sapiens OX=9606 GN=MYL9 PE=1 SV=4 && PF13405:EF-hand domain	28.35444467	122.0656257	-2.181505078	1.07E-38
ENSSSCG00000023434	PPM1L	protein phosphatase, Mg2+/Mn2+ dependent 1L [Source:VGNC Symbol;Acc:VGNC:91711] && sp|A5PJZ2|PPM1L_BOVIN Protein phosphatase 1L OS=Bos taurus OX=9913 GN=PPM1L PE=2 SV=1 && PF00481:Protein phosphatase 2C	3.581451	0.420484333	3.010910721	1.10E-38
ENSSSCG00000005688	PTGES	prostaglandin E synthase [Source:VGNC Symbol;Acc:VGNC:91950] && sp|Q95L14|PTGES_BOVIN Prostaglandin E synthase OS=Bos taurus OX=9913 GN=PTGES PE=2 SV=1 && PF01124:MAPEG family	9.257305667	44.96669033	-2.351034484	1.11E-38
ENSSSCG00000022162	RAB11FIP5	RAB11 family interacting protein 5 [Source:HGNC Symbol;Acc:HGNC:24845] && sp|Q9BXF6|RFIP5_HUMAN Rab11 family-interacting protein 5 OS=Homo sapiens OX=9606 GN=RAB11FIP5 PE=1 SV=1 && -	4.569435667	17.44542467	-2.212148552	1.87E-38
ENSSSCG00000011090	NEBL	nebulette [Source:VGNC Symbol;Acc:VGNC:95824] && sp|O76041|NEBL_HUMAN Nebulette OS=Homo sapiens OX=9606 GN=NEBL PE=1 SV=1 && PF14604:Variant SH3 domain|PF00880:Nebulin repeat	6.271357333	0.517771333	2.878751064	1.89E-38
ENSSSCG00000012131	MOSPD2	motile sperm domain containing 2 [Source:VGNC Symbol;Acc:VGNC:90314] && sp|Q8NHP6|MSPD2_HUMAN Motile sperm domain-containing protein 2 OS=Homo sapiens OX=9606 GN=MOSPD2 PE=1 SV=1 && PF00635:MSP (Major sperm protein) domain|PF00650:CRAL/TRIO domain	37.26997367	7.878858667	2.170629923	2.10E-38
ENSSSCG00000010451	IFIT2	interferon induced protein with tetratricopeptide repeats 2 [Source:VGNC Symbol;Acc:VGNC:89034] && sp|P09913|IFIT2_HUMAN Interferon-induced protein with tetratricopeptide repeats 2 OS=Homo sapiens OX=9606 GN=IFIT2 PE=1 SV=1 && PF13414:TPR repeat	19.51765533	110.0013913	-2.517153602	2.14E-38
ENSSSCG00000004058	EZR	ezrin [Source:VGNC Symbol;Acc:VGNC:87856] && sp|P31976|EZRI_BOVIN Ezrin OS=Bos taurus OX=9913 GN=EZR PE=1 SV=2 && PF00769:Ezrin/radixin/moesin family	4.257125667	18.71655433	-2.210293812	2.54E-38
ENSSSCG00000003760	TTLL7	tubulin tyrosine ligase like 7 [Source:VGNC Symbol;Acc:VGNC:94571] && sp|Q6ZT98|TTLL7_HUMAN Tubulin polyglutamylase TTLL7 OS=Homo sapiens OX=9606 GN=TTLL7 PE=1 SV=2 && -	1.384688667	7.952927	-2.590442827	2.71E-38
ENSSSCG00000012859	NADSYN1	NAD synthetase 1 [Source:VGNC Symbol;Acc:VGNC:90567] && sp|Q3ZBF0|NADE_BOVIN Glutamine-dependent NAD(+) synthetase OS=Bos taurus OX=9913 GN=NADSYN1 PE=2 SV=1 && PF02540:NAD synthase|PF00795:Carbon-nitrogen hydrolase	10.060216	1.153541667	3.033369805	3.42E-38
ENSSSCG00000008957	AMCF-II	alveolar macrophage-derived chemotactic factor-II [Source:NCBI gene (formerly Entrezgene);Acc:396900] && sp|P22952|AMC2_PIG Alveolar macrophage chemotactic factor 2 OS=Sus scrofa OX=9823 PE=1 SV=2 && PF00048:Small cytokines (intecrine/chemokine), interleukin-8 like	4.589883333	25.94945933	-2.571255827	3.51E-38
ENSSSCG00000030388	UPP1	uridine phosphorylase 1 [Source:VGNC Symbol;Acc:VGNC:94725] && sp|P52624|UPP1_MOUSE Uridine phosphorylase 1 OS=Mus musculus OX=10090 GN=Upp1 PE=1 SV=2 && PF01048:Phosphorylase superfamily	0.428059	6.275154667	-3.901169145	4.09E-38
ENSSSCG00000026981	ENSSSCG00000026981	mitochondrial ribosomal protein S6 [Source:VGNC Symbol;Acc:VGNC:90399] && sp|P82931|RT06_BOVIN 28S ribosomal protein S6, mitochondrial OS=Bos taurus OX=9913 GN=MRPS6 PE=1 SV=4 && -	50.64024867	8.306540667	2.462319231	6.55E-38
ENSSSCG00000011046	ITGA8	integrin subunit alpha 8 [Source:VGNC Symbol;Acc:VGNC:96379] && sp|P53708|ITA8_HUMAN Integrin alpha-8 OS=Homo sapiens OX=9606 GN=ITGA8 PE=1 SV=3 && PF08441:Integrin alpha|PF01839:FG-GAP repeat	20.089978	83.83949267	-2.136833965	7.07E-38
ENSSSCG00000016033	GULP1	GULP PTB domain containing engulfment adaptor 1 [Source:VGNC Symbol;Acc:VGNC:95893] && sp|Q9UBP9|GULP1_HUMAN PTB domain-containing engulfment adapter protein 1 OS=Homo sapiens OX=9606 GN=GULP1 PE=1 SV=1 && PF00640:Phosphotyrosine interaction domain (PTB/PID)	3.143172	15.78754467	-2.386305949	8.80E-38
ENSSSCG00000036081	TBC1D20	TBC1 domain family member 20 [Source:VGNC Symbol;Acc:VGNC:95752] && sp|Q96BZ9|TBC20_HUMAN TBC1 domain family member 20 OS=Homo sapiens OX=9606 GN=TBC1D20 PE=1 SV=1 && -	171.0836283	39.313782	2.045552799	1.02E-37
ENSSSCG00000034371	ENSSSCG00000034371	- && sp|Q8BTE6|WFD21_MOUSE Protein Wfdc21 OS=Mus musculus OX=10090 GN=Wfdc21 PE=2 SV=1 && -	7.213421333	0	10.12899225	1.28E-37
ENSSSCG00000034260	GDF15	growth differentiation factor 15 [Source:VGNC Symbol;Acc:VGNC:88399] && sp|Q99988|GDF15_HUMAN Growth/differentiation factor 15 OS=Homo sapiens OX=9606 GN=GDF15 PE=1 SV=3 && PF00019:Transforming growth factor beta like domain	4.863928333	30.737241	-2.733842742	1.31E-37
ENSSSCG00000035746	ECT2	epithelial cell transforming 2 [Source:VGNC Symbol;Acc:VGNC:87538] && sp|Q9H8V3|ECT2_HUMAN Protein ECT2 OS=Homo sapiens OX=9606 GN=ECT2 PE=1 SV=4 && PF00533:BRCA1 C Terminus (BRCT) domain|PF00621:RhoGEF domain|PF12738:twin BRCT domain	1.285434667	7.464917	-2.561448437	1.33E-37
ENSSSCG00000015082	DSCAML1	DS cell adhesion molecule like 1 [Source:VGNC Symbol;Acc:VGNC:97969] && sp|Q8TD84|DSCL1_HUMAN Down syndrome cell adhesion molecule-like protein 1 OS=Homo sapiens OX=9606 GN=DSCAML1 PE=1 SV=2 && PF07679:Immunoglobulin I-set domain|PF13927:Immunoglobulin domain|PF00041:Fibronectin type III domain	0	0.507314333	-10.15795512	1.33E-37
ENSSSCG00000000194	ENSSSCG00000000194	- && sp|P68365|TBA1C_CRIGR Tubulin alpha-1C chain OS=Cricetulus griseus OX=10029 GN=TUBA1C PE=2 SV=1 && PF03953:Tubulin C-terminal domain|PF00091:Tubulin/FtsZ family, GTPase domain	27.77847867	92.976672	-2.097478639	1.55E-37
ENSSSCG00000032170	DAPK3	death associated protein kinase 3 [Source:VGNC Symbol;Acc:VGNC:87158] && sp|O43293|DAPK3_HUMAN Death-associated protein kinase 3 OS=Homo sapiens OX=9606 GN=DAPK3 PE=1 SV=1 && -	3.204810667	16.48581367	-2.43865889	1.81E-37
ENSSSCG00000036352	RAB7B	RAB7B, member RAS onco family [Source:VGNC Symbol;Acc:VGNC:98274] && sp|Q08DE8|RAB7B_BOVIN Ras-related protein Rab-7b OS=Bos taurus OX=9913 GN=RAB7B PE=2 SV=1 && -	0.535312667	4.778052333	-3.221331885	2.46E-37
ENSSSCG00000015403	HGF	hepatocyte growth factor [Source:VGNC Symbol;Acc:VGNC:88869] && sp|Q76BS1|HGF_BOVIN Hepatocyte growth factor OS=Bos taurus OX=9913 GN=HGF PE=2 SV=1 && PF00024:PAN domain|PF00089:Trypsin|PF00051:Kringle domain	0.239096667	2.814704	-3.524551742	2.49E-37
ENSSSCG00000013513	PLIN5	perilipin 5 [Source:VGNC Symbol;Acc:VGNC:91561] && sp|A6QLL0|PLIN5_BOVIN Perilipin-5 OS=Bos taurus OX=9913 GN=PLIN5 PE=2 SV=1 && PF03036:Perilipin family	1.081317	0	10.02657458	2.76E-37
ENSSSCG00000009645	ADAMDEC1	ADAM like decysin 1 [Source:VGNC Symbol;Acc:VGNC:85071] && sp|O15204|ADEC1_HUMAN ADAM DEC1 OS=Homo sapiens OX=9606 GN=ADAMDEC1 PE=1 SV=2 && PF01562:Reprolysin family propeptide|PF01421:Reprolysin (M12B) family zinc metalloprotease	1.546316	0.057435	4.603720006	3.23E-37
ENSSSCG00000037016	ID1	inhibitor of DNA binding 1, HLH protein [Source:VGNC Symbol;Acc:VGNC:96366] && sp|P41134|ID1_HUMAN DNA-binding protein inhibitor ID-1 OS=Homo sapiens OX=9606 GN=ID1 PE=1 SV=3 && PF00010:Helix-loop-helix DNA-binding domain	161.807602	36.27744167	2.081433507	3.94E-37
ENSSSCG00000006850	FAM102B	family with sequence similarity 102 member B [Source:VGNC Symbol;Acc:VGNC:87884] && sp|Q5T8I3|F102B_HUMAN Protein FAM102B OS=Homo sapiens OX=9606 GN=FAM102B PE=1 SV=2 && PF10358:N-terminal C2 in EEIG1 and EHBP1 proteins	1.156350667	6.783449667	-2.622341425	3.94E-37
ENSSSCG00000034440	MMP28	matrix metallopeptidase 28 [Source:VGNC Symbol;Acc:VGNC:90278] && sp|Q9H239|MMP28_HUMAN Matrix metalloproteinase-28 OS=Homo sapiens OX=9606 GN=MMP28 PE=1 SV=2 && PF01471:Putative peptidoglycan binding domain|PF00413:Matrixin|PF00045:Hemopexin	11.07767533	1.281316333	3.026496615	4.07E-37
ENSSSCG00000038514	DDAH2	dimethylarginine dimethylaminohydrolase 2 [Source:VGNC Symbol;Acc:VGNC:87201] && sp|O95865|DDAH2_HUMAN N(G),N(G)-dimethylarginine dimethylaminohydrolase 2 OS=Homo sapiens OX=9606 GN=DDAH2 PE=1 SV=1 && -	2.880179667	19.773688	-2.900774873	4.38E-37
ENSSSCG00000011355	ENSSSCG00000011355	- && sp|Q02388|CO7A1_HUMAN Collagen alpha-1(VII) chain OS=Homo sapiens OX=9606 GN=COL7A1 PE=1 SV=2 && PF00041:Fibronectin type III domain|PF00092:von Willebrand factor type A domain|PF00014:Kunitz/Bovine pancreatic trypsin inhibitor domain|PF01391:Collagen triple helix repeat (20 copies)	0.490618	3.289007333	-2.815632149	4.83E-37
ENSSSCG00000012076	MX2	MX dynamin like GTPase 2 [Source:HGNC Symbol;Acc:HGNC:7533] && sp|A7VK00|MX2_PIG Interferon-induced GTP-binding protein Mx2 OS=Sus scrofa OX=9823 GN=MX2 PE=2 SV=1 && -	32.64885233	153.4514463	-2.301575748	5.12E-37
ENSSSCG00000026951	PSMB8	proteasome 20S subunit beta 8 [Source:VGNC Symbol;Acc:VGNC:91910] && sp|Q3T112|PSB8_BOVIN Proteasome subunit beta type-8 OS=Bos taurus OX=9913 GN=PSMB8 PE=1 SV=2 && PF00227:Proteasome subunit	4.255076	22.273884	-2.433794159	5.15E-37
ENSSSCG00000022318	ERG	ETS transcription factor ERG [Source:VGNC Symbol;Acc:VGNC:87768] && sp|P81270|ERG_MOUSE Transcriptional regulator ERG OS=Mus musculus OX=10090 GN=Erg PE=1 SV=2 && PF02198:Sterile alpha motif (SAM)/Pointed domain|PF00178:Ets-domain	0.283467333	4.312709	-4.011616324	5.87E-37
ENSSSCG00000022945	UCHL1	ubiquitin C-terminal hydrolase L1 [Source:VGNC Symbol;Acc:VGNC:94680] && sp|Q6SEG5|UCHL1_PIG Ubiquitin carboxyl-terminal hydrolase isozyme L1 OS=Sus scrofa OX=9823 GN=UCHL1 PE=2 SV=1 && PF01088:Ubiquitin carboxyl-terminal hydrolase, family 1	22.783984	98.948092	-2.099344294	7.03E-37
ENSSSCG00000032151	CPZ	carboxypeptidase Z [Source:VGNC Symbol;Acc:VGNC:86970] && sp|Q66K79|CBPZ_HUMAN Carboxypeptidase Z OS=Homo sapiens OX=9606 GN=CPZ PE=1 SV=2 && PF00246:Zinc carboxypeptidase|PF01392:Fz domain|PF13620:Carboxypeptidase regulatory-like domain	41.42708333	9.230100667	2.08917034	8.66E-37
ENSSSCG00000032749	PCDH18	protocadherin 18 [Source:VGNC Symbol;Acc:VGNC:91215] && sp|A7MB46|PCD18_BOVIN Protocadherin-18 OS=Bos taurus OX=9913 GN=PCDH18 PE=2 SV=1 && PF00028:Cadherin domain|PF08266:Cadherin-like	16.31230833	59.759852	-2.063679273	9.86E-37
ENSSSCG00000011600	SLC6A6	solute carrier family 6 member 6 [Source:VGNC Symbol;Acc:VGNC:93166] && sp|Q00589|SC6A6_CANLF Sodium- and chloride-dependent taurine transporter OS=Canis lupus familiaris OX=9615 GN=SLC6A6 PE=1 SV=2 && -	4.969209	0.492087667	3.252552718	1.13E-36
ENSSSCG00000015390	ENSSSCG00000015390	ATP-binding cassette, sub-family B (MDR/TAP), member 1 [Source:NCBI gene (formerly Entrezgene);Acc:396910] && sp|P08183|MDR1_HUMAN ATP-dependent translocase ABCB1 OS=Homo sapiens OX=9606 GN=ABCB1 PE=1 SV=3 && -	17.46623567	67.72524767	-2.051238561	1.19E-36
ENSSSCG00000031648	CCN5	cellular communication network factor 5 [Source:VGNC Symbol;Acc:VGNC:95568] && sp|O76076|CCN5_HUMAN CCN family member 5 OS=Homo sapiens OX=9606 GN=CCN5 PE=1 SV=1 && PF00093:von Willebrand factor type C domain|PF00219:Insulin-like growth factor binding protein	0.190750667	4.332048667	-4.574629174	1.25E-36
ENSSSCG00000036213	ENSSSCG00000036213	fibroblast growth factor 2 [Source:VGNC Symbol;Acc:VGNC:98928] && sp|P09038|FGF2_HUMAN Fibroblast growth factor 2 OS=Homo sapiens OX=9606 GN=FGF2 PE=1 SV=3 && PF00167:Fibroblast growth factor	55.52281333	223.9466757	-2.08786641	1.31E-36
ENSSSCG00000031262	TXNIP	thioredoxin interacting protein [Source:VGNC Symbol;Acc:VGNC:94610] && sp|Q2HY40|TXNIP_PIG Thioredoxin-interacting protein OS=Sus scrofa OX=9823 GN=TXNIP PE=2 SV=1 && PF02752:Arrestin (or S-antigen), C-terminal domain|PF00339:Arrestin (or S-antigen), N-terminal domain	456.3175253	104.0432353	2.048254191	1.51E-36
ENSSSCG00000011033	VIM	vimentin [Source:VGNC Symbol;Acc:VGNC:95565] && sp|P02543|VIME_PIG Vimentin OS=Sus scrofa OX=9823 GN=VIM PE=1 SV=2 && PF04732:Intermediate filament head (DNA binding) region|PF00038:Intermediate filament protein	697.298523	2718.15332	-2.03791376	1.90E-36
ENSSSCG00000017256	ABCA6	ATP binding cassette subfamily A member 6 [Source:VGNC Symbol;Acc:VGNC:84950] && sp|Q8N139|ABCA6_HUMAN ATP-binding cassette sub-family A member 6 OS=Homo sapiens OX=9606 GN=ABCA6 PE=1 SV=2 && PF12698:ABC-2 family transporter protein|PF00005:ABC transporter	1.211456667	0.010082667	6.474139849	2.01E-36
ENSSSCG00000002012	CARMIL3	capping protein regulator and myosin 1 linker 3 [Source:VGNC Symbol;Acc:VGNC:86194] && sp|Q3UFQ8|CARL3_MOUSE Capping protein, Arp2/3 and myosin-I linker protein 3 OS=Mus musculus OX=10090 GN=Carmil3 PE=1 SV=2 && PF17888:Carmil pleckstrin homology domain|PF16000:CARMIL C-terminus	1.104647667	0.02875	5.033802119	2.08E-36
ENSSSCG00000024463	PJA1	praja ring finger ubiquitin ligase 1 [Source:VGNC Symbol;Acc:VGNC:91469] && sp|Q8NG27|PJA1_HUMAN E3 ubiquitin-protein ligase Praja-1 OS=Homo sapiens OX=9606 GN=PJA1 PE=1 SV=2 && PF13639:Ring finger domain	20.96883733	4.185526	2.357611345	3.32E-36
ENSSSCG00000014869	LRRC32	leucine rich repeat containing 32 [Source:HGNC Symbol;Acc:HGNC:4161] && sp|Q5RF01|LRC32_PONAB Transforming growth factor beta activator LRRC32 OS=Pongo abelii OX=9601 GN=LRRC32 PE=2 SV=1 && PF13855:Leucine rich repeat	2.627278667	13.808241	-2.469160215	4.93E-36
ENSSSCG00000003705	CABLES1	Cdk5 and Abl enzyme substrate 1 [Source:VGNC Symbol;Acc:VGNC:86109] && sp|Q8TDN4|CABL1_HUMAN CDK5 and ABL1 enzyme substrate 1 OS=Homo sapiens OX=9606 GN=CABLES1 PE=1 SV=2 && -	0.626692333	6.295705333	-3.385840242	5.14E-36
ENSSSCG00000017421	ACLY	ATP citrate lyase [Source:VGNC Symbol;Acc:VGNC:85014] && sp|P53396|ACLY_HUMAN ATP-citrate synthase OS=Homo sapiens OX=9606 GN=ACLY PE=1 SV=3 && PF16114:ATP citrate lyase citrate-binding|PF00549:CoA-ligase|PF00285:Citrate synthase, C-terminal domain|PF02629:CoA binding domain	399.5330707	93.82215633	2.01433473	6.35E-36
ENSSSCG00000038471	NUAK2	NUAK family kinase 2 [Source:VGNC Symbol;Acc:VGNC:90941] && sp|Q9H093|NUAK2_HUMAN NUAK family SNF1-like kinase 2 OS=Homo sapiens OX=9606 GN=NUAK2 PE=1 SV=1 && PF00069:Protein kinase domain	0.173927667	3.300269667	-4.290563227	6.52E-36
ENSSSCG00000025822	SFRP1	secreted frizzled related protein 1 [Source:VGNC Symbol;Acc:VGNC:95493] && sp|O19116|SFRP1_BOVIN Secreted frizzled-related protein 1 OS=Bos taurus OX=9913 GN=SFRP1 PE=2 SV=1 && PF01759:UNC-6/NTR/C345C module|PF01392:Fz domain	35.30135333	135.2504733	-2.013735278	6.88E-36
ENSSSCG00000016050	INPP1	inositol polyphosphate-1-phosphatase [Source:VGNC Symbol;Acc:VGNC:96373] && sp|P21327|INPP_BOVIN Inositol polyphosphate 1-phosphatase OS=Bos taurus OX=9913 GN=INPP1 PE=1 SV=2 && PF00459:Inositol monophosphatase family	5.360040333	25.024704	-2.296316218	6.95E-36
ENSSSCG00000016295	NGEF	neuronal guanine nucleotide exchange factor [Source:VGNC Symbol;Acc:VGNC:96443] && sp|Q5BKC9|NGEF_RAT Ephexin-1 OS=Rattus norvegicus OX=10116 GN=Ngef PE=1 SV=2 && -	0.055791667	2.944842333	-5.028017403	8.33E-36
ENSSSCG00000005944	NDRG1	N-myc downstream regulated 1 [Source:VGNC Symbol;Acc:VGNC:98825] && sp|Q3SYX0|NDRG1_BOVIN Protein NDRG1 OS=Bos taurus OX=9913 GN=NDRG1 PE=2 SV=1 && PF03096:Ndr family	15.22018	58.37391267	-2.074206038	8.46E-36
ENSSSCG00000038992	TUBB6	tubulin beta 6 class V [Source:VGNC Symbol;Acc:VGNC:94581] && sp|P09653|TBB5_CHICK Tubulin beta-5 chain OS=Gallus gallus OX=9031 PE=3 SV=1 && PF03953:Tubulin C-terminal domain|PF00091:Tubulin/FtsZ family, GTPase domain	2.974572	14.195845	-2.136227764	8.70E-36
ENSSSCG00000002332	SIPA1L1	signal induced proliferation associated 1 like 1 [Source:VGNC Symbol;Acc:VGNC:92882] && sp|O43166|SI1L1_HUMAN Signal-induced proliferation-associated 1-like protein 1 OS=Homo sapiens OX=9606 GN=SIPA1L1 PE=1 SV=4 && PF02145:Rap/ran-GAP|PF11881:C-terminal domain of SPAR protein	1.385991333	6.005516333	-2.190321234	1.07E-35
ENSSSCG00000015549	RNASEL	ribonuclease L [Source:VGNC Symbol;Acc:VGNC:92342] && sp|Q05823|RN5A_HUMAN 2-5A-dependent ribonuclease OS=Homo sapiens OX=9606 GN=RNASEL PE=1 SV=2 && PF00069:Protein kinase domain|PF06479:Ribonuclease 2-5A|PF12796:Ankyrin repeats (3 copies)	0.408005667	3.816169667	-3.297523111	1.10E-35
ENSSSCG00000038688	PGLYRP1	peptidoglycan recognition protein 1 [Source:VGNC Symbol;Acc:VGNC:91353] && sp|Q9GK12|PGRP1_CAMDR Peptidoglycan recognition protein 1 OS=Camelus dromedarius OX=9838 GN=PGLYRP1 PE=1 SV=1 && PF01510:N-acetylmuramoyl-L-alanine amidase	2.381886	0.018268333	6.585742184	1.24E-35
ENSSSCG00000002723	AARS1	alanyl-tRNA synthetase 1 [Source:VGNC Symbol;Acc:VGNC:96890] && sp|P49588|SYAC_HUMAN Alanine--tRNA ligase, cytoplasmic OS=Homo sapiens OX=9606 GN=AARS1 PE=1 SV=2 && PF01411:tRNA synthetases class II (A)|PF07973:Threonyl and Alanyl tRNA synthetase second additional domain|PF02272:DHHA1 domain	30.50413567	113.9423573	-1.976996394	1.34E-35
ENSSSCG00000034786	HACD2	3-hydroxyacyl-CoA dehydratase 2 [Source:VGNC Symbol;Acc:VGNC:88766] && sp|Q6Y1H2|HACD2_HUMAN Very-long-chain (3R)-3-hydroxyacyl-CoA dehydratase 2 OS=Homo sapiens OX=9606 GN=HACD2 PE=1 SV=1 && PF04387:Protein tyrosine phosphatase-like protein, PTPLA	109.2245813	25.84860933	2.003013764	1.40E-35
ENSSSCG00000009789	HCAR1	hydroxycarboxylic acid receptor 1 [Source:VGNC Symbol;Acc:VGNC:88797] && sp|Q9BXC0|HCAR1_HUMAN Hydroxycarboxylic acid receptor 1 OS=Homo sapiens OX=9606 GN=HCAR1 PE=1 SV=1 && PF00001:7 transmembrane receptor (rhodopsin family)	1.162247667	0	10.14632366	1.51E-35
ENSSSCG00000009256	ANTXR2	ANTXR cell adhesion molecule 2 [Source:VGNC Symbol;Acc:VGNC:85365] && sp|P58335|ANTR2_HUMAN Anthrax toxin receptor 2 OS=Homo sapiens OX=9606 GN=ANTXR2 PE=1 SV=5 && PF05587:Anthrax receptor extracellular domain|PF00092:von Willebrand factor type A domain|PF05586:Anthrax receptor C-terminus region	24.02645967	92.27448533	-1.990896424	1.84E-35
ENSSSCG00000012637	KLHL13	kelch like family member 13 [Source:VGNC Symbol;Acc:VGNC:89514] && sp|A6QQY2|KLH13_BOVIN Kelch-like protein 13 OS=Bos taurus OX=9913 GN=KLHL13 PE=2 SV=1 && PF01344:Kelch motif|PF00651:BTB/POZ domain|PF07707:BTB And C-terminal Kelch	3.347045	0.196403333	3.9343696	1.88E-35
ENSSSCG00000013313	PRRG4	proline rich and Gla domain 4 [Source:VGNC Symbol;Acc:VGNC:91870] && sp|Q9BZD6|TMG4_HUMAN Transmembrane gamma-carboxyglutamic acid protein 4 OS=Homo sapiens OX=9606 GN=PRRG4 PE=1 SV=1 && PF00594:Vitamin K-dependent carboxylation/gamma-carboxyglutamic (GLA) domain	3.077056667	14.064976	-2.267878362	1.93E-35
ENSSSCG00000001959	CFL2	cofilin 2 [Source:VGNC Symbol;Acc:VGNC:86611] && sp|Q148F1|COF2_BOVIN Cofilin-2 OS=Bos taurus OX=9913 GN=CFL2 PE=2 SV=1 && PF00241:Cofilin/tropomyosin-type actin-binding protein	34.09922267	124.573972	-1.995877833	2.28E-35
ENSSSCG00000015563	RGL1	ral guanine nucleotide dissociation stimulator like 1 [Source:VGNC Symbol;Acc:VGNC:92252] && sp|Q9NZL6|RGL1_HUMAN Ral guanine nucleotide dissociation stimulator-like 1 OS=Homo sapiens OX=9606 GN=RGL1 PE=1 SV=1 && PF00788:Ras association (RalGDS/AF-6) domain|PF00618:RasGEF N-terminal motif|PF00617:RasGEF domain	20.13727867	3.240526667	2.253284957	2.58E-35
ENSSSCG00000001952	NFKBIA	NFKB inhibitor alpha [Source:VGNC Symbol;Acc:VGNC:90721] && sp|Q08353|IKBA_PIG NF-kappa-B inhibitor alpha OS=Sus scrofa OX=9823 GN=NFKBIA PE=1 SV=1 && PF12796:Ankyrin repeats (3 copies)|PF00023:Ankyrin repeat	104.2075627	23.93678967	2.045987861	2.73E-35
ENSSSCG00000013411	WEE1	WEE1 G2 checkpoint kinase [Source:HGNC Symbol;Acc:HGNC:12761] && sp|P30291|WEE1_HUMAN Wee1-like protein kinase OS=Homo sapiens OX=9606 GN=WEE1 PE=1 SV=2 && PF00069:Protein kinase domain	1.197978	7.454456	-2.712319118	3.24E-35
ENSSSCG00000015266	FMO4	flavin containing dimethylaniline monoxygenase 4 [Source:VGNC Symbol;Acc:VGNC:88173] && sp|P31512|FMO4_HUMAN Dimethylaniline monooxygenase [N-oxide-forming] 4 OS=Homo sapiens OX=9606 GN=FMO4 PE=1 SV=3 && PF00743:Flavin-binding monooxygenase-like	15.38440767	2.954501	2.302598086	3.59E-35
ENSSSCG00000001689	GTPBP2	GTP binding protein 2 [Source:VGNC Symbol;Acc:VGNC:88743] && sp|Q9BX10|GTPB2_HUMAN GTP-binding protein 2 OS=Homo sapiens OX=9606 GN=GTPBP2 PE=1 SV=1 && -	5.334957	22.93469667	-2.178900337	3.64E-35
ENSSSCG00000021408	TKT	transketolase [Source:VGNC Symbol;Acc:VGNC:94008] && sp|Q60HC7|TKT_MACFA Transketolase OS=Macaca fascicularis OX=9541 GN=TKT PE=2 SV=1 && PF02779:Transketolase, pyrimidine binding domain|PF02780:Transketolase, C-terminal domain|PF00456:Transketolase, thiamine diphosphate binding domain	62.32276167	15.29646	2.271710125	4.50E-35
ENSSSCG00000039770	SLC6A9	solute carrier family 6 member 9 [Source:VGNC Symbol;Acc:VGNC:93168] && sp|P28571|SC6A9_MOUSE Sodium- and chloride-dependent glycine transporter 1 OS=Mus musculus OX=10090 GN=Slc6a9 PE=1 SV=3 && PF00209:Sodium:neurotransmitter symporter family	1.695609667	12.22375667	-3.021718675	4.92E-35
ENSSSCG00000004646	ATP8B4	ATPase phospholipid transporting 8B4 (putative) [Source:VGNC Symbol;Acc:VGNC:103036] && sp|Q8TF62|AT8B4_HUMAN Probable phospholipid-transporting ATPase IM OS=Homo sapiens OX=9606 GN=ATP8B4 PE=1 SV=3 && PF16212:Phospholipid-translocating P-type ATPase C-terminal|PF13246:Cation transport ATPase (P-type)|PF16209:Phospholipid-translocating ATPase N-terminal	0.373922333	2.788128667	-2.967967838	5.82E-35
ENSSSCG00000032734	VOPP1	VOPP1 WW domain binding protein [Source:VGNC Symbol;Acc:VGNC:94835] && sp|A6QNZ8|VOPP1_BOVIN Vesicular, overexpressed in cancer, prosurvival protein 1 OS=Bos taurus OX=9913 GN=VOPP1 PE=2 SV=1 && -	8.125119667	33.45908367	-2.114503168	8.51E-35
ENSSSCG00000027952	ADCY5	adenylate cyclase 5 [Source:VGNC Symbol;Acc:VGNC:85109] && sp|O95622|ADCY5_HUMAN Adenylate cyclase type 5 OS=Homo sapiens OX=9606 GN=ADCY5 PE=1 SV=3 && -	2.676514667	0.28133	3.156531565	1.07E-34
ENSSSCG00000030309	NDRG2	NDRG family member 2 [Source:VGNC Symbol;Acc:VGNC:90632] && sp|Q5RBN6|NDRG2_PONAB Protein NDRG2 OS=Pongo abelii OX=9601 GN=NDRG2 PE=2 SV=2 && PF03096:Ndr family	6.431388667	0.303763667	4.320745843	1.21E-34
ENSSSCG00000012625	PGRMC1	progesterone receptor membrane component 1 [Source:VGNC Symbol;Acc:VGNC:91363] && sp|Q95250|PGRC1_PIG Membrane-associated progesterone receptor component 1 OS=Sus scrofa OX=9823 GN=PGRMC1 PE=1 SV=3 && PF00173:Cytochrome b5-like Heme/Steroid binding domain	283.788208	68.772095	1.968705818	1.31E-34
ENSSSCG00000000171	CKAP4	cytoskeleton associated protein 4 [Source:VGNC Symbol;Acc:VGNC:86716] && sp|Q07065|CKAP4_HUMAN Cytoskeleton-associated protein 4 OS=Homo sapiens OX=9606 GN=CKAP4 PE=1 SV=2 && -	53.44330833	198.79659	-1.971064167	1.39E-34
ENSSSCG00000023261	GDF5	growth differentiation factor 5 [Source:VGNC Symbol;Acc:VGNC:96319] && sp|P43027|GDF5_MOUSE Growth/differentiation factor 5 OS=Mus musculus OX=10090 GN=Gdf5 PE=1 SV=2 && PF00688:TGF-beta propeptide|PF00019:Transforming growth factor beta like domain	1.095747333	0	9.937190505	1.42E-34
ENSSSCG00000024249	GABRR2	gamma-aminobutyric acid type A receptor subunit rho2 [Source:HGNC Symbol;Acc:HGNC:4091] && sp|Q0II76|GBRR2_BOVIN Gamma-aminobutyric acid receptor subunit rho-2 OS=Bos taurus OX=9913 GN=GABRR2 PE=2 SV=4 && PF02931:Neurotransmitter-gated ion-channel ligand binding domain|PF02932:Neurotransmitter-gated ion-channel transmembrane region	1.243930667	0.005418333	7.449522264	1.44E-34
ENSSSCG00000008944	NPFFR2	neuropeptide FF receptor 2 [Source:VGNC Symbol;Acc:VGNC:90847] && sp|Q9Y5X5|NPFF2_HUMAN Neuropeptide FF receptor 2 OS=Homo sapiens OX=9606 GN=NPFFR2 PE=1 SV=2 && PF00001:7 transmembrane receptor (rhodopsin family)	0.159512	3.612617	-4.563540586	1.58E-34
ENSSSCG00000040397	COLEC12	collectin subfamily member 12 [Source:VGNC Symbol;Acc:VGNC:96956] && sp|Q5KU26|COL12_HUMAN Collectin-12 OS=Homo sapiens OX=9606 GN=COLEC12 PE=1 SV=3 && PF01391:Collagen triple helix repeat (20 copies)|PF00059:Lectin C-type domain	18.44698267	3.520747333	2.294780249	1.85E-34
ENSSSCG00000015911	SCN3A	sodium voltage-gated channel alpha subunit 3 [Source:VGNC Symbol;Acc:VGNC:95479] && sp|Q9NY46|SCN3A_HUMAN Sodium channel protein type 3 subunit alpha OS=Homo sapiens OX=9606 GN=SCN3A PE=1 SV=2 && PF11933:Cytoplasmic domain of voltage-gated Na+ ion channel|PF06512:Sodium ion transport-associated|PF00520:Ion transport protein	0	0.364171667	-10.09331226	1.85E-34
ENSSSCG00000015959	RAPGEF4	Rap guanine nucleotide exchange factor 4 [Source:VGNC Symbol;Acc:VGNC:95814] && sp|Q8WZA2|RPGF4_HUMAN Rap guanine nucleotide exchange factor 4 OS=Homo sapiens OX=9606 GN=RAPGEF4 PE=1 SV=1 && PF00617:RasGEF domain|PF00610:Domain found in Dishevelled, Egl-10, and Pleckstrin (DEP)|PF00618:RasGEF N-terminal motif|PF00027:Cyclic nucleotide-binding domain	1.026103	0.018422	5.595284636	1.90E-34
ENSSSCG00000002368	LTBP2	latent transforming growth factor beta binding protein 2 [Source:VGNC Symbol;Acc:VGNC:89886] && sp|Q28019|LTBP2_BOVIN Latent-transforming growth factor beta-binding protein 2 OS=Bos taurus OX=9913 GN=LTBP2 PE=1 SV=2 && -	18.22347633	67.44770067	-1.981071899	1.90E-34
ENSSSCG00000006831	SORT1	sortilin 1 [Source:VGNC Symbol;Acc:VGNC:93343] && sp|Q99523|SORT_HUMAN Sortilin OS=Homo sapiens OX=9606 GN=SORT1 PE=1 SV=3 && PF15901:Sortilin, neurotensin receptor 3, C-terminal|PF15902:Sortilin, neurotensin receptor 3,	13.500254	50.138738	-1.963240688	1.99E-34
ENSSSCG00000043781	RHOB	ras homolog family member B [Source:NCBI gene (formerly Entrezgene);Acc:100144503] && sp|Q3ZBW5|RHOB_BOVIN Rho-related GTP-binding protein RhoB OS=Bos taurus OX=9913 GN=RHOB PE=2 SV=1 && PF00071:Ras family	7.432870667	28.73688767	-2.026610592	3.03E-34
ENSSSCG00000032015	SH3BGRL2	SH3 domain binding glutamate rich protein like 2 [Source:VGNC Symbol;Acc:VGNC:92816] && sp|Q9UJC5|SH3L2_HUMAN SH3 domain-binding glutamic acid-rich-like protein 2 OS=Homo sapiens OX=9606 GN=SH3BGRL2 PE=1 SV=2 && PF04908:SH3-binding, glutamic acid-rich protein	1.713930667	9.318201333	-2.505266093	3.32E-34
ENSSSCG00000033854	LGALS1	galectin 1 [Source:VGNC Symbol;Acc:VGNC:89691] && sp|Q49I35|LEG1_PIG Galectin-1 OS=Sus scrofa OX=9823 GN=LGALS1 PE=2 SV=3 && PF00337:Galactoside-binding lectin	229.9648843	868.556071	-1.992080812	3.65E-34
ENSSSCG00000037791	ENSSSCG00000037791	NKD inhibitor of WNT signaling pathway 2 [Source:VGNC Symbol;Acc:VGNC:90760] && sp|Q969F2|NKD2_HUMAN Protein naked cuticle homolog 2 OS=Homo sapiens OX=9606 GN=NKD2 PE=1 SV=1 && -	16.129465	73.567225	-1.998343626	3.88E-34
ENSSSCG00000028274	FAM131B	family with sequence similarity 131 member B [Source:VGNC Symbol;Acc:VGNC:87901] && sp|Q86XD5|F131B_HUMAN Protein FAM131B OS=Homo sapiens OX=9606 GN=FAM131B PE=1 SV=3 && -	0.060888333	2.896708333	-5.509028834	4.04E-34
ENSSSCG00000023377	EMP3	epithelial membrane protein 3 [Source:VGNC Symbol;Acc:VGNC:87690] && sp|Q58DR6|EMP3_BOVIN Epithelial membrane protein 3 OS=Bos taurus OX=9913 GN=EMP3 PE=2 SV=1 && PF00822:PMP-22/EMP/MP20/Claudin family	5.264326667	34.12542067	-2.771429004	4.67E-34
ENSSSCG00000024696	ENSSSCG00000024696	- && sp|Q8N7R7|CCYL1_HUMAN Cyclin-Y-like protein 1 OS=Homo sapiens OX=9606 GN=CCNYL1 PE=1 SV=2 && PF00134:Cyclin, N-terminal domain	32.07316867	116.9315593	-1.954439435	4.83E-34
ENSSSCG00000014568	DENND2B	DENN domain containing 2B [Source:VGNC Symbol;Acc:VGNC:87248] && sp|P78524|DEN2B_HUMAN DENN domain-containing protein 2B OS=Homo sapiens OX=9606 GN=DENND2B PE=1 SV=3 && PF03456:uDENN domain|PF02141:DENN (AEX-3) domain|PF03455:dDENN domain	6.639063333	25.57750467	-2.028466063	5.70E-34
ENSSSCG00000029331	PALLD	palladin, cytoskeletal associated protein [Source:HGNC Symbol;Acc:HGNC:17068] && sp|Q9ET54|PALLD_MOUSE Palladin OS=Mus musculus OX=10090 GN=Palld PE=1 SV=2 && PF07679:Immunoglobulin I-set domain	13.770313	167.3088073	-3.675231468	8.19E-34
ENSSSCG00000015331	PON2	paraoxonase 2 [Source:VGNC Symbol;Acc:VGNC:91662] && sp|Q58DS7|PON2_BOVIN Serum paraoxonase/arylesterase 2 OS=Bos taurus OX=9913 GN=PON2 PE=2 SV=1 && PF01731:Arylesterase	162.3868	40.50028233	1.974332452	8.95E-34
ENSSSCG00000006172	PI15	peptidase inhibitor 15 [Source:VGNC Symbol;Acc:VGNC:98188] && sp|O43692|PI15_HUMAN Peptidase inhibitor 15 OS=Homo sapiens OX=9606 GN=PI15 PE=1 SV=1 && PF00188:Cysteine-rich secretory protein family	1.199694333	0.024878667	5.44857328	1.21E-33
ENSSSCG00000031877	ABHD8	abhydrolase domain containing 8 [Source:VGNC Symbol;Acc:VGNC:96783] && sp|Q17QP1|ABHD8_BOVIN Protein ABHD8 OS=Bos taurus OX=9913 GN=ABHD8 PE=2 SV=1 && PF00561:alpha/beta hydrolase fold	14.93409367	2.487901	2.610370342	1.42E-33
ENSSSCG00000003471	EPHA2	EPH receptor A2 [Source:VGNC Symbol;Acc:VGNC:87731] && sp|P29317|EPHA2_HUMAN Ephrin type-A receptor 2 OS=Homo sapiens OX=9606 GN=EPHA2 PE=1 SV=2 && PF01404:Ephrin receptor ligand binding domain|PF00536:SAM domain (Sterile alpha motif)|PF14575:Ephrin type-A receptor 2 transmembrane domain|PF07714:Protein tyrosine kinase|PF00041:Fibronectin type III domain	2.482963333	11.43186567	-2.276482248	1.44E-33
ENSSSCG00000032433	PTCHD1	patched domain containing 1 [Source:VGNC Symbol;Acc:VGNC:91942] && sp|Q96NR3|PTHD1_HUMAN Patched domain-containing protein 1 OS=Homo sapiens OX=9606 GN=PTCHD1 PE=2 SV=2 && PF02460:Patched family	0.077081667	1.654091667	-4.456020238	1.57E-33
ENSSSCG00000011010	C9orf72	chromosome 10 C9orf72 homolog [Source:VGNC Symbol;Acc:VGNC:96173] && sp|Q96LT7|CI072_HUMAN Guanine nucleotide exchange C9orf72 OS=Homo sapiens OX=9606 GN=C9orf72 PE=1 SV=2 && PF15019:C9orf72-like protein family	25.726846	5.018668667	2.123792476	1.66E-33
ENSSSCG00000035212	KLF6	Kruppel like factor 6 [Source:VGNC Symbol;Acc:VGNC:98063] && sp|Q99612|KLF6_HUMAN Krueppel-like factor 6 OS=Homo sapiens OX=9606 GN=KLF6 PE=1 SV=3 && -	18.429014	67.83647433	-1.932438674	1.83E-33
ENSSSCG00000011444	NT5DC2	5'-nucleotidase domain containing 2 [Source:VGNC Symbol;Acc:VGNC:90923] && sp|Q6Q0N3|NT5D2_RAT 5'-nucleotidase domain-containing protein 2 OS=Rattus norvegicus OX=10116 GN=Nt5dc2 PE=2 SV=2 && PF05761:5' nucleotidase family	61.40762967	13.83446567	2.074082077	1.90E-33
ENSSSCG00000007719	ENSSSCG00000007719	- && sp|Q9UDT6|CLIP2_HUMAN CAP-Gly domain-containing linker protein 2 OS=Homo sapiens OX=9606 GN=CLIP2 PE=1 SV=1 && PF01302:CAP-Gly domain	4.462038333	12.68400233	-2.111596264	2.33E-33
ENSSSCG00000036135	COL1A1	collagen type I alpha 1 chain [Source:VGNC Symbol;Acc:VGNC:86870] && sp|Q9XSJ7|CO1A1_CANLF Collagen alpha-1(I) chain OS=Canis lupus familiaris OX=9615 GN=COL1A1 PE=2 SV=1 && PF00093:von Willebrand factor type C domain|PF01391:Collagen triple helix repeat (20 copies)|PF01410:Fibrillar collagen C-terminal domain	278.778483	1040.641337	-1.97622505	2.53E-33
ENSSSCG00000000890	NEDD1	NEDD1 gamma-tubulin ring complex targeting factor [Source:VGNC Symbol;Acc:VGNC:90665] && sp|Q3B7M6|NEDD1_BOVIN Protein NEDD1 OS=Bos taurus OX=9913 GN=NEDD1 PE=2 SV=1 && -	7.165107333	30.33866	-2.10473521	2.78E-33
ENSSSCG00000014627	SMPD1	sphingomyelin phosphodiesterase 1 [Source:VGNC Symbol;Acc:VGNC:93261] && sp|Q0VD19|ASM_BOVIN Sphingomyelin phosphodiesterase OS=Bos taurus OX=9913 GN=SMPD1 PE=2 SV=1 && PF00149:Calcineurin-like phosphoesterase	43.00832867	9.935235333	2.037582702	2.92E-33
ENSSSCG00000010330	PPIF	peptidylprolyl isomerase F [Source:VGNC Symbol;Acc:VGNC:98213] && sp|P30404|PPIF_BOVIN Peptidyl-prolyl cis-trans isomerase F, mitochondrial OS=Bos taurus OX=9913 GN=PPIF PE=1 SV=3 && PF00160:Cyclophilin type peptidyl-prolyl cis-trans isomerase/CLD	20.37620867	2.873572	2.743013905	3.10E-33
ENSSSCG00000004387	ENSSSCG00000004387	forkhead box O3 [Source:VGNC Symbol;Acc:VGNC:99715] && sp|Q9WVH4|FOXO3_MOUSE Forkhead box protein O3 OS=Mus musculus OX=10090 GN=Foxo3 PE=1 SV=1 && -	22.104107	5.177523333	2.017281484	3.25E-33
ENSSSCG00000012315	SYNJ2	synaptojanin 2 [Source:VGNC Symbol;Acc:VGNC:93669] && sp|O15056|SYNJ2_HUMAN Synaptojanin-2 OS=Homo sapiens OX=9606 GN=SYNJ2 PE=1 SV=3 && PF02383:SacI homology domain|PF08952:Domain of unknown function (DUF1866)|PF03372:Endonuclease/Exonuclease/phosphatase family	2.042807667	10.61647733	-2.483164193	3.26E-33
ENSSSCG00000039860	ENSSSCG00000039860	- && sp|Q96JG8|MAGD4_HUMAN Melanoma-associated antigen D4 OS=Homo sapiens OX=9606 GN=MAGED4 PE=1 SV=3 && PF01454:MAGE family	3.200837333	14.995949	-2.293339191	3.41E-33
ENSSSCG00000009150	HADH	hydroxyacyl-CoA dehydrogenase [Source:VGNC Symbol;Acc:VGNC:88771] && sp|P00348|HCDH_PIG Hydroxyacyl-coenzyme A dehydrogenase, mitochondrial OS=Sus scrofa OX=9823 GN=HADH PE=1 SV=2 && PF00725:3-hydroxyacyl-CoA dehydrogenase, C-terminal domain|PF02737:3-hydroxyacyl-CoA dehydrogenase, NAD binding domain	44.812837	10.37987867	2.033370614	3.57E-33
ENSSSCG00000004675	DUOX1	dual oxidase 1 [Source:NCBI gene (formerly Entrezgene);Acc:397177] && sp|Q8HZK3|DUOX1_PIG Dual oxidase 1 OS=Sus scrofa OX=9823 GN=DUOX1 PE=2 SV=1 && PF00036:EF hand|PF08022:FAD-binding domain|PF03098:Animal haem peroxidase|PF01794:Ferric reductase like transmembrane component|PF08030:Ferric reductase NAD binding domain	1.381294	0.024574333	5.619600885	3.67E-33
ENSSSCG00000009482	SPRY2	sprouty RTK signaling antagonist 2 [Source:VGNC Symbol;Acc:VGNC:93425] && sp|Q866R9|SPY2_CHLAE Protein sprouty homolog 2 OS=Chlorocebus aethiops OX=9534 GN=SPRY2 PE=2 SV=1 && -	14.046113	2.472172667	2.428762306	3.80E-33
ENSSSCG00000006939	ZNHIT6	zinc finger HIT-type containing 6 [Source:VGNC Symbol;Acc:VGNC:98909] && sp|Q9NWK9|BCD1_HUMAN Box C/D snoRNA protein 1 OS=Homo sapiens OX=9606 GN=ZNHIT6 PE=1 SV=1 && -	6.742876667	27.101794	-1.946566183	4.02E-33
ENSSSCG00000008877	ETFDH	electron transfer flavoprotein dehydrogenase [Source:VGNC Symbol;Acc:VGNC:87803] && sp|P55931|ETFD_PIG Electron transfer flavoprotein-ubiquinone oxidoreductase, mitochondrial OS=Sus scrofa OX=9823 GN=ETFDH PE=1 SV=2 && PF05187:Electron transfer flavoprotein-ubiquinone oxidoreductase, 4Fe-4S|PF01946:Thi4 family	106.410698	21.70625633	1.920860956	5.02E-33
ENSSSCG00000039548	PTGFR	prostaglandin F receptor [Source:VGNC Symbol;Acc:VGNC:91954] && sp|Q28905|PF2R_SHEEP Prostaglandin F2-alpha receptor OS=Ovis aries OX=9940 GN=PTGFR PE=2 SV=1 && PF00001:7 transmembrane receptor (rhodopsin family)	25.953481	5.959464333	2.046035999	5.16E-33
ENSSSCG00000026301	RAP2C	RAP2C, member of RAS onco family [Source:VGNC Symbol;Acc:VGNC:92090] && sp|Q08DI5|RAP2C_BOVIN Ras-related protein Rap-2c OS=Bos taurus OX=9913 GN=RAP2C PE=2 SV=1 && PF00071:Ras family	11.92428433	44.49547233	-2.007270961	5.69E-33
ENSSSCG00000010530	CRTAC1	cartilage acidic protein 1 [Source:VGNC Symbol;Acc:VGNC:87004] && sp|Q8R555|CRAC1_MOUSE Cartilage acidic protein 1 OS=Mus musculus OX=10090 GN=Crtac1 PE=2 SV=1 && -	11.08692867	1.873063	2.62793376	5.75E-33
ENSSSCG00000010459	HTR7	5-hydroxytryptamine receptor 7 [Source:VGNC Symbol;Acc:VGNC:89003] && sp|P34969|5HT7R_HUMAN 5-hydroxytryptamine receptor 7 OS=Homo sapiens OX=9606 GN=HTR7 PE=1 SV=2 && -	0.248229	3.166972667	-3.701099504	6.17E-33
ENSSSCG00000035249	GADD45G	growth arrest and DNA damage inducible gamma [Source:VGNC Symbol;Acc:VGNC:88318] && sp|Q2KIX1|GA45G_BOVIN Growth arrest and DNA damage-inducible protein GADD45 gamma OS=Bos taurus OX=9913 GN=GADD45G PE=2 SV=1 && PF01248:Ribosomal protein L7Ae/L30e/S12e/Gadd45 family	34.53490167	6.588935333	2.311176321	9.11E-33
ENSSSCG00000002258	KLHL25	kelch like family member 25 [Source:HGNC Symbol;Acc:HGNC:25732] && sp|Q9H0H3|KLH25_HUMAN Kelch-like protein 25 OS=Homo sapiens OX=9606 GN=KLHL25 PE=1 SV=1 && PF00651:BTB/POZ domain|PF01344:Kelch motif|PF07707:BTB And C-terminal Kelch	7.325264667	0.507125667	3.734130244	1.14E-32
ENSSSCG00000023379	UBE2L6	ubiquitin conjugating enzyme E2 L6 [Source:VGNC Symbol;Acc:VGNC:94647] && sp|A5PJC4|UB2L6_BOVIN Ubiquitin/ISG15-conjugating enzyme E2 L6 OS=Bos taurus OX=9913 GN=UBE2L6 PE=2 SV=1 && PF00179:Ubiquitin-conjugating enzyme	5.935146667	26.84981367	-2.183039455	1.24E-32
ENSSSCG00000036964	FAM83H	family with sequence similarity 83 member H [Source:VGNC Symbol;Acc:VGNC:87993] && sp|Q148V8|FA83H_MOUSE Protein FAM83H OS=Mus musculus OX=10090 GN=Fam83h PE=1 SV=1 && -	1.353494333	0.041482667	4.834381659	1.27E-32
ENSSSCG00000009123	CAMK2D	calcium/calmodulin dependent protein kinase II delta [Source:VGNC Symbol;Acc:VGNC:97911] && sp|Q6DGS3|KC2D2_DANRE Calcium/calmodulin-dependent protein kinase type II delta 2 chain OS=Danio rerio OX=7955 GN=camk2d2 PE=2 SV=2 && -	10.92248067	49.656091	-2.038953724	1.36E-32
ENSSSCG00000005751	COL5A1	collagen type V alpha 1 chain [Source:VGNC Symbol;Acc:VGNC:86877] && sp|P20908|CO5A1_HUMAN Collagen alpha-1(V) chain OS=Homo sapiens OX=9606 GN=COL5A1 PE=1 SV=3 && -	118.0628307	425.9483133	-1.927177936	1.47E-32
ENSSSCG00000027443	MRAS	muscle RAS onco homolog [Source:VGNC Symbol;Acc:VGNC:90340] && sp|O14807|RASM_HUMAN Ras-related protein M-Ras OS=Homo sapiens OX=9606 GN=MRAS PE=1 SV=2 && PF00071:Ras family	76.944079	19.64627067	1.89317865	1.49E-32
ENSSSCG00000000778	CPNE8	copine 8 [Source:VGNC Symbol;Acc:VGNC:86955] && sp|Q9DC53|CPNE8_MOUSE Copine-8 OS=Mus musculus OX=10090 GN=Cpne8 PE=2 SV=3 && PF00168:C2 domain|PF07002:Copine	9.341065	1.900276333	2.208100076	2.05E-32
ENSSSCG00000016461	ZYX	zyxin [Source:VGNC Symbol;Acc:VGNC:95346] && sp|Q15942|ZYX_HUMAN Zyxin OS=Homo sapiens OX=9606 GN=ZYX PE=1 SV=1 && PF00412:LIM domain	21.98255467	80.457601	-1.957316649	2.78E-32
ENSSSCG00000001539	PPARD	peroxisome proliferator activated receptor delta [Source:VGNC Symbol;Acc:VGNC:91683] && sp|Q0ZAQ8|PPARD_CANLF Peroxisome proliferator-activated receptor delta OS=Canis lupus familiaris OX=9615 GN=PPARD PE=2 SV=1 && PF00105:Zinc finger, C4 type (two domains)|PF00104:Ligand-binding domain of nuclear hormone receptor	22.84479367	4.247432	2.349174555	2.79E-32
ENSSSCG00000003818	DOCK7	dedicator of cytokinesis 7 [Source:VGNC Symbol;Acc:VGNC:87397] && sp|Q96N67|DOCK7_HUMAN Dedicator of cytokinesis protein 7 OS=Homo sapiens OX=9606 GN=DOCK7 PE=1 SV=4 && PF06920:Dock homology region 2|PF14429:C2 domain in Dock180 and Zizimin proteins|PF11878:Domain of unknown function (DUF3398)	8.445132667	30.095124	-1.894128043	3.02E-32
ENSSSCG00000017087	GM2A	GM2 ganglioside activator [Source:VGNC Symbol;Acc:VGNC:88506] && sp|P17900|SAP3_HUMAN Ganglioside GM2 activator OS=Homo sapiens OX=9606 GN=GM2A PE=1 SV=4 && PF02221:ML domain	13.60027667	54.58905267	-2.077257789	3.28E-32
ENSSSCG00000003229	ETFB	electron transfer flavoprotein subunit beta [Source:VGNC Symbol;Acc:VGNC:87802] && sp|Q6UAQ8|ETFB_PIG Electron transfer flavoprotein subunit beta OS=Sus scrofa OX=9823 GN=ETFB PE=1 SV=3 && PF01012:Electron transfer flavoprotein domain	54.007385	11.51433	2.150950667	3.93E-32
ENSSSCG00000009370	FOXO1	forkhead box O1 [Source:VGNC Symbol;Acc:VGNC:98013] && sp|A4L7N3|FOXO1_PIG Forkhead box protein O1 OS=Sus scrofa OX=9823 GN=FOXO1 PE=2 SV=1 && PF16676:Transactivation domain of FOXO protein family|PF00250:Forkhead domain|PF16675:KIX-binding domain of forkhead box O, CR2	27.783365	7.01291	1.909758393	4.14E-32
ENSSSCG00000039245	RIMS3	regulating synaptic membrane exocytosis 3 [Source:VGNC Symbol;Acc:VGNC:92310] && sp|Q9UJD0|RIMS3_HUMAN Regulating synaptic membrane exocytosis protein 3 OS=Homo sapiens OX=9606 GN=RIMS3 PE=1 SV=1 && -	0.544799	3.985323	-3.094507667	4.67E-32
ENSSSCG00000023351	PLA2G4A	phospholipase A2 group IVA [Source:VGNC Symbol;Acc:VGNC:91495] && sp|A4IFJ5|PA24A_BOVIN Cytosolic phospholipase A2 OS=Bos taurus OX=9913 GN=PLA2G4A PE=1 SV=1 && PF01735:Lysophospholipase catalytic domain|PF00168:C2 domain	4.946165	19.442846	-2.045658972	5.09E-32
ENSSSCG00000007709	TBL2	transducin beta like 2 [Source:VGNC Symbol;Acc:VGNC:93789] && sp|Q9Y4P3|TBL2_HUMAN Transducin beta-like protein 2 OS=Homo sapiens OX=9606 GN=TBL2 PE=1 SV=1 && PF00400:WD domain, G-beta repeat	23.74935333	4.925871333	2.117850332	5.52E-32
ENSSSCG00000040575	ISG15	ISG15 ubiquitin like modifier [Source:VGNC Symbol;Acc:VGNC:89223] && sp|O02741|ISG15_BOVIN Ubiquitin-like protein ISG15 OS=Bos taurus OX=9913 GN=ISG15 PE=1 SV=3 && PF00240:Ubiquitin family	74.702657	331.3126423	-2.224516392	5.80E-32
ENSSSCG00000010209	FAM13C	family with sequence similarity 13 member C [Source:VGNC Symbol;Acc:VGNC:87907] && sp|Q8NE31|FA13C_HUMAN Protein FAM13C OS=Homo sapiens OX=9606 GN=FAM13C PE=1 SV=2 && -	1.602309667	9.628476667	-2.56521645	7.47E-32
ENSSSCG00000008159	IL18R1	interleukin 18 receptor 1 [Source:NCBI gene (formerly Entrezgene);Acc:397179] && sp|Q13478|IL18R_HUMAN Interleukin-18 receptor 1 OS=Homo sapiens OX=9606 GN=IL18R1 PE=1 SV=1 && PF01582:TIR domain|PF18452:Immunoglobulin domain	1.739475333	8.561541667	-2.37459926	8.45E-32
ENSSSCG00000007022	ANK1	ankyrin 1 [Source:VGNC Symbol;Acc:VGNC:96344] && sp|P16157|ANK1_HUMAN Ankyrin-1 OS=Homo sapiens OX=9606 GN=ANK1 PE=1 SV=3 && PF00791:ZU5 domain|PF12796:Ankyrin repeats (3 copies)|PF17809:UPA domain|PF13637:Ankyrin repeats (many copies)	0.009762333	0.585423	-5.116065852	9.32E-32
ENSSSCG00000029783	MKX	mohawk homeobox [Source:VGNC Symbol;Acc:VGNC:96020] && sp|Q8IYA7|MKX_HUMAN Homeobox protein Mohawk OS=Homo sapiens OX=9606 GN=MKX PE=2 SV=2 && PF05920:Homeobox KN domain	0.802837333	6.476046333	-3.067079625	9.53E-32
ENSSSCG00000000148	ENSSSCG00000000148	- && sp|Q9BQE5|APOL2_HUMAN Apolipoprotein L2 OS=Homo sapiens OX=9606 GN=APOL2 PE=1 SV=1 && PF00063:Myosin head (motor domain)	1.141682333	5.996398	-2.84487431	9.55E-32
ENSSSCG00000006321	FAM78B	family with sequence similarity 78 member B [Source:VGNC Symbol;Acc:VGNC:87985] && sp|Q5VT40|FA78B_HUMAN Protein FAM78B OS=Homo sapiens OX=9606 GN=FAM78B PE=2 SV=1 && -	2.836823	14.26333233	-2.526190829	9.81E-32
ENSSSCG00000001727	TNFRSF21	TNF receptor superfamily member 21 [Source:VGNC Symbol;Acc:VGNC:94265] && sp|O75509|TNR21_HUMAN Tumor necrosis factor receptor superfamily member 21 OS=Homo sapiens OX=9606 GN=TNFRSF21 PE=1 SV=1 && PF00531:Death domain	8.424561333	1.483391333	2.42455821	9.89E-32
ENSSSCG00000008433	STPG4	sperm-tail PG-rich repeat containing 4 [Source:HGNC Symbol;Acc:HGNC:26850] && sp|P0DP23|CALM1_HUMAN Calmodulin-1 OS=Homo sapiens OX=9606 GN=CALM1 PE=1 SV=1 && PF13499:EF-hand domain pair	136.4125063	477.5229287	-1.883496129	1.16E-31
ENSSSCG00000033655	TUBB2B	tubulin, beta 2B class IIb [Source:NCBI gene (formerly Entrezgene);Acc:100153507] && sp|Q6B856|TBB2B_BOVIN Tubulin beta-2B chain OS=Bos taurus OX=9913 GN=TUBB2B PE=1 SV=2 && PF03953:Tubulin C-terminal domain|PF00091:Tubulin/FtsZ family, GTPase domain	9.381421	41.36338933	-2.059671639	1.22E-31
ENSSSCG00000003691	ENSSSCG00000003691	- && sp|P24032|MLRN_CHICK Myosin regulatory light chain 2, smooth muscle minor isoform OS=Gallus gallus OX=9031 PE=2 SV=2 && PF13405:EF-hand domain	37.22143667	92.75067133	-1.878160895	1.30E-31
ENSSSCG00000007456	SULF2	sulfatase 2 [Source:VGNC Symbol;Acc:VGNC:95938] && sp|Q8IWU5|SULF2_HUMAN Extracellular sulfatase Sulf-2 OS=Homo sapiens OX=9606 GN=SULF2 PE=1 SV=1 && PF00884:Sulfatase|PF12548:Sulfatase protein	3.165075333	12.75556933	-2.08556407	1.30E-31
ENSSSCG00000010457	KIF20B	kinesin family member 20B [Source:VGNC Symbol;Acc:VGNC:89463] && sp|Q96Q89|KI20B_HUMAN Kinesin-like protein KIF20B OS=Homo sapiens OX=9606 GN=KIF20B PE=1 SV=3 && PF00225:Kinesin motor domain	1.750171333	7.713870333	-2.194479676	1.38E-31
ENSSSCG00000030548	HERC5	HECT and RLD domain containing E3 ubiquitin protein ligase 5 [Source:VGNC Symbol;Acc:VGNC:88850] && sp|Q9UII4|HERC5_HUMAN E3 ISG15--protein ligase HERC5 OS=Homo sapiens OX=9606 GN=HERC5 PE=1 SV=2 && PF00415:Regulator of chromosome condensation (RCC1) repeat|PF00632:HECT-domain (ubiquitin-transferase)	16.60540233	61.962462	-1.97165585	1.39E-31
ENSSSCG00000016516	ATP6V0A4	ATPase H+ transporting V0 subunit a4 [Source:VGNC Symbol;Acc:VGNC:85665] && sp|Q9HBG4|VPP4_HUMAN V-type proton ATPase 116 kDa subunit a isoform 4 OS=Homo sapiens OX=9606 GN=ATP6V0A4 PE=1 SV=2 && PF01496:V-type ATPase 116kDa subunit family	1.053868	0	9.797551827	1.46E-31
ENSSSCG00000004829	CACHD1	cache domain containing 1 [Source:VGNC Symbol;Acc:VGNC:86116] && sp|Q5VU97|CAHD1_HUMAN VWFA and cache domain-containing protein 1 OS=Homo sapiens OX=9606 GN=CACHD1 PE=2 SV=2 && PF08399:VWA N-terminal	7.276535333	1.466758333	2.379786483	1.46E-31
ENSSSCG00000009492	GPR180	G protein-coupled receptor 180 [Source:VGNC Symbol;Acc:VGNC:88621] && sp|Q86V85|GP180_HUMAN Integral membrane protein GPR180 OS=Homo sapiens OX=9606 GN=GPR180 PE=2 SV=1 && -	24.09167267	6.186696333	2.00808423	1.54E-31
ENSSSCG00000033843	ETFRF1	electron transfer flavoprotein regulatory factor 1 [Source:VGNC Symbol;Acc:VGNC:87804] && sp|Q0VCR0|ETFR1_BOVIN Electron transfer flavoprotein regulatory factor 1 OS=Bos taurus OX=9913 GN=ETFRF1 PE=3 SV=1 && -	20.931754	3.461803333	2.517341418	1.62E-31
ENSSSCG00000033190	ENSSSCG00000033190	aquaporin 1 (Colton blood group) [Source:NCBI gene (formerly Entrezgene);Acc:407773] && sp|Q6PQZ1|AQP1_PIG Aquaporin-1 OS=Sus scrofa OX=9823 GN=AQP1 PE=2 SV=3 && -	0.147880667	2.268673333	-3.916426765	1.74E-31
ENSSSCG00000024591	ETV1	ETS variant transcription factor 1 [Source:VGNC Symbol;Acc:VGNC:87810] && sp|Q2KIC2|ETV1_BOVIN ETS translocation variant 1 OS=Bos taurus OX=9913 GN=ETV1 PE=2 SV=1 && PF00178:Ets-domain|PF04621:PEA3 subfamily ETS-domain transcription factor N terminal domain	6.958497333	38.564513	-2.382061899	1.94E-31
ENSSSCG00000005273	OSTF1	osteoclast stimulating factor 1 [Source:VGNC Symbol;Acc:VGNC:91085] && sp|Q8MJ49|OSTF1_PIG Osteoclast-stimulating factor 1 OS=Sus scrofa OX=9823 GN=OSTF1 PE=2 SV=1 && PF00018:SH3 domain|PF12796:Ankyrin repeats (3 copies)	23.596331	87.91398867	-1.981386274	2.02E-31
ENSSSCG00000004314	PM20D2	peptidase M20 domain containing 2 [Source:VGNC Symbol;Acc:VGNC:91586] && sp|Q8IYS1|P20D2_HUMAN Peptidase M20 domain-containing protein 2 OS=Homo sapiens OX=9606 GN=PM20D2 PE=1 SV=2 && PF07687:Peptidase dimerisation domain|PF01546:Peptidase family M20/M25/M40	15.06214633	3.556670333	2.005510468	2.09E-31
ENSSSCG00000016668	PDE1C	phosphodiesterase 1C [Source:VGNC Symbol;Acc:VGNC:91250] && sp|Q14123|PDE1C_HUMAN Calcium/calmodulin-dependent 3',5'-cyclic nucleotide phosphodiesterase 1C OS=Homo sapiens OX=9606 GN=PDE1C PE=1 SV=1 && PF00233:3'5'-cyclic nucleotide phosphodiesterase|PF08499:3'5'-cyclic nucleotide phosphodiesterase N-terminal	6.169366667	23.975688	-1.965036668	2.30E-31
ENSSSCG00000008966	PARM1	prostate androgen-regulated mucin-like protein 1 [Source:VGNC Symbol;Acc:VGNC:91182] && sp|Q6UWI2|PARM1_HUMAN Prostate androgen-regulated mucin-like protein 1 OS=Homo sapiens OX=9606 GN=PARM1 PE=1 SV=1 && -	3.330976667	0.421680333	2.898625826	2.37E-31
ENSSSCG00000026618	CAVIN2	caveolae associated protein 2 [Source:VGNC Symbol;Acc:VGNC:95489] && sp|Q66H98|CAVN2_RAT Caveolae-associated protein 2 OS=Rattus norvegicus OX=10116 GN=Cavin2 PE=1 SV=3 && PF15237:PTRF/SDPR family	2.454949667	0.200705333	3.517460332	2.46E-31
ENSSSCG00000030153	SMURF1	SMAD specific E3 ubiquitin protein ligase 1 [Source:VGNC Symbol;Acc:VGNC:93270] && sp|Q9HCE7|SMUF1_HUMAN E3 ubiquitin-protein ligase SMURF1 OS=Homo sapiens OX=9606 GN=SMURF1 PE=1 SV=2 && PF00168:C2 domain|PF00632:HECT-domain (ubiquitin-transferase)|PF00397:WW domain	2.908590667	11.66006767	-2.142720635	3.58E-31
ENSSSCG00000032330	THY1	Thy-1 cell surface antigen [Source:VGNC Symbol;Acc:VGNC:93973] && sp|P04216|THY1_HUMAN Thy-1 membrane glycoprotein OS=Homo sapiens OX=9606 GN=THY1 PE=1 SV=2 && -	41.182776	144.3636523	-1.896293445	4.05E-31
ENSSSCG00000017754	ENSSSCG00000017754	galectin 9 [Source:NCBI gene (formerly Entrezgene);Acc:396972] && sp|Q3MHZ8|LEG9_BOVIN Galectin-9 OS=Bos taurus OX=9913 GN=LGALS9 PE=2 SV=1 && PF00337:Galactoside-binding lectin	6.340806333	29.93136967	-2.01204759	4.91E-31
ENSSSCG00000013729	GCDH	glutaryl-CoA dehydrogenase [Source:VGNC Symbol;Acc:VGNC:88381] && sp|P81140|GCDH_PIG Glutaryl-CoA dehydrogenase, mitochondrial (Fragment) OS=Sus scrofa OX=9823 GN=GCDH PE=1 SV=1 && PF02771:Acyl-CoA dehydrogenase, N-terminal domain|PF02770:Acyl-CoA dehydrogenase, middle domain|PF00441:Acyl-CoA dehydrogenase, C-terminal domain	14.12290333	2.549514333	2.623633978	5.31E-31
ENSSSCG00000044762	CCL11	chemokine (C-C motif) ligand 11 [Source:NCBI gene (formerly Entrezgene);Acc:100038010] && sp|Q9TTS6|CCL11_BOVIN Eotaxin OS=Bos taurus OX=9913 GN=CCL11 PE=3 SV=1 && -	0.036552	2.551006333	-5.854066363	5.32E-31
ENSSSCG00000025097	TMEM61	transmembrane protein 61 [Source:VGNC Symbol;Acc:VGNC:94195] && sp|Q8N0U2|TMM61_HUMAN Transmembrane protein 61 OS=Homo sapiens OX=9606 GN=TMEM61 PE=1 SV=1 && PF15105:TMEM61 protein family	0.572462667	5.659098333	-3.372251662	6.16E-31
ENSSSCG00000006474	NES	nestin [Source:VGNC Symbol;Acc:VGNC:90689] && sp|P48681|NEST_HUMAN Nestin OS=Homo sapiens OX=9606 GN=NES PE=1 SV=2 && PF00038:Intermediate filament protein	4.729342	18.324194	-2.029371814	7.89E-31
ENSSSCG00000017605	MMD	monocyte to macrophage differentiation associated [Source:VGNC Symbol;Acc:VGNC:90264] && sp|Q15546|PAQRB_HUMAN Monocyte to macrophage differentiation factor OS=Homo sapiens OX=9606 GN=MMD PE=1 SV=2 && -	53.860616	4.847265333	3.678078304	8.08E-31
ENSSSCG00000016230	EPHA4	EPH receptor A4 [Source:VGNC Symbol;Acc:VGNC:96280] && sp|Q03137|EPHA4_MOUSE Ephrin type-A receptor 4 OS=Mus musculus OX=10090 GN=Epha4 PE=1 SV=2 && PF00041:Fibronectin type III domain|PF07714:Protein tyrosine kinase|PF07647:SAM domain (Sterile alpha motif)|PF01404:Ephrin receptor ligand binding domain|PF14575:Ephrin type-A receptor 2 transmembrane domain	1.131709667	6.114174333	-2.605987956	8.54E-31
ENSSSCG00000004390	SESN1	sestrin 1 [Source:VGNC Symbol;Acc:VGNC:92753] && sp|Q9Y6P5|SESN1_HUMAN Sestrin-1 OS=Homo sapiens OX=9606 GN=SESN1 PE=1 SV=2 && PF04636:PA26 p53-induced protein (sestrin)	29.183769	4.642470333	2.530318897	9.74E-31
ENSSSCG00000003690	ENSSSCG00000003690	DLG associated protein 1 [Source:VGNC Symbol;Acc:VGNC:87330] && sp|O14490|DLGP1_HUMAN Disks large-associated protein 1 OS=Homo sapiens OX=9606 GN=DLGAP1 PE=1 SV=1 && PF03359:Guanylate-kinase-associated protein (GKAP) protein	0.350872	4.436080333	-3.73397482	1.00E-30
ENSSSCG00000013901	IFI30	IFI30 lysosomal thiol reductase [Source:VGNC Symbol;Acc:VGNC:89031] && sp|B3SP85|GILT_PIG Gamma-interferon-inducible-lysosomal thiol reductase OS=Sus scrofa OX=9823 GN=IFI30 PE=2 SV=1 && PF03227:Gamma interferon inducible lysosomal thiol reductase (GILT)	12.826542	46.61199567	-1.934256117	1.12E-30
ENSSSCG00000039894	ENSSSCG00000039894	- && sp|P11369|LORF2_MOUSE LINE-1 retrotransposable element ORF2 protein OS=Mus musculus OX=10090 GN=Pol PE=1 SV=2 && PF12301:CD99 antigen like protein 2	19.76931067	68.797536	-1.874956325	1.13E-30
ENSSSCG00000010862	CDC42BPA	CDC42 binding protein kinase alpha [Source:VGNC Symbol;Acc:VGNC:95847] && sp|Q3UU96|MRCKA_MOUSE Serine/threonine-protein kinase MRCK alpha OS=Mus musculus OX=10090 GN=Cdc42bpa PE=1 SV=2 && PF00130:Phorbol esters/diacylglycerol binding domain (C1 domain)|PF00069:Protein kinase domain|PF08826:DMPK coiled coil domain like|PF00780:CNH domain	10.48348633	35.60116967	-1.875388169	1.18E-30
ENSSSCG00000020720	IRAG1	inositol 1,4,5-triphosphate receptor associated 1 [Source:VGNC Symbol;Acc:VGNC:98801] && sp|Q9N1F0|IRAG1_BOVIN Inositol 1,4,5-triphosphate receptor associated 1 OS=Bos taurus OX=9913 GN=IRAG1 PE=1 SV=1 && PF05781:MRVI1 protein	0.411955667	3.463435	-3.077919399	1.28E-30
ENSSSCG00000012724	SLITRK2	SLIT and NTRK like family member 2 [Source:VGNC Symbol;Acc:VGNC:93207] && sp|Q9H156|SLIK2_HUMAN SLIT and NTRK-like protein 2 OS=Homo sapiens OX=9606 GN=SLITRK2 PE=1 SV=1 && PF13855:Leucine rich repeat	0.031510333	1.122797333	-5.147657076	1.33E-30
ENSSSCG00000023028	JAM2	junctional adhesion molecule 2 [Source:VGNC Symbol;Acc:VGNC:89276] && sp|P57087|JAM2_HUMAN Junctional adhesion molecule B OS=Homo sapiens OX=9606 GN=JAM2 PE=1 SV=1 && -	1.195045667	9.812246667	-2.981425512	1.55E-30
ENSSSCG00000013566	INSR	insulin receptor [Source:VGNC Symbol;Acc:VGNC:89153] && sp|P06213|INSR_HUMAN Insulin receptor OS=Homo sapiens OX=9606 GN=INSR PE=1 SV=4 && PF00757:Furin-like cysteine rich region|PF07714:Protein tyrosine kinase|PF17870:Insulin receptor trans-membrane segment|PF01030:Receptor L domain	12.33109	2.874777	2.023164572	1.59E-30
ENSSSCG00000037733	TRIQK	triple QxxK/R motif containing [Source:VGNC Symbol;Acc:VGNC:94439] && sp|Q629K1|TRIQK_HUMAN Triple QxxK/R motif-containing protein OS=Homo sapiens OX=9606 GN=TRIQK PE=3 SV=1 && -	2.522493333	10.18706133	-2.150652507	1.59E-30
ENSSSCG00000036339	FAM126B	family with sequence similarity 126 member B [Source:HGNC Symbol;Acc:HGNC:28593] && sp|Q5R977|F126B_PONAB Protein FAM126B OS=Pongo abelii OX=9601 GN=FAM126B PE=2 SV=1 && PF09790:Hyccin	14.11136833	3.404044667	2.01152201	1.87E-30
ENSSSCG00000003079	ENSSSCG00000003079	PVR cell adhesion molecule [Source:VGNC Symbol;Acc:VGNC:98546] && sp|P15151|PVR_HUMAN Poliovirus receptor OS=Homo sapiens OX=9606 GN=PVR PE=1 SV=2 && PF07686:Immunoglobulin V-set domain|PF08205:CD80-like C2-set immunoglobulin domain	1.688781667	11.659824	-2.141720421	1.97E-30
ENSSSCG00000021181	DHCR7	7-dehydrocholesterol reductase [Source:VGNC Symbol;Acc:VGNC:97964] && sp|Q5E9J5|DHCR7_BOVIN 7-dehydrocholesterol reductase OS=Bos taurus OX=9913 GN=DHCR7 PE=2 SV=1 && PF01222:Ergosterol biosynthesis ERG4/ERG24 family	28.788192	6.584183667	2.050899001	1.97E-30
ENSSSCG00000031299	ENSSSCG00000031299	trans-2,3-enoyl-CoA reductase [Source:VGNC Symbol;Acc:VGNC:98362] && sp|Q9NZ01|TECR_HUMAN Very-long-chain enoyl-CoA reductase OS=Homo sapiens OX=9606 GN=TECR PE=1 SV=1 && -	11.770523	1.661999333	2.402477965	2.10E-30
ENSSSCG00000009667	ENSSSCG00000009667	gulonolactone (L-) oxidase [Source:NCBI gene (formerly Entrezgene);Acc:396759] && sp|Q8HXW0|GGLO_PIG L-gulonolactone oxidase OS=Sus scrofa OX=9823 GN=GULO PE=2 SV=3 && PF01565:FAD binding domain|PF04030:D-arabinono-1,4-lactone oxidase	0.338239667	3.999203333	-3.642796527	2.14E-30
ENSSSCG00000021606	FLVCR2	FLVCR heme transporter 2 [Source:VGNC Symbol;Acc:VGNC:96581] && sp|Q9UPI3|FLVC2_HUMAN Feline leukemia virus subgroup C receptor-related protein 2 OS=Homo sapiens OX=9606 GN=FLVCR2 PE=1 SV=1 && PF07690:Major Facilitator Superfamily	5.889439	0.777613667	2.954607803	2.24E-30
ENSSSCG00000038879	RELB	RELB proto-onco, NF-kB subunit [Source:VGNC Symbol;Acc:VGNC:92204] && sp|Q01201|RELB_HUMAN Transcription factor RelB OS=Homo sapiens OX=9606 GN=RELB PE=1 SV=2 && PF16181:RelB transactivation domain|PF00554:Rel homology DNA-binding domain|PF16180:RelB leucine zipper|PF16179:Rel homology dimerisation domain	0.925909333	6.482503	-2.859240999	2.46E-30
ENSSSCG00000012173	SAT1	spermidine/spermine N1-acetyltransferase 1 [Source:NCBI gene (formerly Entrezgene);Acc:397645] && sp|Q9JHW6|SAT1_CRIGR Diamine acetyltransferase 1 OS=Cricetulus griseus OX=10029 GN=SAT1 PE=2 SV=1 && -	196.9542137	51.02824267	1.872660009	2.63E-30
ENSSSCG00000005467	HSDL2	hydroxysteroid dehydrogenase like 2 [Source:VGNC Symbol;Acc:VGNC:88992] && sp|A4FUZ6|HSDL2_BOVIN Hydroxysteroid dehydrogenase-like protein 2 OS=Bos taurus OX=9913 GN=HSDL2 PE=2 SV=1 && -	34.34760267	8.499560333	1.870383375	2.76E-30
ENSSSCG00000025980	CHMP4C	charged multivesicular body protein 4C [Source:VGNC Symbol;Acc:VGNC:86652] && sp|Q96CF2|CHM4C_HUMAN Charged multivesicular body protein 4c OS=Homo sapiens OX=9606 GN=CHMP4C PE=1 SV=1 && PF03357:Snf7	0.215006333	2.387062333	-3.517992423	2.90E-30
ENSSSCG00000036893	PTHLH	parathyroid hormone like hormone [Source:VGNC Symbol;Acc:VGNC:91963] && sp|P58073|PTHR_BOVIN Parathyroid hormone-related protein OS=Bos taurus OX=9913 GN=PTHLH PE=2 SV=1 && PF01279:Parathyroid hormone family	0.024304	2.613756333	-6.329125456	2.95E-30
ENSSSCG00000025711	MEIOB	meiosis specific with OB-fold [Source:VGNC Symbol;Acc:VGNC:90134] && sp|Q4R8G6|MEIOB_MACFA Meiosis-specific with OB domain-containing protein OS=Macaca fascicularis OX=9541 GN=MEIOB PE=2 SV=1 && PF17244:Cell division control protein 24, OB domain 3	22.39259033	5.25288	2.016212151	3.28E-30
ENSSSCG00000032527	FOSL2	FOS like 2, AP-1 transcription factor subunit [Source:VGNC Symbol;Acc:VGNC:88192] && sp|P15408|FOSL2_HUMAN Fos-related antigen 2 OS=Homo sapiens OX=9606 GN=FOSL2 PE=1 SV=1 && PF00170:bZIP transcription factor	18.07029267	60.808506	-1.820142332	3.44E-30
ENSSSCG00000032715	CERS6	ceramide synthase 6 [Source:VGNC Symbol;Acc:VGNC:96025] && sp|Q6ZMG9|CERS6_HUMAN Ceramide synthase 6 OS=Homo sapiens OX=9606 GN=CERS6 PE=1 SV=1 && PF03798:TLC domain|PF00046:Homeodomain	4.378423	0.753624	2.434038206	3.53E-30
ENSSSCG00000006088	SDC2	syndecan 2 [Source:VGNC Symbol;Acc:VGNC:92655] && sp|Q58DD4|SDC2_BOVIN Syndecan-2 OS=Bos taurus OX=9913 GN=SDC2 PE=2 SV=1 && PF01034:Syndecan domain	102.5676573	345.6218567	-1.82909549	3.87E-30
ENSSSCG00000015710	ACTR3	actin related protein 3 [Source:NCBI gene (formerly Entrezgene);Acc:396738] && sp|P61157|ARP3_BOVIN Actin-related protein 3 OS=Bos taurus OX=9913 GN=ACTR3 PE=1 SV=3 && -	19.35629333	72.617499	-1.821155426	4.03E-30
ENSSSCG00000032522	ENSSSCG00000032522	- && sp|Q15772|SPEG_HUMAN Striated muscle preferentially expressed protein kinase OS=Homo sapiens OX=9606 GN=SPEG PE=1 SV=4 && PF07679:Immunoglobulin I-set domain|PF16650:Unstructured region on SPEG complex protein	1.310464333	6.785772333	-2.436577988	5.22E-30
ENSSSCG00000023243	NFIA	nuclear factor I A [Source:VGNC Symbol;Acc:VGNC:90715] && sp|Q12857|NFIA_HUMAN Nuclear factor 1 A-type OS=Homo sapiens OX=9606 GN=NFIA PE=1 SV=2 && -	21.98602133	3.403581	3.429490647	5.36E-30
ENSSSCG00000007909	ABAT	4-aminobutyrate aminotransferase [Source:VGNC Symbol;Acc:VGNC:96910] && sp|P80147|GABT_PIG 4-aminobutyrate aminotransferase, mitochondrial OS=Sus scrofa OX=9823 GN=ABAT PE=1 SV=2 && -	0.477343	0.004436	6.274654555	5.45E-30
ENSSSCG00000011550	CAMK1	calcium/calmodulin dependent protein kinase I [Source:VGNC Symbol;Acc:VGNC:86153] && sp|Q14012|KCC1A_HUMAN Calcium/calmodulin-dependent protein kinase type 1 OS=Homo sapiens OX=9606 GN=CAMK1 PE=1 SV=1 && PF00069:Protein kinase domain	83.734604	21.01204867	1.917107912	5.68E-30
ENSSSCG00000004617	FAM214A	family with sequence similarity 214 member A [Source:VGNC Symbol;Acc:VGNC:87952] && sp|Q32MH5|F214A_HUMAN Protein FAM214A OS=Homo sapiens OX=9606 GN=FAM214A PE=1 SV=2 && PF13915:Domain of unknown function (DUF4210)|PF13889:Chromosome segregation during meiosis	34.52794633	9.067008667	1.875094536	6.15E-30
ENSSSCG00000001596	MOCS1	molybdenum cofactor synthesis 1 [Source:HGNC Symbol;Acc:HGNC:7190] && sp|Q1JQD7|MOCS1_BOVIN Molybdenum cofactor biosynthesis protein 1 OS=Bos taurus OX=9913 GN=MOCS1 PE=2 SV=2 && PF01967:MoaC family|PF04055:Radical SAM superfamily|PF13353:4Fe-4S single cluster domain|PF06463:Molybdenum Cofactor Synthesis C	11.01122	1.364466	3.022866891	6.43E-30
ENSSSCG00000017673	INTS2	integrator complex subunit 2 [Source:VGNC Symbol;Acc:VGNC:89162] && sp|Q9H0H0|INT2_HUMAN Integrator complex subunit 2 OS=Homo sapiens OX=9606 GN=INTS2 PE=1 SV=2 && PF14750:Integrator complex subunit 2	32.52975867	7.875295333	1.955797388	6.64E-30
ENSSSCG00000000576	ENSSSCG00000000576	- && sp|P00336|LDHB_PIG L-lactate dehydrogenase B chain OS=Sus scrofa OX=9823 GN=LDHB PE=1 SV=3 && PF02866:lactate/malate dehydrogenase, alpha/beta C-terminal domain|PF00056:lactate/malate dehydrogenase, NAD binding domain	511.2356363	137.9061583	1.814129524	6.88E-30
ENSSSCG00000001909	STRA6	signaling receptor and transporter of retinol STRA6 [Source:VGNC Symbol;Acc:VGNC:93573] && sp|Q0V8E7|STRA6_BOVIN Receptor for retinol uptake STRA6 OS=Bos taurus OX=9913 GN=STRA6 PE=1 SV=1 && PF14752:Retinol binding protein receptor	0.047856	2.517676667	-5.616324768	7.06E-30
ENSSSCG00000035012	DEPDC1B	DEP domain containing 1B [Source:HGNC Symbol;Acc:HGNC:24902] && sp|A0JNC4|ELOV7_BOVIN Elongation of very long chain fatty acids protein 7 OS=Bos taurus OX=9913 GN=ELOVL7 PE=2 SV=1 && PF01151:GNS1/SUR4 family	16.05295933	2.447530333	2.514805702	8.15E-30
ENSSSCG00000010698	FGFR2	fibroblast growth factor receptor 2 [Source:NCBI gene (formerly Entrezgene);Acc:396762] && sp|P21802|FGFR2_HUMAN Fibroblast growth factor receptor 2 OS=Homo sapiens OX=9606 GN=FGFR2 PE=1 SV=1 && -	20.545402	4.773716667	1.979247114	8.71E-30
ENSSSCG00000005680	PRRX2	paired related homeobox 2 [Source:VGNC Symbol;Acc:VGNC:91876] && sp|Q99811|PRRX2_HUMAN Paired mesoderm homeobox protein 2 OS=Homo sapiens OX=9606 GN=PRRX2 PE=2 SV=2 && PF00046:Homeodomain|PF03826:OAR domain	14.96851867	58.65695433	-2.046421973	8.93E-30
ENSSSCG00000006149	RALYL	RALY RNA binding protein like [Source:HGNC Symbol;Acc:HGNC:27036] && sp|Q86SE5|RALYL_HUMAN RNA-binding Raly-like protein OS=Homo sapiens OX=9606 GN=RALYL PE=1 SV=2 && PF00076:RNA recognition motif. (a.k.a. RRM, RBD, or RNP domain)	0.150849667	3.358164333	-4.274053453	1.08E-29
ENSSSCG00000004531	C18orf54	chromosome 1 C18orf54 homolog [Source:VGNC Symbol;Acc:VGNC:85965] && sp|Q8CB14|LAS2_MOUSE Lung adenoma susceptibility protein 2 OS=Mus musculus OX=10090 GN=Las2 PE=2 SV=1 && PF15792:Lung adenoma susceptibility protein 2	2.94947	10.69493867	-1.960536728	1.37E-29
ENSSSCG00000044051	ENSSSCG00000044051	- && sp|P02462|CO4A1_HUMAN Collagen alpha-1(IV) chain OS=Homo sapiens OX=9606 GN=COL4A1 PE=1 SV=4 && PF01391:Collagen triple helix repeat (20 copies)	766.2268677	202.239863	1.845624742	1.54E-29
ENSSSCG00000016878	FGF10	fibroblast growth factor 10 [Source:VGNC Symbol;Acc:VGNC:88101] && sp|O15520|FGF10_HUMAN Fibroblast growth factor 10 OS=Homo sapiens OX=9606 GN=FGF10 PE=1 SV=1 && -	0.822723333	0.006867667	6.639665871	1.70E-29
ENSSSCG00000016111	FZD7	frizzled class receptor 7 [Source:VGNC Symbol;Acc:VGNC:96310] && sp|O75084|FZD7_HUMAN Frizzled-7 OS=Homo sapiens OX=9606 GN=FZD7 PE=1 SV=2 && PF01392:Fz domain|PF01534:Frizzled/Smoothened family membrane region	14.98788467	49.53307233	-1.800454	1.95E-29
ENSSSCG00000008090	IL1A	interleukin 1 alpha [Source:VGNC Symbol;Acc:VGNC:89091] && sp|P18430|IL1A_PIG Interleukin-1 alpha OS=Sus scrofa OX=9823 GN=IL1A PE=2 SV=1 && PF00340:Interleukin-1 / 18|PF02394:Interleukin-1 propeptide	0.435455333	5.582951	-3.682761053	1.97E-29
ENSSSCG00000004888	SERPINB8	serpin family B member 8 [Source:HGNC Symbol;Acc:HGNC:8952] && sp|Q5BIR5|SPB8_BOVIN Serpin B8 OS=Bos taurus OX=9913 GN=SERPINB8 PE=2 SV=1 && PF00079:Serpin (serine protease inhibitor)	3.618594667	14.58941433	-2.08566354	2.02E-29
ENSSSCG00000025703	REV3L	REV3 like, DNA directed polymerase zeta catalytic subunit [Source:VGNC Symbol;Acc:VGNC:92226] && sp|O60673|REV3L_HUMAN DNA polymerase zeta catalytic subunit OS=Homo sapiens OX=9606 GN=REV3L PE=1 SV=2 && PF14260:C4-type zinc-finger of DNA polymerase delta|PF15735:Domain of unknown function (DUF4683)|PF03104:DNA polymerase family B, exonuclease domain|PF00136:DNA polymerase family B	47.560594	12.94406567	1.801124682	2.09E-29
ENSSSCG00000009794	MLXIP	MLX interacting protein [Source:VGNC Symbol;Acc:VGNC:90262] && sp|Q9HAP2|MLXIP_HUMAN MLX-interacting protein OS=Homo sapiens OX=9606 GN=MLXIP PE=1 SV=2 && PF00010:Helix-loop-helix DNA-binding domain	12.08017033	2.807648	2.028220213	3.25E-29
ENSSSCG00000011874	PARP14	poly(ADP-ribose) polymerase family member 14 [Source:HGNC Symbol;Acc:HGNC:29232] && sp|Q460N5|PAR14_HUMAN Protein mono-ADP-ribosyltransferase PARP14 OS=Homo sapiens OX=9606 GN=PARP14 PE=1 SV=3 && PF01661:Macro domain|PF00644:Poly(ADP-ribose) polymerase catalytic domain|PF02825:WWE domain	7.233291667	25.05865167	-1.884519522	3.70E-29
ENSSSCG00000009873	DTX1	deltex E3 ubiquitin ligase 1 [Source:VGNC Symbol;Acc:VGNC:87466] && sp|Q86Y01|DTX1_HUMAN E3 ubiquitin-protein ligase DTX1 OS=Homo sapiens OX=9606 GN=DTX1 PE=1 SV=1 && PF18102:Deltex C-terminal domain|PF02825:WWE domain	4.694590333	0.316553	3.783647445	3.78E-29
ENSSSCG00000015862	LIMS2	LIM zinc finger domain containing 2 [Source:VGNC Symbol;Acc:VGNC:95731] && sp|Q2KJ33|LIMS2_BOVIN LIM and senescent cell antigen-like-containing domain protein 2 OS=Bos taurus OX=9913 GN=LIMS2 PE=2 SV=2 && -	3.201714333	15.37074633	-2.305925156	3.99E-29
ENSSSCG00000005206	MLANA	melan-A [Source:VGNC Symbol;Acc:VGNC:90250] && sp|Q16655|MAR1_HUMAN Melanoma antigen recognized by T-cells 1 OS=Homo sapiens OX=9606 GN=MLANA PE=1 SV=1 && PF14991:Protein melan-A	0.124918667	6.628814667	-5.721357461	4.85E-29
ENSSSCG00000012988	EHBP1L1	EH domain binding protein 1 like 1 [Source:VGNC Symbol;Acc:VGNC:87594] && sp|Q8N3D4|EH1L1_HUMAN EH domain-binding protein 1-like protein 1 OS=Homo sapiens OX=9606 GN=EHBP1L1 PE=1 SV=2 && PF12130:Bivalent Mical/EHBP Rab binding domain|PF10358:N-terminal C2 in EEIG1 and EHBP1 proteins|PF00307:Calponin homology (CH) domain	6.644074333	24.52669833	-1.973355444	6.09E-29
ENSSSCG00000006162	ZC2HC1A	zinc finger C2HC-type containing 1A [Source:VGNC Symbol;Acc:VGNC:95085] && sp|A4FUE7|ZC21A_BOVIN Zinc finger C2HC domain-containing protein 1A OS=Bos taurus OX=9913 GN=ZC2HC1A PE=2 SV=1 && PF13913:zinc-finger of a C2HC-type	2.245215667	9.696718	-2.160076978	6.70E-29
ENSSSCG00000001595	DAAM2	dishevelled associated activator of morphosis 2 [Source:VGNC Symbol;Acc:VGNC:87142] && sp|Q86T65|DAAM2_HUMAN Disheveled-associated activator of morphogenesis 2 OS=Homo sapiens OX=9606 GN=DAAM2 PE=1 SV=3 && -	8.273578667	33.68105567	-2.081235435	7.16E-29
ENSSSCG00000037508	GSN	gelsolin [Source:HGNC Symbol;Acc:HGNC:4620] && sp|P20305|GELS_PIG Gelsolin (Fragment) OS=Sus scrofa OX=9823 GN=GSN PE=1 SV=1 && PF00626:Gelsolin repeat	414.460917	77.27868667	1.850000314	7.86E-29
ENSSSCG00000017379	ETV4	ETS variant transcription factor 4 [Source:VGNC Symbol;Acc:VGNC:87813] && sp|P43268|ETV4_HUMAN ETS translocation variant 4 OS=Homo sapiens OX=9606 GN=ETV4 PE=1 SV=3 && -	0.422063333	4.452411333	-3.470033979	9.21E-29
ENSSSCG00000009448	DIAPH3	diaphanous related formin 3 [Source:VGNC Symbol;Acc:VGNC:87301] && sp|Q9NSV4|DIAP3_HUMAN Protein diaphanous homolog 3 OS=Homo sapiens OX=9606 GN=DIAPH3 PE=1 SV=4 && PF02181:Formin Homology 2 Domain|PF06345:DRF Autoregulatory Domain|PF06367:Diaphanous FH3 Domain|PF06371:Diaphanous GTPase-binding Domain	0.389984	2.554953333	-2.774540526	9.73E-29
ENSSSCG00000017998	GLP2R	glucagon like peptide 2 receptor [Source:VGNC Symbol;Acc:VGNC:88490] && sp|O95838|GLP2R_HUMAN Glucagon-like peptide 2 receptor OS=Homo sapiens OX=9606 GN=GLP2R PE=2 SV=1 && PF02793:Hormone receptor domain|PF00002:7 transmembrane receptor (Secretin family)	0.466834	0	9.58051379	1.02E-28
ENSSSCG00000033123	TMEM97	transmembrane protein 97 [Source:VGNC Symbol;Acc:VGNC:94220] && sp|Q3MHW7|SGMR2_BOVIN Sigma intracellular receptor 2 OS=Bos taurus OX=9913 GN=TMEM97 PE=2 SV=1 && PF10914:Protein of unknown function (DUF2781)	31.54249267	8.068696	1.890161298	1.13E-28
ENSSSCG00000040366	ADAMTSL1	ADAMTS like 1 [Source:VGNC Symbol;Acc:VGNC:85090] && sp|Q8N6G6|ATL1_HUMAN ADAMTS-like protein 1 OS=Homo sapiens OX=9606 GN=ADAMTSL1 PE=1 SV=4 && PF13927:Immunoglobulin domain|PF07679:Immunoglobulin I-set domain|PF08686:PLAC (protease and lacunin) domain|PF00090:Thrombospondin type 1 domain	0.198419333	1.684389333	-3.123864643	1.15E-28
ENSSSCG00000038526	FBXL18	F-box and leucine rich repeat protein 18 [Source:VGNC Symbol;Acc:VGNC:88029] && sp|Q96ME1|FXL18_HUMAN F-box/LRR-repeat protein 18 OS=Homo sapiens OX=9606 GN=FBXL18 PE=1 SV=2 && PF00646:F-box domain	29.30104333	98.96220933	-1.959582292	1.15E-28
ENSSSCG00000003402	PGD	phosphogluconate dehydrogenase [Source:VGNC Symbol;Acc:VGNC:91348] && sp|P52209|6PGD_HUMAN 6-phosphogluconate dehydrogenase, decarboxylating OS=Homo sapiens OX=9606 GN=PGD PE=1 SV=3 && PF00393:6-phosphogluconate dehydrogenase, C-terminal domain|PF03446:NAD binding domain of 6-phosphogluconate dehydrogenase	116.924253	30.75108433	1.850672141	1.19E-28
ENSSSCG00000032996	SLC7A5	solute carrier family 7 member 5 [Source:HGNC Symbol;Acc:HGNC:11063] && sp|Q01650|LAT1_HUMAN Large neutral amino acids transporter small subunit 1 OS=Homo sapiens OX=9606 GN=SLC7A5 PE=1 SV=2 && -	3.401990667	27.04498433	-3.063339962	1.26E-28
ENSSSCG00000017993	NTN1	netrin 1 [Source:VGNC Symbol;Acc:VGNC:90931] && sp|Q2HXW4|NET1_PIG Netrin-1 OS=Sus scrofa OX=9823 GN=NTN1 PE=2 SV=1 && -	16.568319	4.245571	1.990901955	1.28E-28
ENSSSCG00000004165	PDE7B	phosphodiesterase 7B [Source:VGNC Symbol;Acc:VGNC:91262] && sp|Q9QXQ1|PDE7B_MOUSE cAMP-specific 3',5'-cyclic phosphodiesterase 7B OS=Mus musculus OX=10090 GN=Pde7b PE=1 SV=1 && PF00233:3'5'-cyclic nucleotide phosphodiesterase	0.94041	4.748292667	-2.410206584	1.35E-28
ENSSSCG00000033313	C7orf31	chromosome 18 C7orf31 homolog [Source:VGNC Symbol;Acc:VGNC:85956] && sp|Q8N865|CG031_HUMAN Uncharacterized protein C7orf31 OS=Homo sapiens OX=9606 GN=C7orf31 PE=1 SV=3 && PF15093:Domain of unknown function (DUF4555)	0.171350667	2.459591	-3.882593278	1.35E-28
ENSSSCG00000016185	ARPC2	actin related protein 2/3 complex subunit 2 [Source:VGNC Symbol;Acc:VGNC:96420] && sp|O15144|ARPC2_HUMAN Actin-related protein 2/3 complex subunit 2 OS=Homo sapiens OX=9606 GN=ARPC2 PE=1 SV=1 && PF04045:Arp2/3 complex, 34 kD subunit p34-Arc	69.80394967	224.6101993	-1.757270844	1.45E-28
ENSSSCG00000014292	HSPA4	heat shock protein family A (Hsp70) member 4 [Source:HGNC Symbol;Acc:HGNC:5237] && sp|P34932|HSP74_HUMAN Heat shock 70 kDa protein 4 OS=Homo sapiens OX=9606 GN=HSPA4 PE=1 SV=4 && PF00012:Hsp70 protein	47.25530733	148.5956117	-1.806762054	1.58E-28
ENSSSCG00000013020	MAP4K2	mitogen-activated protein kinase kinase kinase kinase 2 [Source:VGNC Symbol;Acc:VGNC:98112] && sp|Q12851|M4K2_HUMAN Mitogen-activated protein kinase kinase kinase kinase 2 OS=Homo sapiens OX=9606 GN=MAP4K2 PE=1 SV=2 && PF00069:Protein kinase domain|PF00780:CNH domain	2.392051667	0.091841333	4.573562971	1.72E-28
ENSSSCG00000015326	COL1A2	collagen type I alpha 2 chain [Source:VGNC Symbol;Acc:VGNC:86871] && sp|O46392|CO1A2_CANLF Collagen alpha-2(I) chain OS=Canis lupus familiaris OX=9615 GN=COL1A2 PE=2 SV=2 && PF01391:Collagen triple helix repeat (20 copies)|PF01410:Fibrillar collagen C-terminal domain	1625.596924	5435.669108	-1.817552368	1.94E-28
ENSSSCG00000021739	HSD17B12	hydroxysteroid 17-beta dehydrogenase 12 [Source:VGNC Symbol;Acc:VGNC:88986] && sp|Q5E9H7|DHB12_BOVIN Very-long-chain 3-oxoacyl-CoA reductase OS=Bos taurus OX=9913 GN=HSD17B12 PE=2 SV=1 && PF00106:short chain dehydrogenase	47.73410533	13.06230533	1.766837081	2.01E-28
ENSSSCG00000039867	UCK2	uridine-cytidine kinase 2 [Source:VGNC Symbol;Acc:VGNC:98399] && sp|Q99PM9|UCK2_MOUSE Uridine-cytidine kinase 2 OS=Mus musculus OX=10090 GN=Uck2 PE=1 SV=1 && PF00485:Phosphoribulokinase / Uridine kinase family	16.88807933	55.11250167	-1.781921641	2.04E-28
ENSSSCG00000005710	LAMC3	laminin subunit gamma 3 [Source:VGNC Symbol;Acc:VGNC:89626] && sp|Q9Y6N6|LAMC3_HUMAN Laminin subunit gamma-3 OS=Homo sapiens OX=9606 GN=LAMC3 PE=2 SV=3 && -	0.395307	0.001861667	7.051542348	2.10E-28
ENSSSCG00000012319	ENSSSCG00000012319	- && sp|Q96JG8|MAGD4_HUMAN Melanoma-associated antigen D4 OS=Homo sapiens OX=9606 GN=MAGED4 PE=1 SV=3 && PF01454:MAGE family	2.724813	12.38163767	-2.258574305	2.16E-28
ENSSSCG00000005970	SQLE	squalene epoxidase [Source:VGNC Symbol;Acc:VGNC:93444] && sp|Q14534|ERG1_HUMAN Squalene monooxygenase OS=Homo sapiens OX=9606 GN=SQLE PE=1 SV=3 && PF08491:Squalene epoxidase	101.2900133	22.249956	2.046683225	2.59E-28
ENSSSCG00000001637	GUCA1B	guanylate cyclase activator 1B [Source:VGNC Symbol;Acc:VGNC:88747] && sp|P51177|GUC1B_BOVIN Guanylyl cyclase-activating protein 2 OS=Bos taurus OX=9913 GN=GUCA1B PE=1 SV=2 && PF13499:EF-hand domain pair	0.042348667	2.179713667	-5.576098155	2.86E-28
ENSSSCG00000016381	SNED1	sushi, nidogen and EGF like domains 1 [Source:HGNC Symbol;Acc:HGNC:24696] && sp|Q8TER0|SNED1_HUMAN Sushi, nidogen and EGF-like domain-containing protein 1 OS=Homo sapiens OX=9606 GN=SNED1 PE=2 SV=2 && PF06119:Nidogen-like|PF00041:Fibronectin type III domain|PF12661:Human growth factor-like EGF|PF00008:EGF-like domain	16.64100233	5.136989	1.836537337	3.04E-28
ENSSSCG00000032176	SMURF2	SMAD specific E3 ubiquitin protein ligase 2 [Source:VGNC Symbol;Acc:VGNC:93271] && sp|Q9HAU4|SMUF2_HUMAN E3 ubiquitin-protein ligase SMURF2 OS=Homo sapiens OX=9606 GN=SMURF2 PE=1 SV=1 && PF00632:HECT-domain (ubiquitin-transferase)|PF00397:WW domain|PF00168:C2 domain	19.45098567	62.940309	-1.769701496	3.71E-28
ENSSSCG00000017835	CLUH	clustered mitochondria homolog [Source:VGNC Symbol;Acc:VGNC:86792] && sp|O75153|CLU_HUMAN Clustered mitochondria protein homolog OS=Homo sapiens OX=9606 GN=CLUH PE=1 SV=2 && PF15044:Mitochondrial function, CLU-N-term|PF13424:Tetratricopeptide repeat|PF12807:Translation initiation factor eIF3 subunit 135|PF13236:Clustered mitochondria	46.06474967	7.901628333	2.467219386	3.72E-28
ENSSSCG00000015462	TPK1	thiamin pyrophosphokinase 1 [Source:VGNC Symbol;Acc:VGNC:94337] && sp|Q5E9T4|TPK1_BOVIN Thiamin pyrophosphokinase 1 OS=Bos taurus OX=9913 GN=TPK1 PE=2 SV=1 && PF04265:Thiamin pyrophosphokinase, vitamin B1 binding domain|PF04263:Thiamin pyrophosphokinase, catalytic domain	2.244847	11.39201433	-2.345714022	4.00E-28
ENSSSCG00000036801	C6orf132	chromosome 7 C6orf132 homolog [Source:VGNC Symbol;Acc:VGNC:86071] && sp|Q5T0Z8|CF132_HUMAN Uncharacterized protein C6orf132 OS=Homo sapiens OX=9606 GN=C6orf132 PE=1 SV=4 && -	0.089178667	1.343531667	-3.973020312	4.17E-28
ENSSSCG00000004166	AHI1	Abelson helper integration site 1 [Source:VGNC Symbol;Acc:VGNC:103021] && sp|Q8N157|AHI1_HUMAN Jouberin OS=Homo sapiens OX=9606 GN=AHI1 PE=1 SV=1 && PF00018:SH3 domain|PF00400:WD domain, G-beta repeat	1.673762	6.534699667	-2.161011211	4.39E-28
ENSSSCG00000026962	A4GALT	alpha 1,4-galactosyltransferase [Source:VGNC Symbol;Acc:VGNC:103211] && sp|Q9NPC4|A4GAT_HUMAN Lactosylceramide 4-alpha-galactosyltransferase OS=Homo sapiens OX=9606 GN=A4GALT PE=1 SV=1 && PF04572:Alpha 1,4-glycosyltransferase conserved region|PF04488:Glycosyltransferase sugar-binding region containing DXD motif	5.018105	20.60868967	-2.030529272	4.40E-28
ENSSSCG00000013655	ICAM1	intercellular adhesion molecule 1 [Source:VGNC Symbol;Acc:VGNC:89019] && sp|Q95132|ICAM1_BOVIN Intercellular adhesion molecule 1 OS=Bos taurus OX=9913 GN=ICAM1 PE=2 SV=1 && PF03921:Intercellular adhesion molecule (ICAM), N-terminal domain	9.423699333	32.95170567	-1.881084196	4.60E-28
XLOC_019743	XLOC_019743	--	4.031730667	13.33031567	-2.930116355	6.47E-28
ENSSSCG00000038320	POR	P450 (cytochrome) oxidoreductase [Source:NCBI gene (formerly Entrezgene);Acc:100170114] && sp|P04175|NCPR_PIG NADPH--cytochrome P450 reductase OS=Sus scrofa OX=9823 GN=POR PE=1 SV=2 && PF00667:FAD binding domain|PF00258:Flavodoxin|PF00175:Oxidoreductase NAD-binding domain	41.77830133	10.539043	1.859991685	6.59E-28
ENSSSCG00000028135	PRTFDC1	phosphoribosyl transferase domain containing 1 [Source:VGNC Symbol;Acc:VGNC:95996] && sp|Q9NRG1|PRDC1_HUMAN Phosphoribosyltransferase domain-containing protein 1 OS=Homo sapiens OX=9606 GN=PRTFDC1 PE=1 SV=1 && -	3.465555	12.37362233	-1.891088064	6.97E-28
ENSSSCG00000005641	DNM1	dynamin 1 [Source:VGNC Symbol;Acc:VGNC:87380] && sp|Q08DF4|DYN1_BOVIN Dynamin-1 OS=Bos taurus OX=9913 GN=DNM1 PE=2 SV=1 && PF02212:Dynamin GTPase effector domain|PF00169:PH domain|PF00350:Dynamin family|PF01031:Dynamin central region	6.851127333	25.47137033	-1.973750593	6.99E-28
ENSSSCG00000003694	EMILIN2	elastin microfibril interfacer 2 [Source:VGNC Symbol;Acc:VGNC:87681] && sp|Q9BXX0|EMIL2_HUMAN EMILIN-2 OS=Homo sapiens OX=9606 GN=EMILIN2 PE=1 SV=3 && PF07546:EMI domain|PF00386:C1q domain	18.73193767	59.96954233	-1.754541125	7.05E-28
ENSSSCG00000000190	TUBA1B	tubulin alpha 1a [Source:NCBI gene (formerly Entrezgene);Acc:100135051] && sp|P81947|TBA1B_BOVIN Tubulin alpha-1B chain OS=Bos taurus OX=9913 PE=1 SV=2 && PF00091:Tubulin/FtsZ family, GTPase domain|PF03953:Tubulin C-terminal domain	84.34166933	432.084971	-2.325127103	7.32E-28
ENSSSCG00000038618	RFLNB	refilin B [Source:VGNC Symbol;Acc:VGNC:92239] && sp|Q6AXS9|RFLB_RAT Refilin-B OS=Rattus norvegicus OX=10116 GN=Rflnb PE=2 SV=1 && PF15068:FAM101 family	8.659245667	0.876794	3.215649738	7.36E-28
ENSSSCG00000048323	ENSSSCG00000048323	- && - && -	5.69898	19.68689867	-1.867848963	7.89E-28
ENSSSCG00000023315	THOC6	THO complex 6 [Source:VGNC Symbol;Acc:VGNC:93959] && sp|Q86W42|THOC6_HUMAN THO complex subunit 6 homolog OS=Homo sapiens OX=9606 GN=THOC6 PE=1 SV=1 && PF15226:HCF-1 beta-propeller-interacting protein family	3.854053333	11.31116267	-1.941279121	9.74E-28
ENSSSCG00000012059	HLCS	holocarboxylase synthetase [Source:VGNC Symbol;Acc:VGNC:88895] && sp|P50747|BPL1_HUMAN Biotin--protein ligase OS=Homo sapiens OX=9606 GN=HLCS PE=1 SV=1 && PF09825:Biotin-protein ligase, N terminal|PF02237:Biotin protein ligase C terminal domain|PF03099:Biotin/lipoate A/B protein ligase family	32.863676	9.06107	1.775738359	1.08E-27
ENSSSCG00000040847	AP1S3	adaptor related protein complex 1 subunit sigma 3 [Source:VGNC Symbol;Acc:VGNC:95901] && sp|Q7TN05|AP1S3_MOUSE AP-1 complex subunit sigma-3 OS=Mus musculus OX=10090 GN=Ap1s3 PE=1 SV=1 && PF01217:Clathrin adaptor complex small chain	0.516287333	4.052419	-3.014459839	1.17E-27
ENSSSCG00000006578	S100A4	S100 calcium binding protein A4 [Source:VGNC Symbol;Acc:VGNC:92543] && sp|P26447|S10A4_HUMAN Protein S100-A4 OS=Homo sapiens OX=9606 GN=S100A4 PE=1 SV=1 && PF01023:S-100/ICaBP type calcium binding domain	15.07575133	66.31781533	-2.210726238	1.21E-27
ENSSSCG00000008510	LTBP1	latent transforming growth factor beta binding protein 1 [Source:VGNC Symbol;Acc:VGNC:89885] && sp|Q14766|LTBP1_HUMAN Latent-transforming growth factor beta-binding protein 1 OS=Homo sapiens OX=9606 GN=LTBP1 PE=1 SV=4 && PF00683:TB domain|PF07645:Calcium-binding EGF domain	53.68601	175.2223513	-1.760831989	1.21E-27
ENSSSCG00000033526	BAG2	BAG cochaperone 2 [Source:VGNC Symbol;Acc:VGNC:85744] && sp|Q3ZBG5|BAG2_BOVIN BAG family molecular chaperone regulator 2 OS=Bos taurus OX=9913 PE=2 SV=1 && -	1.736238	6.247798	-1.922522231	1.21E-27
ENSSSCG00000015073	TAGLN	transgelin [Source:VGNC Symbol;Acc:VGNC:93730] && sp|Q9TS87|TAGL_BOVIN Transgelin OS=Bos taurus OX=9913 GN=TAGLN PE=1 SV=4 && PF00402:Calponin family repeat|PF00307:Calponin homology (CH) domain	255.2033893	848.2100627	-1.794229121	1.21E-27
ENSSSCG00000050093	ENSSSCG00000050093	- && sp|Q8N9Z2|CC71L_HUMAN Coiled-coil domain-containing protein 71L OS=Homo sapiens OX=9606 GN=CCDC71L PE=1 SV=2 && PF15374:Coiled-coil domain-containing protein 71L	44.69096133	12.44706067	1.767990399	1.25E-27
ENSSSCG00000029456	SLC7A1	solute carrier family 7 member 1 [Source:VGNC Symbol;Acc:VGNC:93169] && sp|P30825|SL7A1_HUMAN High affinity cationic amino acid transporter 1 OS=Homo sapiens OX=9606 GN=SLC7A1 PE=1 SV=1 && -	4.739617667	16.228172	-1.851138517	1.31E-27
ENSSSCG00000000958	DYRK2	dual specificity tyrosine phosphorylation regulated kinase 2 [Source:VGNC Symbol;Acc:VGNC:87507] && sp|Q92630|DYRK2_HUMAN Dual specificity tyrosine-phosphorylation-regulated kinase 2 OS=Homo sapiens OX=9606 GN=DYRK2 PE=1 SV=3 && PF00069:Protein kinase domain	5.455044	18.61997333	-1.821868467	1.54E-27
ENSSSCG00000006862	VCAM1	vascular cell adhesion molecule 1 [Source:VGNC Symbol;Acc:VGNC:94811] && sp|P19320|VCAM1_HUMAN Vascular cell adhesion protein 1 OS=Homo sapiens OX=9606 GN=VCAM1 PE=1 SV=1 && PF13927:Immunoglobulin domain|PF05790:Immunoglobulin C2-set domain|PF07679:Immunoglobulin I-set domain	9.126643667	1.642667667	2.393455573	1.55E-27
ENSSSCG00000016101	CFLAR	CASP8 and FADD like apoptosis regulator [Source:VGNC Symbol;Acc:VGNC:95894] && sp|O15519|CFLAR_HUMAN CASP8 and FADD-like apoptosis regulator OS=Homo sapiens OX=9606 GN=CFLAR PE=1 SV=1 && PF00656:Caspase domain|PF01335:Death effector domain	35.35911167	9.855221	1.829026817	1.70E-27
ENSSSCG00000004725	ZNF106	zinc finger protein 106 [Source:VGNC Symbol;Acc:VGNC:95190] && sp|Q9H2Y7|ZN106_HUMAN Zinc finger protein 106 OS=Homo sapiens OX=9606 GN=ZNF106 PE=1 SV=1 && -	41.554722	11.80394567	1.729369208	1.86E-27
ENSSSCG00000006887	CNN3	calponin 3 [Source:VGNC Symbol;Acc:VGNC:86826] && sp|Q32L92|CNN3_BOVIN Calponin-3 OS=Bos taurus OX=9913 GN=CNN3 PE=2 SV=1 && -	26.069979	85.20081833	-1.793978527	1.88E-27
ENSSSCG00000025049	CYBRD1	cytochrome b reductase 1 [Source:VGNC Symbol;Acc:VGNC:95948] && sp|Q5RKJ2|CYBR1_RAT Plasma membrane ascorbate-dependent reductase CYBRD1 OS=Rattus norvegicus OX=10116 GN=Cybrd1 PE=1 SV=1 && -	16.40446467	54.32012067	-1.802217741	1.88E-27
ENSSSCG00000009522	PCCA	propionyl-CoA carboxylase subunit alpha [Source:VGNC Symbol;Acc:VGNC:91209] && sp|P0DTA4|PCCA_PIG Propionyl-CoA carboxylase alpha chain, mitochondrial OS=Sus scrofa OX=9823 GN=PCCA PE=1 SV=1 && PF00289:Biotin carboxylase, N-terminal domain|PF18140:Propionyl-coenzyme A carboxylase BT domain|PF02786:Carbamoyl-phosphate synthase L chain, ATP binding domain|PF02785:Biotin carboxylase C-terminal domai…	15.52478167	3.301550667	2.081590276	2.34E-27
ENSSSCG00000006304	MPC2	mitochondrial pyruvate carrier 2 [Source:VGNC Symbol;Acc:VGNC:98819] && sp|O95563|MPC2_HUMAN Mitochondrial pyruvate carrier 2 OS=Homo sapiens OX=9606 GN=MPC2 PE=1 SV=1 && PF03650:Mitochondrial pyruvate carriers	27.47728733	7.700597333	1.789302916	2.38E-27
ENSSSCG00000039053	VGF	VGF nerve growth factor inducible [Source:VGNC Symbol;Acc:VGNC:94820] && sp|P86435|VGF_BOVIN Neurosecretory protein VGF OS=Bos taurus OX=9913 GN=VGF PE=1 SV=2 && -	0.220193667	2.497211667	-3.571660139	2.42E-27
ENSSSCG00000013181	SERPING1	serpin family G member 1 [Source:VGNC Symbol;Acc:VGNC:92745] && sp|P05155|IC1_HUMAN Plasma protease C1 inhibitor OS=Homo sapiens OX=9606 GN=SERPING1 PE=1 SV=2 && PF00079:Serpin (serine protease inhibitor)	137.2935993	39.34345333	1.726604876	2.62E-27
ENSSSCG00000010046	GNAZ	G protein subunit alpha z [Source:VGNC Symbol;Acc:VGNC:88528] && sp|O70443|GNAZ_MOUSE Guanine nucleotide-binding protein G(z) subunit alpha OS=Mus musculus OX=10090 GN=Gnaz PE=1 SV=4 && -	0.816678333	5.123842667	-2.722123773	2.89E-27
ENSSSCG00000004651	GALK2	galactokinase 2 [Source:HGNC Symbol;Acc:HGNC:4119] && sp|Q01415|GALK2_HUMAN N-acetylgalactosamine kinase OS=Homo sapiens OX=9606 GN=GALK2 PE=1 SV=1 && PF00288:GHMP kinases N terminal domain|PF08544:GHMP kinases C terminal|PF10509:Galactokinase galactose-binding signature	38.706323	160.7577563	-1.743445511	3.17E-27
ENSSSCG00000017693	AATF	apoptosis antagonizing transcription factor [Source:VGNC Symbol;Acc:VGNC:84945] && sp|Q9NY61|AATF_HUMAN Protein AATF OS=Homo sapiens OX=9606 GN=AATF PE=1 SV=1 && -	9.728063	2.714343333	1.817703039	3.40E-27
ENSSSCG00000005224	GLIS3	GLIS family zinc finger 3 [Source:VGNC Symbol;Acc:VGNC:88485] && sp|Q8NEA6|GLIS3_HUMAN Zinc finger protein GLIS3 OS=Homo sapiens OX=9606 GN=GLIS3 PE=1 SV=5 && -	3.607199333	9.642116667	-1.841665327	3.78E-27
ENSSSCG00000000433	B4GALNT1	beta-1,4-N-acetyl-galactosaminyltransferase 1 [Source:VGNC Symbol;Acc:VGNC:85730] && sp|Q00973|B4GN1_HUMAN Beta-1,4 N-acetylgalactosaminyltransferase 1 OS=Homo sapiens OX=9606 GN=B4GALNT1 PE=1 SV=2 && PF00535:Glycosyl transferase family 2	7.120982333	1.197277333	2.485576245	3.92E-27
ENSSSCG00000007472	BCAS4	breast carcinoma amplified sequence 4 [Source:NCBI gene (formerly Entrezgene);Acc:100141422] && sp|Q8TDM0|BCAS4_HUMAN Breast carcinoma-amplified sequence 4 OS=Homo sapiens OX=9606 GN=BCAS4 PE=1 SV=1 && -	3.108014667	11.24079867	-2.529999635	3.96E-27
ENSSSCG00000010811	KCTD3	potassium channel tetramerization domain containing 3 [Source:VGNC Symbol;Acc:VGNC:95963] && sp|Q9Y597|KCTD3_HUMAN BTB/POZ domain-containing protein KCTD3 OS=Homo sapiens OX=9606 GN=KCTD3 PE=1 SV=2 && PF02214:BTB/POZ domain	8.884281333	28.94578167	-1.779182157	3.97E-27
ENSSSCG00000027486	TRIP6	thyroid hormone receptor interactor 6 [Source:HGNC Symbol;Acc:HGNC:12311] && sp|Q3SX26|TRIP6_BOVIN Thyroid receptor-interacting protein 6 OS=Bos taurus OX=9913 GN=TRIP6 PE=2 SV=1 && -	4.833658667	19.23783933	-2.067910733	4.04E-27
ENSSSCG00000010826	MTARC2	mitochondrial amidoxime reducing component 2 [Source:HGNC Symbol;Acc:HGNC:26064] && sp|Q9GKW0|MARC2_MACFA Mitochondrial amidoxime reducing component 2 OS=Macaca fascicularis OX=9541 GN=MTARC2 PE=2 SV=1 && PF03473:MOSC domain|PF03476:MOSC N-terminal beta barrel domain	30.346777	2.268516667	3.634335712	4.43E-27
ENSSSCG00000017198	ACOX1	acyl-CoA oxidase 1 [Source:VGNC Symbol;Acc:VGNC:85020] && sp|Q3SZP5|ACOX1_BOVIN Peroxisomal acyl-coenzyme A oxidase 1 OS=Bos taurus OX=9913 GN=ACOX1 PE=2 SV=1 && PF15490:Telomere-capping, CST complex subunit	87.50909933	24.13047033	1.732275089	4.63E-27
ENSSSCG00000039283	SIX3	SIX homeobox 3 [Source:VGNC Symbol;Acc:VGNC:92894] && sp|O95343|SIX3_HUMAN Homeobox protein SIX3 OS=Homo sapiens OX=9606 GN=SIX3 PE=1 SV=1 && PF00046:Homeodomain|PF16878:Transcriptional regulator, SIX1, N-terminal SD domain	0.727995667	6.141301333	-3.139974531	4.65E-27
ENSSSCG00000008265	DOK1	docking protein 1 [Source:VGNC Symbol;Acc:VGNC:87401] && sp|Q5EA84|DOK1_BOVIN Docking protein 1 OS=Bos taurus OX=9913 GN=DOK1 PE=2 SV=1 && PF02174:PTB domain (IRS-1 type)	4.177769667	19.03913	-2.381821178	4.71E-27
ENSSSCG00000040731	TMEM65	transmembrane protein 65 [Source:VGNC Symbol;Acc:VGNC:94200] && sp|Q0VCH8|TMM65_BOVIN Transmembrane protein 65 OS=Bos taurus OX=9913 GN=TMEM65 PE=2 SV=1 && PF10507:Transmembrane protein 65	5.521327333	18.906304	-1.877350413	6.23E-27
ENSSSCG00000006087	CPQ	carboxypeptidase Q [Source:VGNC Symbol;Acc:VGNC:86958] && sp|Q5RDN7|CBPQ_PONAB Carboxypeptidase Q OS=Pongo abelii OX=9601 GN=CPQ PE=2 SV=1 && PF04389:Peptidase family M28	5.696317	19.64875167	-1.958361859	6.40E-27
ENSSSCG00000006970	DLC1	DLC1 Rho GTPase activating protein [Source:VGNC Symbol;Acc:VGNC:96191] && sp|Q96QB1|RHG07_HUMAN Rho GTPase-activating protein 7 OS=Homo sapiens OX=9606 GN=DLC1 PE=1 SV=4 && PF01852:START domain|PF00620:RhoGAP domain|PF07647:SAM domain (Sterile alpha motif)	102.278806	25.71177	1.756825765	6.46E-27
ENSSSCG00000005164	HACD4	3-hydroxyacyl-CoA dehydratase 4 [Source:VGNC Symbol;Acc:VGNC:88768] && sp|Q5VWC8|HACD4_HUMAN Very-long-chain (3R)-3-hydroxyacyl-CoA dehydratase 4 OS=Homo sapiens OX=9606 GN=HACD4 PE=1 SV=1 && PF04387:Protein tyrosine phosphatase-like protein, PTPLA	1.896068	8.999529667	-2.321226563	7.16E-27
ENSSSCG00000037102	FSTL3	follistatin like 3 [Source:VGNC Symbol;Acc:VGNC:99655] && sp|Q1LZB9|FSTL3_BOVIN Follistatin-related protein 3 OS=Bos taurus OX=9913 GN=FSTL3 PE=2 SV=1 && PF07648:Kazal-type serine protease inhibitor domain	8.882967	32.022136	-1.925578457	1.00E-26
ENSSSCG00000035875	OS9	OS9 endoplasmic reticulum lectin [Source:VGNC Symbol;Acc:VGNC:91065] && sp|Q3MHX6|OS9_BOVIN Protein OS-9 OS=Bos taurus OX=9913 GN=OS9 PE=2 SV=1 && PF07915:Glucosidase II beta subunit-like protein	133.781311	39.13299033	1.708010841	1.04E-26
ENSSSCG00000006968	LONRF1	LON peptidase N-terminal domain and ring finger 1 [Source:VGNC Symbol;Acc:VGNC:96123] && sp|Q17RB8|LONF1_HUMAN LON peptidase N-terminal domain and RING finger protein 1 OS=Homo sapiens OX=9606 GN=LONRF1 PE=1 SV=2 && PF02190:ATP-dependent protease La (LON) substrate-binding domain|PF13923:Zinc finger, C3HC4 type (RING finger)	2.531046	10.15550233	-2.081546246	1.08E-26
ENSSSCG00000032164	PEA15	proliferation and apoptosis adaptor protein 15 [Source:VGNC Symbol;Acc:VGNC:98181] && sp|Q9Z297|PEA15_CRIGR Astrocytic phosphoprotein PEA-15 OS=Cricetulus griseus OX=10029 GN=PEA15 PE=1 SV=1 && -	14.945974	50.90782533	-1.88225251	1.20E-26
ENSSSCG00000000105	KDELR3	KDEL endoplasmic reticulum protein retention receptor 3 [Source:VGNC Symbol;Acc:VGNC:89406] && sp|O43731|ERD23_HUMAN ER lumen protein-retaining receptor 3 OS=Homo sapiens OX=9606 GN=KDELR3 PE=1 SV=1 && PF00810:ER lumen protein retaining receptor	19.88861533	62.52957167	-1.728418768	1.47E-26
ENSSSCG00000021862	PTGER2	prostaglandin E receptor 2 [Source:HGNC Symbol;Acc:HGNC:9594] && sp|P43116|PE2R2_HUMAN Prostaglandin E2 receptor EP2 subtype OS=Homo sapiens OX=9606 GN=PTGER2 PE=2 SV=2 && PF00001:7 transmembrane receptor (rhodopsin family)	1.761342333	8.432593667	-2.301434053	1.77E-26
ENSSSCG00000033692	B3GALNT2	beta-1,3-N-acetylgalactosaminyltransferase 2 [Source:VGNC Symbol;Acc:VGNC:85715] && sp|Q8NCR0|B3GL2_HUMAN UDP-GalNAc:beta-1,3-N-acetylgalactosaminyltransferase 2 OS=Homo sapiens OX=9606 GN=B3GALNT2 PE=1 SV=1 && PF01762:Galactosyltransferase	14.66632267	3.743677667	1.823364672	1.95E-26
ENSSSCG00000022925	ENSSSCG00000022925	- && sp|O62787|GTR3_PIG Solute carrier family 2, facilitated glucose transporter member 3 OS=Sus scrofa OX=9823 GN=SLC2A3 PE=2 SV=2 && -	10.98596533	34.327272	-1.719435082	2.03E-26
ENSSSCG00000010450	LIPA	lipase A, lysosomal acid type [Source:VGNC Symbol;Acc:VGNC:89737] && sp|P38571|LICH_HUMAN Lysosomal acid lipase/cholesteryl ester hydrolase OS=Homo sapiens OX=9606 GN=LIPA PE=1 SV=2 && PF00561:alpha/beta hydrolase fold	42.65615333	3.997640333	3.616459569	2.14E-26
ENSSSCG00000026940	CASP10	caspase 10 [Source:VGNC Symbol;Acc:VGNC:95638] && sp|Q92851|CASPA_HUMAN Caspase-10 OS=Homo sapiens OX=9606 GN=CASP10 PE=1 SV=3 && PF01335:Death effector domain|PF00656:Caspase domain	6.573872	20.66516033	-1.75341704	2.16E-26
ENSSSCG00000000531	BICD1	BICD cargo adaptor 1 [Source:VGNC Symbol;Acc:VGNC:85818] && sp|Q96G01|BICD1_HUMAN Protein bicaudal D homolog 1 OS=Homo sapiens OX=9606 GN=BICD1 PE=1 SV=3 && PF09730:Microtubule-associated protein Bicaudal-D	0.695754333	4.026052667	-2.357624014	2.20E-26
ENSSSCG00000003592	SDC3	syndecan 3 [Source:VGNC Symbol;Acc:VGNC:92656] && sp|O75056|SDC3_HUMAN Syndecan-3 OS=Homo sapiens OX=9606 GN=SDC3 PE=1 SV=2 && -	5.110080333	18.38542367	-1.903185658	2.24E-26
ENSSSCG00000003715	ZNF521	zinc finger protein 521 [Source:VGNC Symbol;Acc:VGNC:98715] && sp|Q96K83|ZN521_HUMAN Zinc finger protein 521 OS=Homo sapiens OX=9606 GN=ZNF521 PE=1 SV=1 && PF13912:C2H2-type zinc finger	1.162625333	5.206032	-2.233819845	2.34E-26
ENSSSCG00000036758	HSPA12A	heat shock protein family A (Hsp70) member 12A [Source:VGNC Symbol;Acc:VGNC:96684] && sp|O43301|HS12A_HUMAN Heat shock 70 kDa protein 12A OS=Homo sapiens OX=9606 GN=HSPA12A PE=1 SV=2 && -	13.35080733	3.768445	1.745407998	2.41E-26
ENSSSCG00000020976	CSRP1	cysteine and glycine rich protein 1 [Source:VGNC Symbol;Acc:VGNC:96051] && sp|P47875|CSRP1_RAT Cysteine and glycine-rich protein 1 OS=Rattus norvegicus OX=10116 GN=Csrp1 PE=1 SV=2 && -	14.758219	23.61655933	-1.799953841	2.65E-26
ENSSSCG00000038732	AGAP2	ArfGAP with GTPase domain, ankyrin repeat and PH domain 2 [Source:VGNC Symbol;Acc:VGNC:85174] && sp|Q3UHD9|AGAP2_MOUSE Arf-GAP with GTPase, ANK repeat and PH domain-containing protein 2 OS=Mus musculus OX=10090 GN=Agap2 PE=1 SV=1 && PF01412:Putative GTPase activating protein for Arf|PF00071:Ras family|PF12796:Ankyrin repeats (3 copies)	1.097309667	0.074924333	3.755273532	2.65E-26
ENSSSCG00000029539	RAB23	RAB23, member RAS onco family [Source:VGNC Symbol;Acc:VGNC:98245] && sp|Q9ULC3|RAB23_HUMAN Ras-related protein Rab-23 OS=Homo sapiens OX=9606 GN=RAB23 PE=1 SV=1 && PF00071:Ras family	17.65969967	54.203167	-1.693531416	2.92E-26
ENSSSCG00000040385	RFNG	RFNG O-fucosylpeptide 3-beta-N-acetylglucosaminyltransferase [Source:VGNC Symbol;Acc:VGNC:92240] && sp|Q9Y644|RFNG_HUMAN Beta-1,3-N-acetylglucosaminyltransferase radical fringe OS=Homo sapiens OX=9606 GN=RFNG PE=2 SV=3 && PF02434:Fringe-like	10.853357	36.12577167	-1.806086879	3.73E-26
ENSSSCG00000021418	LSS	lanosterol synthase [Source:VGNC Symbol;Acc:VGNC:96406] && sp|P84466|LSS_BOVIN Lanosterol synthase OS=Bos taurus OX=9913 GN=LSS PE=1 SV=2 && -	84.94384267	15.216958	2.396503977	3.80E-26
ENSSSCG00000007574	SDK1	sidekick cell adhesion molecule 1 [Source:VGNC Symbol;Acc:VGNC:92660] && sp|Q7Z5N4|SDK1_HUMAN Protein sidekick-1 OS=Homo sapiens OX=9606 GN=SDK1 PE=2 SV=3 && PF00041:Fibronectin type III domain|PF07679:Immunoglobulin I-set domain|PF13927:Immunoglobulin domain	0.726044	0.032074333	4.306387698	3.90E-26
ENSSSCG00000006917	LRRC8C	leucine rich repeat containing 8 VRAC subunit C [Source:VGNC Symbol;Acc:VGNC:98087] && sp|A5PK13|LRC8C_BOVIN Volume-regulated anion channel subunit LRRC8C OS=Bos taurus OX=9913 GN=LRRC8C PE=2 SV=1 && PF12534:Pannexin-like TM region of LRRC8|PF13855:Leucine rich repeat	2.412337667	8.493737333	-1.892093983	3.98E-26
ENSSSCG00000006051	CTHRC1	collagen triple helix repeat containing 1 [Source:VGNC Symbol;Acc:VGNC:87061] && sp|Q96CG8|CTHR1_HUMAN Collagen triple helix repeat-containing protein 1 OS=Homo sapiens OX=9606 GN=CTHRC1 PE=1 SV=1 && PF01391:Collagen triple helix repeat (20 copies)	0.129836667	3.132880333	-4.571771231	4.32E-26
ENSSSCG00000012150	REPS2	RALBP1 associated Eps domain containing 2 [Source:VGNC Symbol;Acc:VGNC:92214] && sp|Q8NFH8|REPS2_HUMAN RalBP1-associated Eps domain-containing protein 2 OS=Homo sapiens OX=9606 GN=REPS2 PE=1 SV=2 && -	2.831807667	0.437161667	2.597161735	4.44E-26
ENSSSCG00000004452	PRSS35	serine protease 35 [Source:VGNC Symbol;Acc:VGNC:91883] && sp|Q8N3Z0|PRS35_HUMAN Inactive serine protease 35 OS=Homo sapiens OX=9606 GN=PRSS35 PE=1 SV=2 && PF00089:Trypsin	0.377648667	3.196334667	-3.141259321	4.51E-26
ENSSSCG00000009446	PCDH17	protocadherin 17 [Source:VGNC Symbol;Acc:VGNC:91214] && sp|O14917|PCD17_HUMAN Protocadherin-17 OS=Homo sapiens OX=9606 GN=PCDH17 PE=1 SV=2 && PF00028:Cadherin domain|PF08266:Cadherin-like	0.872564	3.901012	-2.232219609	5.15E-26
ENSSSCG00000020657	BCAM	basal cell adhesion molecule [Source:VGNC Symbol;Acc:VGNC:96620] && sp|Q9MZ08|BCAM_BOVIN Basal cell adhesion molecule OS=Bos taurus OX=9913 GN=BCAM PE=2 SV=2 && -	11.899696	3.87915	1.824275545	5.64E-26
ENSSSCG00000010896	ASPM	assembly factor for spindle microtubules [Source:HGNC Symbol;Acc:HGNC:19048] && sp|P62290|ASPM_HYLLA Abnormal spindle-like microcephaly-associated protein homolog OS=Hylobates lar OX=9580 GN=ASPM PE=3 SV=1 && PF15780:Abnormal spindle-like microcephaly-assoc'd, ASPM-SPD-2-Hydin|PF00612:IQ calmodulin-binding motif|PF00307:Calponin homology (CH) domain	0.206681667	1.69625	-2.783594519	5.72E-26
ENSSSCG00000023709	PTPRJ	protein tyrosine phosphatase receptor type J [Source:VGNC Symbol;Acc:VGNC:91990] && sp|Q12913|PTPRJ_HUMAN Receptor-type tyrosine-protein phosphatase eta OS=Homo sapiens OX=9606 GN=PTPRJ PE=1 SV=3 && PF00041:Fibronectin type III domain|PF18861:Transmembrane domain of protein tyrosine phosphatase, receptor type J|PF00102:Protein-tyrosine phosphatase	4.557866333	15.00975033	-1.798287498	6.18E-26
ENSSSCG00000035987	EHD3	EH domain containing 3 [Source:VGNC Symbol;Acc:VGNC:87597] && sp|Q9NZN3|EHD3_HUMAN EH domain-containing protein 3 OS=Homo sapiens OX=9606 GN=EHD3 PE=1 SV=2 && -	0.679841667	4.518891333	-2.806484952	6.48E-26
ENSSSCG00000012054	DOP1B	DOP1 leucine zipper like protein B [Source:VGNC Symbol;Acc:VGNC:87409] && sp|Q9Y3R5|DOP2_HUMAN Protein dopey-2 OS=Homo sapiens OX=9606 GN=DOP1B PE=1 SV=5 && PF04118:Dopey, N-terminal	1.014041667	4.132634	-2.102133646	6.92E-26
ENSSSCG00000014184	PAM	peptidylglycine alpha-amidating monooxygenase [Source:VGNC Symbol;Acc:VGNC:91163] && sp|P10731|AMD_BOVIN Peptidyl-glycine alpha-amidating monooxygenase OS=Bos taurus OX=9913 GN=PAM PE=1 SV=2 && -	78.29750067	22.83448267	1.678987406	7.15E-26
ENSSSCG00000025768	CALM1	calmodulin 1 [Source:NCBI gene (formerly Entrezgene);Acc:100154056] && sp|P0DP23|CALM1_HUMAN Calmodulin-1 OS=Homo sapiens OX=9606 GN=CALM1 PE=1 SV=1 && PF13499:EF-hand domain pair	62.19842533	190.291275	-1.690614465	7.27E-26
ENSSSCG00000015270	FMOD	fibromodulin [Source:HGNC Symbol;Acc:HGNC:3774] && sp|Q06828|FMOD_HUMAN Fibromodulin OS=Homo sapiens OX=9606 GN=FMOD PE=1 SV=2 && PF01462:Leucine rich repeat N-terminal domain|PF13855:Leucine rich repeat	620.0885823	1925.202881	-1.710428453	7.32E-26
ENSSSCG00000012597	PLS3	plastin 3 [Source:VGNC Symbol;Acc:VGNC:91573] && sp|P13797|PLST_HUMAN Plastin-3 OS=Homo sapiens OX=9606 GN=PLS3 PE=1 SV=4 && PF00307:Calponin homology (CH) domain	58.666017	178.955109	-1.683501199	7.55E-26
ENSSSCG00000017995	USP43	ubiquitin specific peptidase 43 [Source:VGNC Symbol;Acc:VGNC:94765] && sp|Q70EL4|UBP43_HUMAN Ubiquitin carboxyl-terminal hydrolase 43 OS=Homo sapiens OX=9606 GN=USP43 PE=1 SV=2 && PF00443:Ubiquitin carboxyl-terminal hydrolase	0.412048667	0	9.246994467	1.01E-25
ENSSSCG00000012001	ROBO1	roundabout guidance receptor 1 [Source:HGNC Symbol;Acc:HGNC:10249] && sp|Q9Y6N7|ROBO1_HUMAN Roundabout homolog 1 OS=Homo sapiens OX=9606 GN=ROBO1 PE=1 SV=1 && PF00041:Fibronectin type III domain|PF13927:Immunoglobulin domain|PF07679:Immunoglobulin I-set domain	8.384200333	26.74388433	-1.700678594	1.09E-25
ENSSSCG00000023105	NET1	neuroepithelial cell transforming 1 [Source:VGNC Symbol;Acc:VGNC:95622] && sp|Q9Z206|ARHG8_MOUSE Neuroepithelial cell-transforming gene 1 protein OS=Mus musculus OX=10090 GN=Net1 PE=1 SV=2 && PF16652:Pleckstrin homology domain|PF00621:RhoGEF domain	5.046183667	17.695727	-1.882718258	1.20E-25
ENSSSCG00000039760	PRR16	proline rich 16 [Source:VGNC Symbol;Acc:VGNC:91855] && sp|Q569H4|LARGN_HUMAN Protein Largen OS=Homo sapiens OX=9606 GN=PRR16 PE=1 SV=1 && PF15252:Domain of unknown function (DUF4589)	0.812545333	0	9.449638119	1.31E-25
ENSSSCG00000037779	CAPN10	calpain 10 [Source:VGNC Symbol;Acc:VGNC:95629] && sp|Q9HC96|CAN10_HUMAN Calpain-10 OS=Homo sapiens OX=9606 GN=CAPN10 PE=1 SV=2 && -	3.256677	12.67197033	-1.940468262	1.34E-25
ENSSSCG00000039539	DHTKD1	dehydrogenase E1 and transketolase domain containing 1 [Source:VGNC Symbol;Acc:VGNC:97966] && sp|Q5R7H0|DHTK1_PONAB Probable 2-oxoglutarate dehydrogenase E1 component DHKTD1, mitochondrial OS=Pongo abelii OX=9601 GN=DHTKD1 PE=2 SV=1 && -	5.176901333	0.661739333	2.913102249	1.34E-25
ENSSSCG00000049158	ENSSSCG00000049158	- && sp|Q8NF91|SYNE1_HUMAN Nesprin-1 OS=Homo sapiens OX=9606 GN=SYNE1 PE=1 SV=4 && -	3.080084667	10.215126	-1.811108637	1.45E-25
ENSSSCG00000033392	SCML4	Scm polycomb group protein like 4 [Source:VGNC Symbol;Acc:VGNC:92629] && sp|Q8N228|SCML4_HUMAN Sex comb on midleg-like protein 4 OS=Homo sapiens OX=9606 GN=SCML4 PE=1 SV=2 && -	0.425098333	0.004268667	6.236475561	1.45E-25
ENSSSCG00000013408	ADM	adrenomedullin [Source:VGNC Symbol;Acc:VGNC:85144] && sp|P53366|ADML_PIG Pro-adrenomedullin OS=Sus scrofa OX=9823 GN=ADM PE=1 SV=1 && PF00214:Calcitonin / CGRP / IAPP family	19.61602233	63.426688	-1.768728057	1.53E-25
ENSSSCG00000010493	PDLIM1	PDZ and LIM domain 1 [Source:VGNC Symbol;Acc:VGNC:91281] && sp|Q5E9E1|PDLI1_BOVIN PDZ and LIM domain protein 1 OS=Bos taurus OX=9913 GN=PDLIM1 PE=2 SV=3 && PF00595:PDZ domain|PF00412:LIM domain|PF15936:Domain of unknown function (DUF4749)	3.582378667	14.67168833	-2.097713953	1.55E-25
ENSSSCG00000031733	AKAP12	A-kinase anchoring protein 12 [Source:VGNC Symbol;Acc:VGNC:85216] && sp|Q02952|AKA12_HUMAN A-kinase anchor protein 12 OS=Homo sapiens OX=9606 GN=AKAP12 PE=1 SV=4 && PF03832:WSK motif	2.826821667	9.7728	-1.864260809	1.61E-25
ENSSSCG00000001518	ITPR3	inositol 1,4,5-trisphosphate receptor type 3 [Source:VGNC Symbol;Acc:VGNC:89254] && sp|Q14573|ITPR3_HUMAN Inositol 1,4,5-trisphosphate receptor type 3 OS=Homo sapiens OX=9606 GN=ITPR3 PE=1 SV=2 && PF02815:MIR domain|PF00520:Ion transport protein|PF08709:Inositol 1,4,5-trisphosphate/ryanodine receptor|PF08454:RyR and IP3R Homology associated|PF01365:RIH domain	1.388961333	5.029938333	-1.931101626	1.68E-25
ENSSSCG00000042365	ENSSSCG00000042365	- && sp|O00370|LORF2_HUMAN LINE-1 retrotransposable element ORF2 protein OS=Homo sapiens OX=9606 PE=1 SV=1 && PF00078:Reverse transcriptase (RNA-dependent DNA polymerase)	5.185054	0.710666	2.308453391	1.80E-25
ENSSSCG00000008103	MERTK	MER proto-onco, tyrosine kinase [Source:VGNC Symbol;Acc:VGNC:90146] && sp|Q12866|MERTK_HUMAN Tyrosine-protein kinase Mer OS=Homo sapiens OX=9606 GN=MERTK PE=1 SV=2 && PF00047:Immunoglobulin domain|PF07714:Protein tyrosine kinase|PF00041:Fibronectin type III domain	0.457786333	0.001686333	7.024865382	1.81E-25
ENSSSCG00000028679	PLEKHB2	pleckstrin homology domain containing B2 [Source:VGNC Symbol;Acc:VGNC:95907] && sp|Q9QZC7|PKHB2_MOUSE Pleckstrin homology domain-containing family B member 2 OS=Mus musculus OX=10090 GN=Plekhb2 PE=1 SV=1 && PF00169:PH domain	46.520738	139.060791	-1.655665318	1.85E-25
ENSSSCG00000032265	TLE5	TLE family member 5, transcriptional modulator [Source:VGNC Symbol;Acc:VGNC:100873] && sp|Q08117|TLE5_HUMAN TLE family member 5 OS=Homo sapiens OX=9606 GN=TLE5 PE=1 SV=4 && PF03920:Groucho/TLE N-terminal Q-rich domain	10.507393	34.662375	-1.797257941	1.89E-25
ENSSSCG00000002983	LGALS13	lectin, galactoside-binding, soluble, 13 [Source:NCBI gene (formerly Entrezgene);Acc:100217392] && sp|Q05315|LEG10_HUMAN Galectin-10 OS=Homo sapiens OX=9606 GN=CLC PE=1 SV=3 && PF00337:Galactoside-binding lectin	9.090936	0.394982	4.335085995	1.91E-25
ENSSSCG00000022112	DOCK9	dedicator of cytokinesis 9 [Source:VGNC Symbol;Acc:VGNC:87399] && sp|Q9BZ29|DOCK9_HUMAN Dedicator of cytokinesis protein 9 OS=Homo sapiens OX=9606 GN=DOCK9 PE=1 SV=2 && PF06920:Dock homology region 2|PF11878:Domain of unknown function (DUF3398)|PF14429:C2 domain in Dock180 and Zizimin proteins|PF00169:PH domain	5.504276333	18.00675	-1.758115984	1.95E-25
ENSSSCG00000024439	PTGER4	prostaglandin E receptor 4 [Source:VGNC Symbol;Acc:VGNC:91949] && sp|Q95KZ0|PE2R4_PANTR Prostaglandin E2 receptor EP4 subtype OS=Pan troglodytes OX=9598 GN=PTGER4 PE=2 SV=1 && PF00001:7 transmembrane receptor (rhodopsin family)	2.639260333	0.391858333	2.670295207	1.98E-25
ENSSSCG00000039161	MEIS1	Meis homeobox 1 [Source:VGNC Symbol;Acc:VGNC:90135] && sp|O00470|MEIS1_HUMAN Homeobox protein Meis1 OS=Homo sapiens OX=9606 GN=MEIS1 PE=1 SV=1 && PF16493:N-terminal of Homeobox Meis and PKNOX1|PF05920:Homeobox KN domain	1.804478	7.408578333	-2.143421929	2.48E-25
ENSSSCG00000006463	PEAR1	platelet endothelial aggregation receptor 1 [Source:VGNC Symbol;Acc:VGNC:91302] && sp|Q5VY43|PEAR1_HUMAN Platelet endothelial aggregation receptor 1 OS=Homo sapiens OX=9606 GN=PEAR1 PE=1 SV=1 && -	3.323489667	0.583441333	2.427448789	2.72E-25
ENSSSCG00000018094	CYTB	cytochrome b [Source:NCBI gene (formerly Entrezgene);Acc:808513] && sp|P24964|CYB_PIG Cytochrome b OS=Sus scrofa OX=9823 GN=MT-CYB PE=3 SV=2 && -	273.3967233	80.338336	1.690509651	2.73E-25
ENSSSCG00000007140	SMOX	spermine oxidase [Source:VGNC Symbol;Acc:VGNC:95679] && sp|Q9NWM0|SMOX_HUMAN Spermine oxidase OS=Homo sapiens OX=9606 GN=SMOX PE=1 SV=1 && -	1.265641	5.671836667	-2.150587709	2.73E-25
ENSSSCG00000001800	TM6SF1	transmembrane 6 superfamily member 1 [Source:VGNC Symbol;Acc:VGNC:94034] && sp|Q9BZW5|TM6S1_HUMAN Transmembrane 6 superfamily member 1 OS=Homo sapiens OX=9606 GN=TM6SF1 PE=1 SV=2 && PF10914:Protein of unknown function (DUF2781)	0.131253	2.744982	-3.954306432	2.98E-25
ENSSSCG00000035554	LHFPL3	LHFPL tetraspan subfamily member 3 [Source:VGNC Symbol;Acc:VGNC:89706] && sp|Q86UP9|LHPL3_HUMAN LHFPL tetraspan subfamily member 3 protein OS=Homo sapiens OX=9606 GN=LHFPL3 PE=1 SV=3 && PF10242:Lipoma HMGIC fusion partner-like protein	0.732942667	0.005012333	6.900672625	3.07E-25
ENSSSCG00000016715	OSBPL3	oxysterol binding protein like 3 [Source:VGNC Symbol;Acc:VGNC:91071] && sp|Q9H4L5|OSBL3_HUMAN Oxysterol-binding protein-related protein 3 OS=Homo sapiens OX=9606 GN=OSBPL3 PE=1 SV=1 && PF01237:Oxysterol-binding protein|PF15409:Pleckstrin homology domain	1.094410333	4.471483333	-2.103923984	3.70E-25
ENSSSCG00000016218	PTPRN	protein tyrosine phosphatase receptor type N [Source:VGNC Symbol;Acc:VGNC:96523] && sp|Q16849|PTPRN_HUMAN Receptor-type tyrosine-protein phosphatase-like N OS=Homo sapiens OX=9606 GN=PTPRN PE=1 SV=1 && -	0.936613	4.769509	-2.413719184	3.76E-25
ENSSSCG00000036932	WNT6	Wnt family member 6 [Source:VGNC Symbol;Acc:VGNC:95569] && sp|P22727|WNT6_MOUSE Protein Wnt-6 OS=Mus musculus OX=10090 GN=Wnt6 PE=1 SV=2 && PF00110:wnt family	1.162470667	0.008085	6.854641115	3.86E-25
ENSSSCG00000028517	SC5D	sterol-C5-desaturase [Source:VGNC Symbol;Acc:VGNC:92600] && sp|O75845|SC5D_HUMAN Lathosterol oxidase OS=Homo sapiens OX=9606 GN=SC5D PE=1 SV=2 && PF04116:Fatty acid hydroxylase superfamily	47.28732667	13.782735	1.68336968	4.16E-25
ENSSSCG00000015581	CENPF	centromere protein F [Source:VGNC Symbol;Acc:VGNC:86548] && sp|P49454|CENPF_HUMAN Centromere protein F OS=Homo sapiens OX=9606 GN=CENPF PE=1 SV=3 && PF10481:Cenp-F N-terminal domain|PF10490:Rb-binding domain of kinetochore protein Cenp-F/LEK1|PF10473:Leucine-rich repeats of kinetochore protein Cenp-F/LEK1	0.389379333	2.111122333	-2.465639075	4.38E-25
ENSSSCG00000027689	SRM	spermidine synthase [Source:VGNC Symbol;Acc:VGNC:98623] && sp|Q64674|SPEE_MOUSE Spermidine synthase OS=Mus musculus OX=10090 GN=Srm PE=1 SV=1 && PF01564:Spermine/spermidine synthase domain|PF17284:Spermidine synthase tetramerisation domain	6.825516	1.6664	1.957367055	4.43E-25
ENSSSCG00000032632	CMTM4	CKLF like MARVEL transmembrane domain containing 4 [Source:VGNC Symbol;Acc:VGNC:86804] && sp|Q8CJ61|CKLF4_MOUSE CKLF-like MARVEL transmembrane domain-containing protein 4 OS=Mus musculus OX=10090 GN=Cmtm4 PE=1 SV=1 && PF01284:Membrane-associating domain	1.702110333	6.27849	-1.957302122	4.56E-25
ENSSSCG00000026863	FARP1	FERM, ARH/RhoGEF and pleckstrin domain protein 1 [Source:VGNC Symbol;Acc:VGNC:88012] && sp|Q9Y4F1|FARP1_HUMAN FERM, ARHGEF and pleckstrin domain-containing protein 1 OS=Homo sapiens OX=9606 GN=FARP1 PE=1 SV=1 && -	5.816357667	17.60198267	-1.742900717	4.80E-25
ENSSSCG00000037002	SERTAD2	SERTA domain containing 2 [Source:VGNC Symbol;Acc:VGNC:92750] && sp|Q14140|SRTD2_HUMAN SERTA domain-containing protein 2 OS=Homo sapiens OX=9606 GN=SERTAD2 PE=1 SV=1 && PF06031:SERTA motif	4.593012	13.88678233	-1.670748038	4.85E-25
ENSSSCG00000016892	FST	follistatin [Source:NCBI gene (formerly Entrezgene);Acc:445002] && sp|P10669|FST_PIG Follistatin OS=Sus scrofa OX=9823 GN=FST PE=1 SV=1 && PF09289:Follistatin/Osteonectin-like EGF domain|PF07648:Kazal-type serine protease inhibitor domain	11.79645933	1.664377667	2.792317478	5.57E-25
ENSSSCG00000005661	ENDOG	endonuclease G [Source:VGNC Symbol;Acc:VGNC:87698] && sp|P38447|NUCG_BOVIN Endonuclease G, mitochondrial OS=Bos taurus OX=9913 GN=ENDOG PE=1 SV=1 && PF01223:DNA/RNA non-specific endonuclease	7.65991	0.902902	2.992631083	5.95E-25
ENSSSCG00000040820	ENSSSCG00000040820	- && sp|Q9ULL0|K1210_HUMAN Acrosomal protein KIAA1210 OS=Homo sapiens OX=9606 GN=KIAA1210 PE=2 SV=3 && -	0.351204333	2.100001	-2.64981245	6.15E-25
ENSSSCG00000039875	NKD1	NKD inhibitor of WNT signaling pathway 1 [Source:VGNC Symbol;Acc:VGNC:90759] && sp|Q969G9|NKD1_HUMAN Protein naked cuticle homolog 1 OS=Homo sapiens OX=9606 GN=NKD1 PE=1 SV=1 && -	3.891817	0.247904667	3.241884834	6.43E-25
ENSSSCG00000022903	NAPEPLD	N-acyl phosphatidylethanolamine phospholipase D [Source:VGNC Symbol;Acc:VGNC:90579] && sp|Q6IQ20|NAPEP_HUMAN N-acyl-phosphatidylethanolamine-hydrolyzing phospholipase D OS=Homo sapiens OX=9606 GN=NAPEPLD PE=1 SV=2 && PF12706:Beta-lactamase superfamily domain	15.07189667	4.074049	1.810344202	6.80E-25
ENSSSCG00000022353	RAP1GDS1	Rap1 GTPase-GDP dissociation stimulator 1 [Source:VGNC Symbol;Acc:VGNC:92087] && sp|P52306|GDS1_HUMAN Rap1 GTPase-GDP dissociation stimulator 1 OS=Homo sapiens OX=9606 GN=RAP1GDS1 PE=1 SV=3 && PF00514:Armadillo/beta-catenin-like repeat	8.598716333	27.56069933	-1.729052015	7.04E-25
ENSSSCG00000021158	MCF2L	MCF.2 cell line derived transforming sequence like [Source:VGNC Symbol;Acc:VGNC:90068] && sp|Q63406|MCF2L_RAT Guanine nucleotide exchange factor DBS OS=Rattus norvegicus OX=10116 GN=Mcf2l PE=1 SV=3 && PF00169:PH domain|PF13716:Divergent CRAL/TRIO domain|PF00621:RhoGEF domain|PF00435:Spectrin repeat	0.914904	0.052657667	3.98173369	7.58E-25
ENSSSCG00000033844	CYP1B1	cytochrome P450 family 1 subfamily B member 1 [Source:VGNC Symbol;Acc:VGNC:103345] && sp|Q16678|CP1B1_HUMAN Cytochrome P450 1B1 OS=Homo sapiens OX=9606 GN=CYP1B1 PE=1 SV=2 && PF00067:Cytochrome P450	145.329997	43.275153	1.671685438	7.60E-25
ENSSSCG00000001483	FAM83B	family with sequence similarity 83 member B [Source:VGNC Symbol;Acc:VGNC:87989] && sp|Q5T0W9|FA83B_HUMAN Protein FAM83B OS=Homo sapiens OX=9606 GN=FAM83B PE=1 SV=1 && PF07894:FAM83 A-H	0.006734333	0.370255667	-5.425580434	7.79E-25
ENSSSCG00000021084	S100A6	S100 calcium binding protein A6 [Source:VGNC Symbol;Acc:VGNC:92545] && sp|Q2EN75|S10A6_PIG Protein S100-A6 OS=Sus scrofa OX=9823 GN=S100A6 PE=3 SV=1 && -	18.47356933	59.97855267	-1.950074823	8.17E-25
ENSSSCG00000010540	ENTPD7	ectonucleoside triphosphate diphosphohydrolase 7 [Source:VGNC Symbol;Acc:VGNC:87716] && sp|Q5REF6|ENTP7_PONAB Ectonucleoside triphosphate diphosphohydrolase 7 OS=Pongo abelii OX=9601 GN=ENTPD7 PE=2 SV=1 && -	10.65807533	32.206145	-1.670718277	9.22E-25
ENSSSCG00000016532	WDR91	WD repeat domain 91 [Source:VGNC Symbol;Acc:VGNC:94949] && sp|Q2HJE1|WDR91_BOVIN WD repeat-containing protein 91 OS=Bos taurus OX=9913 GN=WDR91 PE=2 SV=2 && -	4.325286333	0.847122	2.274418773	9.58E-25
ENSSSCG00000040421	HMG20B	high mobility group 20B [Source:VGNC Symbol;Acc:VGNC:88901] && sp|Q32L68|HM20B_BOVIN SWI/SNF-related matrix-associated actin-dependent regulator of chromatin subfamily E member 1-related OS=Bos taurus OX=9913 GN=HMG20B PE=2 SV=1 && PF00505:HMG (high mobility group) box	12.612596	40.86823667	-1.771816456	9.91E-25
ENSSSCG00000027331	COL6A3	collagen type VI alpha 3 chain [Source:VGNC Symbol;Acc:VGNC:95982] && sp|P12111|CO6A3_HUMAN Collagen alpha-3(VI) chain OS=Homo sapiens OX=9606 GN=COL6A3 PE=1 SV=5 && PF00014:Kunitz/Bovine pancreatic trypsin inhibitor domain|PF01391:Collagen triple helix repeat (20 copies)|PF00092:von Willebrand factor type A domain	174.5517223	50.874246	1.718761262	1.04E-24
ENSSSCG00000023653	GLIS2	GLIS family zinc finger 2 [Source:VGNC Symbol;Acc:VGNC:88484] && sp|Q9BZE0|GLIS2_HUMAN Zinc finger protein GLIS2 OS=Homo sapiens OX=9606 GN=GLIS2 PE=1 SV=2 && -	2.405199333	8.670312667	-1.92712809	1.04E-24
ENSSSCG00000008973	NAAA	N-acylethanolamine acid amidase [Source:VGNC Symbol;Acc:VGNC:90556] && sp|Q02083|NAAA_HUMAN N-acylethanolamine-hydrolyzing acid amidase OS=Homo sapiens OX=9606 GN=NAAA PE=1 SV=3 && PF15508:beta subunit of N-acylethanolamine-hydrolyzing acid amidase|PF02275:Linear amide C-N hydrolases, choloylglycine hydrolase family	2.13325	10.07797433	-2.311015198	1.24E-24
ENSSSCG00000017983	PER1	period circadian regulator 1 [Source:VGNC Symbol;Acc:VGNC:91314] && sp|Q8CHI5|PER1_RAT Period circadian protein homolog 1 OS=Rattus norvegicus OX=10116 GN=Per1 PE=1 SV=2 && PF12114:Period protein 2/3C-terminal region|PF08447:PAS fold	10.482853	2.646589667	1.947500055	1.26E-24
ENSSSCG00000001075	DEK	DEK proto-oncogene [Source:HGNC Symbol;Acc:HGNC:2768] && sp|P35659|DEK_HUMAN Protein DEK OS=Homo sapiens OX=9606 GN=DEK PE=1 SV=1 && PF08766:DEK C terminal domain	8.128935667	24.997603	-1.689384445	1.28E-24
ENSSSCG00000016859	C7	complement C7 [Source:VGNC Symbol;Acc:VGNC:86067] && sp|Q9TUQ3|CO7_PIG Complement component C7 OS=Sus scrofa OX=9823 GN=C7 PE=1 SV=1 && PF00084:Sushi repeat (SCR repeat)|PF18434:Kazal-type serine protease inhibitor domain|PF01823:MAC/Perforin domain	0.492806333	0.005021	6.08156832	1.28E-24
ENSSSCG00000017608	ENSSSCG00000017608	- && sp|P02720|PPCT_BOVIN Phosphatidylcholine transfer protein OS=Bos taurus OX=9913 GN=PCTP PE=1 SV=1 && PF01852:START domain	7.053030333	0.682109333	3.121202283	1.33E-24
ENSSSCG00000005180	BNC2	basonuclin 2 [Source:VGNC Symbol;Acc:VGNC:85852] && sp|Q8BMQ3|BNC2_MOUSE Zinc finger protein basonuclin-2 OS=Mus musculus OX=10090 GN=Bnc2 PE=1 SV=3 && -	2.725827667	8.696685667	-2.061869251	1.40E-24
ENSSSCG00000049691	ENSSSCG00000049691	- && sp|O00370|LORF2_HUMAN LINE-1 retrotransposable element ORF2 protein OS=Homo sapiens OX=9606 PE=1 SV=1 && -	0.235033667	2.452404667	-3.19449162	1.40E-24
ENSSSCG00000032261	CCDC117	coiled-coil domain containing 117 [Source:VGNC Symbol;Acc:VGNC:86248] && sp|Q8IWD4|CC117_HUMAN Coiled-coil domain-containing protein 117 OS=Homo sapiens OX=9606 GN=CCDC117 PE=1 SV=1 && PF15810:Coiled-coil domain-containing protein 117	33.25596367	9.684289333	1.702278125	1.44E-24
ENSSSCG00000003214	KCNC3	potassium voltage-gated channel subfamily C member 3 [Source:VGNC Symbol;Acc:VGNC:89334] && sp|Q63959|KCNC3_MOUSE Potassium voltage-gated channel subfamily C member 3 OS=Mus musculus OX=10090 GN=Kcnc3 PE=1 SV=3 && PF02214:BTB/POZ domain|PF11404:Potassium voltage-gated channel|PF00520:Ion transport protein	5.273908333	0.667796667	2.916043825	1.50E-24
ENSSSCG00000025561	VASN	vasorin [Source:VGNC Symbol;Acc:VGNC:94803] && sp|Q6EMK4|VASN_HUMAN Vasorin OS=Homo sapiens OX=9606 GN=VASN PE=1 SV=1 && -	14.828706	49.16514467	-1.818479162	1.57E-24
ENSSSCG00000034444	EIF4EBP2	eukaryotic translation initiation factor 4E binding protein 2 [Source:VGNC Symbol;Acc:VGNC:87629] && sp|Q13542|4EBP2_HUMAN Eukaryotic translation initiation factor 4E-binding protein 2 OS=Homo sapiens OX=9606 GN=EIF4EBP2 PE=1 SV=1 && PF05456:Eukaryotic translation initiation factor 4E binding protein (EIF4EBP)	48.83928567	15.164529	1.635724893	1.58E-24
ENSSSCG00000007135	NINL	ninein like [Source:VGNC Symbol;Acc:VGNC:96204] && sp|Q9Y2I6|NINL_HUMAN Ninein-like protein OS=Homo sapiens OX=9606 GN=NINL PE=1 SV=2 && PF13499:EF-hand domain pair	1.495248	6.505998667	-2.162479586	1.69E-24
ENSSSCG00000039488	SPON2	spondin 2 [Source:VGNC Symbol;Acc:VGNC:93416] && sp|Q9WV75|SPON2_RAT Spondin-2 OS=Rattus norvegicus OX=10116 GN=Spon2 PE=2 SV=1 && PF06468:Spondin_N	38.783929	116.015864	-1.656829919	1.99E-24
ENSSSCG00000006651	ADAMTSL4	ADAMTS like 4 [Source:VGNC Symbol;Acc:VGNC:85093] && sp|Q6UY14|ATL4_HUMAN ADAMTS-like protein 4 OS=Homo sapiens OX=9606 GN=ADAMTSL4 PE=1 SV=2 && PF00090:Thrombospondin type 1 domain|PF05986:ADAM-TS Spacer 1	2.543468333	9.245997	-1.8581315	2.14E-24
ENSSSCG00000003000	ENSSSCG00000003000	inositol-trisphosphate 3-kinase C [Source:VGNC Symbol;Acc:VGNC:89252] && sp|Q80ZG2|IP3KC_RAT Inositol-trisphosphate 3-kinase C OS=Rattus norvegicus OX=10116 GN=Itpkc PE=1 SV=1 && PF03770:Inositol polyphosphate kinase	7.686314667	1.518354	2.262003397	2.15E-24
ENSSSCG00000026850	SNCG	synuclein gamma [Source:NCBI gene (formerly Entrezgene);Acc:100125343] && sp|Q9H8L6|MMRN2_HUMAN Multimerin-2 OS=Homo sapiens OX=9606 GN=MMRN2 PE=1 SV=2 && -	1.518139667	0.170069333	3.036875341	2.15E-24
ENSSSCG00000009362	TRPC4	transient receptor potential cation channel subfamily C member 4 [Source:VGNC Symbol;Acc:VGNC:94462] && sp|P79100|TRPC4_BOVIN Short transient receptor potential channel 4 OS=Bos taurus OX=9913 GN=TRPC4 PE=2 SV=2 && PF00520:Ion transport protein|PF08344:Transient receptor ion channel II	0.139808	1.432111333	-3.34173646	2.18E-24
ENSSSCG00000004364	HACE1	HECT domain and ankyrin repeat containing E3 ubiquitin protein ligase 1 [Source:VGNC Symbol;Acc:VGNC:88769] && sp|F1N6G5|HACE1_BOVIN E3 ubiquitin-protein ligase HACE1 OS=Bos taurus OX=9913 GN=HACE1 PE=3 SV=3 && -	4.513667667	17.80077767	-2.022495297	2.29E-24
ENSSSCG00000008227	ST3GAL5	ST3 beta-galactoside alpha-2,3-sialyltransferase 5 [Source:VGNC Symbol;Acc:VGNC:93505] && sp|Q9UNP4|SIAT9_HUMAN Lactosylceramide alpha-2,3-sialyltransferase OS=Homo sapiens OX=9606 GN=ST3GAL5 PE=1 SV=4 && -	20.20716533	5.416956667	1.75720411	2.37E-24
ENSSSCG00000029761	ENSSSCG00000029761	- && sp|Q9CRB3|HIUH_MOUSE 5-hydroxyisourate hydrolase OS=Mus musculus OX=10090 GN=Urah PE=1 SV=1 && PF00576:HIUase/Transthyretin family	20.05097067	2.855771333	2.780892746	2.47E-24
ENSSSCG00000028076	ZBTB7C	zinc finger and BTB domain containing 7C [Source:VGNC Symbol;Acc:VGNC:95083] && sp|A1YPR0|ZBT7C_HUMAN Zinc finger and BTB domain-containing protein 7C OS=Homo sapiens OX=9606 GN=ZBTB7C PE=2 SV=1 && PF00651:BTB/POZ domain	1.313765	5.764241333	-2.207690652	2.63E-24
ENSSSCG00000025020	PCSK9	proprotein convertase subtilisin/kexin type 9 [Source:VGNC Symbol;Acc:VGNC:91234] && sp|A8T6A1|PCSK9_ATEGE Proprotein convertase subtilisin/kexin type 9 OS=Ateles geoffroyi OX=9509 GN=PCSK9 PE=2 SV=1 && -	0.872936667	0.037758333	4.336271811	2.76E-24
ENSSSCG00000028794	ENSSSCG00000028794	branched chain keto acid dehydrogenase E1 subunit alpha [Source:NCBI gene (formerly Entrezgene);Acc:100142666] && sp|P11178|ODBA_BOVIN 2-oxoisovalerate dehydrogenase subunit alpha, mitochondrial OS=Bos taurus OX=9913 GN=BCKDHA PE=1 SV=1 && PF00676:Dehydrogenase E1 component	29.125356	5.747089	1.873768181	2.90E-24
ENSSSCG00000000795	ADAMTS20	ADAM metallopeptidase with thrombospondin type 1 motif 20 [Source:VGNC Symbol;Acc:VGNC:85082] && sp|P59511|ATS20_MOUSE A disintegrin and metalloproteinase with thrombospondin motifs 20 OS=Mus musculus OX=10090 GN=Adamts20 PE=2 SV=2 && PF08685:GON domain|PF17771:ADAM cysteine-rich domain|PF05986:ADAM-TS Spacer 1|PF00090:Thrombospondin type 1 domain|PF01562:Reprolysin family propeptide|PF01421:Repr…	8.549677667	2.299945	1.863462756	3.06E-24
ENSSSCG00000002669	CRISPLD2	cysteine rich secretory protein LCCL domain containing 2 [Source:VGNC Symbol;Acc:VGNC:96958] && sp|A6QLZ7|CRLD2_BOVIN Cysteine-rich secretory protein LCCL domain-containing 2 OS=Bos taurus OX=9913 GN=CRISPLD2 PE=2 SV=1 && -	18.047426	5.011723	1.835461136	3.12E-24
ENSSSCG00000010325	KCNMA1	potassium calcium-activated channel subfamily M alpha 1 [Source:NCBI gene (formerly Entrezgene);Acc:397434] && sp|Q12791|KCMA1_HUMAN Calcium-activated potassium channel subunit alpha-1 OS=Homo sapiens OX=9606 GN=KCNMA1 PE=1 SV=2 && PF03493:Calcium-activated BK potassium channel alpha subunit|PF00520:Ion transport protein	1.319556	5.264145667	-1.998000771	3.14E-24
ENSSSCG00000021941	ENSSSCG00000021941	- && sp|A2T7L7|ZSC21_PONPY Zinc finger and SCAN domain-containing protein 21 OS=Pongo pygmaeus OX=9600 GN=ZSCAN21 PE=3 SV=1 && PF00096:Zinc finger, C2H2 type|PF02023:SCAN domain	1.551601333	0.106669667	3.741629302	3.31E-24
ENSSSCG00000032225	LRRC31	leucine rich repeat containing 31 [Source:VGNC Symbol;Acc:VGNC:89834] && sp|Q6UY01|LRC31_HUMAN Leucine-rich repeat-containing protein 31 OS=Homo sapiens OX=9606 GN=LRRC31 PE=2 SV=1 && -	0.222542	1.712421667	-2.995213178	3.33E-24
ENSSSCG00000011729	ENSSSCG00000011729	- && sp|P0DPB3|SCHI1_HUMAN Schwannomin-interacting protein 1 OS=Homo sapiens OX=9606 GN=SCHIP1 PE=1 SV=1 && PF10148:Schwannomin-interacting protein 1	0.571939333	4.410995	-2.985744508	4.13E-24
ENSSSCG00000022492	AMPD3	adenosine monophosphate deaminase 3 [Source:VGNC Symbol;Acc:VGNC:85288] && sp|Q01432|AMPD3_HUMAN AMP deaminase 3 OS=Homo sapiens OX=9606 GN=AMPD3 PE=1 SV=1 && -	1.107541333	5.46973	-2.298491458	4.90E-24
ENSSSCG00000039731	ENSSSCG00000039731	glutaredoxin [Source:NCBI gene (formerly Entrezgene);Acc:397463] && sp|P12309|GLRX1_PIG Glutaredoxin-1 OS=Sus scrofa OX=9823 GN=GLRX PE=1 SV=2 && PF00462:Glutaredoxin	8.406087	27.564359	-1.787591163	5.11E-24
ENSSSCG00000014171	ERAP1	endoplasmic reticulum aminopeptidase 1 [Source:VGNC Symbol;Acc:VGNC:87757] && sp|Q9NZ08|ERAP1_HUMAN Endoplasmic reticulum aminopeptidase 1 OS=Homo sapiens OX=9606 GN=ERAP1 PE=1 SV=3 && -	16.837747	49.38204433	-1.628085383	5.13E-24
ENSSSCG00000010772	ADAM8	ADAM metallopeptidase domain 8 [Source:VGNC Symbol;Acc:VGNC:97866] && sp|P78325|ADAM8_HUMAN Disintegrin and metalloproteinase domain-containing protein 8 OS=Homo sapiens OX=9606 GN=ADAM8 PE=1 SV=2 && PF00200:Disintegrin|PF01421:Reprolysin (M12B) family zinc metalloprotease|PF01562:Reprolysin family propeptide|PF08516:ADAM cysteine-rich	0.207965667	2.167321667	-3.425123339	5.40E-24
ENSSSCG00000032911	DUSP8	dual specificity phosphatase 8 [Source:VGNC Symbol;Acc:VGNC:87489] && sp|Q13202|DUS8_HUMAN Dual specificity protein phosphatase 8 OS=Homo sapiens OX=9606 GN=DUSP8 PE=1 SV=2 && PF00581:Rhodanese-like domain|PF00782:Dual specificity phosphatase, catalytic domain	0.204433	2.415655	-3.588683228	5.83E-24
ENSSSCG00000004458	TPBG	trophoblast glycoprotein [Source:VGNC Symbol;Acc:VGNC:94332] && sp|Q4R8Y9|TPBG_MACFA Trophoblast glycoprotein OS=Macaca fascicularis OX=9541 GN=TPBG PE=2 SV=1 && PF01462:Leucine rich repeat N-terminal domain|PF13855:Leucine rich repeat	0.896164333	5.592312	-2.655463881	6.51E-24
ENSSSCG00000003655	ENSSSCG00000003655	- && sp|O94854|K0754_HUMAN Uncharacterized protein KIAA0754 OS=Homo sapiens OX=9606 GN=KIAA0754 PE=2 SV=4 && -	5.843931333	17.936168	-1.692543139	6.79E-24
ENSSSCG00000006052	FZD6	frizzled class receptor 6 [Source:VGNC Symbol;Acc:VGNC:88283] && sp|Q8WMU5|FZD6_CANLF Frizzled-6 OS=Canis lupus familiaris OX=9615 GN=FZD6 PE=2 SV=1 && PF01534:Frizzled/Smoothened family membrane region|PF01392:Fz domain	0.284139333	2.021029	-2.886938213	7.14E-24
ENSSSCG00000024059	VAT1	vesicle amine transport 1 [Source:VGNC Symbol;Acc:VGNC:94805] && sp|Q9GKK8|BRCA1_PANTR Breast cancer type 1 susceptibility protein homolog OS=Pan troglodytes OX=9598 GN=BRCA1 PE=2 SV=2 && PF12820:Serine-rich domain associated with BRCT|PF13602:Zinc-binding dehydrogenase|PF00533:BRCA1 C Terminus (BRCT) domain	21.28637167	61.95073967	-1.61704852	7.59E-24
ENSSSCG00000001716	RCAN2	regulator of calcineurin 2 [Source:VGNC Symbol;Acc:VGNC:92171] && sp|Q3ZC15|RCAN2_BOVIN Calcipressin-2 OS=Bos taurus OX=9913 GN=RCAN2 PE=2 SV=1 && PF04847:Calcipressin	2.60605	12.11382867	-2.279360603	7.88E-24
ENSSSCG00000009018	SH3D19	SH3 domain containing 19 [Source:VGNC Symbol;Acc:VGNC:92821] && sp|Q5HYK7|SH319_HUMAN SH3 domain-containing protein 19 OS=Homo sapiens OX=9606 GN=SH3D19 PE=1 SV=2 && PF00018:SH3 domain|PF07653:Variant SH3 domain|PF14604:Variant SH3 domain	7.172743333	23.535615	-1.630294272	8.63E-24
ENSSSCG00000034491	PRICKLE1	prickle planar cell polarity protein 1 [Source:VGNC Symbol;Acc:VGNC:91793] && sp|Q96MT3|PRIC1_HUMAN Prickle-like protein 1 OS=Homo sapiens OX=9606 GN=PRICKLE1 PE=1 SV=2 && PF00412:LIM domain|PF06297:PET Domain	4.927443	28.65521167	-2.61925761	9.03E-24
ENSSSCG00000006003	MAL2	mal, T cell differentiation protein 2 [Source:VGNC Symbol;Acc:VGNC:98818] && sp|A2VE13|MAL2_BOVIN Protein MAL2 OS=Bos taurus OX=9913 GN=MAL2 PE=1 SV=1 && PF01284:Membrane-associating domain	19.95314033	5.388237333	1.812453861	9.66E-24
ENSSSCG00000045508	CCDC180	coiled-coil domain containing 180 [Source:HGNC Symbol;Acc:HGNC:29303] && sp|D2H0H6|TDRD7_AILME Tudor domain-containing protein 7 OS=Ailuropoda melanoleuca OX=9646 GN=TDRD7 PE=3 SV=1 && PF14643:Domain of unknown function (DUF4455)|PF14644:Domain of unknown function (DUF4456)	1.843678	5.924161667	-1.759098061	1.05E-23
ENSSSCG00000012022	APP	amyloid beta protein [Source:NCBI gene (formerly Entrezgene);Acc:397663] && sp|P79307|A4_PIG Amyloid-beta A4 protein OS=Sus scrofa OX=9823 GN=APP PE=2 SV=2 && PF12924:Copper-binding of amyloid precursor, CuBD|PF12925:E2 domain of amyloid precursor protein|PF00014:Kunitz/Bovine pancreatic trypsin inhibitor domain|PF03494:Beta-amyloid peptide (beta-APP)|PF10515:Beta-amyloid precursor protein C-term…	83.84350833	248.1710663	-1.642322575	1.07E-23
ENSSSCG00000031492	PPP1R18	protein phosphatase 1 regulatory subunit 18 [Source:HGNC Symbol;Acc:HGNC:29413] && sp|Q767M0|PPR18_PIG Phostensin OS=Sus scrofa OX=9823 GN=PPP1R18 PE=3 SV=1 && PF13916:PP1-regulatory protein, Phostensin N-terminal|PF13914:Phostensin PP1-binding and SH3-binding region	5.590626667	17.91112067	-1.734727771	1.20E-23
ENSSSCG00000001786	CFAP161	cilia and flagella associated protein 161 [Source:VGNC Symbol;Acc:VGNC:86596] && sp|Q6P656|CF161_HUMAN Cilia- and flagella-associated protein 161 OS=Homo sapiens OX=9606 GN=CFAP161 PE=1 SV=1 && -	0.919978667	0	9.423981675	1.37E-23
ENSSSCG00000002446	ENSSSCG00000002446	ataxin 3 [Source:NCBI gene (formerly Entrezgene);Acc:100144422] && sp|P54252|ATX3_HUMAN Ataxin-3 OS=Homo sapiens OX=9606 GN=ATXN3 PE=1 SV=5 && PF02099:Josephin|PF16619:Unstructured region C-term to UIM in Ataxin3	12.82021233	52.67775767	-1.88581424	1.39E-23
ENSSSCG00000010025	LIMK2	LIM domain kinase 2 [Source:VGNC Symbol;Acc:VGNC:89728] && sp|P53671|LIMK2_HUMAN LIM domain kinase 2 OS=Homo sapiens OX=9606 GN=LIMK2 PE=1 SV=1 && PF07714:Protein tyrosine kinase|PF00595:PDZ domain|PF00412:LIM domain	41.532949	13.02204833	1.631522972	1.63E-23
ENSSSCG00000000033	TSPO	translocator protein [Source:NCBI gene (formerly Entrezgene);Acc:396592] && sp|Q6UN27|TSPO_PIG Translocator protein OS=Sus scrofa OX=9823 GN=TSPO PE=2 SV=1 && PF03073:TspO/MBR family	12.25728	43.913597	-1.914520693	1.65E-23
ENSSSCG00000009071	JADE1	jade family PHD finger 1 [Source:VGNC Symbol;Acc:VGNC:89266] && sp|Q6IE81|JADE1_HUMAN Protein Jade-1 OS=Homo sapiens OX=9606 GN=JADE1 PE=1 SV=1 && PF13831:PHD-finger|PF13832:PHD-zinc-finger like domain|PF10513:Enhancer of polycomb-like	3.095867	15.04978767	-2.325201558	1.74E-23
ENSSSCG00000020963	EPDR1	ependymin related 1 [Source:VGNC Symbol;Acc:VGNC:87727] && sp|A6QLI0|EPDR1_BOVIN Mammalian ependymin-related protein 1 OS=Bos taurus OX=9913 GN=EPDR1 PE=2 SV=1 && PF00811:Ependymin	8.59218	26.33152033	-1.69155935	1.85E-23
ENSSSCG00000015770	VEGFC	vascular endothelial growth factor C [Source:VGNC Symbol;Acc:VGNC:95563] && sp|P49767|VEGFC_HUMAN Vascular endothelial growth factor C OS=Homo sapiens OX=9606 GN=VEGFC PE=1 SV=1 && PF00341:PDGF/VEGF domain	3.392744333	15.76478667	-2.211693113	1.96E-23
ENSSSCG00000010259	TYSND1	trypsin like peroxisomal matrix peptidase 1 [Source:VGNC Symbol;Acc:VGNC:94621] && sp|Q9DBA6|TYSD1_MOUSE Peroxisomal leader peptide-processing protease OS=Mus musculus OX=10090 GN=Tysnd1 PE=1 SV=1 && -	9.118171333	2.325572	1.893056924	2.23E-23
ENSSSCG00000004679	SORD	sorbitol dehydrogenase [Source:VGNC Symbol;Acc:VGNC:93342] && sp|Q58D31|DHSO_BOVIN Sorbitol dehydrogenase OS=Bos taurus OX=9913 GN=SORD PE=1 SV=3 && -	4.778291667	1.045881667	2.113524177	2.30E-23
ENSSSCG00000009532	POGLUT2	protein O-glucosyltransferase 2 [Source:VGNC Symbol;Acc:VGNC:91624] && sp|Q6UW63|PLGT2_HUMAN Protein O-glucosyltransferase 2 OS=Homo sapiens OX=9606 GN=POGLUT2 PE=1 SV=1 && PF05686:Glycosyl transferase family 90|PF00630:Filamin/ABP280 repeat	14.34980133	3.735368667	1.86428087	2.31E-23
ENSSSCG00000011489	ENSSSCG00000011489	- && sp|Q9ULU8|CAPS1_HUMAN Calcium-dependent secretion activator 1 OS=Homo sapiens OX=9606 GN=CADPS PE=1 SV=3 && PF00169:PH domain|PF06292:Domain of Unknown Function (DUF1041)	0.002902	0.365203667	-6.235373111	2.45E-23
ENSSSCG00000025531	SSPN	sarcospan [Source:VGNC Symbol;Acc:VGNC:93489] && sp|Q14714|SSPN_HUMAN Sarcospan OS=Homo sapiens OX=9606 GN=SSPN PE=2 SV=3 && PF04103:CD20-like family	4.105673	13.20337867	-1.751251128	2.63E-23
ENSSSCG00000040337	AK4	adenylate kinase 4 [Source:VGNC Symbol;Acc:VGNC:85209] && sp|Q0VCP1|KAD4_BOVIN Adenylate kinase 4, mitochondrial OS=Bos taurus OX=9913 GN=AK4 PE=2 SV=1 && PF00406:Adenylate kinase|PF05191:Adenylate kinase, active site lid	86.480273	26.97235633	1.602212851	2.65E-23
ENSSSCG00000038185	EREG	epiregulin [Source:VGNC Symbol;Acc:VGNC:87766] && sp|O14944|EREG_HUMAN Proepiregulin OS=Homo sapiens OX=9606 GN=EREG PE=1 SV=1 && -	0.087217333	1.219951	-3.82361428	2.67E-23
ENSSSCG00000005316	ENSSSCG00000005316	tropomyosin 2 [Source:VGNC Symbol;Acc:VGNC:94338] && - && PF00261:Tropomyosin	95.52735367	282.5086467	-1.626409396	2.69E-23
ENSSSCG00000027859	HDAC7	histone deacetylase 7 [Source:VGNC Symbol;Acc:VGNC:103286] && sp|Q8WUI4|HDAC7_HUMAN Histone deacetylase 7 OS=Homo sapiens OX=9606 GN=HDAC7 PE=1 SV=2 && -	6.327862333	18.75246967	-1.623482446	2.71E-23
ENSSSCG00000004927	CLPX	caseinolytic mitochondrial matrix peptidase chaperone subunit X [Source:VGNC Symbol;Acc:VGNC:86780] && sp|Q5R7N3|CLPX_PONAB ATP-dependent Clp protease ATP-binding subunit clpX-like, mitochondrial OS=Pongo abelii OX=9601 GN=CLPX PE=2 SV=1 && PF07724:AAA domain (Cdc48 subfamily)|PF10431:C-terminal, D2-small domain, of ClpB protein	92.34421533	29.16196767	1.585939044	2.79E-23
ENSSSCG00000005626	FPGS	folylpolyglutamate synthase [Source:VGNC Symbol;Acc:VGNC:88230] && sp|A6H751|FOLC_BOVIN Folylpolyglutamate synthase, mitochondrial OS=Bos taurus OX=9913 GN=FPGS PE=2 SV=1 && -	7.808387667	1.458590667	2.338317421	2.83E-23
ENSSSCG00000015099	BCL9L	BCL9 like [Source:VGNC Symbol;Acc:VGNC:96568] && sp|Q86UU0|BCL9L_HUMAN B-cell CLL/lymphoma 9-like protein OS=Homo sapiens OX=9606 GN=BCL9L PE=1 SV=1 && -	46.86129467	13.70054	1.611482564	2.93E-23
ENSSSCG00000033641	COL8A2	collagen type VIII alpha 2 chain [Source:VGNC Symbol;Acc:VGNC:86881] && sp|P25067|CO8A2_HUMAN Collagen alpha-2(VIII) chain OS=Homo sapiens OX=9606 GN=COL8A2 PE=1 SV=2 && PF01391:Collagen triple helix repeat (20 copies)|PF00386:C1q domain	0.373548	2.775271333	-2.968726148	3.00E-23
ENSSSCG00000017181	ENSSSCG00000017181	cytoglobin [Source:VGNC Symbol;Acc:VGNC:87128] && sp|Q8WWM9|CYGB_HUMAN Cytoglobin OS=Homo sapiens OX=9606 GN=CYGB PE=1 SV=1 && PF00042:Globin	26.78665033	7.684921667	1.7244272	3.10E-23
ENSSSCG00000035686	ENSSSCG00000035686	citrate synthase [Source:VGNC Symbol;Acc:VGNC:103225] && sp|P00889|CISY_PIG Citrate synthase, mitochondrial OS=Sus scrofa OX=9823 GN=CS PE=1 SV=2 && -	93.908582	29.493449	1.576641765	3.32E-23
ENSSSCG00000030165	MAFF	MAF bZIP transcription factor F [Source:VGNC Symbol;Acc:VGNC:89947] && sp|O54791|MAFF_MOUSE Transcription factor MafF OS=Mus musculus OX=10090 GN=Maff PE=2 SV=1 && PF03131:bZIP Maf transcription factor	2.439602	10.264186	-2.145673408	3.33E-23
ENSSSCG00000012633	IL13RA1	interleukin 13 receptor subunit alpha 1 [Source:VGNC Symbol;Acc:VGNC:89081] && sp|P78552|I13R1_HUMAN Interleukin-13 receptor subunit alpha-1 OS=Homo sapiens OX=9606 GN=IL13RA1 PE=1 SV=1 && PF09240:Interleukin-6 receptor alpha chain, binding|PF18001:Interleukin-13 receptor subunit alpha Ig-like domain	126.379092	39.16791667	1.598546317	3.43E-23
ENSSSCG00000051054	ENSSSCG00000051054	- && sp|Q29478|CP2CV_CAPHE Cytochrome P450 2C31 (Fragment) OS=Capra hircus aegagrus OX=9923 GN=CYP2C31 PE=2 SV=1 && PF02994:L1 transposable element RBD-like domain|PF17489:L1 transposable element trimerization domain	1.148096	8.429055333	-2.660864816	3.76E-23
ENSSSCG00000038956	HEYL	hes related family bHLH transcription factor with YRPW motif like [Source:VGNC Symbol;Acc:VGNC:88865] && sp|Q2NL18|HEYL_BOVIN Hairy/enhancer-of-split related with YRPW motif-like protein OS=Bos taurus OX=9913 GN=HEYL PE=2 SV=3 && PF07527:Hairy Orange|PF00010:Helix-loop-helix DNA-binding domain	1.019785	0.037273333	4.528101003	3.93E-23
ENSSSCG00000009281	ENSSSCG00000009281	sarcoglycan gamma [Source:VGNC Symbol;Acc:VGNC:92791] && sp|Q8SQ72|SGCG_CANLF Gamma-sarcoglycan OS=Canis lupus familiaris OX=9615 GN=SGCG PE=3 SV=1 && PF04790:Sarcoglycan complex subunit protein	9.991794	1.472189	2.755937639	3.96E-23
ENSSSCG00000008250	ENSSSCG00000008250	- && sp|P26232|CTNA2_HUMAN Catenin alpha-2 OS=Homo sapiens OX=9606 GN=CTNNA2 PE=1 SV=5 && PF01044:Vinculin family	0.012006333	0.683144667	-5.1458472	3.96E-23
ENSSSCG00000009422	TSC22D1	TSC22 domain family member 1 [Source:VGNC Symbol;Acc:VGNC:94481] && sp|Q15714|T22D1_HUMAN TSC22 domain family protein 1 OS=Homo sapiens OX=9606 GN=TSC22D1 PE=1 SV=3 && -	70.651459	11.08462933	1.61525988	4.00E-23
ENSSSCG00000015801	TLR3	toll like receptor 3 [Source:NCBI gene (formerly Entrezgene);Acc:100037937] && sp|Q0PV50|TLR3_BOSTR Toll-like receptor 3 OS=Boselaphus tragocamelus OX=9917 GN=TLR3 PE=2 SV=1 && PF01582:TIR domain|PF13855:Leucine rich repeat|PF17968:Toll-like receptor 3 trans-membrane domain	1.682801667	16.960042	-3.029914435	4.14E-23
ENSSSCG00000036089	ENSSSCG00000036089	- && sp|Q8N1A0|KT222_HUMAN Keratin-like protein KRT222 OS=Homo sapiens OX=9606 GN=KRT222 PE=1 SV=1 && PF00038:Intermediate filament protein	0.035066667	0.998345	-4.601168204	4.49E-23
ENSSSCG00000034280	LARP1B	La ribonucleoprotein 1B [Source:VGNC Symbol;Acc:VGNC:89640] && sp|Q659C4|LAR1B_HUMAN La-related protein 1B OS=Homo sapiens OX=9606 GN=LARP1B PE=1 SV=2 && PF05383:La domain	9.085962667	2.116650667	2.081150774	4.75E-23
ENSSSCG00000014437	PPARGC1B	PPARG coactivator 1 beta [Source:VGNC Symbol;Acc:VGNC:91686] && sp|Q86YN6|PRGC2_HUMAN Peroxisome proliferator-activated receptor gamma coactivator 1-beta OS=Homo sapiens OX=9606 GN=PPARGC1B PE=1 SV=2 && -	2.267415	0.277844333	2.62894632	5.00E-23
ENSSSCG00000004138	HIVEP2	HIVEP zinc finger 2 [Source:VGNC Symbol;Acc:VGNC:96586] && sp|P31629|ZEP2_HUMAN Transcription factor HIVEP2 OS=Homo sapiens OX=9606 GN=HIVEP2 PE=1 SV=2 && -	4.775321667	14.04789533	-1.632235176	5.03E-23
ENSSSCG00000001975	PRKD1	protein kinase D1 [Source:VGNC Symbol;Acc:VGNC:91812] && sp|Q15139|KPCD1_HUMAN Serine/threonine-protein kinase D1 OS=Homo sapiens OX=9606 GN=PRKD1 PE=1 SV=2 && PF00069:Protein kinase domain|PF00130:Phorbol esters/diacylglycerol binding domain (C1 domain)|PF00169:PH domain	2.637474333	10.44898533	-2.057199712	5.10E-23
ENSSSCG00000036503	RAB6B	RAB6B, member RAS onco family [Source:VGNC Symbol;Acc:VGNC:98272] && sp|A6QR46|RAB6B_BOVIN Ras-related protein Rab-6B OS=Bos taurus OX=9913 GN=RAB6B PE=2 SV=1 && -	0.062189	0.846667	-3.704360583	6.04E-23
ENSSSCG00000028431	HSD17B4	hydroxysteroid 17-beta dehydrogenase 4 [Source:VGNC Symbol;Acc:VGNC:99760] && sp|P51659|DHB4_HUMAN Peroxisomal multifunctional enzyme type 2 OS=Homo sapiens OX=9606 GN=HSD17B4 PE=1 SV=3 && PF00106:short chain dehydrogenase|PF02036:SCP-2 sterol transfer family|PF01575:MaoC like domain	61.03589767	19.671097	1.557462818	6.25E-23
ENSSSCG00000023792	SNRNP70	small nuclear ribonucleoprotein U1 subunit 70 [Source:HGNC Symbol;Acc:HGNC:11150] && sp|Q1RMR2|RU17_BOVIN U1 small nuclear ribonucleoprotein 70 kDa OS=Bos taurus OX=9913 GN=SNRNP70 PE=2 SV=1 && -	41.62476067	14.50496867	1.626007134	6.38E-23
ENSSSCG00000035355	F2R	coagulation factor II thrombin receptor [Source:VGNC Symbol;Acc:VGNC:87860] && sp|P25116|PAR1_HUMAN Proteinase-activated receptor 1 OS=Homo sapiens OX=9606 GN=F2R PE=1 SV=2 && PF00001:7 transmembrane receptor (rhodopsin family)	2.017796	0.101261333	4.191090864	6.54E-23
ENSSSCG00000005215	JAK2	Janus kinase 2 [Source:VGNC Symbol;Acc:VGNC:89271] && sp|O19064|JAK2_PIG Tyrosine-protein kinase JAK2 OS=Sus scrofa OX=9823 GN=JAK2 PE=2 SV=1 && PF18379:FERM F1 ubiquitin-like domain|PF00017:SH2 domain|PF17887:Jak1 pleckstrin homology-like domain|PF07714:Protein tyrosine kinase|PF18377:FERM F2 acyl-CoA binding protein-like domain	4.336506333	13.03214	-1.650842565	6.82E-23
ENSSSCG00000039873	DCXR	dicarbonyl and L-xylulose reductase [Source:VGNC Symbol;Acc:VGNC:98985] && sp|Q91X52|DCXR_MOUSE L-xylulose reductase OS=Mus musculus OX=10090 GN=Dcxr PE=1 SV=2 && PF13561:Enoyl-(Acyl carrier protein) reductase	22.57529833	5.559373	1.944996464	6.91E-23
ENSSSCG00000008487	ATL2	atlastin GTPase 2 [Source:VGNC Symbol;Acc:VGNC:85628] && sp|Q8NHH9|ATLA2_HUMAN Atlastin-2 OS=Homo sapiens OX=9606 GN=ATL2 PE=1 SV=2 && PF02263:Guanylate-binding protein, N-terminal domain	28.86954567	8.503359	1.69015397	6.92E-23
ENSSSCG00000033800	PELI2	pellino E3 ubiquitin protein ligase family member 2 [Source:VGNC Symbol;Acc:VGNC:91307] && sp|Q9HAT8|PELI2_HUMAN E3 ubiquitin-protein ligase pellino homolog 2 OS=Homo sapiens OX=9606 GN=PELI2 PE=1 SV=1 && PF04710:Pellino	1.122574333	6.386127667	-2.576109769	7.37E-23
ENSSSCG00000000720	AKAP3	A-kinase anchoring protein 3 [Source:VGNC Symbol;Acc:VGNC:85218] && sp|O77797|AKAP3_BOVIN A-kinase anchor protein 3 OS=Bos taurus OX=9913 GN=AKAP3 PE=2 SV=2 && -	1.101271667	3.430214667	-2.189808834	7.49E-23
ENSSSCG00000027935	FHOD3	formin homology 2 domain containing 3 [Source:VGNC Symbol;Acc:VGNC:88132] && sp|Q76LL6|FHOD3_MOUSE FH1/FH2 domain-containing protein 3 OS=Mus musculus OX=10090 GN=Fhod3 PE=1 SV=1 && PF02181:Formin Homology 2 Domain|PF18382:Formin N-terminal GTPase-binding domain	0.323708	2.376270667	-2.664474117	7.61E-23
ENSSSCG00000008073	OMD	osteomodulin [Source:VGNC Symbol;Acc:VGNC:91040] && sp|O77742|OMD_BOVIN Osteomodulin OS=Bos taurus OX=9913 GN=OMD PE=1 SV=1 && PF01462:Leucine rich repeat N-terminal domain|PF13855:Leucine rich repeat	6.352115667	1.559260667	1.949544542	8.03E-23
ENSSSCG00000011101	ITGB1	integrin subunit beta 1 [Source:VGNC Symbol;Acc:VGNC:96381] && sp|Q9GLP0|ITB1_PIG Integrin beta-1 OS=Sus scrofa OX=9823 GN=ITGB1 PE=2 SV=1 && PF08725:Integrin beta cytoplasmic domain|PF00362:Integrin beta chain VWA domain|PF07974:EGF-like domain|PF18372:Integrin beta epidermal growth factor like domain 1|PF07965:Integrin beta tail domain|PF17205:Integrin plexin domain	187.7610143	696.508016	-1.893401475	8.31E-23
ENSSSCG00000000436	PIP4K2C	phosphatidylinositol-5-phosphate 4-kinase type 2 gamma [Source:VGNC Symbol;Acc:VGNC:91455] && sp|Q0P5F7|PI42C_BOVIN Phosphatidylinositol 5-phosphate 4-kinase type-2 gamma OS=Bos taurus OX=9913 GN=PIP4K2C PE=2 SV=1 && PF01504:Phosphatidylinositol-4-phosphate 5-Kinase	3.770547	0.135832333	4.911578166	8.33E-23
ENSSSCG00000020846	SCARA3	scavenger receptor class A member 3 [Source:HGNC Symbol;Acc:HGNC:19000] && sp|Q6AZY7|SCAR3_HUMAN Scavenger receptor class A member 3 OS=Homo sapiens OX=9606 GN=SCARA3 PE=1 SV=1 && PF01391:Collagen triple helix repeat (20 copies)	33.300054	94.20894867	-1.569442574	8.71E-23
ENSSSCG00000008953	CXCL8	C-X-C motif chemokine ligand 8 [Source:VGNC Symbol;Acc:VGNC:87106] && sp|P26894|IL8_PIG Interleukin-8 OS=Sus scrofa OX=9823 GN=CXCL8 PE=1 SV=1 && -	0.040901667	2.108587	-5.389580372	9.10E-23
ENSSSCG00000003654	MACF1	microtubule actin crosslinking factor 1 [Source:VGNC Symbol;Acc:VGNC:98496] && sp|D3ZHV2|MACF1_RAT Microtubule-actin cross-linking factor 1 OS=Rattus norvegicus OX=10116 GN=Macf1 PE=1 SV=1 && PF17902:SH3 domain|PF13499:EF-hand domain pair|PF18373:Spectrin like domain|PF00435:Spectrin repeat	15.00196033	47.488415	-1.628327118	1.01E-22
ENSSSCG00000015823	ENSSSCG00000015823	- && sp|Q3B7T9|RFIP1_RAT Rab11 family-interacting protein 1 OS=Rattus norvegicus OX=10116 GN=Rab11fip1 PE=1 SV=1 && -	2.471932333	0.313515667	2.907796296	1.02E-22
ENSSSCG00000012591	AMOT	angiomotin [Source:VGNC Symbol;Acc:VGNC:85283] && sp|Q4VCS5|AMOT_HUMAN Angiomotin OS=Homo sapiens OX=9606 GN=AMOT PE=1 SV=1 && PF12240:Angiomotin C terminal	6.300837	1.695218333	1.81666404	1.02E-22
ENSSSCG00000017146	ENSSSCG00000017146	- && sp|Q63HN8|RN213_HUMAN E3 ubiquitin-protein ligase RNF213 OS=Homo sapiens OX=9606 GN=RNF213 PE=1 SV=3 && -	84.20567033	248.737274	-1.65810583	1.06E-22
ENSSSCG00000014891	GAB2	GRB2 associated binding protein 2 [Source:HGNC Symbol;Acc:HGNC:14458] && sp|Q9UQC2|GAB2_HUMAN GRB2-associated-binding protein 2 OS=Homo sapiens OX=9606 GN=GAB2 PE=1 SV=1 && PF00169:PH domain	4.455296	0.669019667	2.622805543	1.15E-22
ENSSSCG00000037559	ACOT11	acyl-CoA thioesterase 11 [Source:VGNC Symbol;Acc:VGNC:85016] && sp|Q8VHQ9|ACO11_MOUSE Acyl-coenzyme A thioesterase 11 OS=Mus musculus OX=10090 GN=Acot11 PE=1 SV=1 && -	0.253756667	1.479497667	-2.606124943	1.21E-22
ENSSSCG00000024071	SCARF1	scavenger receptor class F member 1 [Source:VGNC Symbol;Acc:VGNC:92615] && sp|Q14162|SREC_HUMAN Scavenger receptor class F member 1 OS=Homo sapiens OX=9606 GN=SCARF1 PE=1 SV=3 && PF11461:Rab interacting lysosomal protein|PF09744:JNK_SAPK-associated protein-1	3.938454667	0.839547333	2.151302163	1.33E-22
ENSSSCG00000032623	ENSSSCG00000032623	- && sp|Q2NKY9|JAGN1_BOVIN Protein jagunal homolog 1 OS=Bos taurus OX=9913 GN=JAGN1 PE=2 SV=1 && -	48.87413267	8.238026	2.471027356	1.45E-22
ENSSSCG00000002825	ENSSSCG00000002825	carboxylesterase 1 [Source:NCBI gene (formerly Entrezgene);Acc:397478] && sp|Q29550|EST1_PIG Liver carboxylesterase OS=Sus scrofa OX=9823 PE=1 SV=1 && -	0.70977	0	9.092999909	1.49E-22
ENSSSCG00000011582	CAND2	cullin associated and neddylation dissociated 2 (putative) [Source:HGNC Symbol;Acc:HGNC:30689] && sp|O75155|CAND2_HUMAN Cullin-associated NEDD8-dissociated protein 2 OS=Homo sapiens OX=9606 GN=CAND2 PE=1 SV=3 && PF08623:TATA-binding protein interacting (TIP20)	2.075856333	7.154728	-1.986199187	1.50E-22
ENSSSCG00000003743	GALNT1	polypeptide N-acetylgalactosaminyltransferase 1 [Source:VGNC Symbol;Acc:VGNC:97062] && sp|Q07537|GALT1_BOVIN Polypeptide N-acetylgalactosaminyltransferase 1 OS=Bos taurus OX=9913 GN=GALNT1 PE=1 SV=1 && PF00652:Ricin-type beta-trefoil lectin domain|PF00535:Glycosyl transferase family 2	43.000132	121.928861	-1.580171417	1.56E-22
ENSSSCG00000028373	ENO2	enolase 2 [Source:VGNC Symbol;Acc:VGNC:87702] && sp|P09104|ENOG_HUMAN Gamma-enolase OS=Homo sapiens OX=9606 GN=ENO2 PE=1 SV=3 && PF14580:Leucine-rich repeat	0.458709	4.777054	-3.677735486	1.56E-22
ENSSSCG00000001793	ADAMTSL3	ADAMTS like 3 [Source:VGNC Symbol;Acc:VGNC:85092] && sp|P82987|ATL3_HUMAN ADAMTS-like protein 3 OS=Homo sapiens OX=9606 GN=ADAMTSL3 PE=1 SV=4 && PF00090:Thrombospondin type 1 domain|PF13927:Immunoglobulin domain	1.355961667	4.734642333	-1.900552878	1.56E-22
ENSSSCG00000017947	ACADVL	acyl-CoA dehydrogenase very long chain [Source:VGNC Symbol;Acc:VGNC:97864] && sp|P48818|ACADV_BOVIN Very long-chain specific acyl-CoA dehydrogenase, mitochondrial OS=Bos taurus OX=9913 GN=ACADVL PE=2 SV=3 && PF02771:Acyl-CoA dehydrogenase, N-terminal domain|PF02770:Acyl-CoA dehydrogenase, middle domain|PF00441:Acyl-CoA dehydrogenase, C-terminal domain	40.59885667	12.407515	1.629543284	1.68E-22
ENSSSCG00000038132	IRF2BP2	interferon regulatory factor 2 binding protein 2 [Source:VGNC Symbol;Acc:VGNC:89205] && sp|Q7Z5L9|I2BP2_HUMAN Interferon regulatory factor 2-binding protein 2 OS=Homo sapiens OX=9606 GN=IRF2BP2 PE=1 SV=2 && PF11261:Interferon regulatory factor 2-binding protein zinc finger	61.76955167	20.091639	1.544043975	1.69E-22
ENSSSCG00000010604	SH3PXD2A	SH3 and PX domains 2A [Source:VGNC Symbol;Acc:VGNC:92829] && sp|Q5TCZ1|SPD2A_HUMAN SH3 and PX domain-containing protein 2A OS=Homo sapiens OX=9606 GN=SH3PXD2A PE=1 SV=1 && -	50.64756033	8.511478667	2.508413421	1.71E-22
ENSSSCG00000031201	LMOD1	leiomodin 1 [Source:VGNC Symbol;Acc:VGNC:96405] && sp|A0A0G2K0D3|LMOD1_RAT Leiomodin-1 OS=Rattus norvegicus OX=10116 GN=Lmod1 PE=1 SV=1 && PF03250:Tropomodulin|PF02205:WH2 motif	3.940829	13.73217033	-1.887427142	1.79E-22
ENSSSCG00000036812	ENSSSCG00000036812	myosin phosphatase Rho interacting protein [Source:VGNC Symbol;Acc:VGNC:99015] && sp|Q6WCQ1|MPRIP_HUMAN Myosin phosphatase Rho-interacting protein OS=Homo sapiens OX=9606 GN=MPRIP PE=1 SV=3 && PF00169:PH domain	16.576798	47.82396033	-1.610496061	1.84E-22
ENSSSCG00000009172	PPP3CA	protein phosphatase 3 catalytic subunit alpha [Source:VGNC Symbol;Acc:VGNC:98218] && sp|P48452|PP2BA_BOVIN Serine/threonine-protein phosphatase 2B catalytic subunit alpha isoform OS=Bos taurus OX=9913 GN=PPP3CA PE=1 SV=1 && PF00149:Calcineurin-like phosphoesterase	69.81571767	31.93776433	1.578747249	1.86E-22
ENSSSCG00000009625	ENSSSCG00000009625	PDZ and LIM domain 2 [Source:VGNC Symbol;Acc:VGNC:91282] && sp|Q3T0C8|PDLI2_BOVIN PDZ and LIM domain protein 2 OS=Bos taurus OX=9913 GN=PDLIM2 PE=2 SV=1 && PF00595:PDZ domain|PF00412:LIM domain|PF15936:Domain of unknown function (DUF4749)	0.705259333	5.124448667	-2.875112394	2.08E-22
ENSSSCG00000024563	CEP83	centrosomal protein 83 [Source:VGNC Symbol;Acc:VGNC:86578] && sp|Q66H89|CEP83_RAT Centrosomal protein of 83 kDa OS=Rattus norvegicus OX=10116 GN=Cep83 PE=2 SV=1 && -	2.228007667	6.367986667	-1.699377133	2.18E-22
ENSSSCG00000050172	ENSSSCG00000050172	- && sp|Q6ZNJ1|NBEL2_HUMAN Neurobeachin-like protein 2 OS=Homo sapiens OX=9606 GN=NBEAL2 PE=1 SV=2 && PF15787:Domain of unknown function (DUF4704)|PF16057:Domain of unknown function (DUF4800)|PF14844:PH domain associated with Beige/BEACH|PF02138:Beige/BEACH domain	0.555830333	2.509734	-2.246410163	2.28E-22
ENSSSCG00000015522	ANGPTL1	angiopoietin like 1 [Source:VGNC Symbol;Acc:VGNC:85303] && sp|Q1RMR1|ANGL1_BOVIN Angiopoietin-related protein 1 OS=Bos taurus OX=9913 GN=ANGPTL1 PE=2 SV=1 && PF00147:Fibrinogen beta and gamma chains, C-terminal globular domain	0.637356667	4.042062333	-2.544440805	2.32E-22
ENSSSCG00000020872	ENSSSCG00000020872	- && sp|Q6ITQ4|PDZ1I_PIG PDZK1-interacting protein 1 OS=Sus scrofa OX=9823 GN=PDZK1IP1 PE=3 SV=1 && PF15807:Membrane-associated protein 117 kDa, PDZK1-interacting protein 1	0.144463667	4.838674333	-5.110110616	2.50E-22
ENSSSCG00000023264	IDH1	isocitrate dehydrogenase (NADP(+)) 1 [Source:HGNC Symbol;Acc:HGNC:5382] && sp|Q9XSG3|IDHC_BOVIN Isocitrate dehydrogenase [NADP] cytoplasmic OS=Bos taurus OX=9913 GN=IDH1 PE=2 SV=1 && PF00180:Isocitrate/isopropylmalate dehydrogenase	335.8177947	64.97984833	2.238010283	2.56E-22
ENSSSCG00000006664	MTMR11	myotubularin related protein 11 [Source:VGNC Symbol;Acc:VGNC:90458] && sp|A4FU01|MTMRB_HUMAN Myotubularin-related protein 11 OS=Homo sapiens OX=9606 GN=MTMR11 PE=2 SV=2 && PF06602:Myotubularin-like phosphatase domain|PF12578:Myotubularin-associated protein	0.127128667	1.715152	-3.748566776	2.71E-22
ENSSSCG00000012623	SLC25A5	solute carrier family 25 member 5 [Source:VGNC Symbol;Acc:VGNC:93022] && sp|Q8SQH5|ADT2_BOVIN ADP/ATP translocase 2 OS=Bos taurus OX=9913 GN=SLC25A5 PE=2 SV=3 && -	122.4737447	39.522565	1.557602551	2.74E-22
ENSSSCG00000003461	RSC1A1	regulator of solute carriers 1 [Source:VGNC Symbol;Acc:VGNC:92475] && sp|Q29106|RSCA1_PIG Regulatory solute carrier protein family 1 member 1 OS=Sus scrofa OX=9823 GN=RSC1A1 PE=2 SV=3 && -	12.18206733	3.491193333	1.669172489	2.84E-22
ENSSSCG00000012857	CARS1	cysteinyl-tRNA synthetase 1 [Source:VGNC Symbol;Acc:VGNC:86196] && sp|Q9ER72|SYCC_MOUSE Cysteine--tRNA ligase, cytoplasmic OS=Mus musculus OX=10090 GN=Cars1 PE=1 SV=2 && -	3.856660667	11.88356633	-1.745838957	2.84E-22
ENSSSCG00000004172	SLC2A12	solute carrier family 2 member 12 [Source:VGNC Symbol;Acc:VGNC:93046] && sp|Q5J316|GTR12_BOVIN Solute carrier family 2, facilitated glucose transporter member 12 OS=Bos taurus OX=9913 GN=SLC2A12 PE=1 SV=1 && PF00083:Sugar (and other) transporter	0.957567	3.786418	-2.054271279	2.87E-22
ENSSSCG00000015340	ASNS	asparagine synthetase (glutamine-hydrolyzing) [Source:NCBI gene (formerly Entrezgene);Acc:100312961] && sp|Q1LZA3|ASNS_BOVIN Asparagine synthetase [glutamine-hydrolyzing] OS=Bos taurus OX=9913 GN=ASNS PE=2 SV=3 && PF00733:Asparagine synthase|PF13537:Glutamine amidotransferase domain	38.41516533	107.1213253	-1.555240472	2.88E-22
ENSSSCG00000006002	CCN3	cellular communication network factor 3 [Source:VGNC Symbol;Acc:VGNC:96575] && sp|P48745|CCN3_HUMAN CCN family member 3 OS=Homo sapiens OX=9606 GN=CCN3 PE=1 SV=1 && PF00007:Cystine-knot domain|PF00219:Insulin-like growth factor binding protein|PF00093:von Willebrand factor type C domain	1.504032333	7.420520333	-2.26679207	2.93E-22
ENSSSCG00000009083	SPRY1	sprouty RTK signaling antagonist 1 [Source:VGNC Symbol;Acc:VGNC:93424] && sp|A5D992|SPY1_BOVIN Protein sprouty homolog 1 OS=Bos taurus OX=9913 GN=SPRY1 PE=2 SV=1 && PF05210:Sprouty protein (Spry)	16.28155767	1.770509333	3.099627179	3.15E-22
ENSSSCG00000001456	ENSSSCG00000001456	MHC class II histocompatibility antigen SLA-DQA [Source:NCBI gene (formerly Entrezgene);Acc:100153387] && sp|P15981|HA2D_PIG SLA class II histocompatibility antigen, DQ haplotype D alpha chain OS=Sus scrofa OX=9823 PE=2 SV=1 && PF00993:Class II histocompatibility antigen, alpha domain|PF07654:Immunoglobulin C1-set domain	0.029608	1.563496667	-5.609566819	3.24E-22
ENSSSCG00000036751	PPM1H	protein phosphatase, Mg2+/Mn2+ dependent 1H [Source:VGNC Symbol;Acc:VGNC:91708] && sp|Q9ULR3|PPM1H_HUMAN Protein phosphatase 1H OS=Homo sapiens OX=9606 GN=PPM1H PE=1 SV=2 && -	2.202738667	0.351852	2.568856612	3.30E-22
ENSSSCG00000009128	AP1AR	adaptor related protein complex 1 associated regulatory protein [Source:HGNC Symbol;Acc:HGNC:28808] && sp|Q63HQ0|AP1AR_HUMAN AP-1 complex-associated regulatory protein OS=Homo sapiens OX=9606 GN=AP1AR PE=1 SV=1 && PF15745:AP-1 complex-associated regulatory protein	25.45227867	7.752459333	1.633744267	3.37E-22
ENSSSCG00000033000	TIMP4	TIMP metallopeptidase inhibitor 4 [Source:VGNC Symbol;Acc:VGNC:93997] && sp|O97563|TIMP4_BOVIN Metalloproteinase inhibitor 4 OS=Bos taurus OX=9913 GN=TIMP4 PE=2 SV=2 && -	2.404752333	0.424712667	2.421892539	4.13E-22
ENSSSCG00000025499	ENSSSCG00000025499	FXYD domain containing ion transport regulator 5 [Source:VGNC Symbol;Acc:VGNC:97057] && sp|Q96DB9|FXYD5_HUMAN FXYD domain-containing ion transport regulator 5 OS=Homo sapiens OX=9606 GN=FXYD5 PE=1 SV=2 && PF02038:ATP1G1/PLM/MAT8 family	0.562915333	3.974741333	-2.879783297	4.37E-22
ENSSSCG00000003396	CLSTN1	calsyntenin 1 [Source:VGNC Symbol;Acc:VGNC:86784] && sp|O94985|CSTN1_HUMAN Calsyntenin-1 OS=Homo sapiens OX=9606 GN=CLSTN1 PE=1 SV=1 && PF00028:Cadherin domain|PF13385:Concanavalin A-like lectin/glucanases superfamily	70.58722667	22.93004233	1.539416474	4.72E-22
ENSSSCG00000021170	FAR1	fatty acyl-CoA reductase 1 [Source:VGNC Symbol;Acc:VGNC:88010] && sp|Q66H50|FACR1_RAT Fatty acyl-CoA reductase 1 OS=Rattus norvegicus OX=10116 GN=Far1 PE=2 SV=1 && PF03015:Male sterility protein|PF07993:Male sterility protein	19.77977867	56.144455	-1.85286071	5.44E-22
ENSSSCG00000009412	LCP1	lymphocyte cytosolic protein 1 [Source:VGNC Symbol;Acc:VGNC:89663] && sp|P13796|PLSL_HUMAN Plastin-2 OS=Homo sapiens OX=9606 GN=LCP1 PE=1 SV=6 && -	0.16763	0.92887	-3.327889361	5.96E-22
ENSSSCG00000023174	USP53	ubiquitin specific peptidase 53 [Source:VGNC Symbol;Acc:VGNC:94775] && sp|Q70EK8|UBP53_HUMAN Inactive ubiquitin carboxyl-terminal hydrolase 53 OS=Homo sapiens OX=9606 GN=USP53 PE=1 SV=2 && PF00443:Ubiquitin carboxyl-terminal hydrolase	24.31873067	68.44179	-1.568491303	6.14E-22
ENSSSCG00000016703	HOXA5	homeobox A5 [Source:VGNC Symbol;Acc:VGNC:88939] && sp|P31267|HXA6_HUMAN Homeobox protein Hox-A6 OS=Homo sapiens OX=9606 GN=HOXA6 PE=2 SV=2 && -	14.436933	4.291468333	1.673596864	6.16E-22
ENSSSCG00000033816	ENSSSCG00000033816	- && sp|Q13360|ZN177_HUMAN Zinc finger protein 177 OS=Homo sapiens OX=9606 GN=ZNF177 PE=1 SV=4 && PF01352:KRAB box|PF00096:Zinc finger, C2H2 type	2.424903333	0.399766667	2.511869828	6.18E-22
ENSSSCG00000023956	NEDD9	neural cell expressed, developmentally down-regulated 9 [Source:VGNC Symbol;Acc:VGNC:90668] && sp|Q14511|CASL_HUMAN Enhancer of filamentation 1 OS=Homo sapiens OX=9606 GN=NEDD9 PE=1 SV=1 && PF14604:Variant SH3 domain|PF08824:Serine rich protein interaction domain|PF12026:Crk-Associated Substrate C-terminal domain	1.687040333	15.232456	-3.158669828	6.18E-22
ENSSSCG00000036634	MAP4K5	mitogen-activated protein kinase kinase kinase kinase 5 [Source:VGNC Symbol;Acc:VGNC:98115] && sp|Q9Y4K4|M4K5_HUMAN Mitogen-activated protein kinase kinase kinase kinase 5 OS=Homo sapiens OX=9606 GN=MAP4K5 PE=1 SV=2 && -	11.35199333	32.61258967	-1.598077458	6.87E-22
ENSSSCG00000010728	CPXM2	carboxypeptidase X, M14 family member 2 [Source:VGNC Symbol;Acc:VGNC:86969] && sp|Q8N436|CPXM2_HUMAN Inactive carboxypeptidase-like protein X2 OS=Homo sapiens OX=9606 GN=CPXM2 PE=2 SV=3 && PF00754:F5/8 type C domain|PF13620:Carboxypeptidase regulatory-like domain|PF00246:Zinc carboxypeptidase	1.382615	5.758257333	-2.124161392	7.19E-22
ENSSSCG00000015747	ENSSSCG00000015747	- && sp|P54296|MYOM2_HUMAN Myomesin-2 OS=Homo sapiens OX=9606 GN=MYOM2 PE=1 SV=2 && -	0.388157	0.009257667	5.066933755	7.42E-22
ENSSSCG00000003201	ATF5	activating transcription factor 5 [Source:VGNC Symbol;Acc:VGNC:85608] && sp|Q6P788|ATF5_RAT Cyclic AMP-dependent transcription factor ATF-5 OS=Rattus norvegicus OX=10116 GN=Atf5 PE=1 SV=1 && PF00170:bZIP transcription factor	5.334889	18.69267933	-1.884583248	7.49E-22
ENSSSCG00000006156	TPD52	tumor protein D52 [Source:VGNC Symbol;Acc:VGNC:98383] && sp|Q62393|TPD52_MOUSE Tumor protein D52 OS=Mus musculus OX=10090 GN=Tpd52 PE=1 SV=2 && -	1.895485333	7.087492667	-1.968589431	7.67E-22
ENSSSCG00000013114	SLC15A3	solute carrier family 15 member 3 [Source:VGNC Symbol;Acc:VGNC:92936] && sp|Q8IY34|S15A3_HUMAN Solute carrier family 15 member 3 OS=Homo sapiens OX=9606 GN=SLC15A3 PE=1 SV=2 && PF00854:POT family	3.353798667	12.70350633	-1.994225609	7.83E-22
ENSSSCG00000023483	PLXNA3	plexin A3 [Source:VGNC Symbol;Acc:VGNC:91581] && sp|P51805|PLXA3_HUMAN Plexin-A3 OS=Homo sapiens OX=9606 GN=PLXNA3 PE=1 SV=2 && PF08337:Plexin cytoplasmic RasGAP domain|PF17960:TIG domain|PF18020:TIG domain found in plexin|PF01403:Sema domain|PF01833:IPT/TIG domain|PF01437:Plexin repeat	3.176643667	10.239029	-1.746777166	8.14E-22
ENSSSCG00000034441	MRGPRF	MAS related GPR family member F [Source:VGNC Symbol;Acc:VGNC:100172] && sp|Q96AM1|MRGRF_HUMAN Mas-related G-protein coupled receptor member F OS=Homo sapiens OX=9606 GN=MRGPRF PE=2 SV=1 && -	0.667469	5.403042667	-3.088053053	8.18E-22
ENSSSCG00000024158	ANO1	anoctamin 1 [Source:VGNC Symbol;Acc:VGNC:85354] && sp|Q5XXA6|ANO1_HUMAN Anoctamin-1 OS=Homo sapiens OX=9606 GN=ANO1 PE=1 SV=1 && PF04547:Calcium-activated chloride channel|PF16178:Dimerisation domain of Ca+-activated chloride-channel, anoctamin	0.029330667	0.860028667	-4.921827794	8.35E-22
ENSSSCG00000008427	KCNK12	potassium two pore domain channel subfamily K member 12 [Source:VGNC Symbol;Acc:VGNC:89365] && sp|Q9HB15|KCNKC_HUMAN Potassium channel subfamily K member 12 OS=Homo sapiens OX=9606 GN=KCNK12 PE=2 SV=1 && PF07885:Ion channel	0.529850667	2.810331	-2.481656711	8.86E-22
ENSSSCG00000029790	PCYOX1	prenylcysteine oxidase 1 [Source:VGNC Symbol;Acc:VGNC:91235] && sp|Q9UHG3|PCYOX_HUMAN Prenylcysteine oxidase 1 OS=Homo sapiens OX=9606 GN=PCYOX1 PE=1 SV=3 && PF07156:Prenylcysteine lyase|PF13450:NAD(P)-binding Rossmann-like domain	139.1161297	45.63185	1.532907451	8.92E-22
ENSSSCG00000014978	ANGPTL5	angiopoietin like 5 [Source:VGNC Symbol;Acc:VGNC:85307] && sp|Q86XS5|ANGL5_HUMAN Angiopoietin-related protein 5 OS=Homo sapiens OX=9606 GN=ANGPTL5 PE=1 SV=3 && PF00147:Fibrinogen beta and gamma chains, C-terminal globular domain	1.100852667	0	9.109883133	9.20E-22
ENSSSCG00000033010	ENSSSCG00000033010	AHNAK nucleoprotein [Source:VGNC Symbol;Acc:VGNC:96790] && sp|Q09666|AHNK_HUMAN Neuroblast differentiation-associated protein AHNAK OS=Homo sapiens OX=9606 GN=AHNAK PE=1 SV=2 && -	61.805707	171.8776347	-1.559727202	9.43E-22
ENSSSCG00000007145	ADAM33	ADAM metallopeptidase domain 33 [Source:VGNC Symbol;Acc:VGNC:95643] && sp|Q9BZ11|ADA33_HUMAN Disintegrin and metalloproteinase domain-containing protein 33 OS=Homo sapiens OX=9606 GN=ADAM33 PE=1 SV=2 && PF08516:ADAM cysteine-rich|PF01421:Reprolysin (M12B) family zinc metalloprotease|PF01562:Reprolysin family propeptide|PF00200:Disintegrin	4.364723667	14.084148	-1.741887696	9.64E-22
ENSSSCG00000039340	CCDC184	coiled-coil domain containing 184 [Source:VGNC Symbol;Acc:VGNC:86279] && sp|Q0VC19|CC184_BOVIN Coiled-coil domain-containing protein 184 OS=Bos taurus OX=9913 GN=CCDC184 PE=2 SV=1 && PF15726:Domain of unknown function (DUF4677)	0.105836333	3.825757333	-5.067623017	1.00E-21
ENSSSCG00000012006	ENSSSCG00000012006	- && sp|P33527|MRP1_HUMAN Multidrug resistance-associated protein 1 OS=Homo sapiens OX=9606 GN=ABCC1 PE=1 SV=3 && PF00005:ABC transporter|PF00664:ABC transporter transmembrane region	6.433724667	18.49160533	-1.593505239	1.01E-21
ENSSSCG00000024052	GPX4	glutathione peroxidase 4 [Source:VGNC Symbol;Acc:VGNC:99753] && sp|P36968|GPX4_PIG Phospholipid hydroperoxide glutathione peroxidase OS=Sus scrofa OX=9823 GN=GPX4 PE=1 SV=3 && -	345.1863913	113.8892847	1.523512347	1.02E-21
ENSSSCG00000016823	ENSSSCG00000016823	C1q and TNF related 3 [Source:NCBI gene (formerly Entrezgene);Acc:100270814] && sp|Q9BXJ4|C1QT3_HUMAN Complement C1q tumor necrosis factor-related protein 3 OS=Homo sapiens OX=9606 GN=C1QTNF3 PE=1 SV=1 && PF00386:C1q domain|PF01391:Collagen triple helix repeat (20 copies)	2.701465667	9.795621667	-1.930645144	1.05E-21
ENSSSCG00000003101	HIF3A	hypoxia inducible factor 3 subunit alpha [Source:VGNC Symbol;Acc:VGNC:88881] && sp|Q9Y2N7|HIF3A_HUMAN Hypoxia-inducible factor 3-alpha OS=Homo sapiens OX=9606 GN=HIF3A PE=1 SV=2 && PF00989:PAS fold|PF14598:PAS domain|PF11413:Hypoxia-inducible factor-1	0.717973	0.051708667	3.654459005	1.15E-21
ENSSSCG00000032340	CDR2	cerebellar deration related protein 2 [Source:VGNC Symbol;Acc:VGNC:86521] && sp|Q01850|CDR2_HUMAN Cerebellar degeneration-related protein 2 OS=Homo sapiens OX=9606 GN=CDR2 PE=1 SV=2 && -	3.283902	10.19471433	-1.70931385	1.15E-21
ENSSSCG00000007369	ENSSSCG00000007369	- && sp|Q2PS20|JPH2_RAT Junctophilin-2 OS=Rattus norvegicus OX=10116 GN=Jph2 PE=1 SV=1 && -	0.782621667	3.915028333	-2.394948897	1.24E-21
ENSSSCG00000031715	CARD9	caspase recruitment domain family member 9 [Source:VGNC Symbol;Acc:VGNC:86189] && sp|Q9H257|CARD9_HUMAN Caspase recruitment domain-containing protein 9 OS=Homo sapiens OX=9606 GN=CARD9 PE=1 SV=2 && PF00619:Caspase recruitment domain	0.82768	5.206163333	-2.775494921	1.24E-21
ENSSSCG00000038144	ENSSSCG00000038144	- && sp|P35580|MYH10_HUMAN Myosin-10 OS=Homo sapiens OX=9606 GN=MYH10 PE=1 SV=3 && PF00063:Myosin head (motor domain)|PF02736:Myosin N-terminal SH3-like domain	21.64157333	58.673809	-1.503273811	1.30E-21
ENSSSCG00000016974	MAP1B	microtubule associated protein 1B [Source:VGNC Symbol;Acc:VGNC:89979] && sp|P46821|MAP1B_HUMAN Microtubule-associated protein 1B OS=Homo sapiens OX=9606 GN=MAP1B PE=1 SV=2 && PF00414:Neuraxin and MAP1B repeat	11.65420133	56.17385633	-2.309615182	1.35E-21
ENSSSCG00000006556	TPM3	tropomyosin 3 [Source:VGNC Symbol;Acc:VGNC:98877] && - && PF00261:Tropomyosin	26.84587667	76.745122	-1.55046846	1.37E-21
ENSSSCG00000008901	PAICS	phosphoribosylaminoimidazole carboxylase and phosphoribosylaminoimidazolesuccinocarboxamide synthase [Source:VGNC Symbol;Acc:VGNC:91156] && sp|P22234|PUR6_HUMAN Multifunctional protein ADE2 OS=Homo sapiens OX=9606 GN=PAICS PE=1 SV=3 && PF01259:SAICAR synthetase|PF00731:AIR carboxylase	22.80607367	6.944600333	1.636572687	1.38E-21
ENSSSCG00000035595	HMCN1	hemicentin 1 [Source:HGNC Symbol;Acc:HGNC:19194] && sp|Q96RW7|HMCN1_HUMAN Hemicentin-1 OS=Homo sapiens OX=9606 GN=HMCN1 PE=1 SV=2 && -	1.479518667	4.088528	-1.528855679	1.41E-21
ENSSSCG00000012000	GBE1	1,4-alpha-glucan branching enzyme 1 [Source:VGNC Symbol;Acc:VGNC:88374] && sp|Q6T308|GLGB_FELCA 1,4-alpha-glucan-branching enzyme OS=Felis catus OX=9685 GN=GBE1 PE=2 SV=1 && PF00128:Alpha amylase, catalytic domain|PF02922:Carbohydrate-binding module 48 (Isoamylase N-terminal domain)|PF02806:Alpha amylase, C-terminal all-beta domain	65.72729533	19.808334	1.647136191	1.42E-21
ENSSSCG00000031608	ENSSSCG00000031608	- && sp|P16157|ANK1_HUMAN Ankyrin-1 OS=Homo sapiens OX=9606 GN=ANK1 PE=1 SV=3 && PF00531:Death domain	0.019057667	0.404961333	-4.280615952	1.63E-21
ENSSSCG00000000504	PTPRB	protein tyrosine phosphatase receptor type B [Source:VGNC Symbol;Acc:VGNC:91984] && sp|P23467|PTPRB_HUMAN Receptor-type tyrosine-protein phosphatase beta OS=Homo sapiens OX=9606 GN=PTPRB PE=1 SV=3 && PF00041:Fibronectin type III domain|PF00102:Protein-tyrosine phosphatase	0.075531333	0.663573333	-3.196740105	1.65E-21
ENSSSCG00000001840	KIF7	kinesin family member 7 [Source:VGNC Symbol;Acc:VGNC:89473] && sp|B7ZNG0|KIF7_MOUSE Kinesin-like protein KIF7 OS=Mus musculus OX=10090 GN=Kif7 PE=1 SV=1 && PF00225:Kinesin motor domain	23.74200067	7.591504333	1.579014128	1.65E-21
ENSSSCG00000010543	ABCC2	ATP binding cassette subfamily C member 2 [Source:VGNC Symbol;Acc:VGNC:84956] && sp|Q92887|MRP2_HUMAN ATP-binding cassette sub-family C member 2 OS=Homo sapiens OX=9606 GN=ABCC2 PE=1 SV=3 && PF00664:ABC transporter transmembrane region|PF00005:ABC transporter	0.125003	1.162767	-3.263016498	1.69E-21
ENSSSCG00000007085	DSTN	destrin, actin depolymerizing factor [Source:NCBI gene (formerly Entrezgene);Acc:445516] && sp|Q5E9D5|DEST_BOVIN Destrin OS=Bos taurus OX=9913 GN=DSTN PE=2 SV=3 && PF00241:Cofilin/tropomyosin-type actin-binding protein	101.344124	282.7305403	-1.572503634	1.76E-21
ENSSSCG00000024678	MEGF6	multiple EGF like domains 6 [Source:VGNC Symbol;Acc:VGNC:98499] && sp|O75095|MEGF6_HUMAN Multiple epidermal growth factor-like domains protein 6 OS=Homo sapiens OX=9606 GN=MEGF6 PE=1 SV=4 && PF07645:Calcium-binding EGF domain|PF14670:Coagulation Factor Xa inhibitory site	0.383009667	2.005375	-2.460406764	2.32E-21
ENSSSCG00000036501	WDR1	WD repeat domain 1 [Source:VGNC Symbol;Acc:VGNC:94905] && sp|Q2KJH4|WDR1_BOVIN WD repeat-containing protein 1 OS=Bos taurus OX=9913 GN=WDR1 PE=2 SV=3 && -	36.69003667	109.1032637	-1.617872294	2.53E-21
ENSSSCG00000014117	THBS4	thrombospondin 4 [Source:VGNC Symbol;Acc:VGNC:93949] && sp|Q3SWW8|TSP4_BOVIN Thrombospondin-4 OS=Bos taurus OX=9913 GN=THBS4 PE=2 SV=1 && PF05735:Thrombospondin C-terminal region|PF11598:Cartilage oligomeric matrix protein|PF07645:Calcium-binding EGF domain|PF02412:Thrombospondin type 3 repeat	3.830391667	12.89328433	-1.824136849	2.86E-21
ENSSSCG00000013297	CD44	CD44 molecule [Source:VGNC Symbol;Acc:VGNC:99614] && sp|P16070|CD44_HUMAN CD44 antigen OS=Homo sapiens OX=9606 GN=CD44 PE=1 SV=3 && PF00193:Extracellular link domain	10.26468967	47.58361567	-2.488570501	2.91E-21
ENSSSCG00000049444	ENSSSCG00000049444	- && sp|Q13884|SNTB1_HUMAN Beta-1-syntrophin OS=Homo sapiens OX=9606 GN=SNTB1 PE=1 SV=3 && PF00595:PDZ domain	0.246286	0	8.880358564	2.93E-21
ENSSSCG00000005040	GNPNAT1	glucosamine-phosphate N-acetyltransferase 1 [Source:VGNC Symbol;Acc:VGNC:103102] && sp|Q96EK6|GNA1_HUMAN Glucosamine 6-phosphate N-acetyltransferase OS=Homo sapiens OX=9606 GN=GNPNAT1 PE=1 SV=1 && PF00583:Acetyltransferase (GNAT) family	70.65483867	15.58705433	2.035287334	3.20E-21
ENSSSCG00000000455	LRIG3	leucine rich repeats and immunoglobulin like domains 3 [Source:VGNC Symbol;Acc:VGNC:89812] && sp|Q6UXM1|LRIG3_HUMAN Leucine-rich repeats and immunoglobulin-like domains protein 3 OS=Homo sapiens OX=9606 GN=LRIG3 PE=1 SV=1 && PF13855:Leucine rich repeat|PF07679:Immunoglobulin I-set domain|PF13927:Immunoglobulin domain	4.780913	1.254944667	1.837730973	3.21E-21
ENSSSCG00000029675	MMP8	matrix metallopeptidase 8 [Source:VGNC Symbol;Acc:VGNC:90280] && sp|P22894|MMP8_HUMAN Neutrophil collagenase OS=Homo sapiens OX=9606 GN=MMP8 PE=1 SV=1 && PF01471:Putative peptidoglycan binding domain|PF00413:Matrixin|PF00045:Hemopexin	0.478016333	0	8.913472175	3.28E-21
ENSSSCG00000011020	JCAD	junctional cadherin 5 associated [Source:VGNC Symbol;Acc:VGNC:96212] && sp|A2VE02|JCAD_BOVIN Junctional protein associated with coronary artery disease homolog OS=Bos taurus OX=9913 GN=JCAD PE=2 SV=1 && -	2.112695	7.121621	-1.830490235	3.47E-21
ENSSSCG00000003148	DBP	D-box binding PAR bZIP transcription factor [Source:VGNC Symbol;Acc:VGNC:87167] && sp|Q32PF6|DBP_BOVIN D site-binding protein OS=Bos taurus OX=9913 GN=DBP PE=2 SV=2 && PF07716:Basic region leucine zipper	4.871422333	0.717685333	2.677716822	3.54E-21
ENSSSCG00000026412	PLXNA2	plexin A2 [Source:VGNC Symbol;Acc:VGNC:91580] && sp|O75051|PLXA2_HUMAN Plexin-A2 OS=Homo sapiens OX=9606 GN=PLXNA2 PE=1 SV=4 && PF01403:Sema domain|PF17960:TIG domain|PF01437:Plexin repeat|PF18020:TIG domain found in plexin|PF01833:IPT/TIG domain|PF08337:Plexin cytoplasmic RasGAP domain	6.472884	19.48490267	-1.665504103	3.83E-21
ENSSSCG00000011366	SLC25A20	solute carrier family 25 member 20 [Source:VGNC Symbol;Acc:VGNC:92998] && sp|O43772|MCAT_HUMAN Mitochondrial carnitine/acylcarnitine carrier protein OS=Homo sapiens OX=9606 GN=SLC25A20 PE=1 SV=1 && PF00153:Mitochondrial carrier protein	25.28319233	7.163588	1.753374427	4.07E-21
ENSSSCG00000040344	TES	testin LIM domain protein [Source:VGNC Symbol;Acc:VGNC:93884] && sp|Q2QLE3|TES_PIG Testin OS=Sus scrofa OX=9823 GN=TES PE=3 SV=1 && PF00412:LIM domain|PF06297:PET Domain	3.124582333	11.72803967	-1.980945776	4.08E-21
ENSSSCG00000035895	JDP2	Jun dimerization protein 2 [Source:VGNC Symbol;Acc:VGNC:89282] && sp|Q8WYK2|JDP2_HUMAN Jun dimerization protein 2 OS=Homo sapiens OX=9606 GN=JDP2 PE=1 SV=1 && PF00170:bZIP transcription factor	4.356571333	16.355716	-1.960184401	4.16E-21
ENSSSCG00000010627	PDCD4	programmed cell death 4 [Source:VGNC Symbol;Acc:VGNC:91244] && sp|Q53EL6|PDCD4_HUMAN Programmed cell death protein 4 OS=Homo sapiens OX=9606 GN=PDCD4 PE=1 SV=2 && PF02847:MA3 domain	48.125819	13.61499833	1.890513581	4.43E-21
ENSSSCG00000032619	PIGB	phosphatidylinositol glycan anchor biosynthesis class B [Source:VGNC Symbol;Acc:VGNC:91420] && sp|Q1LZA0|PIGB_BOVIN GPI mannosyltransferase 3 OS=Bos taurus OX=9913 GN=PIGB PE=2 SV=1 && PF03901:Alg9-like mannosyltransferase family	1.442307333	5.645419333	-2.160396898	4.44E-21
ENSSSCG00000035849	PTPRF	protein tyrosine phosphatase receptor type F [Source:VGNC Symbol;Acc:VGNC:91987] && sp|A7MBJ4|PTPRF_BOVIN Receptor-type tyrosine-protein phosphatase F OS=Bos taurus OX=9913 GN=PTPRF PE=2 SV=1 && PF00102:Protein-tyrosine phosphatase|PF00041:Fibronectin type III domain|PF07679:Immunoglobulin I-set domain	6.869810667	19.862753	-1.539849946	4.74E-21
ENSSSCG00000013147	FAM111B	FAM111 trypsin like peptidase B [Source:VGNC Symbol;Acc:VGNC:87889] && sp|Q6SJ93|F111B_HUMAN Serine protease FAM111B OS=Homo sapiens OX=9606 GN=FAM111B PE=1 SV=1 && PF13365:Trypsin-like peptidase domain	0.979545667	4.798076667	-2.362014496	4.90E-21
ENSSSCG00000002306	GALNT16	polypeptide N-acetylgalactosaminyltransferase 16 [Source:VGNC Symbol;Acc:VGNC:88332] && sp|Q8N428|GLT16_HUMAN Polypeptide N-acetylgalactosaminyltransferase 16 OS=Homo sapiens OX=9606 GN=GALNT16 PE=1 SV=2 && PF00535:Glycosyl transferase family 2|PF00652:Ricin-type beta-trefoil lectin domain	6.614868667	15.73421733	-1.624277619	5.07E-21
ENSSSCG00000040203	GCSH	glycine cleavage system protein H [Source:HGNC Symbol;Acc:HGNC:4208] && sp|P23434|GCSH_HUMAN Glycine cleavage system H protein, mitochondrial OS=Homo sapiens OX=9606 GN=GCSH PE=1 SV=2 && PF01597:Glycine cleavage H-protein	38.712368	10.77530067	1.768364176	5.43E-21
ENSSSCG00000015375	ITGB8	integrin subunit beta 8 [Source:VGNC Symbol;Acc:VGNC:89246] && sp|P26012|ITB8_HUMAN Integrin beta-8 OS=Homo sapiens OX=9606 GN=ITGB8 PE=1 SV=1 && PF00362:Integrin beta chain VWA domain|PF17205:Integrin plexin domain	4.868824333	13.56097067	-1.553037529	5.81E-21
ENSSSCG00000001488	GCLC	glutamate-cysteine ligase catalytic subunit [Source:VGNC Symbol;Acc:VGNC:88386] && sp|P48506|GSH1_HUMAN Glutamate--cysteine ligase catalytic subunit OS=Homo sapiens OX=9606 GN=GCLC PE=1 SV=2 && PF03074:Glutamate-cysteine ligase	25.22344933	8.029798333	1.574549118	5.81E-21
ENSSSCG00000011074	ARHGAP21	Rho GTPase activating protein 21 [Source:VGNC Symbol;Acc:VGNC:96018] && sp|Q5T5U3|RHG21_HUMAN Rho GTPase-activating protein 21 OS=Homo sapiens OX=9606 GN=ARHGAP21 PE=1 SV=2 && PF00620:RhoGAP domain|PF15410:Pleckstrin homology domain|PF17820:PDZ domain	9.060215667	24.809536	-1.52664478	6.28E-21
ENSSSCG00000029411	CAPN2	calpain 2 [Source:VGNC Symbol;Acc:VGNC:95630] && sp|Q27971|CAN2_BOVIN Calpain-2 catalytic subunit OS=Bos taurus OX=9913 GN=CAPN2 PE=2 SV=2 && -	37.663591	103.5879057	-1.506333707	6.33E-21
ENSSSCG00000009853	WSB2	WD repeat and SOCS box containing 2 [Source:VGNC Symbol;Acc:VGNC:94982] && sp|Q0V8J1|WSB2_BOVIN WD repeat and SOCS box-containing protein 2 OS=Bos taurus OX=9913 GN=WSB2 PE=2 SV=1 && PF07525:SOCS box|PF00400:WD domain, G-beta repeat	12.87804967	32.556083	-1.504136732	7.36E-21
ENSSSCG00000002709	ENSSSCG00000002709	- && sp|Q9GZX3|CHST6_HUMAN Carbohydrate sulfotransferase 6 OS=Homo sapiens OX=9606 GN=CHST6 PE=2 SV=1 && PF00685:Sulfotransferase domain	2.538837667	8.644973	-1.834483674	7.70E-21
ENSSSCG00000027860	ERAP2	endoplasmic reticulum aminopeptidase 2 [Source:VGNC Symbol;Acc:VGNC:87758] && sp|A6QPT7|ERAP2_BOVIN Endoplasmic reticulum aminopeptidase 2 OS=Bos taurus OX=9913 GN=ERAP2 PE=2 SV=1 && PF17900:Peptidase M1 N-terminal domain|PF11838:ERAP1-like C-terminal domain|PF01433:Peptidase family M1 domain	3.566045	11.27471233	-1.707842436	8.13E-21
ENSSSCG00000033998	SLC43A3	solute carrier family 43 member 3 [Source:VGNC Symbol;Acc:VGNC:98325] && sp|Q1JPD8|S43A3_BOVIN Solute carrier family 43 member 3 OS=Bos taurus OX=9913 GN=SLC43A3 PE=2 SV=1 && PF07690:Major Facilitator Superfamily	0.783131	3.812639333	-2.443941442	8.15E-21
ENSSSCG00000013400	MICAL2	microtubule associated monooxygenase, calponin and LIM domain containing 2 [Source:HGNC Symbol;Acc:HGNC:24693] && sp|Q8BML1|MICA2_MOUSE [F-actin]-monooxygenase MICAL2 OS=Mus musculus OX=10090 GN=Mical2 PE=1 SV=1 && PF00412:LIM domain|PF01494:FAD binding domain|PF00307:Calponin homology (CH) domain	5.573743333	126.592781	-4.875381028	8.77E-21
ENSSSCG00000006835	SARS1	seryl-tRNA synthetase 1 [Source:VGNC Symbol;Acc:VGNC:98300] && sp|Q9GMB8|SYSC_BOVIN Serine--tRNA ligase, cytoplasmic OS=Bos taurus OX=9913 GN=SARS1 PE=2 SV=3 && PF00587:tRNA synthetase class II core domain (G, H, P, S and T)|PF02403:Seryl-tRNA synthetase N-terminal domain	39.106467	107.0330787	-1.528155438	9.79E-21
ENSSSCG00000021885	MDFIC	MyoD family inhibitor domain containing [Source:VGNC Symbol;Acc:VGNC:90089] && sp|Q9P1T7|MDFIC_HUMAN MyoD family inhibitor domain-containing protein OS=Homo sapiens OX=9606 GN=MDFIC PE=1 SV=2 && PF15316:MyoD family inhibitor	74.42780033	23.929378	1.554072967	1.07E-20
ENSSSCG00000040642	LASP1	LIM and SH3 protein 1 [Source:VGNC Symbol;Acc:VGNC:89646] && sp|Q14847|LASP1_HUMAN LIM and SH3 domain protein 1 OS=Homo sapiens OX=9606 GN=LASP1 PE=1 SV=2 && -	21.79524867	103.2787273	-2.310897712	1.07E-20
ENSSSCG00000032007	RTN4	reticulon 4 [Source:VGNC Symbol;Acc:VGNC:92502] && sp|Q9NQC3|RTN4_HUMAN Reticulon-4 OS=Homo sapiens OX=9606 GN=RTN4 PE=1 SV=2 && PF02453:Reticulon	97.47459667	273.1601867	-1.722841348	1.07E-20
ENSSSCG00000008284	ENSSSCG00000008284	- && sp|Q8BYK4|RDH12_MOUSE Retinol dehydrogenase 12 OS=Mus musculus OX=10090 GN=Rdh12 PE=2 SV=1 && PF00106:short chain dehydrogenase	0.260504	4.829087	-4.258603793	1.12E-20
ENSSSCG00000015839	NRG1	neuregulin 1 [Source:VGNC Symbol;Acc:VGNC:96453] && sp|Q02297|NRG1_HUMAN Pro-neuregulin-1, membrane-bound isoform OS=Homo sapiens OX=9606 GN=NRG1 PE=1 SV=3 && PF02158:Neuregulin intracellular region	0.023316667	0.861684667	-4.427190373	1.28E-20
ENSSSCG00000007462	KCNB1	potassium voltage-gated channel subfamily B member 1 [Source:VGNC Symbol;Acc:VGNC:96386] && sp|O18868|KCNB1_PIG Potassium voltage-gated channel subfamily B member 1 OS=Sus scrofa OX=9823 GN=KCNB1 PE=2 SV=1 && PF03521:Kv2 voltage-gated K+ channel|PF02214:BTB/POZ domain|PF00520:Ion transport protein	1.284271667	0.050626	4.58073823	1.29E-20
ENSSSCG00000023894	AKNA	AT-hook transcription factor [Source:VGNC Symbol;Acc:VGNC:85228] && sp|Q7Z591|AKNA_HUMAN Microtubule organization protein AKNA OS=Homo sapiens OX=9606 GN=AKNA PE=1 SV=2 && PF12443:AT-hook-containing transcription factor	0.160694667	2.200612333	-2.659584321	1.45E-20
ENSSSCG00000003793	LRRC7	leucine rich repeat containing 7 [Source:HGNC Symbol;Acc:HGNC:18531] && sp|Q96NW7|LRRC7_HUMAN Leucine-rich repeat-containing protein 7 OS=Homo sapiens OX=9606 GN=LRRC7 PE=1 SV=1 && PF13855:Leucine rich repeat|PF00595:PDZ domain	0.203906	0	8.804783938	1.51E-20
ENSSSCG00000025593	ENSSSCG00000025593	transporter 2, ATP binding cassette subfamily B member [Source:NCBI gene (formerly Entrezgene);Acc:733650] && sp|Q03519|TAP2_HUMAN Antigen peptide transporter 2 OS=Homo sapiens OX=9606 GN=TAP2 PE=1 SV=1 && PF00664:ABC transporter transmembrane region|PF00005:ABC transporter	9.363281667	27.08527167	-1.607198156	1.55E-20
ENSSSCG00000014387	DIAPH1	diaphanous related formin 1 [Source:VGNC Symbol;Acc:VGNC:99632] && sp|O60610|DIAP1_HUMAN Protein diaphanous homolog 1 OS=Homo sapiens OX=9606 GN=DIAPH1 PE=1 SV=2 && PF06346:Formin Homology Region 1|PF02181:Formin Homology 2 Domain|PF06371:Diaphanous GTPase-binding Domain|PF06367:Diaphanous FH3 Domain|PF06345:DRF Autoregulatory Domain	4.572389333	12.635971	-1.562022535	1.73E-20
ENSSSCG00000010473	EXOC6	exocyst complex component 6 [Source:VGNC Symbol;Acc:VGNC:87832] && sp|E2R766|EXOC6_CANLF Exocyst complex component 6 OS=Canis lupus familiaris OX=9615 GN=EXOC6 PE=3 SV=1 && -	0.232863	2.082777667	-2.88795936	1.75E-20
ENSSSCG00000035798	PRTG	protogenin [Source:VGNC Symbol;Acc:VGNC:103159] && sp|Q2VWP7|PRTG_HUMAN Protogenin OS=Homo sapiens OX=9606 GN=PRTG PE=2 SV=1 && PF00041:Fibronectin type III domain|PF07679:Immunoglobulin I-set domain|PF13927:Immunoglobulin domain	0.691236	2.675512	-1.962487242	1.76E-20
ENSSSCG00000038521	CHAC1	ChaC glutathione specific gamma-glutamylcyclotransferase 1 [Source:VGNC Symbol;Acc:VGNC:86619] && sp|Q9BUX1|CHAC1_HUMAN Glutathione-specific gamma-glutamylcyclotransferase 1 OS=Homo sapiens OX=9606 GN=CHAC1 PE=1 SV=3 && PF04752:ChaC-like protein	5.079623667	19.03475767	-1.978653452	1.78E-20
ENSSSCG00000008443	EPAS1	endothelial PAS domain protein 1 [Source:VGNC Symbol;Acc:VGNC:87721] && sp|Q99814|EPAS1_HUMAN Endothelial PAS domain-containing protein 1 OS=Homo sapiens OX=9606 GN=EPAS1 PE=1 SV=3 && PF11413:Hypoxia-inducible factor-1|PF08447:PAS fold|PF08778:HIF-1 alpha C terminal transactivation domain	109.8487473	35.12285733	1.568593344	1.86E-20
ENSSSCG00000016331	RAMP1	receptor activity modifying protein 1 [Source:VGNC Symbol;Acc:VGNC:96530] && sp|Q867C0|RAMP1_PIG Receptor activity-modifying protein 1 OS=Sus scrofa OX=9823 GN=RAMP1 PE=2 SV=1 && PF04901:Receptor activity modifying family	0.755553	6.108014667	-3.089097049	2.05E-20
ENSSSCG00000037777	ENSSSCG00000037777	emerin [Source:VGNC Symbol;Acc:VGNC:87675] && sp|O08579|EMD_MOUSE Emerin OS=Mus musculus OX=10090 GN=Emd PE=1 SV=1 && -	6.723363333	25.96870133	-2.007739339	2.15E-20
ENSSSCG00000011933	NECTIN3	nectin cell adhesion molecule 3 [Source:VGNC Symbol;Acc:VGNC:90663] && sp|Q9NQS3|NECT3_HUMAN Nectin-3 OS=Homo sapiens OX=9606 GN=NECTIN3 PE=1 SV=1 && PF08205:CD80-like C2-set immunoglobulin domain|PF07686:Immunoglobulin V-set domain	26.89591133	71.90844233	-1.45381636	2.59E-20
ENSSSCG00000024174	TGIF1	TGFB induced factor homeobox 1 [Source:VGNC Symbol;Acc:VGNC:93935] && sp|P70284|TGIF1_MOUSE Homeobox protein TGIF1 OS=Mus musculus OX=10090 GN=Tgif1 PE=1 SV=2 && PF05920:Homeobox KN domain	4.160957	12.68703767	-1.683113855	2.60E-20
ENSSSCG00000007043	GPCPD1	glycerophosphocholine phosphodiesterase 1 [Source:VGNC Symbol;Acc:VGNC:96148] && sp|Q9NPB8|GPCP1_HUMAN Glycerophosphocholine phosphodiesterase GPCPD1 OS=Homo sapiens OX=9606 GN=GPCPD1 PE=1 SV=2 && PF03009:Glycerophosphoryl diester phosphodiesterase family|PF00686:Starch binding domain	35.72639333	11.50309533	1.553181075	2.61E-20
ENSSSCG00000004133	FUCA2	alpha-L-fucosidase 2 [Source:VGNC Symbol;Acc:VGNC:88263] && sp|Q9BTY2|FUCO2_HUMAN Plasma alpha-L-fucosidase OS=Homo sapiens OX=9606 GN=FUCA2 PE=1 SV=2 && PF16757:Alpha-L-fucosidase C-terminal domain|PF01120:Alpha-L-fucosidase	129.6405077	44.49034733	1.465403017	2.65E-20
ENSSSCG00000018058	ARHGAP23	Rho GTPase activating protein 23 [Source:VGNC Symbol;Acc:VGNC:85462] && sp|Q9P227|RHG23_HUMAN Rho GTPase-activating protein 23 OS=Homo sapiens OX=9606 GN=ARHGAP23 PE=1 SV=2 && PF15410:Pleckstrin homology domain|PF17820:PDZ domain|PF00620:RhoGAP domain	2.47775	10.018703	-1.831497512	2.67E-20
ENSSSCG00000009722	SPOCK3	SPARC (osteonectin), cwcv and kazal like domains proteoglycan 3 [Source:HGNC Symbol;Acc:HGNC:13565] && sp|Q9BQ16|TICN3_HUMAN Testican-3 OS=Homo sapiens OX=9606 GN=SPOCK3 PE=1 SV=2 && PF00086:Thyroglobulin type-1 repeat|PF07648:Kazal-type serine protease inhibitor domain|PF10591:Secreted protein acidic and rich in cysteine Ca binding region	1.299267667	6.099987333	-2.364991168	3.16E-20
ENSSSCG00000032288	SLC20A1	solute carrier family 20 member 1 [Source:VGNC Symbol;Acc:VGNC:92970] && sp|O97596|S20A1_FELCA Sodium-dependent phosphate transporter 1 OS=Felis catus OX=9685 GN=Slc20a1 PE=2 SV=2 && -	149.082682	51.45123933	1.462691248	3.16E-20
ENSSSCG00000011555	RPUSD3	RNA pseudouridine synthase D3 [Source:VGNC Symbol;Acc:VGNC:92452] && sp|Q2TBK7|RUSD3_BOVIN Mitochondrial mRNA pseudouridine synthase RPUSD3 OS=Bos taurus OX=9913 GN=RPUSD3 PE=2 SV=1 && -	36.13288467	11.41618467	1.600424039	3.19E-20
ENSSSCG00000000567	SOX5	SRY-box transcription factor 5 [Source:VGNC Symbol;Acc:VGNC:93357] && sp|P35711|SOX5_HUMAN Transcription factor SOX-5 OS=Homo sapiens OX=9606 GN=SOX5 PE=1 SV=3 && PF00505:HMG (high mobility group) box	2.377276667	0.324177667	2.702445767	3.38E-20
ENSSSCG00000003153	FTL	ferritin light chain [Source:NCBI gene (formerly Entrezgene);Acc:397035] && sp|Q53VB8|FRIL_CANLF Ferritin light chain OS=Canis lupus familiaris OX=9615 GN=FTL PE=2 SV=3 && PF00210:Ferritin-like domain	1547.477295	516.7898357	1.506438352	3.49E-20
ENSSSCG00000008468	PKDCC	protein kinase domain containing, cytoplasmic [Source:VGNC Symbol;Acc:VGNC:91475] && sp|Q504Y2|PKDCC_HUMAN Extracellular tyrosine-protein kinase PKDCC OS=Homo sapiens OX=9606 GN=PKDCC PE=1 SV=2 && PF12260:Protein-kinase domain of FAM69	15.76248067	43.93448133	-1.555147906	3.58E-20
ENSSSCG00000039677	CHRNA4	cholinergic receptor nicotinic alpha 4 subunit [Source:VGNC Symbol;Acc:VGNC:95915] && sp|P43681|ACHA4_HUMAN Neuronal acetylcholine receptor subunit alpha-4 OS=Homo sapiens OX=9606 GN=CHRNA4 PE=1 SV=2 && -	1.277901333	0.186378333	2.699072562	3.94E-20
ENSSSCG00000011629	ACAD11	acyl-CoA dehydrogenase family member 11 [Source:VGNC Symbol;Acc:VGNC:84999] && sp|Q5R778|ACD11_PONAB Acyl-CoA dehydrogenase family member 11 OS=Pongo abelii OX=9601 GN=ACAD11 PE=2 SV=2 && PF02771:Acyl-CoA dehydrogenase, N-terminal domain|PF02770:Acyl-CoA dehydrogenase, middle domain|PF01636:Phosphotransferase enzyme family|PF00441:Acyl-CoA dehydrogenase, C-terminal domain	9.744234333	3.460647667	1.701016841	3.95E-20
ENSSSCG00000007678	COL26A1	collagen type XXVI alpha 1 chain [Source:VGNC Symbol;Acc:VGNC:100384] && sp|Q91VF6|COQA1_MOUSE Collagen alpha-1(XXVI) chain OS=Mus musculus OX=10090 GN=Col26a1 PE=1 SV=1 && PF01391:Collagen triple helix repeat (20 copies)|PF07546:EMI domain	0.336022	2.612073333	-3.035548926	4.19E-20
ENSSSCG00000033185	PPP2R3A	protein phosphatase 2 regulatory subunit B''alpha [Source:HGNC Symbol;Acc:HGNC:9307] && sp|Q06190|P2R3A_HUMAN Serine/threonine-protein phosphatase 2A regulatory subunit B'' subunit alpha OS=Homo sapiens OX=9606 GN=PPP2R3A PE=1 SV=1 && PF17958:EF-hand domain|PF13499:EF-hand domain pair	4.564619667	13.32888467	-1.593358798	4.46E-20
ENSSSCG00000001872	LINGO1	leucine rich repeat and Ig domain containing 1 [Source:VGNC Symbol;Acc:VGNC:89733] && sp|Q96FE5|LIGO1_HUMAN Leucine-rich repeat and immunoglobulin-like domain-containing nogo receptor-interacting protein 1 OS=Homo sapiens OX=9606 GN=LINGO1 PE=1 SV=2 && -	2.260093667	0.209931667	3.196113391	4.58E-20
ENSSSCG00000001561	ETV7	ETS variant transcription factor 7 [Source:VGNC Symbol;Acc:VGNC:87816] && sp|Q9Y603|ETV7_HUMAN Transcription factor ETV7 OS=Homo sapiens OX=9606 GN=ETV7 PE=1 SV=1 && PF02198:Sterile alpha motif (SAM)/Pointed domain	0.321531333	1.984940333	-2.578479771	4.94E-20
ENSSSCG00000021443	SGK1	serum/glucocorticoid regulated kinase 1 [Source:VGNC Symbol;Acc:VGNC:92793] && sp|Q9XT18|SGK1_RABIT Serine/threonine-protein kinase Sgk1 OS=Oryctolagus cuniculus OX=9986 GN=SGK1 PE=2 SV=1 && PF00433:Protein kinase C terminal domain|PF00069:Protein kinase domain	17.59605967	5.313282333	1.647845659	5.02E-20
ENSSSCG00000001910	ISLR	immunoglobulin superfamily containing leucine rich repeat [Source:VGNC Symbol;Acc:VGNC:98052] && sp|A4IFA6|ISLR_BOVIN Immunoglobulin superfamily containing leucine-rich repeat protein OS=Bos taurus OX=9913 GN=ISLR PE=2 SV=1 && PF13855:Leucine rich repeat|PF07679:Immunoglobulin I-set domain	25.58716533	71.17642267	-1.496650906	5.11E-20
ENSSSCG00000010440	ENSSSCG00000010440	phosphatase and tensin homolog [Source:NCBI gene (formerly Entrezgene);Acc:100156264] && sp|P60483|PTEN_CANLF Phosphatidylinositol 3,4,5-trisphosphate 3-phosphatase and dual-specificity protein phosphatase PTEN OS=Canis lupus familiaris OX=9615 GN=PTEN PE=2 SV=1 && PF00782:Dual specificity phosphatase, catalytic domain|PF10409:C2 domain of PTEN tumour-suppressor protein	115.8009567	39.84979267	1.462900665	5.16E-20
ENSSSCG00000039658	ENSSSCG00000039658	- && sp|Q49AH0|CDNF_HUMAN Cerebral dopamine neurotrophic factor OS=Homo sapiens OX=9606 GN=CDNF PE=1 SV=2 && PF10208:Degradation arginine-rich protein for mis-folding	2.540114667	9.373514333	-1.818672551	5.29E-20
ENSSSCG00000024136	AMPH	amphiphysin [Source:VGNC Symbol;Acc:VGNC:85289] && sp|P49418|AMPH_HUMAN Amphiphysin OS=Homo sapiens OX=9606 GN=AMPH PE=1 SV=1 && PF03114:BAR domain|PF14604:Variant SH3 domain	1.665848667	0.180257	3.129814003	6.01E-20
ENSSSCG00000018005	MYH8	myosin heavy chain 8 [Source:HGNC Symbol;Acc:HGNC:7578] && sp|P13542|MYH8_MOUSE Myosin-8 OS=Mus musculus OX=10090 GN=Myh8 PE=2 SV=2 && PF02736:Myosin N-terminal SH3-like domain|PF00063:Myosin head (motor domain)|PF01576:Myosin tail	1.718896667	0.272624	2.558638755	6.06E-20
ENSSSCG00000012634	DOCK11	dedicator of cytokinesis 11 [Source:VGNC Symbol;Acc:VGNC:87391] && sp|Q5JSL3|DOC11_HUMAN Dedicator of cytokinesis protein 11 OS=Homo sapiens OX=9606 GN=DOCK11 PE=1 SV=2 && PF14429:C2 domain in Dock180 and Zizimin proteins|PF11878:Domain of unknown function (DUF3398)|PF00169:PH domain|PF06920:Dock homology region 2	4.347255667	1.051126667	1.969027536	6.21E-20
ENSSSCG00000031380	MARCKSL1	MARCKS like 1 [Source:VGNC Symbol;Acc:VGNC:98498] && sp|P35566|MRP_RABIT MARCKS-related protein OS=Oryctolagus cuniculus OX=9986 GN=MARCKSL1 PE=1 SV=2 && PF02063:MARCKS family	11.103002	60.76333733	-2.621831821	6.30E-20
ENSSSCG00000016160	ERBB4	erb-b2 receptor tyrosine kinase 4 [Source:VGNC Symbol;Acc:VGNC:96284] && sp|Q15303|ERBB4_HUMAN Receptor tyrosine-protein kinase erbB-4 OS=Homo sapiens OX=9606 GN=ERBB4 PE=1 SV=1 && PF00757:Furin-like cysteine rich region|PF07714:Protein tyrosine kinase|PF01030:Receptor L domain|PF14843:Growth factor receptor domain IV	0.056901	0.834358	-3.829609871	6.44E-20
ENSSSCG00000037958	TOB2	transducer of ERBB2, 2 [Source:VGNC Symbol;Acc:VGNC:94298] && sp|Q14106|TOB2_HUMAN Protein Tob2 OS=Homo sapiens OX=9606 GN=TOB2 PE=1 SV=2 && -	50.547311	17.424032	1.460451434	6.60E-20
ENSSSCG00000017053	NIPAL4	NIPA like domain containing 4 [Source:VGNC Symbol;Acc:VGNC:90751] && sp|Q0D2K0|NIPA4_HUMAN Magnesium transporter NIPA4 OS=Homo sapiens OX=9606 GN=NIPAL4 PE=1 SV=3 && -	0.106446333	1.212834	-3.51859079	6.74E-20
ENSSSCG00000030781	C17orf67	chromosome 12 C17orf67 homolog [Source:VGNC Symbol;Acc:VGNC:85924] && sp|Q0P5P2|CQ067_HUMAN Uncharacterized protein C17orf67 OS=Homo sapiens OX=9606 GN=C17orf67 PE=1 SV=3 && -	2.153177	11.68134933	-2.502640503	6.96E-20
ENSSSCG00000009931	MVK	mevalonate kinase [Source:VGNC Symbol;Acc:VGNC:90490] && sp|Q5E9T8|KIME_BOVIN Mevalonate kinase OS=Bos taurus OX=9913 GN=MVK PE=2 SV=1 && -	8.146634	1.118914	2.450151921	7.49E-20
ENSSSCG00000002628	CILK1	ciliosis associated kinase 1 [Source:VGNC Symbol;Acc:VGNC:86702] && sp|Q9UPZ9|CILK1_HUMAN Serine/threonine-protein kinase ICK OS=Homo sapiens OX=9606 GN=CILK1 PE=1 SV=1 && PF00069:Protein kinase domain	17.248946	5.555011667	1.558139248	7.77E-20
ENSSSCG00000001463	PSMB9	proteasome 20S subunit beta 9 [Source:VGNC Symbol;Acc:VGNC:91911] && sp|P28065|PSB9_HUMAN Proteasome subunit beta type-9 OS=Homo sapiens OX=9606 GN=PSMB9 PE=1 SV=2 && PF00227:Proteasome subunit	1.690603667	8.628438667	-2.171920181	8.89E-20
ENSSSCG00000017794	EFCAB5	EF-hand calcium binding domain 5 [Source:VGNC Symbol;Acc:VGNC:87565] && sp|A4FU69|EFCB5_HUMAN EF-hand calcium-binding domain-containing protein 5 OS=Homo sapiens OX=9606 GN=EFCAB5 PE=1 SV=3 && -	1.30528	0.201996	2.59342536	8.94E-20
ENSSSCG00000040411	CCDC69	coiled-coil domain containing 69 [Source:VGNC Symbol;Acc:VGNC:86309] && sp|A6QNP9|CCD69_BOVIN Coiled-coil domain-containing protein 69 OS=Bos taurus OX=9913 GN=CCDC69 PE=2 SV=2 && -	0.715706	0.048803667	3.699661213	9.47E-20
ENSSSCG00000021588	DAPK2	death associated protein kinase 2 [Source:VGNC Symbol;Acc:VGNC:87157] && sp|O43293|DAPK3_HUMAN Death-associated protein kinase 3 OS=Homo sapiens OX=9606 GN=DAPK3 PE=1 SV=1 && -	0.093644667	1.435136667	-3.457074529	1.04E-19
ENSSSCG00000016929	PDE4D	phosphodiesterase 4D [Source:VGNC Symbol;Acc:VGNC:91256] && sp|Q08499|PDE4D_HUMAN cAMP-specific 3',5'-cyclic phosphodiesterase 4D OS=Homo sapiens OX=9606 GN=PDE4D PE=1 SV=2 && PF00233:3'5'-cyclic nucleotide phosphodiesterase|PF18100:Phosphodiesterase 4 upstream conserved regions (UCR)	0.667157	2.791479333	-2.137652058	1.05E-19
ENSSSCG00000010017	SMTN	smoothelin [Source:VGNC Symbol;Acc:VGNC:93267] && sp|P53814|SMTN_HUMAN Smoothelin OS=Homo sapiens OX=9606 GN=SMTN PE=1 SV=7 && PF12510:Smoothelin cytoskeleton protein|PF00307:Calponin homology (CH) domain	4.022185333	15.621853	-1.78822147	1.10E-19
ENSSSCG00000009944	CORO1C	coronin 1C [Source:VGNC Symbol;Acc:VGNC:86914] && sp|Q9ULV4|COR1C_HUMAN Coronin-1C OS=Homo sapiens OX=9606 GN=CORO1C PE=1 SV=1 && PF08953:Domain of unknown function (DUF1899)|PF16300:Type of WD40 repeat	17.82381533	46.83171867	-1.471399594	1.11E-19
ENSSSCG00000015074	SIDT2	SID1 transmembrane family member 2 [Source:VGNC Symbol;Acc:VGNC:92869] && sp|D3ZEH5|SIDT2_RAT SID1 transmembrane family member 2 OS=Rattus norvegicus OX=10116 GN=Sidt2 PE=1 SV=2 && PF13965:dsRNA-gated channel SID-1	23.03400833	7.245792333	1.603511414	1.17E-19
ENSSSCG00000011194	ANKRD28	ankyrin repeat domain 28 [Source:VGNC Symbol;Acc:VGNC:85331] && sp|O15084|ANR28_HUMAN Serine/threonine-protein phosphatase 6 regulatory ankyrin repeat subunit A OS=Homo sapiens OX=9606 GN=ANKRD28 PE=1 SV=5 && PF12796:Ankyrin repeats (3 copies)|PF13637:Ankyrin repeats (many copies)|PF00023:Ankyrin repeat	3.379507	13.77382167	-1.946556598	1.17E-19
ENSSSCG00000003506	PINK1	PTEN induced kinase 1 [Source:VGNC Symbol;Acc:VGNC:98195] && sp|Q9BXM7|PINK1_HUMAN Serine/threonine-protein kinase PINK1, mitochondrial OS=Homo sapiens OX=9606 GN=PINK1 PE=1 SV=1 && PF00069:Protein kinase domain	26.61186967	8.461123	1.576537557	1.18E-19
ENSSSCG00000008888	NPY1R	neuropeptide Y receptor Y1 [Source:VGNC Symbol;Acc:VGNC:90865] && sp|O02835|NPY1R_PIG Neuropeptide Y receptor type 1 OS=Sus scrofa OX=9823 GN=NPY1R PE=2 SV=2 && PF00001:7 transmembrane receptor (rhodopsin family)	1.930928	7.158673667	-1.962553626	1.21E-19
ENSSSCG00000009747	STX2	syntaxin 2 [Source:VGNC Symbol;Acc:VGNC:93590] && sp|P32856|STX2_HUMAN Syntaxin-2 OS=Homo sapiens OX=9606 GN=STX2 PE=1 SV=3 && PF00804:Syntaxin|PF05739:SNARE domain	3.900813333	12.26322667	-1.72501712	1.21E-19
ENSSSCG00000016665	BMPER	BMP binding endothelial regulator [Source:VGNC Symbol;Acc:VGNC:97902] && sp|Q8N8U9|BMPER_HUMAN BMP-binding endothelial regulator protein OS=Homo sapiens OX=9606 GN=BMPER PE=2 SV=3 && PF08742:C8 domain|PF00094:von Willebrand factor type D domain|PF01826:Trypsin Inhibitor like cysteine rich domain|PF00093:von Willebrand factor type C domain	3.911138	0.450264667	2.842979363	1.33E-19
ENSSSCG00000031518	STARD4	StAR related lipid transfer domain containing 4 [Source:VGNC Symbol;Acc:VGNC:93534] && sp|Q96DR4|STAR4_HUMAN StAR-related lipid transfer protein 4 OS=Homo sapiens OX=9606 GN=STARD4 PE=1 SV=1 && PF01852:START domain	27.17943867	9.064466667	1.498656434	1.33E-19
ENSSSCG00000027124	ENSSSCG00000027124	- && sp|Q4V9L6|TM119_HUMAN Transmembrane protein 119 OS=Homo sapiens OX=9606 GN=TMEM119 PE=1 SV=1 && PF15724:TMEM119 family	29.420533	78.29292367	-1.490699582	1.37E-19
ENSSSCG00000033695	KCTD15	potassium channel tetramerization domain containing 15 [Source:VGNC Symbol;Acc:VGNC:89394] && sp|Q0VD00|KCD15_BOVIN BTB/POZ domain-containing protein KCTD15 OS=Bos taurus OX=9913 GN=KCTD15 PE=2 SV=1 && PF02214:BTB/POZ domain	3.226323	10.55691067	-1.783754243	1.43E-19
ENSSSCG00000012730	AFF2	AF4/FMR2 family member 2 [Source:VGNC Symbol;Acc:VGNC:85168] && sp|P51816|AFF2_HUMAN AF4/FMR2 family member 2 OS=Homo sapiens OX=9606 GN=AFF2 PE=1 SV=4 && -	0.795047667	3.126084	-2.043172554	1.53E-19
ENSSSCG00000005918	DGAT1	diacylglycerol O-acyltransferase 1 [Source:VGNC Symbol;Acc:VGNC:87267] && sp|Q8MK44|DGAT1_BOVIN Diacylglycerol O-acyltransferase 1 OS=Bos taurus OX=9913 GN=DGAT1 PE=1 SV=2 && PF03062:MBOAT, membrane-bound O-acyltransferase family	9.974261667	2.707489667	1.804905629	1.83E-19
ENSSSCG00000004309	CNR1	cannabinoid receptor 1 [Source:VGNC Symbol;Acc:VGNC:86843] && sp|P21554|CNR1_HUMAN Cannabinoid receptor 1 OS=Homo sapiens OX=9606 GN=CNR1 PE=1 SV=1 && PF00001:7 transmembrane receptor (rhodopsin family)	0.598956333	2.57738	-2.176007117	1.95E-19
ENSSSCG00000039012	GLTP	glycolipid transfer protein [Source:HGNC Symbol;Acc:HGNC:24867] && sp|Q9NZD2|GLTP_HUMAN Glycolipid transfer protein OS=Homo sapiens OX=9606 GN=GLTP PE=1 SV=3 && PF08718:Glycolipid transfer protein (GLTP)	0.281278333	1.910693667	-2.832318134	1.97E-19
ENSSSCG00000015368	HDAC9	histone deacetylase 9 [Source:HGNC Symbol;Acc:HGNC:14065] && sp|Q9UKV0|HDAC9_HUMAN Histone deacetylase 9 OS=Homo sapiens OX=9606 GN=HDAC9 PE=1 SV=2 && -	0.125502333	2.117741667	-3.888188807	1.98E-19
ENSSSCG00000036702	ACTN1	actinin alpha 1 [Source:NCBI gene (formerly Entrezgene);Acc:100513412] && sp|Q3B7N2|ACTN1_BOVIN Alpha-actinin-1 OS=Bos taurus OX=9913 GN=ACTN1 PE=2 SV=1 && PF08726:Ca2+ insensitive EF hand|PF00435:Spectrin repeat|PF00307:Calponin homology (CH) domain	67.04133133	173.5953013	-1.448360721	1.99E-19
ENSSSCG00000004092	MTHFD1L	methylenetetrahydrofolate dehydrogenase (NADP+ dependent) 1 like [Source:VGNC Symbol;Acc:VGNC:103129] && sp|Q0VCR7|C1TM_BOVIN Monofunctional C1-tetrahydrofolate synthase, mitochondrial OS=Bos taurus OX=9913 GN=MTHFD1L PE=2 SV=2 && PF02882:Tetrahydrofolate dehydrogenase/cyclohydrolase, NAD(P)-binding domain|PF01268:Formate--tetrahydrofolate ligase|PF00763:Tetrahydrofolate dehydrogenase/cyclohydrol…	3.069505	11.21953667	-1.948903393	2.04E-19
ENSSSCG00000011826	TMEM44	transmembrane protein 44 [Source:VGNC Symbol;Acc:VGNC:94181] && sp|Q2T9K0|TMM44_HUMAN Transmembrane protein 44 OS=Homo sapiens OX=9606 GN=TMEM44 PE=1 SV=3 && -	0.792118	4.866570667	-2.757071817	2.05E-19
ENSSSCG00000000737	TULP3	TUB like protein 3 [Source:VGNC Symbol;Acc:VGNC:94591] && sp|O88413|TULP3_MOUSE Tubby-related protein 3 OS=Mus musculus OX=10090 GN=Tulp3 PE=1 SV=1 && PF16322:Tubby N-terminal|PF01167:Tub family	4.537910333	11.818908	-1.519905862	2.23E-19
ENSSSCG00000030643	SELENOI	selenoprotein I [Source:VGNC Symbol;Acc:VGNC:92690] && sp|Q9C0D9|EPT1_HUMAN Ethanolaminephosphotransferase 1 OS=Homo sapiens OX=9606 GN=SELENOI PE=1 SV=3 && PF01066:CDP-alcohol phosphatidyltransferase	24.57617	8.201592667	1.507104922	2.26E-19
ENSSSCG00000001752	CHRNA3	cholinergic receptor nicotinic alpha 3 subunit [Source:VGNC Symbol;Acc:VGNC:86669] && sp|Q07263|ACHA3_BOVIN Neuronal acetylcholine receptor subunit alpha-3 OS=Bos taurus OX=9913 GN=CHRNA3 PE=2 SV=1 && PF02931:Neurotransmitter-gated ion-channel ligand binding domain|PF02932:Neurotransmitter-gated ion-channel transmembrane region	2.751170333	0.522318	2.308235957	2.28E-19
ENSSSCG00000025238	SHOX2	short stature homeobox 2 [Source:NCBI gene (formerly Entrezgene);Acc:100628206] && sp|O60902|SHOX2_HUMAN Short stature homeobox protein 2 OS=Homo sapiens OX=9606 GN=SHOX2 PE=1 SV=4 && PF03826:OAR domain|PF00046:Homeodomain	1.255278667	13.53762867	-3.336456789	2.30E-19
ENSSSCG00000029668	ENSSSCG00000029668	interleukin 2 receptor subunit beta [Source:VGNC Symbol;Acc:VGNC:89103] && sp|Q38J85|IL2RB_MACFA Interleukin-2 receptor subunit beta OS=Macaca fascicularis OX=9541 GN=IL2RB PE=2 SV=1 && PF18707:Interleukin-2 receptor subunit beta N-terminal domain 1	0.171729	1.608454333	-3.200707772	2.34E-19
ENSSSCG00000017089	ANXA6	annexin A6 [Source:VGNC Symbol;Acc:VGNC:85371] && sp|P79134|ANXA6_BOVIN Annexin A6 OS=Bos taurus OX=9913 GN=ANXA6 PE=1 SV=2 && PF00191:Annexin	56.018027	141.3485107	-1.43060045	2.47E-19
ENSSSCG00000042607	THBD	thrombomodulin [Source:NCBI gene (formerly Entrezgene);Acc:100157642] && sp|P07204|TRBM_HUMAN Thrombomodulin OS=Homo sapiens OX=9606 GN=THBD PE=1 SV=2 && -	0.090507667	0.683330333	-2.968083946	2.49E-19
ENSSSCG00000039094	PLEC	plectin [Source:VGNC Symbol;Acc:VGNC:91530] && sp|P30427|PLEC_RAT Plectin OS=Rattus norvegicus OX=10116 GN=Plec PE=1 SV=2 && -	40.46352133	111.5226897	-1.467752558	2.51E-19
ENSSSCG00000031901	PAPSS1	3'-phosphoadenosine 5'-phosphosulfate synthase 1 [Source:VGNC Symbol;Acc:VGNC:91172] && sp|O43252|PAPS1_HUMAN Bifunctional 3'-phosphoadenosine 5'-phosphosulfate synthase 1 OS=Homo sapiens OX=9606 GN=PAPSS1 PE=1 SV=2 && -	8.670691667	22.554905	-1.454895865	2.54E-19
ENSSSCG00000016780	CTNND2	catenin delta 2 [Source:VGNC Symbol;Acc:VGNC:87068] && sp|O35927|CTND2_MOUSE Catenin delta-2 OS=Mus musculus OX=10090 GN=Ctnnd2 PE=1 SV=1 && PF00514:Armadillo/beta-catenin-like repeat	0.034869	0.872042	-4.202523788	2.55E-19
ENSSSCG00000020915	P4HA2	prolyl 4-hydroxylase subunit alpha 2 [Source:VGNC Symbol;Acc:VGNC:91133] && sp|O15460|P4HA2_HUMAN Prolyl 4-hydroxylase subunit alpha-2 OS=Homo sapiens OX=9606 GN=P4HA2 PE=1 SV=1 && -	70.21186333	179.136856	-1.430630263	2.60E-19
ENSSSCG00000011407	RASSF1	Ras association domain family member 1 [Source:VGNC Symbol;Acc:VGNC:92122] && sp|Q9NS23|RASF1_HUMAN Ras association domain-containing protein 1 OS=Homo sapiens OX=9606 GN=RASSF1 PE=1 SV=1 && PF00788:Ras association (RalGDS/AF-6) domain|PF00130:Phorbol esters/diacylglycerol binding domain (C1 domain)|PF16517:Novel Ras effector 1 C-terminal SARAH (Sav/Rassf/Hpo) domain	6.747901667	21.43089533	-1.7929596	2.64E-19
ENSSSCG00000035847	TAL1	TAL bHLH transcription factor 1, erythroid differentiation factor [Source:VGNC Symbol;Acc:VGNC:93731] && sp|P22091|TAL1_MOUSE T-cell acute lymphocytic leukemia protein 1 homolog OS=Mus musculus OX=10090 GN=Tal1 PE=1 SV=1 && -	1.295646667	4.665097667	-1.9218192	2.64E-19
ENSSSCG00000023328	GPM6A	glycoprotein M6A [Source:VGNC Symbol;Acc:VGNC:98025] && sp|Q0VD07|GPM6A_BOVIN Neuronal membrane glycoprotein M6-a OS=Bos taurus OX=9913 GN=GPM6A PE=2 SV=1 && PF01275:Myelin proteolipid protein (PLP or lipophilin)	0.136209667	1.980447	-3.909638992	2.94E-19
ENSSSCG00000015901	GRB14	growth factor receptor bound protein 14 [Source:VGNC Symbol;Acc:VGNC:96336] && sp|Q5ICW4|GRB14_BOVIN Growth factor receptor-bound protein 14 OS=Bos taurus OX=9913 GN=GRB14 PE=1 SV=1 && PF00788:Ras association (RalGDS/AF-6) domain|PF00017:SH2 domain|PF00169:PH domain	0.293172667	2.234264333	-2.924569128	3.11E-19
ENSSSCG00000026473	ABCA8	ATP binding cassette subfamily A member 8 [Source:HGNC Symbol;Acc:HGNC:38] && sp|O94911|ABCA8_HUMAN ABC-type organic anion transporter ABCA8 OS=Homo sapiens OX=9606 GN=ABCA8 PE=1 SV=4 && PF00005:ABC transporter|PF12698:ABC-2 family transporter protein	0.394555333	0.002660333	6.082763751	3.26E-19
ENSSSCG00000016056	GLS	glutaminase [Source:VGNC Symbol;Acc:VGNC:96325] && sp|O94925|GLSK_HUMAN Glutaminase kidney isoform, mitochondrial OS=Homo sapiens OX=9606 GN=GLS PE=1 SV=1 && PF04960:Glutaminase|PF17959:EF-hand domain|PF12796:Ankyrin repeats (3 copies)	46.43678933	120.819331	-1.424072514	3.83E-19
ENSSSCG00000006099	ESRP1	epithelial splicing regulatory protein 1 [Source:VGNC Symbol;Acc:VGNC:87791] && sp|Q6NXG1|ESRP1_HUMAN Epithelial splicing regulatory protein 1 OS=Homo sapiens OX=9606 GN=ESRP1 PE=1 SV=2 && -	0.007745333	0.436867	-5.604343229	3.84E-19
ENSSSCG00000040037	MTSS2	MTSS I-BAR domain containing 2 [Source:VGNC Symbol;Acc:VGNC:90475] && sp|Q765P7|MTSS2_HUMAN Protein MTSS 2 OS=Homo sapiens OX=9606 GN=MTSS2 PE=1 SV=1 && PF08397:IRSp53/MIM homology domain	2.224061333	6.939855	-1.691174511	3.86E-19
ENSSSCG00000011453	ITIH4	inter-alpha-trypsin inhibitor heavy chain 4 [Source:NCBI gene (formerly Entrezgene);Acc:396799] && sp|P79263|ITIH4_PIG Inter-alpha-trypsin inhibitor heavy chain H4 OS=Sus scrofa OX=9823 GN=ITIH4 PE=1 SV=1 && PF08487:Vault protein inter-alpha-trypsin domain|PF00092:von Willebrand factor type A domain	0.921453667	0.060469333	3.62743142	3.93E-19
ENSSSCG00000011119	ECHDC3	enoyl-CoA hydratase domain containing 3 [Source:VGNC Symbol;Acc:VGNC:96009] && sp|Q96DC8|ECHD3_HUMAN Enoyl-CoA hydratase domain-containing protein 3, mitochondrial OS=Homo sapiens OX=9606 GN=ECHDC3 PE=1 SV=2 && -	11.92623833	3.609680667	1.646325299	4.24E-19
ENSSSCG00000009477	EDNRB	endothelin receptor type B [Source:VGNC Symbol;Acc:VGNC:87550] && sp|P35463|EDNRB_PIG Endothelin receptor type B OS=Sus scrofa OX=9823 GN=EDNRB PE=2 SV=1 && PF00001:7 transmembrane receptor (rhodopsin family)	0.093748333	0.828564667	-3.135621749	4.61E-19
ENSSSCG00000001695	VEGFA	vascular endothelial growth factor A [Source:VGNC Symbol;Acc:VGNC:94815] && sp|Q9MYV3|VEGFA_CANLF Vascular endothelial growth factor A OS=Canis lupus familiaris OX=9615 GN=VEGFA PE=1 SV=1 && PF14554:VEGF heparin-binding domain|PF00341:PDGF/VEGF domain	22.57851967	58.864713	-1.482407158	4.67E-19
ENSSSCG00000007648	GAL3ST4	galactose-3-O-sulfotransferase 4 [Source:VGNC Symbol;Acc:VGNC:88323] && sp|Q96RP7|G3ST4_HUMAN Galactose-3-O-sulfotransferase 4 OS=Homo sapiens OX=9606 GN=GAL3ST4 PE=1 SV=1 && PF06990:Galactose-3-O-sulfotransferase	0.077187667	1.296489	-4.058787171	4.86E-19
ENSSSCG00000008374	B3GNT2	UDP-GlcNAc:betaGal beta-1,3-N-acetylglucosaminyltransferase 2 [Source:VGNC Symbol;Acc:VGNC:85723] && sp|Q9NY97|B3GN2_HUMAN N-acetyllactosaminide beta-1,3-N-acetylglucosaminyltransferase 2 OS=Homo sapiens OX=9606 GN=B3GNT2 PE=1 SV=2 && -	10.404662	26.911956	-1.483022665	5.43E-19
ENSSSCG00000015541	IER5	immediate early response 5 [Source:VGNC Symbol;Acc:VGNC:89028] && sp|O89113|IER5_MOUSE Immediate early response gene 5 protein OS=Mus musculus OX=10090 GN=Ier5 PE=2 SV=1 && PF05760:Immediate early response protein (IER)	9.358395333	26.84852767	-1.59597515	5.59E-19
ENSSSCG00000001570	PI16	peptidase inhibitor 16 [Source:VGNC Symbol;Acc:VGNC:98189] && sp|Q58D34|PI16_BOVIN Peptidase inhibitor 16 OS=Bos taurus OX=9913 GN=PI16 PE=2 SV=1 && -	0.241081333	1.73682	-2.910810855	5.75E-19
ENSSSCG00000016119	ENSSSCG00000016119	- && sp|Q70E73|RAPH1_HUMAN Ras-associated and pleckstrin homology domains-containing protein 1 OS=Homo sapiens OX=9606 GN=RAPH1 PE=1 SV=3 && PF00788:Ras association (RalGDS/AF-6) domain|PF00169:PH domain	3.598565667	10.09242533	-1.562156949	5.98E-19
ENSSSCG00000012491	CENPI	centromere protein I [Source:VGNC Symbol;Acc:VGNC:97924] && sp|Q92674|CENPI_HUMAN Centromere protein I OS=Homo sapiens OX=9606 GN=CENPI PE=1 SV=2 && PF07778:Mis6	1.830357667	6.229927333	-1.841867172	6.40E-19
ENSSSCG00000034763	IRS2	insulin receptor substrate 2 [Source:VGNC Symbol;Acc:VGNC:89214] && sp|Q9Y4H2|IRS2_HUMAN Insulin receptor substrate 2 OS=Homo sapiens OX=9606 GN=IRS2 PE=1 SV=2 && PF02174:PTB domain (IRS-1 type)	5.790951333	1.516102	1.855401955	6.56E-19
ENSSSCG00000010723	ACADSB	acyl-CoA dehydrogenase short/branched chain [Source:VGNC Symbol;Acc:VGNC:97863] && sp|Q5RF40|ACDSB_PONAB Short/branched chain specific acyl-CoA dehydrogenase, mitochondrial OS=Pongo abelii OX=9601 GN=ACADSB PE=2 SV=1 && PF00441:Acyl-CoA dehydrogenase, C-terminal domain|PF02771:Acyl-CoA dehydrogenase, N-terminal domain|PF02770:Acyl-CoA dehydrogenase, middle domain	17.08898867	5.172089	1.647102376	6.83E-19
ENSSSCG00000003795	WLS	Wnt ligand secretion mediator [Source:VGNC Symbol;Acc:VGNC:94961] && sp|Q5T9L3|WLS_HUMAN Protein wntless homolog OS=Homo sapiens OX=9606 GN=WLS PE=1 SV=2 && -	21.260038	60.51662067	-1.613573012	6.87E-19
ENSSSCG00000002764	SMPD3	sphingomyelin phosphodiesterase 3 [Source:VGNC Symbol;Acc:VGNC:93263] && sp|Q9JJY3|NSMA2_MOUSE Sphingomyelin phosphodiesterase 3 OS=Mus musculus OX=10090 GN=Smpd3 PE=1 SV=1 && -	0.383439667	0.007048667	5.154004379	7.00E-19
ENSSSCG00000029326	CCNB1	cyclin B1 [Source:VGNC Symbol;Acc:VGNC:86349] && sp|Q1LZG6|CCNB1_BOVIN G2/mitotic-specific cyclin-B1 OS=Bos taurus OX=9913 GN=CCNB1 PE=2 SV=1 && PF00134:Cyclin, N-terminal domain|PF02984:Cyclin, C-terminal domain	1.333411333	5.866269	-2.211136716	7.00E-19
ENSSSCG00000002425	PTPN21	protein tyrosine phosphatase non-receptor type 21 [Source:VGNC Symbol;Acc:VGNC:91977] && sp|Q16825|PTN21_HUMAN Tyrosine-protein phosphatase non-receptor type 21 OS=Homo sapiens OX=9606 GN=PTPN21 PE=1 SV=2 && PF09380:FERM C-terminal PH-like domain|PF00373:FERM central domain|PF00102:Protein-tyrosine phosphatase|PF09379:FERM N-terminal domain	5.720102333	14.942263	-1.46081537	7.31E-19
ENSSSCG00000033944	CYB5B	cytochrome b5 type B [Source:VGNC Symbol;Acc:VGNC:96728] && sp|Q56P27|NIP7_PIG 60S ribosome subunit biogenesis protein NIP7 homolog OS=Sus scrofa OX=9823 GN=NIP7 PE=2 SV=1 && PF00173:Cytochrome b5-like Heme/Steroid binding domain	61.25841033	20.85912633	1.428809549	7.37E-19
ENSSSCG00000015307	CDK14	cyclin dependent kinase 14 [Source:VGNC Symbol;Acc:VGNC:86498] && sp|O94921|CDK14_HUMAN Cyclin-dependent kinase 14 OS=Homo sapiens OX=9606 GN=CDK14 PE=1 SV=3 && PF00069:Protein kinase domain	19.01605733	51.93085467	-1.493380885	7.59E-19
ENSSSCG00000038994	CLIC4	chloride intracellular channel 4 [Source:VGNC Symbol;Acc:VGNC:86763] && sp|Q9XSA7|CLIC4_BOVIN Chloride intracellular channel protein 4 OS=Bos taurus OX=9913 GN=CLIC4 PE=2 SV=3 && PF13410:Glutathione S-transferase, C-terminal domain	170.8358763	435.1591593	-1.425043151	8.13E-19
ENSSSCG00000011811	LPP	LIM domain containing preferred translocation partner in lipoma [Source:HGNC Symbol;Acc:HGNC:6679] && sp|Q8BFW7|LPP_MOUSE Lipoma-preferred partner homolog OS=Mus musculus OX=10090 GN=Lpp PE=1 SV=1 && PF00412:LIM domain	6.92822	23.99117467	-1.578380837	8.25E-19
ENSSSCG00000014176	RGMB	repulsive guidance molecule BMP co-receptor b [Source:VGNC Symbol;Acc:VGNC:92255] && sp|Q6NW40|RGMB_HUMAN Repulsive guidance molecule B OS=Homo sapiens OX=9606 GN=RGMB PE=1 SV=3 && -	21.12669633	7.251012667	1.466514315	8.32E-19
ENSSSCG00000037193	TLCD3B	TLC domain containing 3B [Source:VGNC Symbol;Acc:VGNC:94013] && sp|Q7TNV1|TLC3B_MOUSE Ceramide synthase OS=Mus musculus OX=10090 GN=Tlcd3b PE=1 SV=2 && -	0.630340333	0.006	5.83424344	8.49E-19
ENSSSCG00000017427	HAP1	huntingtin associated protein 1 [Source:VGNC Symbol;Acc:VGNC:88779] && sp|P54257|HAP1_HUMAN Huntingtin-associated protein 1 OS=Homo sapiens OX=9606 GN=HAP1 PE=1 SV=3 && PF04849:HAP1 N-terminal conserved region	6.520908333	1.732549667	1.834645084	8.72E-19
ENSSSCG00000004456	PGM3	phosphoglucomutase 3 [Source:VGNC Symbol;Acc:VGNC:103150] && sp|F1RQM2|AGM1_PIG Phosphoacetylglucosamine mutase OS=Sus scrofa OX=9823 GN=PGM3 PE=1 SV=2 && PF00408:Phosphoglucomutase/phosphomannomutase, C-terminal domain|PF02878:Phosphoglucomutase/phosphomannomutase, alpha/beta/alpha domain I	7.548445333	20.85785533	-1.5409293	9.48E-19
ENSSSCG00000002142	TEP1	telomerase associated protein 1 [Source:VGNC Symbol;Acc:VGNC:93877] && sp|Q99973|TEP1_HUMAN Telomerase protein component 1 OS=Homo sapiens OX=9606 GN=TEP1 PE=1 SV=2 && PF05386:TEP1 N-terminal domain|PF05729:NACHT domain|PF05731:TROVE domain|PF13271:Domain of unknown function (DUF4062)|PF00400:WD domain, G-beta repeat	10.879453	27.419248	-1.409542769	9.72E-19
ENSSSCG00000006340	UAP1	UDP-N-acetylglucosamine pyrophosphorylase 1 [Source:VGNC Symbol;Acc:VGNC:94626] && sp|Q16222|UAP1_HUMAN UDP-N-acetylhexosamine pyrophosphorylase OS=Homo sapiens OX=9606 GN=UAP1 PE=1 SV=3 && PF01704:UTP--glucose-1-phosphate uridylyltransferase	40.41419467	15.556089	1.413747088	1.04E-18
ENSSSCG00000031538	RNASE4	angiogenin [Source:NCBI gene (formerly Entrezgene);Acc:733639] && sp|P31346|ANGI_PIG Angiogenin OS=Sus scrofa OX=9823 GN=ANG PE=1 SV=1 && -	41.86365633	14.19615167	1.486569814	1.05E-18
ENSSSCG00000011538	LMCD1	LIM and cysteine rich domains 1 [Source:VGNC Symbol;Acc:VGNC:89756] && sp|Q5PXT2|LMCD1_PIG LIM and cysteine-rich domains protein 1 OS=Sus scrofa OX=9823 GN=LMCD1 PE=2 SV=1 && -	12.67660133	3.505764	1.78871875	1.07E-18
ENSSSCG00000015930	DHRS9	dehydrogenase/reductase 9 [Source:VGNC Symbol;Acc:VGNC:95822] && sp|Q8HYR6|DHRS9_BOVIN Dehydrogenase/reductase SDR family member 9 OS=Bos taurus OX=9913 GN=DHRS9 PE=2 SV=1 && PF00106:short chain dehydrogenase	0.004608	0.388066667	-6.196478583	1.11E-18
ENSSSCG00000006767	MAGI3	membrane associated guanylate kinase, WW and PDZ domain containing 3 [Source:VGNC Symbol;Acc:VGNC:89956] && sp|Q5TCQ9|MAGI3_HUMAN Membrane-associated guanylate kinase, WW and PDZ domain-containing protein 3 OS=Homo sapiens OX=9606 GN=MAGI3 PE=1 SV=3 && PF00397:WW domain|PF17820:PDZ domain|PF00625:Guanylate kinase|PF00595:PDZ domain	2.892710667	8.463311667	-1.665635956	1.12E-18
ENSSSCG00000015586	RPS6KC1	ribosomal protein S6 kinase C1 [Source:VGNC Symbol;Acc:VGNC:92447] && sp|Q96S38|KS6C1_HUMAN Ribosomal protein S6 kinase delta-1 OS=Homo sapiens OX=9606 GN=RPS6KC1 PE=1 SV=2 && PF00069:Protein kinase domain|PF04212:MIT (microtubule interacting and transport) domain|PF00787:PX domain	11.277071	29.17709733	-1.447089382	1.16E-18
ENSSSCG00000048374	ENSSSCG00000048374	- && sp|Q8TF64|GIPC3_HUMAN PDZ domain-containing protein GIPC3 OS=Homo sapiens OX=9606 GN=GIPC3 PE=1 SV=1 && PF00595:PDZ domain	0.037259333	0.621885667	-3.963627866	1.21E-18
ENSSSCG00000040445	RND3	Rho family GTPase 3 [Source:VGNC Symbol;Acc:VGNC:96407] && sp|P61587|RND3_HUMAN Rho-related GTP-binding protein RhoE OS=Homo sapiens OX=9606 GN=RND3 PE=1 SV=1 && PF00071:Ras family	14.87802667	38.719987	-1.455716703	1.27E-18
ENSSSCG00000035073	ENSSSCG00000035073	- && sp|P08183|MDR1_HUMAN ATP-dependent translocase ABCB1 OS=Homo sapiens OX=9606 GN=ABCB1 PE=1 SV=3 && PF00005:ABC transporter|PF00664:ABC transporter transmembrane region	1.185806333	4.843708333	-3.198326423	1.36E-18
ENSSSCG00000010840	RGS7	regulator of G protein signaling 7 [Source:VGNC Symbol;Acc:VGNC:95468] && sp|P49803|RGS7_RAT Regulator of G-protein signaling 7 OS=Rattus norvegicus OX=10116 GN=Rgs7 PE=1 SV=2 && -	0.540772667	3.293893	-2.533324024	1.37E-18
ENSSSCG00000028623	RARRES1	retinoic acid receptor responder 1 [Source:VGNC Symbol;Acc:VGNC:92097] && sp|P49788|TIG1_HUMAN Retinoic acid receptor responder protein 1 OS=Homo sapiens OX=9606 GN=RARRES1 PE=1 SV=2 && PF06907:Latexin	0.461532	2.900883	-2.712733132	1.38E-18
ENSSSCG00000017218	CDR2L	cerebellar deration related protein 2 like [Source:VGNC Symbol;Acc:VGNC:86522] && sp|A2A6T1|CDR2L_MOUSE Cerebellar degeneration-related protein 2-like OS=Mus musculus OX=10090 GN=Cdr2l PE=1 SV=1 && -	2.863831667	9.178982667	-1.75359544	1.40E-18
ENSSSCG00000017324	ENSSSCG00000017324	- && sp|A6NM11|L37A2_HUMAN Leucine-rich repeat-containing protein 37A2 OS=Homo sapiens OX=9606 GN=LRRC37A2 PE=2 SV=2 && PF14914:LRRC37A/B like protein 1 C-terminal domain	0.126286667	0.846076	-2.802450634	1.45E-18
ENSSSCG00000038949	NALCN	sodium leak channel, non-selective [Source:VGNC Symbol;Acc:VGNC:90572] && sp|Q8BXR5|NALCN_MOUSE Sodium leak channel non-selective protein OS=Mus musculus OX=10090 GN=Nalcn PE=1 SV=2 && PF00520:Ion transport protein	0.494073667	2.072596667	-2.137460285	1.46E-18
ENSSSCG00000027529	BIRC2	baculoviral IAP repeat containing 2 [Source:HGNC Symbol;Acc:HGNC:590] && sp|Q13489|BIRC3_HUMAN Baculoviral IAP repeat-containing protein 3 OS=Homo sapiens OX=9606 GN=BIRC3 PE=1 SV=2 && PF00619:Caspase recruitment domain|PF00653:Inhibitor of Apoptosis domain|PF13920:Zinc finger, C3HC4 type (RING finger)	36.0883	92.249031	-1.41278183	1.59E-18
ENSSSCG00000030378	LIMK1	LIM domain kinase 1 [Source:VGNC Symbol;Acc:VGNC:89727] && sp|P53667|LIMK1_HUMAN LIM domain kinase 1 OS=Homo sapiens OX=9606 GN=LIMK1 PE=1 SV=3 && PF00595:PDZ domain|PF07714:Protein tyrosine kinase|PF00412:LIM domain	1.899747333	6.851556	-1.914479042	1.63E-18
ENSSSCG00000015414	FAM185A	family with sequence similarity 185 member A [Source:VGNC Symbol;Acc:VGNC:87939] && sp|Q8N0U4|F185A_HUMAN Protein FAM185A OS=Homo sapiens OX=9606 GN=FAM185A PE=1 SV=3 && PF13349:Putative adhesin	6.797358	1.585192333	2.080277817	1.67E-18
ENSSSCG00000005778	HSBP1L1	heat shock factor binding protein 1 like 1 [Source:VGNC Symbol;Acc:VGNC:88981] && sp|C9JCN9|HSBPL_HUMAN Heat shock factor-binding protein 1-like protein 1 OS=Homo sapiens OX=9606 GN=HSBP1L1 PE=1 SV=2 && -	0.598090333	4.199858667	-2.805471713	1.69E-18
ENSSSCG00000036360	LURAP1L	leucine rich adaptor protein 1 like [Source:VGNC Symbol;Acc:VGNC:89896] && sp|Q8IV03|LUR1L_HUMAN Leucine rich adaptor protein 1-like OS=Homo sapiens OX=9606 GN=LURAP1L PE=1 SV=2 && PF14854:Leucine rich adaptor protein	2.066658333	0.365972	2.420297377	1.76E-18
ENSSSCG00000014221	LVRN	laeverin [Source:VGNC Symbol;Acc:VGNC:89898] && sp|Q6Q4G3|AMPQ_HUMAN Aminopeptidase Q OS=Homo sapiens OX=9606 GN=LVRN PE=1 SV=4 && PF11838:ERAP1-like C-terminal domain|PF01433:Peptidase family M1 domain|PF17900:Peptidase M1 N-terminal domain	5.870263333	1.572655	1.857061916	1.79E-18
ENSSSCG00000021325	MCFD2	multiple coagulation factor deficiency 2, ER cargo receptor complex subunit [Source:HGNC Symbol;Acc:HGNC:18451] && sp|Q8NI22|MCFD2_HUMAN Multiple coagulation factor deficiency protein 2 OS=Homo sapiens OX=9606 GN=MCFD2 PE=1 SV=1 && PF13499:EF-hand domain pair	25.47067067	63.87383667	-1.442474351	1.80E-18
ENSSSCG00000003376	PLEKHG5	pleckstrin homology and RhoGEF domain containing G5 [Source:VGNC Symbol;Acc:VGNC:91547] && sp|Q66T02|PKHG5_MOUSE Pleckstrin homology domain-containing family G member 5 OS=Mus musculus OX=10090 GN=Plekhg5 PE=1 SV=1 && PF00621:RhoGEF domain	0.582873	2.526193	-2.087546163	1.82E-18
ENSSSCG00000005308	RUSC2	RUN and SH3 domain containing 2 [Source:VGNC Symbol;Acc:VGNC:92520] && sp|Q8N2Y8|RUSC2_HUMAN Iporin OS=Homo sapiens OX=9606 GN=RUSC2 PE=1 SV=3 && PF02759:RUN domain|PF14604:Variant SH3 domain	7.977988667	21.41145067	-1.498921238	1.84E-18
ENSSSCG00000003729	RNF125	ring finger protein 125 [Source:VGNC Symbol;Acc:VGNC:92352] && sp|Q95KF1|RN125_MACFA E3 ubiquitin-protein ligase RNF125 OS=Macaca fascicularis OX=9541 GN=RNF125 PE=2 SV=3 && PF18574:C2HC Zing finger domain|PF05605:Drought induced 19 protein (Di19), zinc-binding|PF13923:Zinc finger, C3HC4 type (RING finger)	34.60810233	8.667531	1.913159936	1.86E-18
ENSSSCG00000008326	TGFA	transforming growth factor alpha [Source:VGNC Symbol;Acc:VGNC:93928] && sp|Q06922|TGFA_PIG Protransforming growth factor alpha OS=Sus scrofa OX=9823 GN=TGFA PE=2 SV=1 && -	0.569867	0	8.608925516	1.90E-18
ENSSSCG00000013078	ENSSSCG00000013078	myelin regulatory factor [Source:VGNC Symbol;Acc:VGNC:90546] && sp|Q9Y2G1|MYRF_HUMAN Myelin regulatory factor OS=Homo sapiens OX=9606 GN=MYRF PE=1 SV=3 && -	0.200914333	1.086381	-2.498542871	1.90E-18
ENSSSCG00000012160	SH3KBP1	SH3 domain containing kinase binding protein 1 [Source:VGNC Symbol;Acc:VGNC:92828] && sp|Q96B97|SH3K1_HUMAN SH3 domain-containing kinase-binding protein 1 OS=Homo sapiens OX=9606 GN=SH3KBP1 PE=1 SV=2 && PF14604:Variant SH3 domain	1.971073667	5.718738333	-1.75327675	2.10E-18
ENSSSCG00000051570	ENSSSCG00000051570	- && - && PF08333:Protein of unknown function (DUF1725)	1.125870333	0.089487667	3.563984826	2.12E-18
ENSSSCG00000033189	ENSSSCG00000033189	family with sequence similarity 107 member A [Source:NCBI gene (formerly Entrezgene);Acc:100516512] && sp|Q5NVP3|F107A_PONAB Actin-associated protein FAM107A OS=Pongo abelii OX=9601 GN=FAM107A PE=2 SV=1 && PF06625:Protein of unknown function (DUF1151)	1.312941	0.040159	4.866341018	2.19E-18
ENSSSCG00000017336	HEXIM1	HEXIM P-TEFb complex subunit 1 [Source:HGNC Symbol;Acc:HGNC:24953] && sp|Q0X0C4|HEXI1_BOVIN Protein HEXIM1 OS=Bos taurus OX=9913 GN=HEXIM1 PE=2 SV=1 && PF15313:Hexamethylene bis-acetamide-inducible protein	34.47957867	10.42965	1.648934171	2.23E-18
ENSSSCG00000025027	METTL1	methyltransferase like 1 [Source:VGNC Symbol;Acc:VGNC:90154] && sp|O15528|CP27B_HUMAN 25-hydroxyvitamin D-1 alpha hydroxylase, mitochondrial OS=Homo sapiens OX=9606 GN=CYP27B1 PE=1 SV=1 && PF02390:Putative methyltransferase	1.766896	0.309959667	2.427859237	2.25E-18
ENSSSCG00000031429	YAP1	Yes1 associated transcriptional regulator [Source:VGNC Symbol;Acc:VGNC:95019] && sp|P46937|YAP1_HUMAN Transcriptional coactivator YAP1 OS=Homo sapiens OX=9606 GN=YAP1 PE=1 SV=2 && -	43.76375333	109.986277	-1.403885315	2.27E-18
ENSSSCG00000001934	SEC23A	SEC23 homolog A, COPII coat complex component [Source:VGNC Symbol;Acc:VGNC:98307] && sp|Q01405|SC23A_MOUSE Protein transport protein Sec23A OS=Mus musculus OX=10090 GN=Sec23a PE=1 SV=2 && PF08033:Sec23/Sec24 beta-sandwich domain|PF04811:Sec23/Sec24 trunk domain|PF04815:Sec23/Sec24 helical domain|PF00626:Gelsolin repeat|PF04810:Sec23/Sec24 zinc finger	39.225708	98.179222	-1.399662032	2.31E-18
ENSSSCG00000016090	SPATS2L	spermatosis associated serine rich 2 like [Source:VGNC Symbol;Acc:VGNC:96047] && sp|Q9NUQ6|SPS2L_HUMAN SPATS2-like protein OS=Homo sapiens OX=9606 GN=SPATS2L PE=1 SV=2 && PF07139:Protein of unknown function (DUF1387)	18.43724333	47.61183167	-1.430540676	2.46E-18
ENSSSCG00000033171	MAPK11	mitogen-activated protein kinase 11 [Source:VGNC Symbol;Acc:VGNC:89997] && sp|Q9WUI1|MK11_MOUSE Mitogen-activated protein kinase 11 OS=Mus musculus OX=10090 GN=Mapk11 PE=1 SV=2 && PF00069:Protein kinase domain	0.206173333	1.997475	-3.306337693	2.54E-18
ENSSSCG00000003913	MAST2	microtubule associated serine/threonine kinase 2 [Source:VGNC Symbol;Acc:VGNC:90035] && sp|Q6P0Q8|MAST2_HUMAN Microtubule-associated serine/threonine-protein kinase 2 OS=Homo sapiens OX=9606 GN=MAST2 PE=1 SV=2 && PF00069:Protein kinase domain|PF08926:Domain of unknown function (DUF1908)|PF17820:PDZ domain	4.747180667	13.21390033	-1.525913661	2.59E-18
ENSSSCG00000009668	CLU	clusterin [Source:VGNC Symbol;Acc:VGNC:86790] && sp|Q29549|CLUS_PIG Clusterin OS=Sus scrofa OX=9823 GN=CLU PE=1 SV=1 && PF01093:Clusterin	375.5085447	980.5360103	-1.408428833	2.61E-18
ENSSSCG00000001755	HYKK	hydroxylysine kinase [Source:VGNC Symbol;Acc:VGNC:89012] && sp|A5PJU6|HYKK_BOVIN Hydroxylysine kinase OS=Bos taurus OX=9913 GN=HYKK PE=2 SV=1 && PF01636:Phosphotransferase enzyme family	2.614945667	0.396580333	2.635280405	2.62E-18
ENSSSCG00000011524	CHL1	cell adhesion molecule L1 like [Source:HGNC Symbol;Acc:HGNC:1939] && sp|O00533|NCHL1_HUMAN Neural cell adhesion molecule L1-like protein OS=Homo sapiens OX=9606 GN=CHL1 PE=1 SV=4 && PF00047:Immunoglobulin domain|PF13882:Bravo-like intracellular region|PF00041:Fibronectin type III domain|PF13927:Immunoglobulin domain|PF07679:Immunoglobulin I-set domain	0.939109667	0.148336333	2.580229268	2.71E-18
ENSSSCG00000038506	ENSSSCG00000038506	CD46 molecule, complement regulatory protein [Source:NCBI gene (formerly Entrezgene);Acc:396922] && sp|O02839|MCP_PIG Membrane cofactor protein OS=Sus scrofa OX=9823 GN=CD46 PE=1 SV=1 && PF00084:Sushi repeat (SCR repeat)	14.65868133	39.24452867	-1.505041448	2.74E-18
ENSSSCG00000002032	SLC7A8	solute carrier family 7 member 8 [Source:VGNC Symbol;Acc:VGNC:93176] && sp|Q9N1Q4|LAT2_RABIT Large neutral amino acids transporter small subunit 2 OS=Oryctolagus cuniculus OX=9986 GN=SLC7A8 PE=1 SV=1 && PF13520:Amino acid permease	2.435210333	0.359694	2.680549126	2.87E-18
ENSSSCG00000029771	ENSSSCG00000029771	- && sp|Q6KEQ9|PC11X_PIG Protocadherin-11 X-linked OS=Sus scrofa OX=9823 GN=PCDH11X PE=2 SV=1 && PF08374:Protocadherin|PF08266:Cadherin-like|PF00028:Cadherin domain	0.043271333	0.607814667	-3.62572465	2.92E-18
ENSSSCG00000008397	EFEMP1	EGF containing fibulin extracellular matrix protein 1 [Source:VGNC Symbol;Acc:VGNC:102566] && sp|Q12805|FBLN3_HUMAN EGF-containing fibulin-like extracellular matrix protein 1 OS=Homo sapiens OX=9606 GN=EFEMP1 PE=1 SV=2 && -	5.521838667	1.035315333	1.96585814	2.99E-18
ENSSSCG00000025224	ENSSSCG00000025224	acylphosphatase 2 [Source:VGNC Symbol;Acc:VGNC:97030] && sp|P00819|ACYP2_PIG Acylphosphatase-2 OS=Sus scrofa OX=9823 GN=ACYP2 PE=1 SV=2 && -	5.322433333	0.728945	2.777771756	2.99E-18
ENSSSCG00000005621	CDK9	cyclin dependent kinase 9 [Source:VGNC Symbol;Acc:VGNC:86508] && sp|Q5EAB2|CDK9_BOVIN Cyclin-dependent kinase 9 OS=Bos taurus OX=9913 GN=CDK9 PE=2 SV=1 && PF00069:Protein kinase domain|PF12330:Haspin like kinase domain	48.33524833	16.378448	1.484768417	3.12E-18
ENSSSCG00000039472	SLC30A1	solute carrier family 30 member 1 [Source:VGNC Symbol;Acc:VGNC:93055] && sp|Q4R6K2|ZNT1_MACFA Zinc transporter 1 OS=Macaca fascicularis OX=9541 GN=SLC30A1 PE=2 SV=1 && PF01545:Cation efflux family	21.425158	53.39138667	-1.39310216	3.12E-18
ENSSSCG00000031856	DACT1	dishevelled binding antagonist of beta catenin 1 [Source:VGNC Symbol;Acc:VGNC:87147] && sp|Q9NYF0|DACT1_HUMAN Dapper homolog 1 OS=Homo sapiens OX=9606 GN=DACT1 PE=1 SV=2 && PF15268:Dapper	19.18378733	6.634613333	1.455363868	3.32E-18
ENSSSCG00000032797	ENSSSCG00000032797	- && sp|Q9NSD7|RL3R1_HUMAN Relaxin-3 receptor 1 OS=Homo sapiens OX=9606 GN=RXFP3 PE=1 SV=1 && PF00001:7 transmembrane receptor (rhodopsin family)	0.745141	0	8.617137499	3.44E-18
ENSSSCG00000028284	KCND1	potassium voltage-gated channel subfamily D member 1 [Source:VGNC Symbol;Acc:VGNC:89336] && sp|Q9NSA2|KCND1_HUMAN Potassium voltage-gated channel subfamily D member 1 OS=Homo sapiens OX=9606 GN=KCND1 PE=1 SV=2 && -	1.103358333	2.859220667	-2.108247092	3.49E-18
ENSSSCG00000028182	CDK17	cyclin dependent kinase 17 [Source:VGNC Symbol;Acc:VGNC:86500] && sp|O35831|CDK17_RAT Cyclin-dependent kinase 17 OS=Rattus norvegicus OX=10116 GN=Cdk17 PE=1 SV=1 && PF12330:Haspin like kinase domain|PF00069:Protein kinase domain	3.455924667	9.261259	-1.495551775	3.54E-18
ENSSSCG00000018007	MYH3	myosin heavy chain 3 [Source:VGNC Symbol;Acc:VGNC:98145] && sp|P11055|MYH3_HUMAN Myosin-3 OS=Homo sapiens OX=9606 GN=MYH3 PE=2 SV=3 && PF00063:Myosin head (motor domain)|PF02736:Myosin N-terminal SH3-like domain|PF01576:Myosin tail	9.850105667	3.094937667	1.558903833	3.68E-18
ENSSSCG00000003707	NPC1	NPC intracellular cholesterol transporter 1 [Source:VGNC Symbol;Acc:VGNC:98521] && sp|P56941|NPC1_PIG NPC intracellular cholesterol transporter 1 OS=Sus scrofa OX=9823 GN=NPC1 PE=2 SV=1 && PF16414:Niemann-Pick C1 N terminus|PF02460:Patched family|PF12349:Sterol-sensing domain of SREBP cleavage-activation	19.83705333	6.825571667	1.461764914	4.17E-18
ENSSSCG00000008171	NPAS2	neuronal PAS domain protein 2 [Source:VGNC Symbol;Acc:VGNC:90837] && sp|Q99743|NPAS2_HUMAN Neuronal PAS domain-containing protein 2 OS=Homo sapiens OX=9606 GN=NPAS2 PE=1 SV=3 && -	2.683158667	7.554853667	-1.567841088	4.25E-18
ENSSSCG00000016502	PARP12	poly(ADP-ribose) polymerase family member 12 [Source:VGNC Symbol;Acc:VGNC:96688] && sp|Q9H0J9|PAR12_HUMAN Protein mono-ADP-ribosyltransferase PARP12 OS=Homo sapiens OX=9606 GN=PARP12 PE=1 SV=1 && PF00644:Poly(ADP-ribose) polymerase catalytic domain|PF02825:WWE domain	10.53703	28.401707	-1.506103778	4.29E-18
ENSSSCG00000013551	C3	complement C3 [Source:VGNC Symbol;Acc:VGNC:99600] && sp|P01025|CO3_PIG Complement C3 OS=Sus scrofa OX=9823 GN=C3 PE=1 SV=2 && PF00207:Alpha-2-macroglobulin family|PF17789:Macroglobulin domain MG4|PF07677:A-macroglobulin receptor binding domain|PF07703:Alpha-2-macroglobulin bait region domain|PF01821:Anaphylotoxin-like domain|PF17791:Macroglobulin domain MG3|PF07678:A-macroglobulin TED domain|PF01…	1.026383667	0.075011667	3.61794768	4.34E-18
ENSSSCG00000001382	DDR1	discoidin domain receptor tyrosine kinase 1 [Source:NCBI gene (formerly Entrezgene);Acc:100144462] && sp|Q08345|DDR1_HUMAN Epithelial discoidin domain-containing receptor 1 OS=Homo sapiens OX=9606 GN=DDR1 PE=1 SV=1 && PF07714:Protein tyrosine kinase|PF00754:F5/8 type C domain	2.949185	9.656229333	-1.670707364	4.34E-18
ENSSSCG00000032240	RSPO1	R-spondin 1 [Source:VGNC Symbol;Acc:VGNC:92483] && sp|Q2MKA7|RSPO1_HUMAN R-spondin-1 OS=Homo sapiens OX=9606 GN=RSPO1 PE=1 SV=1 && -	0.081657	1.519387333	-4.153956208	4.37E-18
ENSSSCG00000006296	ATP1B1	ATPase Na+/K+ transporting subunit beta 1 [Source:VGNC Symbol;Acc:VGNC:85642] && sp|P05027|AT1B1_PIG Sodium/potassium-transporting ATPase subunit beta-1 OS=Sus scrofa OX=9823 GN=ATP1B1 PE=1 SV=2 && PF00287:Sodium / potassium ATPase beta chain	8.693522667	24.07367867	-1.544588959	4.45E-18
ENSSSCG00000031503	PRRX1	paired related homeobox 1 [Source:VGNC Symbol;Acc:VGNC:91875] && sp|P63013|PRRX1_MOUSE Paired mesoderm homeobox protein 1 OS=Mus musculus OX=10090 GN=Prrx1 PE=1 SV=1 && PF03826:OAR domain|PF00046:Homeodomain	44.677878	109.97081	-1.376158844	4.60E-18
ENSSSCG00000038494	LPIN2	lipin 2 [Source:VGNC Symbol;Acc:VGNC:89794] && sp|Q92539|LPIN2_HUMAN Phosphatidate phosphatase LPIN2 OS=Homo sapiens OX=9606 GN=LPIN2 PE=1 SV=1 && PF16876:Lipin/Ned1/Smp2 multi-domain protein middle domain|PF08235:LNS2 (Lipin/Ned1/Smp2)|PF04571:lipin, N-terminal conserved region	18.13356167	6.332042	1.43876816	4.76E-18
ENSSSCG00000015010	EXPH5	exophilin 5 [Source:HGNC Symbol;Acc:HGNC:30578] && sp|Q8NEV8|EXPH5_HUMAN Exophilin-5 OS=Homo sapiens OX=9606 GN=EXPH5 PE=1 SV=3 && -	0.030412333	0.302872333	-3.371223394	4.83E-18
ENSSSCG00000044227	NRG4	neuregulin 4 [Source:HGNC Symbol;Acc:HGNC:29862] && sp|Q8WWG1|NRG4_HUMAN Pro-neuregulin-4, membrane-bound isoform OS=Homo sapiens OX=9606 GN=NRG4 PE=1 SV=1 && -	1.207220333	0.114204	3.298218554	4.89E-18
ENSSSCG00000037413	KBTBD7	kelch repeat and BTB domain containing 7 [Source:VGNC Symbol;Acc:VGNC:89320] && sp|Q8WVZ9|KBTB7_HUMAN Kelch repeat and BTB domain-containing protein 7 OS=Homo sapiens OX=9606 GN=KBTBD7 PE=1 SV=1 && PF00651:BTB/POZ domain|PF01344:Kelch motif|PF07707:BTB And C-terminal Kelch	7.165978	1.301102333	2.381694146	5.06E-18
ENSSSCG00000027030	BDKRB2	bradykinin receptor B2 [Source:VGNC Symbol;Acc:VGNC:85794] && sp|Q9GLX8|BKRB2_PIG B2 bradykinin receptor OS=Sus scrofa OX=9823 GN=BDKRB2 PE=2 SV=1 && -	0.216024667	1.315336667	-2.673727243	5.31E-18
ENSSSCG00000010835	AIDA	axin interactor, dorsalization associated [Source:VGNC Symbol;Acc:VGNC:96103] && sp|Q96BJ3|AIDA_HUMAN Axin interactor, dorsalization-associated protein OS=Homo sapiens OX=9606 GN=AIDA PE=1 SV=1 && PF08910:Aida N-terminus|PF14186:Cytoskeletal adhesion	12.364884	31.346181	-1.418483297	5.74E-18
ENSSSCG00000032728	EFNB1	ephrin B1 [Source:VGNC Symbol;Acc:VGNC:87576] && sp|P98172|EFNB1_HUMAN Ephrin-B1 OS=Homo sapiens OX=9606 GN=EFNB1 PE=1 SV=1 && -	17.95366467	5.598861	1.657608622	6.20E-18
ENSSSCG00000011745	PRKCI	protein kinase C iota [Source:VGNC Symbol;Acc:VGNC:91809] && sp|Q5R4K9|KPCI_PONAB Protein kinase C iota type OS=Pongo abelii OX=9601 GN=PRKCI PE=2 SV=2 && PF00130:Phorbol esters/diacylglycerol binding domain (C1 domain)|PF00564:PB1 domain|PF00069:Protein kinase domain	12.46031933	31.08087867	-1.39527822	6.46E-18
ENSSSCG00000036286	APMAP	adipocyte plasma membrane associated protein [Source:VGNC Symbol;Acc:VGNC:95578] && sp|Q9HDC9|APMAP_HUMAN Adipocyte plasma membrane-associated protein OS=Homo sapiens OX=9606 GN=APMAP PE=1 SV=2 && PF03088:Strictosidine synthase	50.719327	18.17000733	1.408295484	6.60E-18
ENSSSCG00000004199	EPB41L2	erythrocyte membrane protein band 4.1 like 2 [Source:VGNC Symbol;Acc:VGNC:87723] && sp|O43491|E41L2_HUMAN Band 4.1-like protein 2 OS=Homo sapiens OX=9606 GN=EPB41L2 PE=1 SV=1 && PF04382:SAB domain	20.74129033	47.337162	-1.379340515	6.68E-18
ENSSSCG00000009738	GALNT9	polypeptide N-acetylgalactosaminyltransferase 9 [Source:VGNC Symbol;Acc:VGNC:88336] && sp|Q9HCQ5|GALT9_HUMAN Polypeptide N-acetylgalactosaminyltransferase 9 OS=Homo sapiens OX=9606 GN=GALNT9 PE=1 SV=3 && PF00535:Glycosyl transferase family 2	0.585297333	0.004331333	5.934614226	6.78E-18
ENSSSCG00000015329	PPP1R9A	protein phosphatase 1 regulatory subunit 9A [Source:VGNC Symbol;Acc:VGNC:91743] && sp|Q9ULJ8|NEB1_HUMAN Neurabin-1 OS=Homo sapiens OX=9606 GN=PPP1R9A PE=1 SV=2 && PF17817:PDZ domain|PF00595:PDZ domain|PF07647:SAM domain (Sterile alpha motif)	0.391023	2.153519333	-2.417491623	7.08E-18
ENSSSCG00000006866	DBT	dihydrolipoamide branched chain transacylase E2 [Source:VGNC Symbol;Acc:VGNC:87169] && sp|P11181|ODB2_BOVIN Lipoamide acyltransferase component of branched-chain alpha-keto acid dehydrogenase complex, mitochondrial OS=Bos taurus OX=9913 GN=DBT PE=1 SV=2 && PF00198:2-oxoacid dehydrogenases acyltransferase (catalytic domain)|PF00364:Biotin-requiring enzyme|PF02817:e3 binding domain	11.72392933	3.644940667	1.543078946	7.12E-18
ENSSSCG00000003821	KANK4	KN motif and ankyrin repeat domains 4 [Source:VGNC Symbol;Acc:VGNC:89298] && sp|Q5T7N3|KANK4_HUMAN KN motif and ankyrin repeat domain-containing protein 4 OS=Homo sapiens OX=9606 GN=KANK4 PE=1 SV=1 && -	0	0.229532	-8.678400793	7.12E-18
ENSSSCG00000015965	GPR155	G protein-coupled receptor 155 [Source:VGNC Symbol;Acc:VGNC:95984] && sp|Q5R9A7|GP155_PONAB Integral membrane protein GPR155 OS=Pongo abelii OX=9601 GN=GPR155 PE=2 SV=1 && PF03547:Membrane transport protein	5.236643333	17.025419	-1.750019542	7.27E-18
ENSSSCG00000013833	SLC1A6	solute carrier family 1 member 6 [Source:VGNC Symbol;Acc:VGNC:92968] && sp|Q9N1R2|EAA4_CANLF Excitatory amino acid transporter 4 OS=Canis lupus familiaris OX=9615 GN=SLC1A6 PE=2 SV=1 && PF00375:Sodium:dicarboxylate symporter family	0.482617667	3.020365667	-2.722048582	7.58E-18
ENSSSCG00000014242	ENSSSCG00000014242	zinc finger protein 608 [Source:VGNC Symbol;Acc:VGNC:100889] && sp|Q9ULD9|ZN608_HUMAN Zinc finger protein 608 OS=Homo sapiens OX=9606 GN=ZNF608 PE=1 SV=4 && -	3.004402	0.690469	2.04424789	7.70E-18
ENSSSCG00000026318	NETO2	neuropilin and tolloid like 2 [Source:VGNC Symbol;Acc:VGNC:90691] && sp|Q8NC67|NETO2_HUMAN Neuropilin and tolloid-like protein 2 OS=Homo sapiens OX=9606 GN=NETO2 PE=1 SV=1 && PF00057:Low-density lipoprotein receptor domain class A|PF00431:CUB domain	1.824561	0.284337	2.65264554	7.81E-18
ENSSSCG00000009956	GRK3	G protein-coupled receptor kinase 3 [Source:VGNC Symbol;Acc:VGNC:88695] && sp|P26818|ARBK2_BOVIN Beta-adrenergic receptor kinase 2 OS=Bos taurus OX=9913 GN=GRK3 PE=2 SV=1 && -	7.677804667	2.329806667	1.63010346	7.92E-18
ENSSSCG00000011680	PLS1	plastin 1 [Source:VGNC Symbol;Acc:VGNC:91572] && sp|A6H742|PLSI_BOVIN Plastin-1 OS=Bos taurus OX=9913 GN=PLS1 PE=2 SV=1 && PF00307:Calponin homology (CH) domain	2.318256	0.346235	2.498820263	8.09E-18
ENSSSCG00000032687	CYP4V2	cytochrome P450 family 4 subfamily V member 2 [Source:VGNC Symbol;Acc:VGNC:103361] && sp|Q6ZWL3|CP4V2_HUMAN Cytochrome P450 4V2 OS=Homo sapiens OX=9606 GN=CYP4V2 PE=1 SV=2 && PF00067:Cytochrome P450	4.622305	12.58399933	-1.519602274	8.09E-18
ENSSSCG00000012172	ACOT9	acyl-CoA thioesterase 9 [Source:VGNC Symbol;Acc:VGNC:85019] && sp|Q3SWX2|ACOT9_BOVIN Acyl-coenzyme A thioesterase 9, mitochondrial OS=Bos taurus OX=9913 GN=ACOT9 PE=2 SV=1 && -	14.521424	33.844092	-1.447111718	8.38E-18
ENSSSCG00000005284	GNA14	G protein subunit alpha 14 [Source:VGNC Symbol;Acc:VGNC:88519] && sp|P38408|GNA14_BOVIN Guanine nucleotide-binding protein subunit alpha-14 OS=Bos taurus OX=9913 GN=GNA14 PE=2 SV=1 && PF00503:G-protein alpha subunit	26.28465233	9.128615667	1.453188224	8.38E-18
ENSSSCG00000031321	NR4A1	nuclear receptor subfamily 4 group A member 1 [Source:HGNC Symbol;Acc:HGNC:7980] && sp|P22736|NR4A1_HUMAN Nuclear receptor subfamily 4 group A member 1 OS=Homo sapiens OX=9606 GN=NR4A1 PE=1 SV=1 && PF00104:Ligand-binding domain of nuclear hormone receptor|PF00105:Zinc finger, C4 type (two domains)	0.342413	2.216604	-2.757690662	8.39E-18
ENSSSCG00000001818	FES	FES proto-onco, tyrosine kinase [Source:VGNC Symbol;Acc:VGNC:88090] && sp|P14238|FES_FELCA Tyrosine-protein kinase Fes/Fps OS=Felis catus OX=9685 GN=FES PE=3 SV=2 && PF00017:SH2 domain|PF07714:Protein tyrosine kinase	3.153560333	9.349427333	-1.643297261	8.49E-18
ENSSSCG00000009217	PKD2	polycystin 2, transient receptor potential cation channel [Source:VGNC Symbol;Acc:VGNC:91472] && sp|Q4GZT3|PKD2_BOVIN Polycystin-2 OS=Bos taurus OX=9913 GN=PKD2 PE=2 SV=1 && PF08016:Polycystin cation channel|PF18109:Ferredoxin I 4Fe-4S cluster domain	21.00194067	52.31716933	-1.394816341	8.69E-18
ENSSSCG00000011972	FILIP1L	filamin A interacting protein 1 like [Source:VGNC Symbol;Acc:VGNC:88140] && sp|Q4L180|FIL1L_HUMAN Filamin A-interacting protein 1-like OS=Homo sapiens OX=9606 GN=FILIP1L PE=1 SV=2 && PF09727:Cortactin-binding protein-2	1.989750333	7.548473333	-1.99311931	8.81E-18
ENSSSCG00000038417	LRRC8D	leucine rich repeat containing 8 VRAC subunit D [Source:VGNC Symbol;Acc:VGNC:98088] && sp|Q7L1W4|LRC8D_HUMAN Volume-regulated anion channel subunit LRRC8D OS=Homo sapiens OX=9606 GN=LRRC8D PE=1 SV=1 && PF13855:Leucine rich repeat|PF12534:Pannexin-like TM region of LRRC8	12.705223	4.022785333	1.54091575	8.94E-18
ENSSSCG00000013842	CYP4F3	cytochrome P450 family 4 subfamily F member 3 [Source:HGNC Symbol;Acc:HGNC:2646] && sp|Q08477|CP4F3_HUMAN Cytochrome P450 4F3 OS=Homo sapiens OX=9606 GN=CYP4F3 PE=1 SV=2 && PF00067:Cytochrome P450	0.470947667	0.00125	7.058116472	9.68E-18
ENSSSCG00000032967	CACNB3	calcium voltage-gated channel auxiliary subunit beta 3 [Source:VGNC Symbol;Acc:VGNC:103221] && sp|P54284|CACB3_HUMAN Voltage-dependent L-type calcium channel subunit beta-3 OS=Homo sapiens OX=9606 GN=CACNB3 PE=1 SV=1 && PF12052:Voltage gated calcium channel subunit beta domain 4Aa N terminal|PF00625:Guanylate kinase	2.196052667	8.58395	-1.979369105	1.03E-17
ENSSSCG00000000703	ENSSSCG00000000703	vesicle associated membrane protein 1 [Source:VGNC Symbol;Acc:VGNC:94793] && sp|Q63666|VAMP1_RAT Vesicle-associated membrane protein 1 OS=Rattus norvegicus OX=10116 GN=Vamp1 PE=1 SV=2 && -	3.778286667	0.165904	4.217866842	1.09E-17
ENSSSCG00000028536	LHFPL2	LHFPL tetraspan subfamily member 2 [Source:VGNC Symbol;Acc:VGNC:89705] && sp|Q6ZUX7|LHPL2_HUMAN LHFPL tetraspan subfamily member 2 protein OS=Homo sapiens OX=9606 GN=LHFPL2 PE=1 SV=2 && -	5.548472667	14.738791	-1.484315438	1.12E-17
ENSSSCG00000024791	ENSSSCG00000024791	CD59 molecule [Source:VGNC Symbol;Acc:VGNC:99615] && sp|O62680|CD59_PIG CD59 glycoprotein OS=Sus scrofa OX=9823 GN=CD59 PE=1 SV=1 && -	6.251075667	22.44980067	-1.918175851	1.17E-17
ENSSSCG00000017518	OSBPL7	oxysterol binding protein like 7 [Source:VGNC Symbol;Acc:VGNC:91073] && sp|Q9BZF2|OSBL7_HUMAN Oxysterol-binding protein-related protein 7 OS=Homo sapiens OX=9606 GN=OSBPL7 PE=1 SV=1 && PF15409:Pleckstrin homology domain|PF01237:Oxysterol-binding protein	3.362202333	0.748807333	1.970910481	1.29E-17
ENSSSCG00000005533	PTGS1	prostaglandin-endoperoxide synthase 1 [Source:VGNC Symbol;Acc:VGNC:91958] && sp|O62664|PGH1_BOVIN Prostaglandin G/H synthase 1 OS=Bos taurus OX=9913 GN=PTGS1 PE=2 SV=2 && -	2.609439333	8.772077667	-1.822261214	1.29E-17
ENSSSCG00000027701	RP2	RP2 activator of ARL3 GTPase [Source:VGNC Symbol;Acc:VGNC:92412] && sp|O75695|XRP2_HUMAN Protein XRP2 OS=Homo sapiens OX=9606 GN=RP2 PE=1 SV=4 && PF07986:Tubulin binding cofactor C	11.40537933	3.809813	1.507773428	1.36E-17
ENSSSCG00000006848	SLC25A24	solute carrier family 25 member 24 [Source:VGNC Symbol;Acc:VGNC:93001] && sp|A5PJZ1|SCMC1_BOVIN Calcium-binding mitochondrial carrier protein SCaMC-1 OS=Bos taurus OX=9913 GN=SLC25A24 PE=2 SV=1 && PF13499:EF-hand domain pair|PF00153:Mitochondrial carrier protein	9.346666	24.304837	-1.453869849	1.39E-17
ENSSSCG00000023325	ENSSSCG00000023325	aminoacylase 1 [Source:NCBI gene (formerly Entrezgene);Acc:396930] && sp|P37111|ACY1_PIG Aminoacylase-1 OS=Sus scrofa OX=9823 GN=ACY1 PE=1 SV=2 && PF07687:Peptidase dimerisation domain|PF01546:Peptidase family M20/M25/M40	54.26746767	14.23066667	1.674879252	1.42E-17
ENSSSCG00000016047	MSTN	myostatin [Source:VGNC Symbol;Acc:VGNC:96320] && sp|O18831|GDF8_PIG Growth/differentiation factor 8 OS=Sus scrofa OX=9823 GN=MSTN PE=2 SV=1 && PF00019:Transforming growth factor beta like domain|PF00688:TGF-beta propeptide	0.134496	1.134153333	-3.137765008	1.42E-17
ENSSSCG00000007529	SYCP2	synaptonemal complex protein 2 [Source:VGNC Symbol;Acc:VGNC:95529] && sp|Q9BX26|SYCP2_HUMAN Synaptonemal complex protein 2 OS=Homo sapiens OX=9606 GN=SYCP2 PE=2 SV=2 && PF18584:Synaptonemal complex 2 Spt16M-like domain|PF18581:Synaptonemal complex 2 armadillo-repeat-like domain	1.980433	6.254156333	-1.734090726	1.48E-17
ENSSSCG00000027941	LSAMP	limbic system associated membrane protein [Source:VGNC Symbol;Acc:VGNC:89868] && sp|Q13449|LSAMP_HUMAN Limbic system-associated membrane protein OS=Homo sapiens OX=9606 GN=LSAMP PE=1 SV=2 && PF07679:Immunoglobulin I-set domain|PF13927:Immunoglobulin domain	1.638256	7.999364333	-2.337429114	1.54E-17
ENSSSCG00000033732	ANKRD10	ankyrin repeat domain 10 [Source:VGNC Symbol;Acc:VGNC:85322] && sp|Q9NXR5|ANR10_HUMAN Ankyrin repeat domain-containing protein 10 OS=Homo sapiens OX=9606 GN=ANKRD10 PE=1 SV=2 && PF12796:Ankyrin repeats (3 copies)	46.15347267	16.36694233	1.412316897	1.54E-17
ENSSSCG00000022649	SLC7A11	solute carrier family 7 member 11 [Source:VGNC Symbol;Acc:VGNC:93171] && sp|Q9WTR6|XCT_MOUSE Cystine/glutamate transporter OS=Mus musculus OX=10090 GN=Slc7a11 PE=1 SV=1 && PF13520:Amino acid permease	5.426991333	14.12953033	-1.455689063	1.54E-17
ENSSSCG00000008747	NCAPG	non-SMC condensin I complex subunit G [Source:VGNC Symbol;Acc:VGNC:90599] && sp|Q9BPX3|CND3_HUMAN Condensin complex subunit 3 OS=Homo sapiens OX=9606 GN=NCAPG PE=1 SV=1 && -	0.398865333	2.006906667	-2.188316112	1.55E-17
ENSSSCG00000007067	JAG1	jagged canonical Notch ligand 1 [Source:VGNC Symbol;Acc:VGNC:96385] && sp|P78504|JAG1_HUMAN Protein jagged-1 OS=Homo sapiens OX=9606 GN=JAG1 PE=1 SV=3 && PF01414:Delta serrate ligand|PF07657:N terminus of Notch ligand|PF12661:Human growth factor-like EGF|PF00008:EGF-like domain	31.51268333	5.687610333	2.418339626	1.62E-17
ENSSSCG00000001878	PTPN9	protein tyrosine phosphatase non-receptor type 9 [Source:VGNC Symbol;Acc:VGNC:91983] && sp|Q641Z2|PTN9_RAT Tyrosine-protein phosphatase non-receptor type 9 OS=Rattus norvegicus OX=10116 GN=Ptpn9 PE=2 SV=1 && PF00102:Protein-tyrosine phosphatase|PF00650:CRAL/TRIO domain	10.366114	26.04366267	-1.404890018	1.66E-17
ENSSSCG00000040017	NKX2-2	NK2 homeobox 2 [Source:VGNC Symbol;Acc:VGNC:96444] && sp|O95096|NKX22_HUMAN Homeobox protein Nkx-2.2 OS=Homo sapiens OX=9606 GN=NKX2-2 PE=2 SV=1 && PF00046:Homeodomain	1.231723667	5.665323	-2.27081476	1.68E-17
ENSSSCG00000008930	TMPRSS11F	transmembrane serine protease 11F [Source:HGNC Symbol;Acc:HGNC:29994] && sp|Q8BHM9|TM11F_MOUSE Transmembrane protease serine 11F OS=Mus musculus OX=10090 GN=Tmprss11f PE=2 SV=1 && PF00089:Trypsin|PF01390:SEA domain	0.007351667	0.402262	-5.524156414	1.72E-17
ENSSSCG00000035124	ILDR2	immunoglobulin like domain containing receptor 2 [Source:VGNC Symbol;Acc:VGNC:89118] && sp|Q71H61|ILDR2_HUMAN Immunoglobulin-like domain-containing receptor 2 OS=Homo sapiens OX=9606 GN=ILDR2 PE=2 SV=1 && PF05624:Lipolysis stimulated receptor (LSR)	0.214148667	1.323283333	-2.666884038	1.75E-17
ENSSSCG00000010204	BICC1	BicC family RNA binding protein 1 [Source:VGNC Symbol;Acc:VGNC:85817] && sp|Q9H694|BICC1_HUMAN Protein bicaudal C homolog 1 OS=Homo sapiens OX=9606 GN=BICC1 PE=1 SV=2 && PF00013:KH domain|PF00536:SAM domain (Sterile alpha motif)	6.952870667	17.735906	-1.435871006	1.85E-17
ENSSSCG00000035216	SPRED3	sprouty related EVH1 domain containing 3 [Source:VGNC Symbol;Acc:VGNC:93422] && sp|Q2MJR0|SPRE3_HUMAN Sprouty-related, EVH1 domain-containing protein 3 OS=Homo sapiens OX=9606 GN=SPRED3 PE=1 SV=1 && PF05210:Sprouty protein (Spry)|PF00568:WH1 domain	1.013495	5.775767	-2.606770183	1.86E-17
ENSSSCG00000005669	MIGA2	mitoguardin 2 [Source:VGNC Symbol;Acc:VGNC:90225] && sp|Q1JPG0|MIGA2_BOVIN Mitoguardin 2 OS=Bos taurus OX=9913 GN=MIGA2 PE=2 SV=1 && PF10265:Mitoguardin	13.90039633	4.365943667	1.594175536	1.95E-17
ENSSSCG00000006550	ATP8B2	ATPase phospholipid transporting 8B2 [Source:VGNC Symbol;Acc:VGNC:85680] && sp|P98198|AT8B2_HUMAN Phospholipid-transporting ATPase ID OS=Homo sapiens OX=9606 GN=ATP8B2 PE=1 SV=2 && -	11.666957	29.38234467	-1.404674378	2.03E-17
ENSSSCG00000026587	BATF3	basic leucine zipper ATF-like transcription factor 3 [Source:VGNC Symbol;Acc:VGNC:85760] && sp|Q9D275|BATF3_MOUSE Basic leucine zipper transcriptional factor ATF-like 3 OS=Mus musculus OX=10090 GN=Batf3 PE=2 SV=1 && PF00170:bZIP transcription factor	0.201496	2.059069	-3.375544351	2.07E-17
ENSSSCG00000009664	PTK2B	protein tyrosine kinase 2 beta [Source:VGNC Symbol;Acc:VGNC:91964] && sp|Q14289|FAK2_HUMAN Protein-tyrosine kinase 2-beta OS=Homo sapiens OX=9606 GN=PTK2B PE=1 SV=2 && -	0.676828667	2.844465667	-2.136088158	2.17E-17
ENSSSCG00000009655	EBF2	EBF transcription factor 2 [Source:VGNC Symbol;Acc:VGNC:87526] && sp|Q08DL5|COE2_BOVIN Transcription factor COE2 OS=Bos taurus OX=9913 GN=EBF2 PE=2 SV=1 && PF16423:Transcription factor COE1 helix-loop-helix domain|PF01833:IPT/TIG domain|PF16422:Transcription factor COE1 DNA-binding domain	41.69085067	15.28259433	1.37177869	2.20E-17
ENSSSCG00000006260	LYPLA1	lysophospholipase 1 [Source:VGNC Symbol;Acc:VGNC:98817] && sp|Q3MHR0|LYPA1_BOVIN Acyl-protein thioesterase 1 OS=Bos taurus OX=9913 GN=LYPLA1 PE=2 SV=1 && PF02230:Phospholipase/Carboxylesterase	125.4391533	44.43416867	1.398939069	2.21E-17
ENSSSCG00000017717	UNC45B	unc-45 myosin chaperone B [Source:VGNC Symbol;Acc:VGNC:94705] && sp|Q8IWX7|UN45B_HUMAN Protein unc-45 homolog B OS=Homo sapiens OX=9606 GN=UNC45B PE=1 SV=1 && PF11701:Myosin-binding striated muscle assembly central	2.135699	4.89516	-1.799531014	2.22E-17
ENSSSCG00000027872	MYBL1	MYB proto-onco like 1 [Source:VGNC Symbol;Acc:VGNC:90498] && sp|P10243|MYBA_HUMAN Myb-related protein A OS=Homo sapiens OX=9606 GN=MYBL1 PE=1 SV=2 && PF00249:Myb-like DNA-binding domain|PF13921:Myb-like DNA-binding domain|PF07988:LMSTEN motif|PF09316:C-myb, C-terminal	0.487393667	2.638959667	-2.449100638	2.24E-17
ENSSSCG00000012077	MX1	MX dynamin like GTPase 1 [Source:VGNC Symbol;Acc:VGNC:98143] && sp|P27594|MX1_PIG Interferon-induced GTP-binding protein Mx1 OS=Sus scrofa OX=9823 GN=MX1 PE=2 SV=1 && PF02212:Dynamin GTPase effector domain|PF00350:Dynamin family|PF01031:Dynamin central region	69.51837667	182.817581	-1.46875299	2.25E-17
ENSSSCG00000000789	CNTN1	contactin 1 [Source:VGNC Symbol;Acc:VGNC:86848] && sp|Q28106|CNTN1_BOVIN Contactin-1 OS=Bos taurus OX=9913 GN=CNTN1 PE=2 SV=1 && PF13927:Immunoglobulin domain|PF00041:Fibronectin type III domain|PF07679:Immunoglobulin I-set domain	0.536134	0.040716333	3.587903104	2.25E-17
ENSSSCG00000003709	LAMA3	laminin subunit alpha 3 [Source:VGNC Symbol;Acc:VGNC:98490] && sp|Q16787|LAMA3_HUMAN Laminin subunit alpha-3 OS=Homo sapiens OX=9606 GN=LAMA3 PE=1 SV=2 && PF00055:Laminin N-terminal (Domain VI)|PF00054:Laminin G domain|PF02210:Laminin G domain|PF00053:Laminin EGF domain|PF00052:Laminin B (Domain IV)|PF06008:Laminin Domain I|PF06009:Laminin Domain II	0.113081333	0.608834333	-2.49009103	2.26E-17
ENSSSCG00000011720	MBNL1	muscleblind like splicing regulator 1 [Source:VGNC Symbol;Acc:VGNC:90054] && sp|Q9NR56|MBNL1_HUMAN Muscleblind-like protein 1 OS=Homo sapiens OX=9606 GN=MBNL1 PE=1 SV=2 && -	47.60176733	117.7499927	-1.392470554	2.29E-17
ENSSSCG00000000549	PPFIBP1	PPFIA binding protein 1 [Source:VGNC Symbol;Acc:VGNC:91695] && sp|Q86W92|LIPB1_HUMAN Liprin-beta-1 OS=Homo sapiens OX=9606 GN=PPFIBP1 PE=1 SV=2 && PF07647:SAM domain (Sterile alpha motif)|PF00536:SAM domain (Sterile alpha motif)	7.194147333	18.720543	-1.446820573	2.30E-17
ENSSSCG00000000293	ENSSSCG00000000293	integrin subunit alpha 5 [Source:VGNC Symbol;Acc:VGNC:89236] && sp|P08648|ITA5_HUMAN Integrin alpha-5 OS=Homo sapiens OX=9606 GN=ITGA5 PE=1 SV=2 && -	48.19301967	130.755348	-1.514814599	2.33E-17
ENSSSCG00000024081	NRBF2	nuclear receptor binding factor 2 [Source:VGNC Symbol;Acc:VGNC:90890] && sp|Q96F24|NRBF2_HUMAN Nuclear receptor-binding factor 2 OS=Homo sapiens OX=9606 GN=NRBF2 PE=1 SV=1 && PF17169:MIT domain of nuclear receptor-binding factor 2|PF08961:Nuclear receptor-binding factor 2, autophagy regulator	12.37866767	4.322976667	1.461136069	2.37E-17
ENSSSCG00000006928	ENSSSCG00000006928	LIM domain only 4 [Source:NCBI gene (formerly Entrezgene);Acc:100127155] && sp|Q3SWZ8|LMO4_BOVIN LIM domain transcription factor LMO4 OS=Bos taurus OX=9913 GN=LMO4 PE=2 SV=1 && PF00412:LIM domain	8.250597	22.524679	-1.524097559	2.37E-17
ENSSSCG00000027161	PIP5K1B	phosphatidylinositol-4-phosphate 5-kinase type 1 beta [Source:VGNC Symbol;Acc:VGNC:91458] && sp|O14986|PI51B_HUMAN Phosphatidylinositol 4-phosphate 5-kinase type-1 beta OS=Homo sapiens OX=9606 GN=PIP5K1B PE=1 SV=2 && PF01504:Phosphatidylinositol-4-phosphate 5-Kinase	0.582228	0.01601	4.832569483	2.46E-17
ENSSSCG00000025260	CARD10	caspase recruitment domain family member 10 [Source:VGNC Symbol;Acc:VGNC:86185] && sp|Q9BWT7|CAR10_HUMAN Caspase recruitment domain-containing protein 10 OS=Homo sapiens OX=9606 GN=CARD10 PE=1 SV=2 && PF00619:Caspase recruitment domain	0.971589667	4.148443	-2.021059916	2.51E-17
ENSSSCG00000017268	PRKCA	protein kinase C alpha [Source:VGNC Symbol;Acc:VGNC:99028] && sp|P05696|KPCA_RAT Protein kinase C alpha type OS=Rattus norvegicus OX=10116 GN=Prkca PE=1 SV=3 && PF00130:Phorbol esters/diacylglycerol binding domain (C1 domain)|PF00168:C2 domain|PF00069:Protein kinase domain	2.147996	7.325630333	-1.843542563	2.58E-17
ENSSSCG00000014170	CAST	calpastatin [Source:VGNC Symbol;Acc:VGNC:99603] && sp|P12675|ICAL_PIG Calpastatin OS=Sus scrofa OX=9823 GN=CAST PE=1 SV=1 && PF00748:Calpain inhibitor	23.579638	61.54928867	-1.359236793	2.71E-17
ENSSSCG00000006137	WWP1	WW domain containing E3 ubiquitin protein ligase 1 [Source:VGNC Symbol;Acc:VGNC:94989] && sp|Q9H0M0|WWP1_HUMAN NEDD4-like E3 ubiquitin-protein ligase WWP1 OS=Homo sapiens OX=9606 GN=WWP1 PE=1 SV=1 && PF00632:HECT-domain (ubiquitin-transferase)|PF00168:C2 domain|PF00397:WW domain	7.918549667	18.961806	-1.383239122	2.83E-17
ENSSSCG00000011867	MYLK	myosin light chain kinase [Source:HGNC Symbol;Acc:HGNC:7590] && sp|Q15746|MYLK_HUMAN Myosin light chain kinase, smooth muscle OS=Homo sapiens OX=9606 GN=MYLK PE=1 SV=4 && PF07679:Immunoglobulin I-set domain|PF16620:Unstructured linker between I-set domains 2 and 3 on MYLCK	14.46375833	103.942815	-2.303778486	2.89E-17
ENSSSCG00000029945	GCAT	glycine C-acetyltransferase [Source:VGNC Symbol;Acc:VGNC:88378] && sp|Q0P5L8|KBL_BOVIN 2-amino-3-ketobutyrate coenzyme A ligase, mitochondrial OS=Bos taurus OX=9913 GN=GCAT PE=1 SV=1 && PF00001:7 transmembrane receptor (rhodopsin family)	4.951168333	0.883562667	2.426116639	3.06E-17
ENSSSCG00000027946	MVP	major vault protein [Source:VGNC Symbol;Acc:VGNC:90491] && sp|Q3SYU9|MVP_BOVIN Major vault protein OS=Bos taurus OX=9913 GN=MVP PE=2 SV=1 && PF15364:PAXIP1-associated-protein-1 C term PTIP binding protein	12.83195567	31.60120067	-1.375862334	3.27E-17
ENSSSCG00000002385	TGFB3	transforming growth factor beta 3 [Source:VGNC Symbol;Acc:VGNC:98367] && sp|P15203|TGFB3_PIG Transforming growth factor beta-3 proprotein OS=Sus scrofa OX=9823 GN=TGFB3 PE=2 SV=1 && -	3.003697667	10.50392433	-1.586159248	3.30E-17
ENSSSCG00000006743	SLC22A15	solute carrier family 22 member 15 [Source:VGNC Symbol;Acc:VGNC:92975] && sp|Q8IZD6|S22AF_HUMAN Solute carrier family 22 member 15 OS=Homo sapiens OX=9606 GN=SLC22A15 PE=2 SV=1 && PF00083:Sugar (and other) transporter	1.121818333	4.273395667	-2.000847744	3.31E-17
ENSSSCG00000038158	THAP5	THAP domain containing 5 [Source:VGNC Symbol;Acc:VGNC:93943] && sp|Q1RMM0|THAP5_BOVIN THAP domain-containing protein 5 OS=Bos taurus OX=9913 GN=THAP5 PE=2 SV=2 && PF05485:THAP domain	12.45157267	3.815604333	1.629590301	3.37E-17
ENSSSCG00000022417	HNF1B	HNF1 homeobox B [Source:NCBI gene (formerly Entrezgene);Acc:397002] && sp|Q03365|HNF1B_PIG Hepatocyte nuclear factor 1-beta OS=Sus scrofa OX=9823 GN=HNF1B PE=1 SV=1 && -	27.861919	0.849828	2.042868123	3.45E-17
ENSSSCG00000026098	CMYA5	cardiomyopathy associated 5 [Source:VGNC Symbol;Acc:VGNC:86809] && sp|Q8N3K9|CMYA5_HUMAN Cardiomyopathy-associated protein 5 OS=Homo sapiens OX=9606 GN=CMYA5 PE=1 SV=3 && PF00041:Fibronectin type III domain	0.174986	0.874077	-2.369480801	3.47E-17
ENSSSCG00000004917	MALT1	MALT1 paracaspase [Source:VGNC Symbol;Acc:VGNC:89961] && sp|Q9UDY8|MALT1_HUMAN Mucosa-associated lymphoid tissue lymphoma translocation protein 1 OS=Homo sapiens OX=9606 GN=MALT1 PE=1 SV=1 && PF18703:MALT1 Ig-like domain|PF00656:Caspase domain|PF13927:Immunoglobulin domain|PF13895:Immunoglobulin domain	7.732720333	14.29938067	-1.415022872	3.96E-17
ENSSSCG00000016817	TARS1	threonyl-tRNA synthetase 1 [Source:VGNC Symbol;Acc:VGNC:93738] && sp|Q3ZBV8|SYTC_BOVIN Threonine--tRNA ligase 1, cytoplasmic OS=Bos taurus OX=9913 GN=TARS1 PE=2 SV=1 && PF03096:Ndr family	16.95037	41.88033033	-1.359594784	4.06E-17
ENSSSCG00000011732	TRIM59	tripartite motif containing 59 [Source:VGNC Symbol;Acc:VGNC:101498] && sp|Q8IWR1|TRI59_HUMAN Tripartite motif-containing protein 59 OS=Homo sapiens OX=9606 GN=TRIM59 PE=1 SV=1 && PF00643:B-box zinc finger|PF13445:RING-type zinc-finger	1.774533	6.217829667	-1.76610414	4.08E-17
ENSSSCG00000008557	EMILIN1	elastin microfibril interfacer 1 [Source:VGNC Symbol;Acc:VGNC:87680] && sp|Q9Y6C2|EMIL1_HUMAN EMILIN-1 OS=Homo sapiens OX=9606 GN=EMILIN1 PE=1 SV=3 && PF01391:Collagen triple helix repeat (20 copies)|PF07546:EMI domain|PF00386:C1q domain	33.83118967	76.147927	-1.353058762	4.26E-17
ENSSSCG00000024396	NOVA1	NOVA alternative splicing regulator 1 [Source:VGNC Symbol;Acc:VGNC:90827] && sp|P51513|NOVA1_HUMAN RNA-binding protein Nova-1 OS=Homo sapiens OX=9606 GN=NOVA1 PE=1 SV=2 && PF00013:KH domain	3.546138333	9.325418667	-1.411307995	4.48E-17
[truncated: 2,847 more rows]
