# Supplementary material for: Integration of ATAC-Seq and RNA-Seq Reveals VDR–SELENBP1 Axis Promotes Adipogenesis of Porcine Intramuscular Preadipocytes
Source: Int J Mol Sci. 2024 Nov 22;25(23):12528. doi: 10.3390/ijms252312528 (PMC11641700; doi:10.3390/ijms252312528)
Supplement: Supplementary file 1 [file ijms-25-12528-s001.zip › Table S5.xls]

Table S5. GO terms analysis of the differentially expressed genes
GO_accession	Description	Term_type	pValue	Count
GO:0031589	cell-substrate adhesion	biological_process	3.31E-12	115
GO:0005615	extracellular space	cellular_component	6.78E-12	192
GO:0030155	regulation of cell adhesion	biological_process	1.12E-11	187
GO:0009986	cell surface	cellular_component	1.38E-11	158
GO:0006631	fatty acid metabolic process	biological_process	4.57E-11	93
GO:0031012	extracellular matrix	cellular_component	5.39E-11	75
GO:0030029	actin filament-based process	biological_process	6.05E-11	192
GO:0030036	actin cytoskeleton organization	biological_process	2.36E-10	177
GO:0003779	actin binding	molecular_function	3.99E-10	121
GO:0098609	cell-cell adhesion	biological_process	5.62E-09	175
GO:0030054	cell junction	cellular_component	1.19E-08	174
GO:0015629	actin cytoskeleton	cellular_component	1.51E-08	129
GO:0006935	chemotaxis	biological_process	1.65E-08	133
GO:0048729	tissue morphogenesis	biological_process	1.84E-08	165
GO:0032787	monocarboxylic acid metabolic process	biological_process	2.31E-08	127
GO:0007169	transmembrane receptor protein tyrosine kinase signaling pathway	biological_process	3.18E-08	149
GO:0001568	blood vessel development	biological_process	3.25E-08	174
GO:0042330	taxis	biological_process	3.28E-08	133
GO:0002009	morphogenesis of an epithelium	biological_process	5.51E-08	139
GO:0099080	supramolecular complex	cellular_component	6.01E-08	146
GO:0099081	supramolecular polymer	cellular_component	6.01E-08	146
GO:0048514	blood vessel morphogenesis	biological_process	7.25E-08	151
GO:0016054	organic acid catabolic process	biological_process	8.98E-08	64
GO:0046395	carboxylic acid catabolic process	biological_process	8.98E-08	64
GO:0099512	supramolecular fiber	cellular_component	1.67E-07	143
GO:0097435	supramolecular fiber organization	biological_process	2.90E-07	171
GO:0001944	vasculature development	biological_process	3.17E-07	178
GO:0072358	cardiovascular system development	biological_process	3.17E-07	178
GO:0045444	fat cell differentiation	biological_process	3.23E-07	73
GO:0008285	negative regulation of cell proliferation	biological_process	3.30E-07	156
GO:0045785	positive regulation of cell adhesion	biological_process	3.92E-07	107
GO:0008610	lipid biosynthetic process	biological_process	5.13E-07	140
GO:0050673	epithelial cell proliferation	biological_process	5.13E-07	109
GO:0007015	actin filament organization	biological_process	5.30E-07	111
GO:0051015	actin filament binding	molecular_function	5.94E-07	58
GO:0005539	glycosaminoglycan binding	molecular_function	7.08E-07	52
GO:0001525	angiogenesis	biological_process	7.46E-07	124
GO:0009611	response to wounding	biological_process	8.35E-07	112
GO:0097529	myeloid leukocyte migration	biological_process	9.48E-07	54
GO:0044420	extracellular matrix component	cellular_component	9.75E-07	38
GO:0010810	regulation of cell-substrate adhesion	biological_process	1.02E-06	68
GO:0098797	plasma membrane protein complex	cellular_component	1.12E-06	120
GO:0051960	regulation of nervous system development	biological_process	1.27E-06	182
GO:0040017	positive regulation of locomotion	biological_process	1.29E-06	142
GO:0098590	plasma membrane region	cellular_component	1.39E-06	179
GO:0009617	response to bacterium	biological_process	1.54E-06	109
GO:2000147	positive regulation of cell motility	biological_process	1.62E-06	134
GO:0005509	calcium ion binding	molecular_function	1.89E-06	181
GO:0034440	lipid oxidation	biological_process	2.14E-06	34
GO:0045596	negative regulation of cell differentiation	biological_process	2.17E-06	158
GO:0051272	positive regulation of cellular component movement	biological_process	2.31E-06	136
GO:0099106	ion channel regulator activity	molecular_function	2.32E-06	31
GO:0042060	wound healing	biological_process	2.39E-06	94
GO:0005578	proteinaceous extracellular matrix	cellular_component	2.59E-06	36
GO:0030335	positive regulation of cell migration	biological_process	2.87E-06	130
GO:0007160	cell-matrix adhesion	biological_process	2.95E-06	66
GO:1902495	transmembrane transporter complex	cellular_component	3.02E-06	68
GO:0034702	ion channel complex	cellular_component	3.58E-06	65
GO:1990351	transporter complex	cellular_component	4.20E-06	70
GO:0005178	integrin binding	molecular_function	4.30E-06	40
GO:0042698	ovulation cycle	biological_process	4.35E-06	20
GO:1901681	sulfur compound binding	molecular_function	4.72E-06	55
GO:0044282	small molecule catabolic process	biological_process	4.87E-06	84
GO:0016042	lipid catabolic process	biological_process	6.70E-06	71
GO:0034703	cation channel complex	cellular_component	7.68E-06	56
GO:0005911	cell-cell junction	cellular_component	7.80E-06	89
GO:0050839	cell adhesion molecule binding	molecular_function	8.05E-06	57
GO:0008201	heparin binding	molecular_function	8.28E-06	37
GO:0043065	positive regulation of apoptotic process	biological_process	8.32E-06	130
GO:0005925	focal adhesion	cellular_component	8.83E-06	53
GO:0019395	fatty acid oxidation	biological_process	9.14E-06	32
GO:0032101	regulation of response to external stimulus	biological_process	9.19E-06	172
GO:0005924	cell-substrate adherens junction	cellular_component	9.34E-06	54
GO:0061448	connective tissue development	biological_process	1.08E-05	70
GO:0001667	ameboidal-type cell migration	biological_process	1.15E-05	107
GO:0060284	regulation of cell development	biological_process	1.15E-05	181
GO:0014812	muscle cell migration	biological_process	1.20E-05	26
GO:0060485	mesenchyme development	biological_process	1.27E-05	75
GO:0043068	positive regulation of programmed cell death	biological_process	1.36E-05	131
GO:0016247	channel regulator activity	molecular_function	1.54E-05	32
GO:0044242	cellular lipid catabolic process	biological_process	1.60E-05	56
GO:0007423	sensory organ development	biological_process	1.67E-05	128
GO:0051271	negative regulation of cellular component movement	biological_process	1.73E-05	78
GO:0000904	cell morphogenesis involved in differentiation	biological_process	1.75E-05	146
GO:0034097	response to cytokine	biological_process	1.81E-05	173
GO:0032330	regulation of chondrocyte differentiation	biological_process	1.82E-05	24
GO:0090130	tissue migration	biological_process	1.88E-05	83
GO:0050900	leukocyte migration	biological_process	1.93E-05	85
GO:0005604	basement membrane	cellular_component	1.95E-05	28
GO:0022604	regulation of cell morphogenesis	biological_process	2.06E-05	102
GO:0031252	cell leading edge	cellular_component	2.24E-05	87
GO:0030336	negative regulation of cell migration	biological_process	2.29E-05	70
GO:0010631	epithelial cell migration	biological_process	2.31E-05	82
GO:0002062	chondrocyte differentiation	biological_process	2.48E-05	37
GO:0071345	cellular response to cytokine stimulus	biological_process	2.50E-05	158
GO:0022612	gland morphogenesis	biological_process	2.60E-05	43
GO:0043235	receptor complex	cellular_component	2.83E-05	84
GO:0090132	epithelium migration	biological_process	2.87E-05	82
GO:0030055	cell-substrate junction	cellular_component	2.97E-05	54
GO:0060326	cell chemotaxis	biological_process	2.99E-05	71
GO:0060562	epithelial tube morphogenesis	biological_process	3.04E-05	91
GO:0046460	neutral lipid biosynthetic process	biological_process	3.11E-05	17
GO:0046463	acylglycerol biosynthetic process	biological_process	3.11E-05	17
GO:0048762	mesenchymal cell differentiation	biological_process	3.11E-05	64
GO:0045995	regulation of embryonic development	biological_process	3.30E-05	42
GO:0051216	cartilage development	biological_process	3.38E-05	54
GO:0016126	sterol biosynthetic process	biological_process	3.48E-05	16
GO:0031175	neuron projection development	biological_process	3.59E-05	178
GO:0010942	positive regulation of cell death	biological_process	3.76E-05	137
GO:0048589	developmental growth	biological_process	3.90E-05	135
GO:0032432	actin filament bundle	cellular_component	4.02E-05	23
GO:0007159	leukocyte cell-cell adhesion	biological_process	4.31E-05	80
GO:0050678	regulation of epithelial cell proliferation	biological_process	4.49E-05	88
GO:0043292	contractile fiber	cellular_component	5.30E-05	47
GO:0015267	channel activity	molecular_function	5.79E-05	111
GO:0022803	passive transmembrane transporter activity	molecular_function	5.79E-05	111
GO:2000146	negative regulation of cell motility	biological_process	6.05E-05	72
GO:0061564	axon development	biological_process	6.47E-05	95
GO:0032970	regulation of actin filament-based process	biological_process	6.50E-05	94
GO:0022407	regulation of cell-cell adhesion	biological_process	6.53E-05	93
GO:0005912	adherens junction	cellular_component	7.25E-05	71
GO:0070848	response to growth factor	biological_process	7.30E-05	147
GO:0014909	smooth muscle cell migration	biological_process	7.47E-05	20
GO:0030595	leukocyte chemotaxis	biological_process	7.71E-05	54
GO:0050727	regulation of inflammatory response	biological_process	8.02E-05	81
GO:0043005	neuron projection	cellular_component	8.02E-05	146
GO:1901342	regulation of vasculature development	biological_process	8.04E-05	86
GO:0071417	cellular response to organonitrogen compound	biological_process	8.40E-05	105
GO:0005261	cation channel activity	molecular_function	8.55E-05	82
GO:0048608	reproductive structure development	biological_process	8.59E-05	103
GO:0001676	long-chain fatty acid metabolic process	biological_process	8.69E-05	22
GO:0009062	fatty acid catabolic process	biological_process	8.82E-05	30
GO:1901615	organic hydroxy compound metabolic process	biological_process	9.12E-05	97
GO:0006635	fatty acid beta-oxidation	biological_process	9.33E-05	24
GO:0050865	regulation of cell activation	biological_process	9.77E-05	117
GO:0043542	endothelial cell migration	biological_process	0.000101898	63
GO:0050767	regulation of neurogenesis	biological_process	0.000102348	150
GO:0006936	muscle contraction	biological_process	0.000107634	66
GO:0032946	positive regulation of mononuclear cell proliferation	biological_process	0.000108553	34
GO:0007162	negative regulation of cell adhesion	biological_process	0.000109261	67
GO:0045664	regulation of neuron differentiation	biological_process	0.00011009	119
GO:0090066	regulation of anatomical structure size	biological_process	0.000112235	108
GO:0043534	blood vessel endothelial cell migration	biological_process	0.000112379	41
GO:0001725	stress fiber	cellular_component	0.000112424	21
GO:0097517	contractile actin filament bundle	cellular_component	0.000112424	21
GO:0003013	circulatory system process	biological_process	0.000112442	93
GO:0042641	actomyosin	cellular_component	0.000113011	23
GO:0008015	blood circulation	biological_process	0.000114885	90
GO:1904018	positive regulation of vasculature development	biological_process	0.00011526	51
GO:0008083	growth factor activity	molecular_function	0.000116169	39
GO:0099240	intrinsic component of synaptic membrane	cellular_component	0.000117409	28
GO:0071804	cellular potassium ion transport	biological_process	0.000119151	38
GO:0071805	potassium ion transmembrane transport	biological_process	0.000119151	38
GO:0071363	cellular response to growth factor stimulus	biological_process	0.000119936	143
GO:0061458	reproductive system development	biological_process	0.000120104	103
GO:0097060	synaptic membrane	cellular_component	0.000123383	47
GO:0050840	extracellular matrix binding	molecular_function	0.000128327	19
GO:0050920	regulation of chemotaxis	biological_process	0.000129571	54
GO:0006954	inflammatory response	biological_process	0.000132675	117
GO:0001503	ossification	biological_process	0.000132845	94
GO:0014910	regulation of smooth muscle cell migration	biological_process	0.000133688	17
GO:0072210	metanephric nephron development	biological_process	0.000133688	17
GO:0070665	positive regulation of leukocyte proliferation	biological_process	0.000136634	36
GO:0004867	serine-type endopeptidase inhibitor activity	molecular_function	0.000139031	24
GO:0043269	regulation of ion transport	biological_process	0.000139571	104
GO:0008076	voltage-gated potassium channel complex	cellular_component	0.000140239	24
GO:0032956	regulation of actin cytoskeleton organization	biological_process	0.000141104	86
GO:0043648	dicarboxylic acid metabolic process	biological_process	0.000147477	22
GO:1905114	cell surface receptor signaling pathway involved in cell-cell signaling	biological_process	0.000148603	119
GO:0008202	steroid metabolic process	biological_process	0.000149106	59
GO:0034705	potassium channel complex	cellular_component	0.000152485	27
GO:0007186	G-protein-coupled receptor signaling pathway	biological_process	0.000155178	169
GO:0050870	positive regulation of T cell activation	biological_process	0.000156343	46
GO:0030855	epithelial cell differentiation	biological_process	0.00015913	130
GO:0070161	anchoring junction	cellular_component	0.000159708	73
GO:0032535	regulation of cellular component size	biological_process	0.000169203	86
GO:0060560	developmental growth involved in morphogenesis	biological_process	0.000175994	56
GO:0009897	external side of plasma membrane	cellular_component	0.00017873	54
GO:0031333	negative regulation of protein complex assembly	biological_process	0.000179324	39
GO:0198738	cell-cell signaling by wnt	biological_process	0.000183259	107
GO:2000377	regulation of reactive oxygen species metabolic process	biological_process	0.000185817	44
GO:0016055	Wnt signaling pathway	biological_process	0.000186232	106
GO:0003014	renal system process	biological_process	0.000189448	25
GO:0098978	glutamatergic synapse	cellular_component	0.000190422	74
GO:0022838	substrate-specific channel activity	molecular_function	0.000190835	103
GO:0050671	positive regulation of lymphocyte proliferation	biological_process	0.000197367	33
GO:0099513	polymeric cytoskeletal fiber	cellular_component	0.000197446	95
GO:0030278	regulation of ossification	biological_process	0.000197685	62
GO:0008643	carbohydrate transport	biological_process	0.000208929	37
GO:0019932	second-messenger-mediated signaling	biological_process	0.000212264	71
GO:0006633	fatty acid biosynthetic process	biological_process	0.00021975	34
GO:0006695	cholesterol biosynthetic process	biological_process	0.00022168	14
GO:1902653	secondary alcohol biosynthetic process	biological_process	0.00022168	14
GO:0008154	actin polymerization or depolymerization	biological_process	0.000223138	56
GO:0002683	negative regulation of immune system process	biological_process	0.000224793	104
GO:0005216	ion channel activity	molecular_function	0.000226619	101
GO:0019838	growth factor binding	molecular_function	0.000229509	43
GO:0033627	cell adhesion mediated by integrin	biological_process	0.00022976	26
GO:0030545	receptor regulator activity	molecular_function	0.000230068	86
GO:0098552	side of membrane	cellular_component	0.000232735	82
GO:0061138	morphogenesis of a branching epithelium	biological_process	0.000236193	59
GO:1903039	positive regulation of leukocyte cell-cell adhesion	biological_process	0.000241637	50
GO:0072006	nephron development	biological_process	0.000245902	44
GO:0097530	granulocyte migration	biological_process	0.000250648	32
GO:0010817	regulation of hormone levels	biological_process	0.000253781	96
GO:0006790	sulfur compound metabolic process	biological_process	0.000257142	68
GO:0099699	integral component of synaptic membrane	cellular_component	0.000257567	25
GO:0006813	potassium ion transport	biological_process	0.000263626	53
GO:0006641	triglyceride metabolic process	biological_process	0.000272037	27
GO:0030017	sarcomere	cellular_component	0.00027522	38
GO:0072329	monocarboxylic acid catabolic process	biological_process	0.00027878	33
GO:1904407	positive regulation of nitric oxide metabolic process	biological_process	0.00028486	12
GO:0090183	regulation of kidney development	biological_process	0.000290834	19
GO:2000027	regulation of organ morphogenesis	biological_process	0.000290902	48
GO:0033194	response to hydroperoxide	biological_process	0.00029369	9
GO:0001763	morphogenesis of a branching structure	biological_process	0.000304918	62
GO:1905039	carboxylic acid transmembrane transport	biological_process	0.000306781	34
GO:0098742	cell-cell adhesion via plasma-membrane adhesion molecules	biological_process	0.000309995	50
GO:0002696	positive regulation of leukocyte activation	biological_process	0.0003136	67
GO:0042063	gliogenesis	biological_process	0.000314307	68
GO:1903037	regulation of leukocyte cell-cell adhesion	biological_process	0.000314307	68
GO:0050863	regulation of T cell activation	biological_process	0.000314705	69
GO:0072080	nephron tubule development	biological_process	0.000318412	31
GO:0030016	myofibril	cellular_component	0.000323603	43
GO:0034762	regulation of transmembrane transport	biological_process	0.000332324	88
GO:0043207	response to external biotic stimulus	biological_process	0.000339116	157
GO:0051707	response to other organism	biological_process	0.000339116	157
GO:0005777	peroxisome	cellular_component	0.00035297	37
GO:0042579	microbody	cellular_component	0.00035297	37
GO:0061326	renal tubule development	biological_process	0.000353755	32
GO:0022409	positive regulation of cell-cell adhesion	biological_process	0.00035823	57
GO:0008360	regulation of cell shape	biological_process	0.000361541	36
GO:0045765	regulation of angiogenesis	biological_process	0.000369913	77
GO:0051251	positive regulation of lymphocyte activation	biological_process	0.000373589	61
GO:0022602	ovulation cycle process	biological_process	0.000376497	15
GO:1903428	positive regulation of reactive oxygen species biosynthetic process	biological_process	0.000376497	15
GO:0048638	regulation of developmental growth	biological_process	0.000382143	66
GO:0050867	positive regulation of cell activation	biological_process	0.000382472	69
GO:0010812	negative regulation of cell-substrate adhesion	biological_process	0.000387479	22
GO:0071674	mononuclear cell migration	biological_process	0.000387479	22
GO:0016125	sterol metabolic process	biological_process	0.000388771	33
GO:0044449	contractile fiber part	cellular_component	0.000391778	40
GO:0044272	sulfur compound biosynthetic process	biological_process	0.000401854	27
GO:0001655	urogenital system development	biological_process	0.000402458	86
GO:0005201	extracellular matrix structural constituent	molecular_function	0.000413399	16
GO:1903825	organic acid transmembrane transport	biological_process	0.000423185	34
GO:0061061	muscle structure development	biological_process	0.000426596	128
GO:0030027	lamellipodium	cellular_component	0.000431772	45
GO:0016903	oxidoreductase activity, acting on the aldehyde or oxo group of donors	molecular_function	0.000433569	21
GO:0030018	Z disc	cellular_component	0.000434311	26
GO:0072001	renal system development	biological_process	0.000438553	78
GO:0061035	regulation of cartilage development	biological_process	0.000441039	25
GO:1902106	negative regulation of leukocyte differentiation	biological_process	0.000458112	28
GO:0046942	carboxylic acid transport	biological_process	0.000462113	62
GO:0005581	collagen trimer	cellular_component	0.00046325	12
GO:0048037	cofactor binding	molecular_function	0.000472236	128
GO:0030111	regulation of Wnt signaling pathway	biological_process	0.000487377	84
GO:1903426	regulation of reactive oxygen species biosynthetic process	biological_process	0.000492081	21
GO:1902903	regulation of supramolecular fiber organization	biological_process	0.000509352	92
GO:0048598	embryonic morphogenesis	biological_process	0.000510862	141
GO:0097581	lamellipodium organization	biological_process	0.000514386	29
GO:0002685	regulation of leukocyte migration	biological_process	0.000519954	52
GO:0002694	regulation of leukocyte activation	biological_process	0.000529365	106
GO:0019216	regulation of lipid metabolic process	biological_process	0.00053221	76
GO:0043583	ear development	biological_process	0.000541799	55
GO:0009607	response to biotic stimulus	biological_process	0.000555277	164
GO:1902105	regulation of leukocyte differentiation	biological_process	0.000563081	67
GO:1905517	macrophage migration	biological_process	0.000565048	16
GO:0015849	organic acid transport	biological_process	0.000565263	62
GO:0051051	negative regulation of transport	biological_process	0.00056664	85
GO:1903409	reactive oxygen species biosynthetic process	biological_process	0.000583191	27
GO:0001816	cytokine production	biological_process	0.000591284	149
GO:0048858	cell projection morphogenesis	biological_process	0.00061363	118
GO:0042133	neurotransmitter metabolic process	biological_process	0.000624707	31
GO:0006637	acyl-CoA metabolic process	biological_process	0.000625068	20
GO:0035383	thioester metabolic process	biological_process	0.000625068	20
GO:0043266	regulation of potassium ion transport	biological_process	0.000625068	20
GO:1901699	cellular response to nitrogen compound	biological_process	0.000636194	122
GO:0072073	kidney epithelium development	biological_process	0.000655887	42
GO:1902652	secondary alcohol metabolic process	biological_process	0.000677835	32
GO:0070661	leukocyte proliferation	biological_process	0.000682281	66
GO:0006066	alcohol metabolic process	biological_process	0.000688565	62
GO:0072593	reactive oxygen species metabolic process	biological_process	0.000688565	62
GO:0016053	organic acid biosynthetic process	biological_process	0.000695382	82
GO:0034308	primary alcohol metabolic process	biological_process	0.00070116	15
GO:0120039	plasma membrane bounded cell projection morphogenesis	biological_process	0.000715819	117
GO:1903036	positive regulation of response to wounding	biological_process	0.00071659	23
GO:0010811	positive regulation of cell-substrate adhesion	biological_process	0.000726693	38
GO:0045429	positive regulation of nitric oxide biosynthetic process	biological_process	0.000737615	11
GO:0010975	regulation of neuron projection development	biological_process	0.000742346	88
GO:0040013	negative regulation of locomotion	biological_process	0.000759933	75
GO:0030178	negative regulation of Wnt signaling pathway	biological_process	0.000766047	48
GO:0050866	negative regulation of cell activation	biological_process	0.000766047	48
GO:0071675	regulation of mononuclear cell migration	biological_process	0.000778776	17
GO:0010876	lipid localization	biological_process	0.00079232	84
GO:0070663	regulation of leukocyte proliferation	biological_process	0.000800667	51
GO:0048667	cell morphogenesis involved in neuron differentiation	biological_process	0.000804299	106
GO:0110053	regulation of actin filament organization	biological_process	0.000804838	69
GO:0019369	arachidonic acid metabolic process	biological_process	0.000826486	10
GO:0072243	metanephric nephron epithelium development	biological_process	0.000826486	10
GO:0097205	renal filtration	biological_process	0.000826486	10
GO:0003333	amino acid transmembrane transport	biological_process	0.000831824	24
GO:0019915	lipid storage	biological_process	0.000832278	27
GO:0071621	granulocyte chemotaxis	biological_process	0.000832278	27
GO:0002237	response to molecule of bacterial origin	biological_process	0.000836995	58
GO:0008203	cholesterol metabolic process	biological_process	0.000858027	31
GO:0044344	cellular response to fibroblast growth factor stimulus	biological_process	0.000858027	31
GO:0071774	response to fibroblast growth factor	biological_process	0.000858027	31
GO:0042493	response to drug	biological_process	0.000861452	139
GO:0098636	protein complex involved in cell adhesion	cellular_component	0.000864426	17
GO:0048732	gland development	biological_process	0.000865323	88
GO:0000038	very long-chain fatty acid metabolic process	biological_process	0.000866426	14
GO:0045428	regulation of nitric oxide biosynthetic process	biological_process	0.000866426	14
GO:0090184	positive regulation of kidney development	biological_process	0.000866426	14
GO:0003012	muscle system process	biological_process	0.000877148	77
GO:1904752	regulation of vascular associated smooth muscle cell migration	biological_process	0.000884703	9
GO:0043254	regulation of protein complex assembly	biological_process	0.000900685	107
GO:0045859	regulation of protein kinase activity	biological_process	0.00092303	145
GO:0007409	axonogenesis	biological_process	0.000942162	83
GO:0009063	cellular amino acid catabolic process	biological_process	0.000946574	25
GO:0099056	integral component of presynaptic membrane	cellular_component	0.000951074	12
GO:0051249	regulation of lymphocyte activation	biological_process	0.000951162	91
GO:0031674	I band	cellular_component	0.000957126	27
GO:0032944	regulation of mononuclear cell proliferation	biological_process	0.000960928	48
GO:0046394	carboxylic acid biosynthetic process	biological_process	0.000972856	81
GO:0043405	regulation of MAP kinase activity	biological_process	0.000977844	67
GO:0001817	regulation of cytokine production	biological_process	0.001004338	146
GO:0043271	negative regulation of ion transport	biological_process	0.001004705	29
GO:1901379	regulation of potassium ion transmembrane transport	biological_process	0.00100925	18
GO:0048812	neuron projection morphogenesis	biological_process	0.001018729	113
GO:0006694	steroid biosynthetic process	biological_process	0.001038607	34
GO:0055088	lipid homeostasis	biological_process	0.001038607	34
GO:0017017	MAP kinase tyrosine/serine/threonine phosphatase activity	molecular_function	0.001039606	8
GO:0005267	potassium channel activity	molecular_function	0.001043556	36
GO:0016616	oxidoreductase activity, acting on the CH-OH group of donors, NAD or NADP as acceptor	molecular_function	0.001043556	36
GO:0043408	regulation of MAPK cascade	biological_process	0.001059469	144
GO:0019432	triglyceride biosynthetic process	biological_process	0.001064739	13
GO:0031214	biomineral tissue development	biological_process	0.001080104	42
GO:0014065	phosphatidylinositol 3-kinase signaling	biological_process	0.001092334	35
GO:0098889	intrinsic component of presynaptic membrane	cellular_component	0.001101597	14
GO:0044456	synapse part	cellular_component	0.001114996	111
GO:0017147	Wnt-protein binding	molecular_function	0.001115108	14
GO:0060070	canonical Wnt signaling pathway	biological_process	0.001157073	80
GO:0006638	neutral lipid metabolic process	biological_process	0.001164057	31
GO:0006639	acylglycerol metabolic process	biological_process	0.001164057	31
GO:0030041	actin filament polymerization	biological_process	0.001184433	47
GO:0050670	regulation of lymphocyte proliferation	biological_process	0.001184433	47
GO:0007187	G-protein coupled receptor signaling pathway, coupled to cyclic nucleotide second messenger	biological_process	0.001189365	37
GO:0008064	regulation of actin polymerization or depolymerization	biological_process	0.001198338	48
GO:0030832	regulation of actin filament length	biological_process	0.001198338	48
GO:0030032	lamellipodium assembly	biological_process	0.001206978	24
GO:0032990	cell part morphogenesis	biological_process	0.001215683	121
GO:0005249	voltage-gated potassium channel activity	molecular_function	0.001223163	27
GO:0010632	regulation of epithelial cell migration	biological_process	0.001228123	60
GO:0002686	negative regulation of leukocyte migration	biological_process	0.00123534	15
GO:0008608	attachment of spindle microtubules to kinetochore	biological_process	0.00123534	15
GO:0010828	positive regulation of glucose transmembrane transport	biological_process	0.00123534	15
GO:0006865	amino acid transport	biological_process	0.001237734	32
GO:0033002	muscle cell proliferation	biological_process	0.001272336	39
GO:0031099	regeneration	biological_process	0.001274612	28
GO:0043616	keratinocyte proliferation	biological_process	0.001282807	17
GO:0001822	kidney development	biological_process	0.001287024	73
GO:0050919	negative chemotaxis	biological_process	0.001298689	12
GO:0022836	gated channel activity	molecular_function	0.001304581	75
GO:0000165	MAPK cascade	biological_process	0.001306422	156
GO:0023014	signal transduction by protein phosphorylation	biological_process	0.001306422	156
GO:0045598	regulation of fat cell differentiation	biological_process	0.001308617	40
GO:0061333	renal tubule morphogenesis	biological_process	0.001349093	25
GO:0015459	potassium channel regulator activity	molecular_function	0.001350241	13
GO:0010633	negative regulation of epithelial cell migration	biological_process	0.001355332	22
GO:0042136	neurotransmitter biosynthetic process	biological_process	0.001355332	22
GO:1901606	alpha-amino acid catabolic process	biological_process	0.001355332	22
GO:0060021	roof of mouth development	biological_process	0.00137541	29
GO:0002521	leukocyte differentiation	biological_process	0.001378424	116
GO:0001837	epithelial to mesenchymal transition	biological_process	0.001420861	44
GO:0045766	positive regulation of angiogenesis	biological_process	0.001420861	44
GO:1901605	alpha-amino acid metabolic process	biological_process	0.001420861	44
GO:0071900	regulation of protein serine/threonine kinase activity	biological_process	0.001443312	98
GO:0001505	regulation of neurotransmitter levels	biological_process	0.001444229	63
GO:1903034	regulation of response to wounding	biological_process	0.001458775	46
GO:0007178	transmembrane receptor protein serine/threonine kinase signaling pathway	biological_process	0.001465386	91
GO:0043062	extracellular structure organization	biological_process	0.001467936	75
GO:0048018	receptor ligand activity	molecular_function	0.001519114	77
GO:0014068	positive regulation of phosphatidylinositol 3-kinase signaling	biological_process	0.001540006	23
GO:0042102	positive regulation of T cell proliferation	biological_process	0.001540006	23
GO:0002063	chondrocyte development	biological_process	0.001552327	14
GO:0010470	regulation of gastrulation	biological_process	0.001552327	14
GO:0018212	peptidyl-tyrosine modification	biological_process	0.001559025	71
GO:0010565	regulation of cellular ketone metabolic process	biological_process	0.001560713	31
GO:0042743	hydrogen peroxide metabolic process	biological_process	0.001567666	11
GO:0044057	regulation of system process	biological_process	0.001592202	87
GO:0010959	regulation of metal ion transport	biological_process	0.001602867	69
GO:0090090	negative regulation of canonical Wnt signaling pathway	biological_process	0.001665151	40
GO:0015711	organic anion transport	biological_process	0.001691412	84
GO:0098644	complex of collagen trimers	cellular_component	0.001691881	9
GO:0030193	regulation of blood coagulation	biological_process	0.00171897	24
GO:2000379	positive regulation of reactive oxygen species metabolic process	biological_process	0.00171897	24
GO:1905330	regulation of morphogenesis of an epithelium	biological_process	0.001722498	33
GO:0033267	axon part	cellular_component	0.001729769	42
GO:0090303	positive regulation of wound healing	biological_process	0.001731989	21
GO:0014066	regulation of phosphatidylinositol 3-kinase signaling	biological_process	0.001741775	28
GO:1901568	fatty acid derivative metabolic process	biological_process	0.001741775	28
GO:1904019	epithelial cell apoptotic process	biological_process	0.001741775	28
GO:1904062	regulation of cation transmembrane transport	biological_process	0.001755736	61
GO:0032943	mononuclear cell proliferation	biological_process	0.001771069	60
GO:0072330	monocarboxylic acid biosynthetic process	biological_process	0.001771069	60
GO:0072009	nephron epithelium development	biological_process	0.001794313	34
GO:0048839	inner ear development	biological_process	0.001810568	46
GO:0044283	small molecule biosynthetic process	biological_process	0.001823547	136
GO:0018108	peptidyl-tyrosine phosphorylation	biological_process	0.001860673	70
GO:0046320	regulation of fatty acid oxidation	biological_process	0.001864304	10
GO:0060445	branching involved in salivary gland morphogenesis	biological_process	0.001864304	10
GO:0072028	nephron morphogenesis	biological_process	0.001890435	25
GO:0072088	nephron epithelium morphogenesis	biological_process	0.001890435	25
GO:0005104	fibroblast growth factor receptor binding	molecular_function	0.001929801	11
GO:0044319	wound healing, spreading of cells	biological_process	0.001946235	13
GO:0048246	macrophage chemotaxis	biological_process	0.001946235	13
GO:0048566	embryonic digestive tract development	biological_process	0.001946235	13
GO:0090505	epiboly involved in wound healing	biological_process	0.001946235	13
GO:0001501	skeletal system development	biological_process	0.001975234	116
GO:0006520	cellular amino acid metabolic process	biological_process	0.001995797	65
GO:0045860	positive regulation of protein kinase activity	biological_process	0.002018541	95
GO:0006809	nitric oxide biosynthetic process	biological_process	0.002036949	17
GO:0015718	monocarboxylic acid transport	biological_process	0.002068998	31
GO:0034446	substrate adhesion-dependent cell spreading	biological_process	0.002068998	31
GO:0046651	lymphocyte proliferation	biological_process	0.002134957	59
GO:0003094	glomerular filtration	biological_process	0.002167922	9
GO:0008209	androgen metabolic process	biological_process	0.002167922	9
GO:0051988	regulation of attachment of spindle microtubules to kinetochore	biological_process	0.002167922	9
GO:1904738	vascular associated smooth muscle cell migration	biological_process	0.002167922	9
GO:0071772	response to BMP	biological_process	0.002207239	44
GO:0071773	cellular response to BMP stimulus	biological_process	0.002207239	44
GO:0043407	negative regulation of MAP kinase activity	biological_process	0.002215224	20
GO:0010594	regulation of endothelial cell migration	biological_process	0.002242135	47
GO:0007417	central nervous system development	biological_process	0.00224544	165
GO:0016999	antibiotic metabolic process	biological_process	0.002405545	24
GO:0030168	platelet activation	biological_process	0.002405545	24
GO:0072078	nephron tubule morphogenesis	biological_process	0.002405545	24
GO:1900046	regulation of hemostasis	biological_process	0.002405545	24
GO:0050878	regulation of body fluid levels	biological_process	0.002421694	63
GO:0001659	temperature homeostasis	biological_process	0.002432455	12
GO:1905521	regulation of macrophage migration	biological_process	0.002432455	12
GO:0001780	neutrophil homeostasis	biological_process	0.002432541	8
GO:0008210	estrogen metabolic process	biological_process	0.002432541	8
GO:0019934	cGMP-mediated signaling	biological_process	0.002432541	8
GO:0098801	regulation of renal system process	biological_process	0.002432541	8
GO:1903792	negative regulation of anion transport	biological_process	0.002432541	8
GO:0046209	nitric oxide metabolic process	biological_process	0.002441724	18
GO:0042734	presynaptic membrane	cellular_component	0.002476062	18
GO:0016614	oxidoreductase activity, acting on CH-OH group of donors	molecular_function	0.002493234	38
GO:0070851	growth factor receptor binding	molecular_function	0.002493234	38
GO:0002042	cell migration involved in sprouting angiogenesis	biological_process	0.002512536	21
GO:0009308	amine metabolic process	biological_process	0.002512536	21
GO:0061041	regulation of wound healing	biological_process	0.0026022	39
GO:0035272	exocrine system development	biological_process	0.00260442	16
GO:0050818	regulation of coagulation	biological_process	0.002606871	25
GO:0007431	salivary gland development	biological_process	0.002635631	14
GO:0043277	apoptotic cell clearance	biological_process	0.002635631	14
GO:0019221	cytokine-mediated signaling pathway	biological_process	0.002654402	76
GO:0030833	regulation of actin filament polymerization	biological_process	0.002711411	43
GO:0019935	cyclic-nucleotide-mediated signaling	biological_process	0.002713227	31
GO:0010001	glial cell differentiation	biological_process	0.002715086	51
GO:0042098	T cell proliferation	biological_process	0.002735575	45
GO:0019217	regulation of fatty acid metabolic process	biological_process	0.002795785	22
GO:0000768	syncytium formation by plasma membrane fusion	biological_process	0.002835974	19
GO:0006949	syncytium formation	biological_process	0.002835974	19
GO:0040008	regulation of growth	biological_process	0.002840456	111
GO:0016500	protein-hormone receptor activity	molecular_function	0.002861992	8
GO:1901652	response to peptide	biological_process	0.002867935	72
GO:0030879	mammary gland development	biological_process	0.002903954	33
GO:0030424	axon	cellular_component	0.002905762	67
GO:0022839	ion gated channel activity	molecular_function	0.002954474	72
GO:0022843	voltage-gated cation channel activity	molecular_function	0.002959249	36
GO:0001656	metanephros development	biological_process	0.002968172	27
GO:0006979	response to oxidative stress	biological_process	0.00296865	84
GO:0070062	extracellular exosome	cellular_component	0.002983869	25
GO:0050808	synapse organization	biological_process	0.003006454	77
GO:0006929	substrate-dependent cell migration	biological_process	0.003026718	11
GO:0045066	regulatory T cell differentiation	biological_process	0.003026718	11
GO:0031344	regulation of cell projection organization	biological_process	0.003047389	121
GO:0007188	adenylate cyclase-modulating G-protein coupled receptor signaling pathway	biological_process	0.003055551	35
GO:0051961	negative regulation of nervous system development	biological_process	0.003091559	57
GO:0008645	hexose transmembrane transport	biological_process	0.003127466	28
GO:0010243	response to organonitrogen compound	biological_process	0.003147619	146
GO:0042742	defense response to bacterium	biological_process	0.003171292	37
GO:0050728	negative regulation of inflammatory response	biological_process	0.003171292	37
GO:0043549	regulation of kinase activity	biological_process	0.003172333	156
GO:0048568	embryonic organ development	biological_process	0.00318887	102
GO:0033559	unsaturated fatty acid metabolic process	biological_process	0.003213229	20
GO:0050680	negative regulation of epithelial cell proliferation	biological_process	0.00321684	38
GO:0032496	response to lipopolysaccharide	biological_process	0.003246634	52
GO:0034219	carbohydrate transmembrane transport	biological_process	0.003272537	29
GO:1902107	positive regulation of leukocyte differentiation	biological_process	0.00328559	40
GO:0034764	positive regulation of transmembrane transport	biological_process	0.003309698	41
GO:0007163	establishment or maintenance of cell polarity	biological_process	0.003325797	48
GO:0042180	cellular ketone metabolic process	biological_process	0.003327549	42
GO:0042551	neuron maturation	biological_process	0.003332922	15
GO:0004601	peroxidase activity	molecular_function	0.003339782	14
GO:0042445	hormone metabolic process	biological_process	0.003347712	45
GO:0007435	salivary gland morphogenesis	biological_process	0.003349987	13
GO:0022617	extracellular matrix disassembly	biological_process	0.003349987	13
GO:0032743	positive regulation of interleukin-2 production	biological_process	0.003349987	13
GO:0060420	regulation of heart growth	biological_process	0.003349987	13
GO:0090504	epiboly	biological_process	0.003349987	13
GO:0045666	positive regulation of neuron differentiation	biological_process	0.003411114	62
GO:0120035	regulation of plasma membrane bounded cell projection organization	biological_process	0.003489352	120
GO:0009306	protein secretion	biological_process	0.003515895	60
GO:1904035	regulation of epithelial cell apoptotic process	biological_process	0.003569114	21
GO:0032994	protein-lipid complex	cellular_component	0.003612322	9
GO:0010720	positive regulation of cell development	biological_process	0.00362304	97
GO:2001057	reactive nitrogen species metabolic process	biological_process	0.0036345	18
GO:0046943	carboxylic acid transmembrane transporter activity	molecular_function	0.003638774	35
GO:0071813	lipoprotein particle binding	molecular_function	0.00369757	11
GO:0071814	protein-lipid complex binding	molecular_function	0.00369757	11
GO:0002790	peptide secretion	biological_process	0.003729936	66
GO:0010758	regulation of macrophage chemotaxis	biological_process	0.003742119	10
GO:0045589	regulation of regulatory T cell differentiation	biological_process	0.003742119	10
GO:0072207	metanephric epithelium development	biological_process	0.003742119	10
GO:0014013	regulation of gliogenesis	biological_process	0.003750996	26
GO:0048659	smooth muscle cell proliferation	biological_process	0.003750996	26
GO:0060828	regulation of canonical Wnt signaling pathway	biological_process	0.003797806	65
GO:0001952	regulation of cell-matrix adhesion	biological_process	0.00379781	34
GO:0001654	eye development	biological_process	0.003807842	79
GO:0042129	regulation of T cell proliferation	biological_process	0.003924968	36
GO:0051962	positive regulation of nervous system development	biological_process	0.004009358	93
GO:0007596	blood coagulation	biological_process	0.004012311	38
GO:0050817	coagulation	biological_process	0.004042631	39
GO:0071695	anatomical structure maturation	biological_process	0.004064859	40
GO:0097485	neuron projection guidance	biological_process	0.004073961	45
GO:0016620	oxidoreductase activity, acting on the aldehyde or oxo group of donors, NAD or NADP as acceptor	molecular_function	0.004078116	17
GO:0001890	placenta development	biological_process	0.004079572	41
GO:0002695	negative regulation of leukocyte activation	biological_process	0.004079572	41
GO:0030509	BMP signaling pathway	biological_process	0.004079572	41
GO:0007411	axon guidance	biological_process	0.004084032	44
GO:0035148	tube formation	biological_process	0.004087325	42
GO:0050662	coenzyme binding	molecular_function	0.004104077	81
GO:0070613	regulation of protein processing	biological_process	0.004113171	19
GO:0060993	kidney morphogenesis	biological_process	0.004114298	28
GO:0003774	motor activity	molecular_function	0.004132299	40
GO:0098982	GABA-ergic synapse	cellular_component	0.00425227	16
GO:0005044	scavenger receptor activity	molecular_function	0.004252562	15
GO:0045879	negative regulation of smoothened signaling pathway	biological_process	0.004269304	14
GO:0031347	regulation of defense response	biological_process	0.004327775	131
GO:0001823	mesonephros development	biological_process	0.004404635	30
GO:0051897	positive regulation of protein kinase B signaling	biological_process	0.004404635	30
GO:0000940	condensed chromosome outer kinetochore	cellular_component	0.004451887	8
GO:0050660	flavin adenine dinucleotide binding	molecular_function	0.004479868	28
GO:0008543	fibroblast growth factor receptor signaling pathway	biological_process	0.004486779	24
GO:0030258	lipid modification	biological_process	0.004514586	54
GO:0051048	negative regulation of secretion	biological_process	0.004524301	31
GO:0045600	positive regulation of fat cell differentiation	biological_process	0.004559811	20
GO:0031954	positive regulation of protein autophosphorylation	biological_process	0.004582508	9
GO:0032332	positive regulation of chondrocyte differentiation	biological_process	0.004582508	9
GO:0032594	protein transport within lipid bilayer	biological_process	0.004582508	9
GO:0048486	parasympathetic nervous system development	biological_process	0.004582508	9
GO:0060343	trabecula formation	biological_process	0.004582508	9
GO:0060749	mammary gland alveolus development	biological_process	0.004582508	9
GO:0061377	mammary gland lobule development	biological_process	0.004582508	9
GO:1904037	positive regulation of epithelial cell apoptotic process	biological_process	0.004582508	9
GO:0005342	organic acid transmembrane transporter activity	molecular_function	0.004606552	35
GO:0008289	lipid binding	molecular_function	0.004609332	140
GO:0030198	extracellular matrix organization	biological_process	0.00467672	62
GO:0048660	regulation of smooth muscle cell proliferation	biological_process	0.004740354	25
GO:0021700	developmental maturation	biological_process	0.004845242	60
GO:0008305	integrin complex	cellular_component	0.004856026	14
GO:1901653	cellular response to peptide	biological_process	0.004929092	59
GO:0034765	regulation of ion transmembrane transport	biological_process	0.004933614	67
GO:0048469	cell maturation	biological_process	0.004941455	37
GO:0007599	hemostasis	biological_process	0.004969172	38
GO:0030856	regulation of epithelial cell differentiation	biological_process	0.004969172	38
GO:0030858	positive regulation of epithelial cell differentiation	biological_process	0.004971573	21
GO:0048008	platelet-derived growth factor receptor signaling pathway	biological_process	0.004971573	21
GO:0046873	metal ion transmembrane transporter activity	molecular_function	0.004984651	93
GO:0048017	inositol lipid-mediated signaling	biological_process	0.004996222	40
GO:0005884	actin filament	cellular_component	0.005119235	24
GO:0071902	positive regulation of protein serine/threonine kinase activity	biological_process	0.005137238	65
GO:1904659	glucose transmembrane transport	biological_process	0.005171194	27
GO:0050873	brown fat cell differentiation	biological_process	0.005270615	18
GO:0060688	regulation of morphogenesis of a branching structure	biological_process	0.005270615	18
GO:0015749	monosaccharide transmembrane transport	biological_process	0.005350376	28
GO:0006084	acetyl-CoA metabolic process	biological_process	0.005402758	11
GO:0060351	cartilage development involved in endochondral bone morphogenesis	biological_process	0.005402758	11
GO:0016641	oxidoreductase activity, acting on the CH-NH2 group of donors, oxygen as acceptor	molecular_function	0.005433267	9
GO:0002548	monocyte chemotaxis	biological_process	0.005474493	13
GO:0010543	regulation of platelet activation	biological_process	0.005474493	13
GO:0010573	vascular endothelial growth factor production	biological_process	0.005474493	13
GO:0045746	negative regulation of Notch signaling pathway	biological_process	0.005474493	13
GO:0006085	acetyl-CoA biosynthetic process	biological_process	0.005528218	8
GO:0035384	thioester biosynthetic process	biological_process	0.005528218	8
GO:0055023	positive regulation of cardiac muscle tissue growth	biological_process	0.005528218	8
GO:0071616	acyl-CoA biosynthetic process	biological_process	0.005528218	8
GO:0072215	regulation of metanephros development	biological_process	0.005528218	8
GO:0072234	metanephric nephron tubule development	biological_process	0.005528218	8
GO:0072574	hepatocyte proliferation	biological_process	0.005528218	8
GO:0072575	epithelial cell proliferation involved in liver morphogenesis	biological_process	0.005528218	8
GO:0045321	leukocyte activation	biological_process	0.005621855	155
GO:1903708	positive regulation of hemopoiesis	biological_process	0.005634528	50
GO:0042632	cholesterol homeostasis	biological_process	0.005686702	23
GO:0001101	response to acid chemical	biological_process	0.005702468	49
GO:0015171	amino acid transmembrane transporter activity	molecular_function	0.005747402	23
GO:0032623	interleukin-2 production	biological_process	0.005830361	19
GO:0032663	regulation of interleukin-2 production	biological_process	0.005830361	19
GO:0046427	positive regulation of JAK-STAT cascade	biological_process	0.005830361	19
GO:1903317	regulation of protein maturation	biological_process	0.005830361	19
GO:0048754	branching morphogenesis of an epithelial tube	biological_process	0.005884354	46
GO:0042110	T cell activation	biological_process	0.005900502	92
GO:0050679	positive regulation of epithelial cell proliferation	biological_process	0.005982497	44
GO:0045582	positive regulation of T cell differentiation	biological_process	0.005990705	24
GO:0030042	actin filament depolymerization	biological_process	0.005991334	16
GO:0048483	autonomic nervous system development	biological_process	0.005991334	16
GO:0048639	positive regulation of developmental growth	biological_process	0.006045019	35
GO:0022898	regulation of transmembrane transporter activity	biological_process	0.006056877	42
GO:0009636	response to toxic substance	biological_process	0.006076979	56
GO:0043434	response to peptide hormone	biological_process	0.006076979	56
GO:0050731	positive regulation of peptidyl-tyrosine phosphorylation	biological_process	0.006083514	41
GO:0030010	establishment of cell polarity	biological_process	0.006101651	37
GO:0030073	insulin secretion	biological_process	0.006101651	37
GO:1902904	negative regulation of supramolecular fiber organization	biological_process	0.006102139	40
GO:0015079	potassium ion transmembrane transporter activity	molecular_function	0.006111325	38
GO:0000779	condensed chromosome, centromeric region	cellular_component	0.006227905	16
GO:0046658	anchored component of plasma membrane	cellular_component	0.006227905	16
GO:0070555	response to interleukin-1	biological_process	0.006260489	25
GO:0022832	voltage-gated channel activity	molecular_function	0.006327144	41
GO:0002011	morphogenesis of an epithelial sheet	biological_process	0.00634005	20
GO:0010827	regulation of glucose transmembrane transport	biological_process	0.00634005	20
GO:0043410	positive regulation of MAPK cascade	biological_process	0.006342038	102
GO:0043209	myelin sheath	cellular_component	0.0063885	13
GO:0033549	MAP kinase phosphatase activity	molecular_function	0.006456247	8
GO:0003417	growth plate cartilage development	biological_process	0.006505126	7
GO:0009081	branched-chain amino acid metabolic process	biological_process	0.006505126	7
GO:0035337	fatty-acyl-CoA metabolic process	biological_process	0.006505126	7
GO:0048557	embryonic digestive tract morphogenesis	biological_process	0.006505126	7
GO:0070262	peptidyl-serine dephosphorylation	biological_process	0.006505126	7
GO:0098877	neurotransmitter receptor transport to plasma membrane	biological_process	0.006505126	7
GO:0099632	protein transport within plasma membrane	biological_process	0.006505126	7
GO:0099637	neurotransmitter receptor transport	biological_process	0.006505126	7
GO:2000353	positive regulation of endothelial cell apoptotic process	biological_process	0.006505126	7
GO:0016405	CoA-ligase activity	molecular_function	0.006550544	11
GO:0043394	proteoglycan binding	molecular_function	0.006550544	11
GO:0005874	microtubule	cellular_component	0.006573902	60
GO:0050877	nervous system process	biological_process	0.006650837	149
GO:0045621	positive regulation of lymphocyte differentiation	biological_process	0.00670399	27
GO:0051261	protein depolymerization	biological_process	0.00670399	27
GO:0070167	regulation of biomineral tissue development	biological_process	0.00670399	27
GO:0030863	cortical cytoskeleton	cellular_component	0.00672076	24
GO:0003015	heart process	biological_process	0.006771875	49
GO:0044070	regulation of anion transport	biological_process	0.006799236	21
GO:0072171	mesonephric tubule morphogenesis	biological_process	0.006799236	21
GO:0043230	extracellular organelle	cellular_component	0.006826587	25
GO:1903561	extracellular vesicle	cellular_component	0.006826587	25
GO:0045923	positive regulation of fatty acid metabolic process	biological_process	0.006848481	10
GO:0060602	branch elongation of an epithelium	biological_process	0.006848481	10
GO:0072202	cell differentiation involved in metanephros development	biological_process	0.006848481	10
GO:0001657	ureteric bud development	biological_process	0.006881415	28
GO:1901617	organic hydroxy compound biosynthetic process	biological_process	0.00694872	47
GO:0032940	secretion by cell	biological_process	0.007013417	131
GO:0000096	sulfur amino acid metabolic process	biological_process	0.007027886	12
GO:0048333	mesodermal cell differentiation	biological_process	0.007027886	12
GO:0050849	negative regulation of calcium-mediated signaling	biological_process	0.007027886	12
GO:0032102	negative regulation of response to external stimulus	biological_process	0.007035791	70
GO:0050807	regulation of synapse organization	biological_process	0.00710935	45
GO:0046660	female sex differentiation	biological_process	0.007157288	30
GO:0032409	regulation of transporter activity	biological_process	0.007182149	44
GO:0006720	isoprenoid metabolic process	biological_process	0.007208873	22
GO:0014031	mesenchymal cell development	biological_process	0.007208873	22
GO:0043197	dendritic spine	cellular_component	0.007260727	18
GO:0030282	bone mineralization	biological_process	0.007340465	32
GO:0032412	regulation of ion transmembrane transporter activity	biological_process	0.007362322	41
GO:0048771	tissue remodeling	biological_process	0.007407021	40
GO:0061135	endopeptidase regulator activity	molecular_function	0.007421928	37
GO:0009612	response to mechanical stimulus	biological_process	0.007445091	34
GO:0051250	negative regulation of lymphocyte activation	biological_process	0.007445091	34
GO:0033692	cellular polysaccharide biosynthetic process	biological_process	0.007461792	18
GO:0072175	epithelial tube formation	biological_process	0.007467952	38
GO:1903707	negative regulation of hemopoiesis	biological_process	0.007483867	36
GO:0060541	respiratory system development	biological_process	0.007498451	53
GO:0098794	postsynapse	cellular_component	0.007532189	75
GO:0055092	sterol homeostasis	biological_process	0.00757082	23
GO:0030837	negative regulation of actin filament polymerization	biological_process	0.00770895	15
GO:0051258	protein polymerization	biological_process	0.007717907	66
GO:0032835	glomerulus development	biological_process	0.008090611	19
GO:0023061	signal release	biological_process	0.008092434	75
GO:0001228	transcriptional activator activity, RNA polymerase II transcription regulatory region sequence-specific DNA binding	molecular_function	0.008128244	98
GO:0016811	hydrolase activity, acting on carbon-nitrogen (but not peptide) bonds, in linear amides	molecular_function	0.008172675	24
GO:0016638	oxidoreductase activity, acting on the CH-NH2 group of donors	molecular_function	0.008181177	10
GO:0009914	hormone transport	biological_process	0.008280106	56
GO:0033674	positive regulation of kinase activity	biological_process	0.008313596	100
GO:0060047	heart contraction	biological_process	0.008360676	46
GO:0051592	response to calcium ion	biological_process	0.008396077	26
GO:0000777	condensed chromosome kinetochore	cellular_component	0.00842129	12
GO:0050803	regulation of synapse structure or activity	biological_process	0.008471442	45
GO:0009991	response to extracellular stimulus	biological_process	0.008507665	73
GO:0098802	plasma membrane receptor complex	cellular_component	0.008529397	41
GO:0001953	negative regulation of cell-matrix adhesion	biological_process	0.008549928	13
GO:0002762	negative regulation of myeloid leukocyte differentiation	biological_process	0.008549928	13
GO:0035418	protein localization to synapse	biological_process	0.008549928	13
GO:0005520	insulin-like growth factor binding	molecular_function	0.00858256	12
GO:0098685	Schaffer collateral - CA1 synapse	cellular_component	0.008605423	23
GO:0030001	metal ion transport	biological_process	0.008609195	149
GO:0048708	astrocyte differentiation	biological_process	0.008649163	20
GO:0034377	plasma lipoprotein particle assembly	biological_process	0.008659814	9
GO:0045649	regulation of macrophage differentiation	biological_process	0.008659814	9
GO:0090189	regulation of branching involved in ureteric bud morphogenesis	biological_process	0.008659814	9
GO:0003179	heart valve morphogenesis	biological_process	0.008685407	16
GO:0060419	heart growth	biological_process	0.008685407	16
GO:0072163	mesonephric epithelium development	biological_process	0.00875754	28
GO:0072164	mesonephric tubule development	biological_process	0.00875754	28
GO:1903531	negative regulation of secretion by cell	biological_process	0.00875754	28
GO:0045017	glycerolipid biosynthetic process	biological_process	0.008771744	42
GO:0004866	endopeptidase inhibitor activity	molecular_function	0.008774413	34
GO:0048588	developmental cell growth	biological_process	0.00885854	41
GO:0016328	lateral plasma membrane	cellular_component	0.008881444	16
GO:0015276	ligand-gated ion channel activity	molecular_function	0.008899219	35
GO:0022834	ligand-gated channel activity	molecular_function	0.008899219	35
GO:0008016	regulation of heart contraction	biological_process	0.008937176	40
GO:0002688	regulation of leukocyte chemotaxis	biological_process	0.008994255	30
GO:0051224	negative regulation of protein transport	biological_process	0.008994255	30
GO:0010574	regulation of vascular endothelial growth factor production	biological_process	0.009033129	11
GO:0032331	negative regulation of chondrocyte differentiation	biological_process	0.009033129	11
GO:0045992	negative regulation of embryonic development	biological_process	0.009033129	11
GO:0055021	regulation of cardiac muscle tissue growth	biological_process	0.009033129	11
GO:0048015	phosphatidylinositol-mediated signaling	biological_process	0.00906574	38
GO:1904950	negative regulation of establishment of protein localization	biological_process	0.009072308	31
GO:0097237	cellular response to toxic substance	biological_process	0.009113311	37
GO:0061180	mammary gland epithelium development	biological_process	0.009140224	21
GO:0045667	regulation of osteoblast differentiation	biological_process	0.009147991	36
GO:0010721	negative regulation of cell development	biological_process	0.009214717	58
GO:0005244	voltage-gated ion channel activity	molecular_function	0.009259016	40
GO:0002573	myeloid leukocyte differentiation	biological_process	0.00926127	50
GO:0007548	sex differentiation	biological_process	0.009612237	56
GO:0043491	protein kinase B signaling	biological_process	0.009739292	47
GO:0044325	ion channel binding	molecular_function	0.009899264	29
GO:2000106	regulation of leukocyte apoptotic process	biological_process	0.009935251	23
GO:0034113	heterotypic cell-cell adhesion	biological_process	0.009935747	14
GO:0034142	toll-like receptor 4 signaling pathway	biological_process	0.009935747	14
GO:0030864	cortical actin cytoskeleton	cellular_component	0.009950069	18
GO:0045177	apical part of cell	cellular_component	0.010084119	67
GO:0003007	heart morphogenesis	biological_process	0.010167577	60
GO:0070372	regulation of ERK1 and ERK2 cascade	biological_process	0.010167577	60
GO:0046903	secretion	biological_process	0.010173078	149
GO:0001968	fibronectin binding	molecular_function	0.010191889	9
GO:0033764	steroid dehydrogenase activity, acting on the CH-OH group of donors, NAD or NADP as acceptor	molecular_function	0.010191889	9
GO:0099537	trans-synaptic signaling	biological_process	0.010251971	100
GO:0001658	branching involved in ureteric bud morphogenesis	biological_process	0.010332038	18
GO:0060425	lung morphogenesis	biological_process	0.010332038	18
GO:0035710	CD4-positive, alpha-beta T cell activation	biological_process	0.010509717	25
GO:0016331	morphogenesis of embryonic epithelium	biological_process	0.010598968	41
GO:0000302	response to reactive oxygen species	biological_process	0.010833629	39
GO:0016878	acid-thiol ligase activity	molecular_function	0.010870543	11
GO:0043548	phosphatidylinositol 3-kinase binding	molecular_function	0.010870543	11
GO:0071887	leukocyte apoptotic process	biological_process	0.010898278	27
GO:0017001	antibiotic catabolic process	biological_process	0.010904691	8
GO:0021783	preganglionic parasympathetic fiber development	biological_process	0.010904691	8
GO:0033599	regulation of mammary gland epithelial cell proliferation	biological_process	0.010904691	8
GO:0045940	positive regulation of steroid metabolic process	biological_process	0.010904691	8
GO:0046823	negative regulation of nucleocytoplasmic transport	biological_process	0.010904691	8
GO:0060421	positive regulation of heart growth	biological_process	0.010904691	8
GO:0070885	negative regulation of calcineurin-NFAT signaling cascade	biological_process	0.010904691	8
GO:0072170	metanephric tubule development	biological_process	0.010904691	8
GO:0072576	liver morphogenesis	biological_process	0.010904691	8
GO:0106057	negative regulation of calcineurin-mediated signaling	biological_process	0.010904691	8
GO:0042692	muscle cell differentiation	biological_process	0.010930278	73
GO:0016810	hydrolase activity, acting on carbon-nitrogen (but not peptide) bonds	molecular_function	0.010997682	36
GO:0002292	T cell differentiation involved in immune response	biological_process	0.01100736	19
GO:1904894	positive regulation of STAT cascade	biological_process	0.01100736	19
GO:0002761	regulation of myeloid leukocyte differentiation	biological_process	0.011032942	28
GO:0043535	regulation of blood vessel endothelial cell migration	biological_process	0.011032942	28
GO:0003401	axis elongation	biological_process	0.011040141	12
GO:0032373	positive regulation of sterol transport	biological_process	0.011040141	12
GO:0032376	positive regulation of cholesterol transport	biological_process	0.011040141	12
GO:0045214	sarcomere organization	biological_process	0.011040141	12
GO:0046326	positive regulation of glucose import	biological_process	0.011040141	12
GO:0060441	epithelial tube branching involved in lung morphogenesis	biological_process	0.011040141	12
GO:0031256	leading edge membrane	cellular_component	0.011061255	27
GO:0008017	microtubule binding	molecular_function	0.011063418	60
GO:0099072	regulation of postsynaptic membrane neurotransmitter receptor levels	biological_process	0.011172833	15
GO:1902475	L-alpha-amino acid transmembrane transport	biological_process	0.011172833	15
GO:0002040	sprouting angiogenesis	biological_process	0.011217741	34
GO:0016010	dystrophin-associated glycoprotein complex	cellular_component	0.011325654	7
GO:0034358	plasma lipoprotein particle	cellular_component	0.011325654	7
GO:0090665	glycoprotein complex	cellular_component	0.011325654	7
GO:1990777	lipoprotein particle	cellular_component	0.011325654	7
GO:0090596	sensory organ morphogenesis	biological_process	0.011402808	61
GO:0045123	cellular extravasation	biological_process	0.011591235	20
GO:0060675	ureteric bud morphogenesis	biological_process	0.011591235	20
GO:0010875	positive regulation of cholesterol efflux	biological_process	0.011625685	10
GO:0030194	positive regulation of blood coagulation	biological_process	0.011625685	10
GO:0030212	hyaluronan metabolic process	biological_process	0.011625685	10
GO:0046640	regulation of alpha-beta T cell proliferation	biological_process	0.011625685	10
GO:1900048	positive regulation of hemostasis	biological_process	0.011625685	10
GO:0009725	response to hormone	biological_process	0.011639184	113
GO:0060537	muscle tissue development	biological_process	0.011829828	79
GO:0032271	regulation of protein polymerization	biological_process	0.01186366	53
GO:0034766	negative regulation of ion transmembrane transport	biological_process	0.01209033	21
GO:0060348	bone development	biological_process	0.012116743	52
GO:0010596	negative regulation of endothelial cell migration	biological_process	0.012260572	16
GO:0042246	tissue regeneration	biological_process	0.012260572	16
GO:0046635	positive regulation of alpha-beta T cell activation	biological_process	0.012260572	16
GO:0071622	regulation of granulocyte chemotaxis	biological_process	0.012260572	16
GO:1902041	regulation of extrinsic apoptotic signaling pathway via death domain receptors	biological_process	0.012260572	16
GO:1902743	regulation of lamellipodium organization	biological_process	0.012260572	16
GO:0005272	sodium channel activity	molecular_function	0.012305569	14
GO:0016684	oxidoreductase activity, acting on peroxide as acceptor	molecular_function	0.012305569	14
GO:0034754	cellular hormone metabolic process	biological_process	0.012511579	22
GO:0098918	structural constituent of synapse	molecular_function	0.012642692	8
GO:0060322	head development	biological_process	0.012721255	129
GO:0009925	basal plasma membrane	cellular_component	0.012793353	12
GO:0010591	regulation of lamellipodium assembly	biological_process	0.012830552	13
GO:1905314	semi-lunar valve development	biological_process	0.012830552	13
GO:0098936	intrinsic component of postsynaptic membrane	cellular_component	0.012933339	17
GO:0051494	negative regulation of cytoskeleton organization	biological_process	0.012954862	39
GO:0006869	lipid transport	biological_process	0.01309554	66
GO:0046890	regulation of lipid biosynthetic process	biological_process	0.013113004	38
GO:0045211	postsynaptic membrane	cellular_component	0.013140455	30
GO:0002028	regulation of sodium ion transport	biological_process	0.013204924	17
GO:0032103	positive regulation of response to external stimulus	biological_process	0.013365878	60
GO:0001892	embryonic placenta development	biological_process	0.013375479	25
GO:0034763	negative regulation of transmembrane transport	biological_process	0.013375479	25
GO:0060349	bone morphogenesis	biological_process	0.013375479	25
GO:0044291	cell-cell contact zone	cellular_component	0.013376658	18
GO:0051493	regulation of cytoskeleton organization	biological_process	0.013382592	121
GO:0006941	striated muscle contraction	biological_process	0.013516119	35
GO:0046165	alcohol biosynthetic process	biological_process	0.013550846	26
GO:0009743	response to carbohydrate	biological_process	0.013620684	34
GO:0030534	adult behavior	biological_process	0.013620684	34
GO:0046631	alpha-beta T cell activation	biological_process	0.013620684	34
GO:0002689	negative regulation of leukocyte chemotaxis	biological_process	0.01363215	7
GO:0010759	positive regulation of macrophage chemotaxis	biological_process	0.01363215	7
GO:0043116	negative regulation of vascular permeability	biological_process	0.01363215	7
GO:0060045	positive regulation of cardiac muscle cell proliferation	biological_process	0.01363215	7
GO:1902043	positive regulation of extrinsic apoptotic signaling pathway via death domain receptors	biological_process	0.01363215	7
GO:1905523	positive regulation of macrophage migration	biological_process	0.01363215	7
GO:0050769	positive regulation of neurogenesis	biological_process	0.013633346	78
GO:0050708	regulation of protein secretion	biological_process	0.013662506	46
GO:0055123	digestive system development	biological_process	0.013706826	33
GO:0010717	regulation of epithelial to mesenchymal transition	biological_process	0.013765381	28
GO:0062013	positive regulation of small molecule metabolic process	biological_process	0.013765381	28
GO:0016782	transferase activity, transferring sulfur-containing groups	molecular_function	0.013765586	24
GO:0009746	response to hexose	biological_process	0.013772088	32
GO:0034284	response to monosaccharide	biological_process	0.013772088	32
GO:0048565	digestive tract development	biological_process	0.013772088	32
GO:0005217	intracellular ligand-gated ion channel activity	molecular_function	0.013785685	10
GO:0005246	calcium channel regulator activity	molecular_function	0.013785685	10
GO:0035265	organ growth	biological_process	0.013828797	30
GO:0099536	synaptic signaling	biological_process	0.013866815	100
GO:1903522	regulation of blood circulation	biological_process	0.013920301	45
GO:0003170	heart valve development	biological_process	0.014015228	18
GO:0015807	L-amino acid transport	biological_process	0.014015228	18
GO:0032272	negative regulation of protein polymerization	biological_process	0.014015228	18
GO:0061005	cell differentiation involved in kidney development	biological_process	0.014015228	18
GO:0070371	ERK1 and ERK2 cascade	biological_process	0.014137723	63
GO:0031032	actomyosin structure organization	biological_process	0.014176521	44
GO:0044448	cell cortex part	cellular_component	0.014193971	35
GO:0033598	mammary gland epithelial cell proliferation	biological_process	0.014287886	11
GO:0046633	alpha-beta T cell proliferation	biological_process	0.014287886	11
GO:0061036	positive regulation of cartilage development	biological_process	0.014287886	11
GO:0015804	neutral amino acid transport	biological_process	0.014396205	14
GO:0032613	interleukin-10 production	biological_process	0.014396205	14
GO:0032653	regulation of interleukin-10 production	biological_process	0.014396205	14
GO:1904705	regulation of vascular smooth muscle cell proliferation	biological_process	0.014396205	14
GO:1990874	vascular smooth muscle cell proliferation	biological_process	0.014396205	14
GO:0007219	Notch signaling pathway	biological_process	0.014681017	42
GO:0034637	cellular carbohydrate biosynthetic process	biological_process	0.014702313	19
GO:0003180	aortic valve morphogenesis	biological_process	0.014982564	9
GO:0007588	excretion	biological_process	0.014982564	9
GO:0061217	regulation of mesonephros development	biological_process	0.014982564	9
GO:0072273	metanephric nephron morphogenesis	biological_process	0.014982564	9
GO:0051896	regulation of protein kinase B signaling	biological_process	0.015168555	40
GO:0008081	phosphoric diester hydrolase activity	molecular_function	0.015197588	28
GO:1901879	regulation of protein depolymerization	biological_process	0.015277389	20
GO:0019955	cytokine binding	molecular_function	0.015430645	29
GO:0071375	cellular response to peptide hormone stimulus	biological_process	0.015621413	47
GO:0071949	FAD binding	molecular_function	0.015662619	13
GO:0046486	glycerolipid metabolic process	biological_process	0.015674792	81
GO:0005921	gap junction	cellular_component	0.015875327	8
GO:0030414	peptidase inhibitor activity	molecular_function	0.016067667	36
GO:0034121	regulation of toll-like receptor signaling pathway	biological_process	0.016134802	22
GO:0007610	behavior	biological_process	0.016243378	111
GO:0001838	embryonic epithelial tube formation	biological_process	0.016246199	35
GO:0061351	neural precursor cell proliferation	biological_process	0.016246199	35
GO:0007517	muscle organ development	biological_process	0.016333557	67
GO:0001570	vasculogenesis	biological_process	0.016437169	23
GO:0007600	sensory perception	biological_process	0.016574422	79
GO:0016323	basolateral plasma membrane	cellular_component	0.016589483	41
GO:0051294	establishment of spindle orientation	biological_process	0.016605788	12
GO:0071526	semaphorin-plexin signaling pathway	biological_process	0.016605788	12
GO:0097120	receptor localization to synapse	biological_process	0.016605788	12
GO:0051046	regulation of secretion	biological_process	0.016646	97
GO:0031594	neuromuscular junction	cellular_component	0.016819769	16
GO:0002687	positive regulation of leukocyte migration	biological_process	0.016840836	31
GO:0003158	endothelium development	biological_process	0.016840836	31
GO:0009749	response to glucose	biological_process	0.016840836	31
GO:0042471	ear morphogenesis	biological_process	0.016840836	31
GO:0045834	positive regulation of lipid metabolic process	biological_process	0.016840836	31
GO:0001818	negative regulation of cytokine production	biological_process	0.016856016	56
GO:0006721	terpenoid metabolic process	biological_process	0.01689133	16
GO:0050709	negative regulation of protein secretion	biological_process	0.01689133	16
GO:0006820	anion transport	biological_process	0.016973367	103
GO:0035051	cardiocyte differentiation	biological_process	0.016990484	29
GO:0098739	import across plasma membrane	biological_process	0.016990484	29
GO:0045778	positive regulation of ossification	biological_process	0.017015528	28
GO:0008376	acetylgalactosaminyltransferase activity	molecular_function	0.017067429	11
GO:0016459	myosin complex	cellular_component	0.01731672	17
GO:0031225	anchored component of membrane	cellular_component	0.01731672	17
GO:0005248	voltage-gated sodium channel activity	molecular_function	0.017505021	9
GO:0043236	laminin binding	molecular_function	0.017505021	9
GO:0006575	cellular modified amino acid metabolic process	biological_process	0.017576351	41
GO:0034704	calcium channel complex	cellular_component	0.01766515	18
GO:0044309	neuron spine	cellular_component	0.01766515	18
GO:0051146	striated muscle cell differentiation	biological_process	0.017708369	54
GO:0002294	CD4-positive, alpha-beta T cell differentiation involved in immune response	biological_process	0.017854126	17
GO:0002792	negative regulation of peptide secretion	biological_process	0.017854126	17
GO:0042093	T-helper cell differentiation	biological_process	0.017854126	17
GO:0044106	cellular amine metabolic process	biological_process	0.017854126	17
GO:0090287	regulation of cellular response to growth factor stimulus	biological_process	0.017909678	68
GO:0001649	osteoblast differentiation	biological_process	0.01812851	47
GO:0043270	positive regulation of ion transport	biological_process	0.01812851	47
GO:0008514	organic anion transmembrane transporter activity	molecular_function	0.018144439	44
GO:0019722	calcium-mediated signaling	biological_process	0.018212594	39
GO:0022408	negative regulation of cell-cell adhesion	biological_process	0.018212594	39
GO:0005262	calcium channel activity	molecular_function	0.018292728	26
GO:0007268	chemical synaptic transmission	biological_process	0.018325232	97
GO:0098916	anterograde trans-synaptic signaling	biological_process	0.018325232	97
GO:0035767	endothelial cell chemotaxis	biological_process	0.018540047	10
GO:0050820	positive regulation of coagulation	biological_process	0.018540047	10
GO:0055025	positive regulation of cardiac muscle tissue development	biological_process	0.018540047	10
GO:1901021	positive regulation of calcium ion transmembrane transporter activity	biological_process	0.018540047	10
GO:2000516	positive regulation of CD4-positive, alpha-beta T cell activation	biological_process	0.018540047	10
GO:0048013	ephrin receptor signaling pathway	biological_process	0.018584182	13
GO:0050922	negative regulation of chemotaxis	biological_process	0.018584182	13
GO:0097028	dendritic cell differentiation	biological_process	0.018584182	13
GO:0050730	regulation of peptidyl-tyrosine phosphorylation	biological_process	0.018594338	52
GO:0032963	collagen metabolic process	biological_process	0.018651885	18
GO:0016529	sarcoplasmic reticulum	cellular_component	0.018705526	12
GO:0046649	lymphocyte activation	biological_process	0.018824397	127
GO:0009913	epidermal cell differentiation	biological_process	0.018825627	37
GO:0010976	positive regulation of neuron projection development	biological_process	0.018939145	45
GO:0004930	G-protein-coupled receptor activity	molecular_function	0.019093695	97
GO:0000271	polysaccharide biosynthetic process	biological_process	0.019302708	19
GO:0051145	smooth muscle cell differentiation	biological_process	0.019302708	19
GO:1904063	negative regulation of cation transmembrane transport	biological_process	0.019302708	19
GO:0004222	metalloendopeptidase activity	molecular_function	0.019321402	33
GO:0002021	response to dietary excess	biological_process	0.019334268	8
GO:0002693	positive regulation of cellular extravasation	biological_process	0.019334268	8
GO:0002719	negative regulation of cytokine production involved in immune response	biological_process	0.019334268	8
GO:0034114	regulation of heterotypic cell-cell adhesion	biological_process	0.019334268	8
GO:0034143	regulation of toll-like receptor 4 signaling pathway	biological_process	0.019334268	8
GO:0042572	retinol metabolic process	biological_process	0.019334268	8
GO:1901385	regulation of voltage-gated calcium channel activity	biological_process	0.019334268	8
GO:0045580	regulation of T cell differentiation	biological_process	0.019402245	35
GO:0002224	toll-like receptor signaling pathway	biological_process	0.019671816	34
GO:0016209	antioxidant activity	molecular_function	0.019697592	20
GO:0016627	oxidoreductase activity, acting on the CH-CH group of donors	molecular_function	0.019697592	20
GO:0043178	alcohol binding	molecular_function	0.019697592	20
GO:0048864	stem cell development	biological_process	0.019823437	20
GO:0050921	positive regulation of chemotaxis	biological_process	0.019925653	33
GO:0015631	tubulin binding	molecular_function	0.019934836	81
GO:0050768	negative regulation of neurogenesis	biological_process	0.019984725	49
GO:0098656	anion transmembrane transport	biological_process	0.020175941	42
GO:0045121	membrane raft	cellular_component	0.020210736	55
GO:0098857	membrane microdomain	cellular_component	0.020210736	55
GO:1990266	neutrophil migration	biological_process	0.020229426	21
GO:0006687	glycosphingolipid metabolic process	biological_process	0.020247553	14
GO:0048661	positive regulation of smooth muscle cell proliferation	biological_process	0.020247553	14
GO:0034614	cellular response to reactive oxygen species	biological_process	0.020374468	31
GO:0016829	lyase activity	molecular_function	0.020385277	47
GO:0031348	negative regulation of defense response	biological_process	0.020463913	48
GO:0016324	apical plasma membrane	cellular_component	0.02063936	51
GO:0046634	regulation of alpha-beta T cell activation	biological_process	0.020750939	23
GO:0046849	bone remodeling	biological_process	0.020750939	23
GO:0007156	homophilic cell adhesion via plasma membrane adhesion molecules	biological_process	0.020846164	28
GO:0045446	endothelial cell differentiation	biological_process	0.020846164	28
GO:0008585	female gonad development	biological_process	0.020889741	24
GO:0000187	activation of MAPK activity	biological_process	0.020960583	25
GO:0046545	development of primary female sexual characteristics	biological_process	0.020960583	25
GO:0045619	regulation of lymphocyte differentiation	biological_process	0.021005298	40
GO:0015179	L-amino acid transmembrane transporter activity	molecular_function	0.021049967	16
GO:0045087	innate immune response	biological_process	0.021070937	105
GO:0005516	calmodulin binding	molecular_function	0.021073817	22
GO:0036477	somatodendritic compartment	cellular_component	0.021186018	80
GO:0010769	regulation of cell morphogenesis involved in differentiation	biological_process	0.021291122	52
GO:0046879	hormone secretion	biological_process	0.021291122	52
GO:0061134	peptidase regulator activity	molecular_function	0.021433907	43
GO:0048863	stem cell differentiation	biological_process	0.021444324	46
GO:0008324	cation transmembrane transporter activity	molecular_function	0.021466329	138
GO:0042578	phosphoric ester hydrolase activity	molecular_function	0.021499982	96
GO:0000132	establishment of mitotic spindle orientation	biological_process	0.021547885	11
GO:0002691	regulation of cellular extravasation	biological_process	0.021547885	11
GO:0010719	negative regulation of epithelial to mesenchymal transition	biological_process	0.021547885	11
GO:0010837	regulation of keratinocyte proliferation	biological_process	0.021547885	11
GO:0061037	negative regulation of cartilage development	biological_process	0.021547885	11
GO:0070229	negative regulation of lymphocyte apoptotic process	biological_process	0.021547885	11
GO:0090207	regulation of triglyceride metabolic process	biological_process	0.021547885	11
GO:2000649	regulation of sodium ion transmembrane transporter activity	biological_process	0.021547885	11
GO:0004497	monooxygenase activity	molecular_function	0.021606535	23
GO:0030888	regulation of B cell proliferation	biological_process	0.021627526	15
GO:0045620	negative regulation of lymphocyte differentiation	biological_process	0.021627526	15
GO:0046324	regulation of glucose import	biological_process	0.021627526	15
GO:0051653	spindle localization	biological_process	0.021627526	15
GO:0061178	regulation of insulin secretion involved in cellular response to glucose stimulus	biological_process	0.021627526	15
GO:2000107	negative regulation of leukocyte apoptotic process	biological_process	0.021627526	15
GO:0003006	developmental process involved in reproduction	biological_process	0.022107781	127
GO:0098839	postsynaptic density membrane	cellular_component	0.022516032	10
GO:0019199	transmembrane receptor protein kinase activity	molecular_function	0.022697187	26
GO:0099094	ligand-gated cation channel activity	molecular_function	0.022697187	26
GO:0043177	organic acid binding	molecular_function	0.022709876	37
GO:0033628	regulation of cell adhesion mediated by integrin	biological_process	0.02275685	16
GO:0070228	regulation of lymphocyte apoptotic process	biological_process	0.02275685	16
GO:1901019	regulation of calcium ion transmembrane transporter activity	biological_process	0.02275685	16
GO:0060759	regulation of response to cytokine stimulus	biological_process	0.023027096	35
GO:0019842	vitamin binding	molecular_function	0.023114007	34
GO:1903706	regulation of hemopoiesis	biological_process	0.023146732	82
GO:0001540	amyloid-beta binding	molecular_function	0.023556817	18
GO:0002287	alpha-beta T cell activation involved in immune response	biological_process	0.023666648	17
GO:0002293	alpha-beta T cell differentiation involved in immune response	biological_process	0.023666648	17
GO:0007606	sensory perception of chemical stimulus	biological_process	0.023666648	17
GO:0007507	heart development	biological_process	0.023706568	107
GO:0030072	peptide hormone secretion	biological_process	0.024003441	41
GO:0043030	regulation of macrophage activation	biological_process	0.024041966	12
GO:0060043	regulation of cardiac muscle cell proliferation	biological_process	0.024133408	9
GO:0060706	cell differentiation involved in embryonic placenta development	biological_process	0.024133408	9
GO:0065005	protein-lipid complex assembly	biological_process	0.024133408	9
GO:0072079	nephron tubule formation	biological_process	0.024133408	9
GO:0099560	synaptic membrane adhesion	biological_process	0.024133408	9
GO:1903539	protein localization to postsynaptic membrane	biological_process	0.024133408	9
GO:0098793	presynapse	cellular_component	0.024389808	50
GO:0044297	cell body	cellular_component	0.024688081	53
GO:0098589	membrane region	cellular_component	0.024857136	56
GO:0014032	neural crest cell development	biological_process	0.024938014	19
GO:0046323	glucose import	biological_process	0.024938014	19
GO:0002643	regulation of tolerance induction	biological_process	0.024977655	7
GO:0003299	muscle hypertrophy in response to stress	biological_process	0.024977655	7
GO:0010002	cardioblast differentiation	biological_process	0.024977655	7
GO:0010878	cholesterol storage	biological_process	0.024977655	7
GO:0010888	negative regulation of lipid storage	biological_process	0.024977655	7
GO:0014887	cardiac muscle adaptation	biological_process	0.024977655	7
GO:0014898	cardiac muscle hypertrophy in response to stress	biological_process	0.024977655	7
GO:0034505	tooth mineralization	biological_process	0.024977655	7
GO:0046339	diacylglycerol metabolic process	biological_process	0.024977655	7
GO:0071498	cellular response to fluid shear stress	biological_process	0.024977655	7
GO:0071867	response to monoamine	biological_process	0.024977655	7
GO:0071868	cellular response to monoamine stimulus	biological_process	0.024977655	7
GO:0071869	response to catecholamine	biological_process	0.024977655	7
GO:0071870	cellular response to catecholamine stimulus	biological_process	0.024977655	7
GO:0090190	positive regulation of branching involved in ureteric bud morphogenesis	biological_process	0.024977655	7
GO:1902430	negative regulation of amyloid-beta formation	biological_process	0.024977655	7
GO:1904706	negative regulation of vascular smooth muscle cell proliferation	biological_process	0.024977655	7
GO:0050796	regulation of insulin secretion	biological_process	0.025066774	29
GO:0045111	intermediate filament cytoskeleton	cellular_component	0.025109769	27
GO:0000776	kinetochore	cellular_component	0.025176302	33
GO:0032868	response to insulin	biological_process	0.025318654	45
GO:0008217	regulation of blood pressure	biological_process	0.025321242	28
GO:0030510	regulation of BMP signaling pathway	biological_process	0.025538569	27
GO:0004112	cyclic-nucleotide phosphodiesterase activity	molecular_function	0.025552298	11
GO:0008200	ion channel inhibitor activity	molecular_function	0.025552298	11
GO:0016248	channel inhibitor activity	molecular_function	0.025552298	11
GO:0019933	cAMP-mediated signaling	biological_process	0.02583541	25
GO:0051963	regulation of synapse assembly	biological_process	0.02583541	25
GO:1905954	positive regulation of lipid localization	biological_process	0.025894278	23
GO:0007044	cell-substrate junction assembly	biological_process	0.025899249	24
GO:0007229	integrin-mediated signaling pathway	biological_process	0.025899249	24
GO:0008593	regulation of Notch signaling pathway	biological_process	0.025899249	24
GO:0004714	transmembrane receptor protein tyrosine kinase activity	molecular_function	0.026054895	21
GO:1903530	regulation of secretion by cell	biological_process	0.026078466	88
GO:0007520	myoblast fusion	biological_process	0.026079492	13
GO:0010463	mesenchymal cell proliferation	biological_process	0.026079492	13
GO:0010883	regulation of lipid storage	biological_process	0.026079492	13
GO:0030834	regulation of actin filament depolymerization	biological_process	0.026079492	13
GO:0089718	amino acid import across plasma membrane	biological_process	0.026079492	13
GO:0099024	plasma membrane invagination	biological_process	0.026079492	13
GO:0005779	integral component of peroxisomal membrane	cellular_component	0.026139203	8
GO:0031231	intrinsic component of peroxisomal membrane	cellular_component	0.026139203	8
GO:0051233	spindle midzone	cellular_component	0.026438343	12
GO:0043010	camera-type eye development	biological_process	0.02667361	66
GO:0010563	negative regulation of phosphorus metabolic process	biological_process	0.026741912	123
GO:0045936	negative regulation of phosphate metabolic process	biological_process	0.026741912	123
GO:0002791	regulation of peptide secretion	biological_process	0.026943601	48
GO:1902532	negative regulation of intracellular signal transduction	biological_process	0.027024763	117
GO:0046906	tetrapyrrole binding	molecular_function	0.027473119	34
GO:0150034	distal axon	cellular_component	0.02763358	30
GO:0045926	negative regulation of growth	biological_process	0.027643719	47
GO:0016101	diterpenoid metabolic process	biological_process	0.027720852	14
GO:0045841	negative regulation of mitotic metaphase/anaphase transition	biological_process	0.027720852	14
GO:1901863	positive regulation of muscle tissue development	biological_process	0.027720852	14
GO:2000351	regulation of endothelial cell apoptotic process	biological_process	0.027720852	14
GO:2000816	negative regulation of mitotic sister chromatid separation	biological_process	0.027720852	14
GO:0043025	neuronal cell body	cellular_component	0.027771075	43
GO:0015238	drug transmembrane transporter activity	molecular_function	0.027882837	26
GO:0016229	steroid dehydrogenase activity	molecular_function	0.027994347	9
GO:0030507	spectrin binding	molecular_function	0.027994347	9
GO:0003338	metanephros morphogenesis	biological_process	0.028046966	10
GO:0006911	phagocytosis, engulfment	biological_process	0.028046966	10
GO:0009409	response to cold	biological_process	0.028046966	10
GO:0010592	positive regulation of lamellipodium assembly	biological_process	0.028046966	10
GO:0032733	positive regulation of interleukin-10 production	biological_process	0.028046966	10
GO:0034389	lipid particle organization	biological_process	0.028046966	10
GO:0048713	regulation of oligodendrocyte differentiation	biological_process	0.028046966	10
GO:0050909	sensory perception of taste	biological_process	0.028046966	10
GO:0007416	synapse assembly	biological_process	0.02819149	33
GO:0004602	glutathione peroxidase activity	molecular_function	0.028322753	7
GO:0016289	CoA hydrolase activity	molecular_function	0.028322753	7
GO:0016917	GABA receptor activity	molecular_function	0.028322753	7
GO:0030169	low-density lipoprotein particle binding	molecular_function	0.028322753	7
GO:0070374	positive regulation of ERK1 and ERK2 cascade	biological_process	0.028501462	40
GO:0001726	ruffle	cellular_component	0.028618901	34
GO:0019894	kinesin binding	molecular_function	0.028715686	12
GO:0042383	sarcolemma	cellular_component	0.028829054	20
GO:0050830	defense response to Gram-positive bacterium	biological_process	0.029022489	15
GO:0099055	integral component of postsynaptic membrane	cellular_component	0.029030467	15
GO:0001704	formation of primary germ layer	biological_process	0.029174937	31
GO:0005200	structural constituent of cytoskeleton	molecular_function	0.029471996	17
GO:0008406	gonad development	biological_process	0.029834022	44
GO:0051346	negative regulation of hydrolase activity	biological_process	0.029889115	62
GO:0032410	negative regulation of transporter activity	biological_process	0.030034508	16
GO:0035567	non-canonical Wnt signaling pathway	biological_process	0.030034508	16
GO:0042310	vasoconstriction	biological_process	0.030034508	16
GO:0045685	regulation of glial cell differentiation	biological_process	0.030034508	16
GO:0097006	regulation of plasma lipoprotein particle levels	biological_process	0.030034508	16
GO:0097756	negative regulation of blood vessel diameter	biological_process	0.030034508	16
GO:0050770	regulation of axonogenesis	biological_process	0.030086809	29
GO:0030165	PDZ domain binding	molecular_function	0.030569222	18
GO:0007369	gastrulation	biological_process	0.030593743	43
GO:0030071	regulation of mitotic metaphase/anaphase transition	biological_process	0.030800305	17
GO:0043536	positive regulation of blood vessel endothelial cell migration	biological_process	0.030800305	17
GO:0060761	negative regulation of response to cytokine stimulus	biological_process	0.030800305	17
GO:0030890	positive regulation of B cell proliferation	biological_process	0.031179984	11
GO:0031952	regulation of protein autophosphorylation	biological_process	0.031179984	11
GO:0032890	regulation of organic acid transport	biological_process	0.031179984	11
GO:0040019	positive regulation of embryonic development	biological_process	0.031179984	11
GO:1901016	regulation of potassium ion transmembrane transporter activity	biological_process	0.031179984	11
GO:1903580	positive regulation of ATP metabolic process	biological_process	0.031179984	11
GO:0010977	negative regulation of neuron projection development	biological_process	0.031236502	26
GO:0003416	endochondral bone growth	biological_process	0.031533644	8
GO:0010712	regulation of collagen metabolic process	biological_process	0.031533644	8
GO:0010737	protein kinase A signaling	biological_process	0.031533644	8
GO:0030318	melanocyte differentiation	biological_process	0.031533644	8
GO:0031294	lymphocyte costimulation	biological_process	0.031533644	8
GO:0043268	positive regulation of potassium ion transport	biological_process	0.031533644	8
GO:0045603	positive regulation of endothelial cell differentiation	biological_process	0.031533644	8
GO:0002824	positive regulation of adaptive immune response based on somatic recombination of immune receptors built from immunoglobulin superfamily domains	biological_process	0.031535972	25
GO:0043086	negative regulation of catalytic activity	biological_process	0.031625909	117
GO:0042100	B cell proliferation	biological_process	0.031736232	19
GO:0070227	lymphocyte apoptotic process	biological_process	0.031736232	19
GO:0031406	carboxylic acid binding	molecular_function	0.0317515	36
GO:0006939	smooth muscle contraction	biological_process	0.031957683	23
GO:0014033	neural crest cell differentiation	biological_process	0.031964784	20
GO:0043367	CD4-positive, alpha-beta T cell differentiation	biological_process	0.031964784	20
GO:0048640	negative regulation of developmental growth	biological_process	0.031964784	20
GO:0002367	cytokine production involved in immune response	biological_process	0.032065449	21
GO:0002718	regulation of cytokine production involved in immune response	biological_process	0.032065449	21
GO:0008625	extrinsic apoptotic signaling pathway via death domain receptors	biological_process	0.032065449	21
GO:0004713	protein tyrosine kinase activity	molecular_function	0.032107824	35
GO:0031668	cellular response to extracellular stimulus	biological_process	0.032173982	51
GO:0002902	regulation of B cell apoptotic process	biological_process	0.032283581	6
GO:0010885	regulation of cholesterol storage	biological_process	0.032283581	6
GO:0019884	antigen processing and presentation of exogenous antigen	biological_process	0.032283581	6
GO:0030730	sequestering of triglyceride	biological_process	0.032283581	6
GO:0032328	alanine transport	biological_process	0.032283581	6
GO:0032823	regulation of natural killer cell differentiation	biological_process	0.032283581	6
GO:0034349	glial cell apoptotic process	biological_process	0.032283581	6
GO:0035743	CD4-positive, alpha-beta T cell cytokine production	biological_process	0.032283581	6
GO:0038065	collagen-activated signaling pathway	biological_process	0.032283581	6
GO:0042761	very long-chain fatty acid biosynthetic process	biological_process	0.032283581	6
GO:0060379	cardiac muscle cell myoblast differentiation	biological_process	0.032283581	6
GO:0060416	response to growth hormone	biological_process	0.032283581	6
GO:1901881	positive regulation of protein depolymerization	biological_process	0.032283581	6
GO:1905144	response to acetylcholine	biological_process	0.032283581	6
GO:1905145	cellular response to acetylcholine	biological_process	0.032283581	6
GO:0030323	respiratory tube development	biological_process	0.032415805	46
GO:0034330	cell junction organization	biological_process	0.032485535	55
GO:0017046	peptide hormone binding	molecular_function	0.032778919	10
GO:0044304	main axon	cellular_component	0.03287016	10
GO:0002274	myeloid leukocyte activation	biological_process	0.032958192	40
GO:0045216	cell-cell junction organization	biological_process	0.033071471	50
GO:0030324	lung development	biological_process	0.03328426	45
GO:0043406	positive regulation of MAP kinase activity	biological_process	0.03328426	45
GO:0045137	development of primary sexual characteristics	biological_process	0.03328426	45
GO:0008544	epidermis development	biological_process	0.033413481	54
GO:0008138	protein tyrosine/serine/threonine phosphatase activity	molecular_function	0.033577357	14
GO:0006576	cellular biogenic amine metabolic process	biological_process	0.033651749	12
GO:0007632	visual behavior	biological_process	0.033651749	12
GO:0071242	cellular response to ammonium ion	biological_process	0.033651749	12
GO:0014706	striated muscle tissue development	biological_process	0.034169178	72
GO:0071496	cellular response to external stimulus	biological_process	0.034374181	61
GO:0007224	smoothened signaling pathway	biological_process	0.034600793	38
GO:0005903	brush border	cellular_component	0.035095145	21
GO:0007420	brain development	biological_process	0.035116886	116
GO:0001523	retinoid metabolic process	biological_process	0.035572162	13
GO:0007094	mitotic spindle assembly checkpoint	biological_process	0.035572162	13
GO:0030239	myofibril assembly	biological_process	0.035572162	13
GO:0043090	amino acid import	biological_process	0.035572162	13
GO:0055017	cardiac muscle tissue growth	biological_process	0.035572162	13
GO:0060711	labyrinthine layer development	biological_process	0.035572162	13
GO:0061098	positive regulation of protein tyrosine kinase activity	biological_process	0.035572162	13
GO:0071173	spindle assembly checkpoint	biological_process	0.035572162	13
GO:0071174	mitotic spindle checkpoint	biological_process	0.035572162	13
GO:0085029	extracellular matrix assembly	biological_process	0.035572162	13
GO:1902622	regulation of neutrophil migration	biological_process	0.035572162	13
GO:0048562	embryonic organ morphogenesis	biological_process	0.035722207	67
GO:0009266	response to temperature stimulus	biological_process	0.035840985	29
GO:0090263	positive regulation of canonical Wnt signaling pathway	biological_process	0.035840985	29
GO:0097696	STAT cascade	biological_process	0.035840985	29
GO:0001666	response to hypoxia	biological_process	0.035911345	47
GO:1902905	positive regulation of supramolecular fiber organization	biological_process	0.035911345	47
GO:0098858	actin-based cell projection	cellular_component	0.036001468	36
GO:0004953	icosanoid receptor activity	molecular_function	0.036056068	6
GO:0022858	alanine transmembrane transporter activity	molecular_function	0.036056068	6
GO:0005778	peroxisomal membrane	cellular_component	0.036255465	12
GO:0031903	microbody membrane	cellular_component	0.036255465	12
GO:0030177	positive regulation of Wnt signaling pathway	biological_process	0.036289441	36
GO:0051347	positive regulation of transferase activity	biological_process	0.036382334	112
GO:0007259	JAK-STAT cascade	biological_process	0.036459939	28
GO:0002347	response to tumor cell	biological_process	0.036641132	9
GO:0002507	tolerance induction	biological_process	0.036641132	9
GO:0003171	atrioventricular valve development	biological_process	0.036641132	9
GO:0006699	bile acid biosynthetic process	biological_process	0.036641132	9
GO:0009268	response to pH	biological_process	0.036641132	9
GO:0010575	positive regulation of vascular endothelial growth factor production	biological_process	0.036641132	9
GO:0014002	astrocyte development	biological_process	0.036641132	9
GO:0014009	glial cell proliferation	biological_process	0.036641132	9
GO:0032964	collagen biosynthetic process	biological_process	0.036641132	9
GO:0042403	thyroid hormone metabolic process	biological_process	0.036641132	9
GO:0050892	intestinal absorption	biological_process	0.036641132	9
GO:0061437	renal system vasculature development	biological_process	0.036641132	9
GO:0061440	kidney vasculature development	biological_process	0.036641132	9
GO:0062009	secondary palate development	biological_process	0.036641132	9
GO:0071459	protein localization to chromosome, centromeric region	biological_process	0.036641132	9
GO:0032147	activation of protein kinase activity	biological_process	0.036908806	46
GO:0016051	carbohydrate biosynthetic process	biological_process	0.036962422	41
GO:0032413	negative regulation of ion transmembrane transporter activity	biological_process	0.037035602	14
GO:1902100	negative regulation of metaphase/anaphase transition of cell cycle	biological_process	0.037035602	14
GO:1905819	negative regulation of chromosome separation	biological_process	0.037035602	14
GO:0010466	negative regulation of peptidase activity	biological_process	0.03705366	27
GO:1903038	negative regulation of leukocyte cell-cell adhesion	biological_process	0.03705366	27
GO:0016528	sarcoplasm	cellular_component	0.037121068	13
GO:0099634	postsynaptic specialization membrane	cellular_component	0.037121068	13
GO:0044306	neuron projection terminus	cellular_component	0.037669556	16
GO:0045178	basal part of cell	cellular_component	0.037752395	15
GO:0005938	cell cortex	cellular_component	0.038017923	45
GO:0008146	sulfotransferase activity	molecular_function	0.038073687	17
GO:0070169	positive regulation of biomineral tissue development	biological_process	0.038120859	15
GO:2000514	regulation of CD4-positive, alpha-beta T cell activation	biological_process	0.038120859	15
GO:0034341	response to interferon-gamma	biological_process	0.038138433	25
GO:0046632	alpha-beta T cell differentiation	biological_process	0.038138433	25
GO:0001819	positive regulation of cytokine production	biological_process	0.03859986	90
GO:0030316	osteoclast differentiation	biological_process	0.038612993	24
GO:0003231	cardiac ventricle development	biological_process	0.038887322	33
GO:0008652	cellular amino acid biosynthetic process	biological_process	0.038892968	16
GO:0009187	cyclic nucleotide metabolic process	biological_process	0.038892968	16
GO:0004725	protein tyrosine phosphatase activity	molecular_function	0.038987821	32
GO:0006732	coenzyme metabolic process	biological_process	0.039002782	64
GO:0001738	morphogenesis of a polarized epithelium	biological_process	0.039028868	23
GO:0002708	positive regulation of lymphocyte mediated immunity	biological_process	0.039028868	23
GO:0050729	positive regulation of inflammatory response	biological_process	0.039028868	23
GO:0002286	T cell activation involved in immune response	biological_process	0.039373653	22
GO:0044264	cellular polysaccharide metabolic process	biological_process	0.039373653	22
GO:0007091	metaphase/anaphase transition of mitotic cell cycle	biological_process	0.039405436	17
GO:0010965	regulation of mitotic sister chromatid separation	biological_process	0.039405436	17
GO:0030593	neutrophil chemotaxis	biological_process	0.039405436	17
GO:0032414	positive regulation of ion transmembrane transporter activity	biological_process	0.039405436	17
GO:0001938	positive regulation of endothelial cell proliferation	biological_process	0.039632645	21
GO:0071346	cellular response to interferon-gamma	biological_process	0.039632645	21
GO:0001885	endothelial cell development	biological_process	0.039702304	18
GO:0042157	lipoprotein metabolic process	biological_process	0.039763575	32
GO:0045638	negative regulation of myeloid cell differentiation	biological_process	0.039788356	20
GO:0015085	calcium ion transmembrane transporter activity	molecular_function	0.039792668	30
GO:0015908	fatty acid transport	biological_process	0.039819914	19
GO:0051193	regulation of cofactor metabolic process	biological_process	0.039819914	19
GO:0002102	podosome	cellular_component	0.040232777	8
GO:0030098	lymphocyte differentiation	biological_process	0.040351512	73
GO:0003176	aortic valve development	biological_process	0.04055522	10
GO:0034123	positive regulation of toll-like receptor signaling pathway	biological_process	0.04055522	10
GO:0046627	negative regulation of insulin receptor signaling pathway	biological_process	0.04055522	10
GO:1900077	negative regulation of cellular response to insulin stimulus	biological_process	0.04055522	10
GO:1902742	apoptotic process involved in development	biological_process	0.04055522	10
GO:0038024	cargo receptor activity	molecular_function	0.040688068	21
GO:0036293	response to decreased oxygen levels	biological_process	0.040700935	47
GO:0001653	peptide receptor activity	molecular_function	0.041044931	25
GO:0003777	microtubule motor activity	molecular_function	0.04110308	24
GO:0003205	cardiac chamber development	biological_process	0.04116543	42
GO:0001774	microglial cell activation	biological_process	0.041396113	7
GO:0006390	mitochondrial transcription	biological_process	0.041396113	7
GO:0006536	glutamate metabolic process	biological_process	0.041396113	7
GO:0010866	regulation of triglyceride biosynthetic process	biological_process	0.041396113	7
GO:0038083	peptidyl-tyrosine autophosphorylation	biological_process	0.041396113	7
GO:0042219	cellular modified amino acid catabolic process	biological_process	0.041396113	7
GO:0060438	trachea development	biological_process	0.041396113	7
GO:0061213	positive regulation of mesonephros development	biological_process	0.041396113	7
GO:0071467	cellular response to pH	biological_process	0.041396113	7
GO:0072087	renal vesicle development	biological_process	0.041396113	7
GO:1901381	positive regulation of potassium ion transmembrane transport	biological_process	0.041396113	7
GO:2000696	regulation of epithelial cell differentiation involved in kidney development	biological_process	0.041396113	7
GO:2001026	regulation of endothelial cell chemotaxis	biological_process	0.041396113	7
GO:0022890	inorganic cation transmembrane transporter activity	molecular_function	0.041685659	122
GO:0051186	cofactor metabolic process	biological_process	0.041728623	96
GO:0035690	cellular response to drug	biological_process	0.041838898	58
GO:0034329	cell junction assembly	biological_process	0.041864551	46
GO:0050431	transforming growth factor beta binding	molecular_function	0.042203008	9
GO:1901618	organic hydroxy compound transmembrane transporter activity	molecular_function	0.042203008	9
GO:0043624	cellular protein complex disassembly	biological_process	0.042386855	29
GO:0017144	drug metabolic process	biological_process	0.042690132	117
GO:0005811	lipid droplet	cellular_component	0.042840127	21
GO:0015672	monovalent inorganic cation transport	biological_process	0.043375871	83
GO:0008542	visual learning	biological_process	0.043511997	11
GO:0010874	regulation of cholesterol efflux	biological_process	0.043511997	11
GO:0043537	negative regulation of blood vessel endothelial cell migration	biological_process	0.043511997	11
GO:0006814	sodium ion transport	biological_process	0.044163544	34
GO:0098655	cation transmembrane transport	biological_process	0.044302785	126
GO:0031346	positive regulation of cell projection organization	biological_process	0.044520987	63
GO:0036294	cellular response to decreased oxygen levels	biological_process	0.044918127	26
GO:0071456	cellular response to hypoxia	biological_process	0.044918127	26
GO:0052548	regulation of endopeptidase activity	biological_process	0.045703205	55
GO:0002711	positive regulation of T cell mediated immunity	biological_process	0.045705803	12
GO:0005978	glycogen biosynthetic process	biological_process	0.045705803	12
GO:0009250	glucan biosynthetic process	biological_process	0.045705803	12
GO:0032731	positive regulation of interleukin-1 beta production	biological_process	0.045705803	12
GO:0046638	positive regulation of alpha-beta T cell differentiation	biological_process	0.045705803	12
GO:0060612	adipose tissue development	biological_process	0.045705803	12
GO:1905332	positive regulation of morphogenesis of an epithelium	biological_process	0.045705803	12
GO:0046425	regulation of JAK-STAT cascade	biological_process	0.045715287	25
GO:2001257	regulation of cation channel activity	biological_process	0.045715287	25
GO:0045665	negative regulation of neuron differentiation	biological_process	0.045866773	38
GO:0002064	epithelial cell development	biological_process	0.045961547	47
GO:0043204	perikaryon	cellular_component	0.046140465	10
GO:0048786	presynaptic active zone	cellular_component	0.046140465	10
GO:0048306	calcium-dependent protein binding	molecular_function	0.046155498	15
GO:0042472	inner ear morphogenesis	biological_process	0.046476121	24
GO:0071322	cellular response to carbohydrate stimulus	biological_process	0.046476121	24
GO:0098862	cluster of actin-based cell projections	cellular_component	0.046578909	29
GO:0016881	acid-amino acid ligase activity	molecular_function	0.046616158	7
GO:0030551	cyclic nucleotide binding	molecular_function	0.046616158	7
GO:0004857	enzyme inhibitor activity	molecular_function	0.046741775	66
GO:0033218	amide binding	molecular_function	0.04679682	46
GO:0004114	3',5'-cyclic-nucleotide phosphodiesterase activity	molecular_function	0.047062092	10
GO:0015144	carbohydrate transmembrane transporter activity	molecular_function	0.047062092	10
GO:0048705	skeletal system morphogenesis	biological_process	0.047074111	54
GO:0051235	maintenance of location	biological_process	0.047245512	61
GO:0005922	connexin complex	cellular_component	0.047266884	6
GO:0097038	perinuclear endoplasmic reticulum	cellular_component	0.047266884	6
GO:0031577	spindle checkpoint	biological_process	0.047290981	13
GO:0045844	positive regulation of striated muscle tissue development	biological_process	0.047290981	13
GO:0048636	positive regulation of muscle organ development	biological_process	0.047290981	13
GO:0014704	intercalated disc	cellular_component	0.047598304	11
GO:0001889	liver development	biological_process	0.047846403	22
GO:0019218	regulation of steroid metabolic process	biological_process	0.047846403	22
GO:0001573	ganglioside metabolic process	biological_process	0.048084723	8
GO:0003181	atrioventricular valve morphogenesis	biological_process	0.048084723	8
GO:0006688	glycosphingolipid biosynthetic process	biological_process	0.048084723	8
GO:0038179	neurotrophin signaling pathway	biological_process	0.048084723	8
GO:0043372	positive regulation of CD4-positive, alpha-beta T cell differentiation	biological_process	0.048084723	8
GO:0072012	glomerulus vasculature development	biological_process	0.048084723	8
GO:0090181	regulation of cholesterol metabolic process	biological_process	0.048084723	8
GO:0098662	inorganic cation transmembrane transport	biological_process	0.048186239	110
GO:0035987	endodermal cell differentiation	biological_process	0.048388922	14
GO:0055024	regulation of cardiac muscle tissue development	biological_process	0.048388922	14
GO:0072577	endothelial cell apoptotic process	biological_process	0.048388922	14
GO:0008344	adult locomotory behavior	biological_process	0.048429242	21
GO:0002263	cell activation involved in immune response	biological_process	0.048488882	53
GO:0046777	protein autophosphorylation	biological_process	0.048488882	53
GO:0052547	regulation of peptidase activity	biological_process	0.048674123	60
GO:0097191	extrinsic apoptotic signaling pathway	biological_process	0.048759922	49
GO:0016874	ligase activity	molecular_function	0.048760573	44
GO:0007045	cell-substrate adherens junction assembly	biological_process	0.048921541	20
GO:0030500	regulation of bone mineralization	biological_process	0.048921541	20
GO:0048041	focal adhesion assembly	biological_process	0.048921541	20
GO:0042326	negative regulation of phosphorylation	biological_process	0.048959651	96
GO:0001961	positive regulation of cytokine-mediated signaling pathway	biological_process	0.049095151	15
GO:0046620	regulation of organ growth	biological_process	0.049485191	16
GO:0106027	neuron projection organization	biological_process	0.049485191	16
GO:0006690	icosanoid metabolic process	biological_process	0.049545165	18
GO:0032411	positive regulation of transporter activity	biological_process	0.049545165	18
GO:0046883	regulation of hormone secretion	biological_process	0.049569186	40
GO:0006970	response to osmotic stress	biological_process	0.049619143	17
GO:0007189	adenylate cyclase-activating G-protein coupled receptor signaling pathway	biological_process	0.049619143	17
GO:0042490	mechanoreceptor differentiation	biological_process	0.049619143	17
GO:0060760	positive regulation of response to cytokine stimulus	biological_process	0.049619143	17
GO:1902099	regulation of metaphase/anaphase transition of cell cycle	biological_process	0.049619143	17
GO:0038061	NIK/NF-kappaB signaling	biological_process	0.049778943	29
GO:0005518	collagen binding	molecular_function	0.049795605	20
