# Supplementary material for: Integration of ATAC-Seq and RNA-Seq Reveals VDR–SELENBP1 Axis Promotes Adipogenesis of Porcine Intramuscular Preadipocytes
Source: Int J Mol Sci. 2024 Nov 22;25(23):12528. doi: 10.3390/ijms252312528 (PMC11641700; doi:10.3390/ijms252312528)
Supplement: Supplementary file 1 [file ijms-25-12528-s001.zip › Table S6.xls]

Table S6. KEGG pathways analysis of the differentially expressed genes
KEGGID	Description	pvalue	Count
ssc04512	ECM-receptor interaction	8.25E-08	48
ssc05414	Dilated cardiomyopathy	1.78E-07	49
ssc05410	Hypertrophic cardiomyopathy	1.04E-06	47
ssc05412	Arrhythmogenic right ventricular cardiomyopathy	1.08E-06	40
ssc04923	Regulation of lipolysis in adipocytes	1.23E-06	30
ssc04933	AGE-RAGE signaling pathway in diabetic complications	2.36E-06	49
ssc04510	Focal adhesion	3.87E-06	85
ssc03320	PPAR signaling pathway	4.23E-06	38
ssc04360	Axon guidance	8.89E-06	77
ssc00100	Steroid biosynthesis	9.48E-06	16
ssc04151	PI3K-Akt signaling pathway	1.08E-05	122
ssc04024	cAMP signaling pathway	1.58E-05	84
ssc05200	Pathways in cancer	2.65E-05	175
ssc04015	Rap1 signaling pathway	3.89E-05	84
ssc05146	Amoebiasis	5.80E-05	41
ssc04810	Regulation of actin cytoskeleton	6.55E-05	88
ssc04640	Hematopoietic cell lineage	6.99E-05	31
ssc01040	Biosynthesis of unsaturated fatty acids	0.000134285	16
ssc00280	Valine, leucine and isoleucine degradation	0.000154603	25
ssc00640	Propanoate metabolism	0.000302438	19
ssc04020	Calcium signaling pathway	0.00050125	86
ssc04936	Alcoholic liver disease	0.000686355	50
ssc04152	AMPK signaling pathway	0.000715426	51
ssc04014	Ras signaling pathway	0.000818898	81
ssc04922	Glucagon signaling pathway	0.000840809	44
ssc04610	Complement and coagulation cascades	0.000864157	30
ssc04514	Cell adhesion molecules	0.001164214	52
ssc00512	Mucin type O-glycan biosynthesis	0.001307813	17
ssc04080	Neuroactive ligand-receptor interaction	0.001332537	88
ssc04814	Motor proteins	0.001565876	73
ssc01212	Fatty acid metabolism	0.002050097	26
ssc00062	Fatty acid elongation	0.002413076	14
ssc00350	Tyrosine metabolism	0.002413076	14
ssc04931	Insulin resistance	0.002742175	44
ssc04750	Inflammatory mediator regulation of TRP channels	0.003524922	38
ssc05165	Human papillomavirus infection	0.003700498	109
ssc04670	Leukocyte transendothelial migration	0.003893735	41
ssc04261	Adrenergic signaling in cardiomyocytes	0.004124046	59
ssc04713	Circadian entrainment	0.004125151	36
ssc00410	beta-Alanine metabolism	0.004145798	16
ssc00650	Butanoate metabolism	0.004349851	11
ssc04270	Vascular smooth muscle contraction	0.004502549	48
ssc04146	Peroxisome	0.004616894	33
ssc04924	Renin secretion	0.004820213	29
ssc04530	Tight junction	0.004856296	57
ssc05206	MicroRNAs in cancer	0.004897446	62
ssc04925	Aldosterone synthesis and secretion	0.005377186	37
ssc04974	Protein digestion and absorption	0.005377186	37
ssc05205	Proteoglycans in cancer	0.005474194	73
ssc00630	Glyoxylate and dicarboxylate metabolism	0.006302104	16
ssc04742	Taste transduction	0.006740523	22
ssc04916	Melanogenesis	0.006860907	38
ssc05032	Morphine addiction	0.008065844	29
ssc05222	Small cell lung cancer	0.008272997	37
ssc05323	Rheumatoid arthritis	0.009026021	32
ssc05224	Breast cancer	0.011060167	51
ssc05202	Transcriptional misregulation in cancer	0.011915045	64
ssc05133	Pertussis	0.012516578	28
ssc04928	Parathyroid hormone synthesis, secretion and action	0.01263469	39
ssc04926	Relaxin signaling pathway	0.01303474	45
ssc00620	Pyruvate metabolism	0.014024173	20
ssc04724	Glutamatergic synapse	0.014948184	37
ssc01230	Biosynthesis of amino acids	0.015711977	28
ssc05416	Viral myocarditis	0.01665674	23
ssc04010	MAPK signaling pathway	0.018134171	93
ssc00360	Phenylalanine metabolism	0.019878233	9
ssc04666	Fc gamma R-mediated phagocytosis	0.021272712	35
ssc05218	Melanoma	0.028561874	26
ssc00982	Drug metabolism - cytochrome P450	0.029004287	14
ssc04964	Proximal tubule bicarbonate reclamation	0.029347106	11
ssc04625	C-type lectin receptor signaling pathway	0.030109958	35
ssc04668	TNF signaling pathway	0.034437564	40
ssc00480	Glutathione metabolism	0.036617526	18
ssc02010	ABC transporters	0.037878515	19
ssc05144	Malaria	0.037878515	19
ssc04611	Platelet activation	0.038667727	43
ssc04390	Hippo signaling pathway	0.038674208	53
ssc00920	Sulfur metabolism	0.03949889	6
ssc04970	Salivary secretion	0.042454538	28
ssc04145	Phagosome	0.043220219	45
ssc00071	Fatty acid degradation	0.043483558	16
ssc00514	Other types of O-glycan biosynthesis	0.046466393	18
ssc04921	Oxytocin signaling pathway	0.047798123	47
ssc04310	Wnt signaling pathway	0.048300474	54
ssc00561	Glycerolipid metabolism	0.049695965	22
ssc05140	Leishmaniasis	0.050360341	24
ssc04911	Insulin secretion	0.050467779	28
ssc04971	Gastric acid secretion	0.050563039	27
ssc04727	GABAergic synapse	0.050583953	26
ssc05221	Acute myeloid leukemia	0.050583953	26
ssc04910	Insulin signaling pathway	0.052381746	49
ssc00340	Histidine metabolism	0.053126923	10
ssc04975	Fat digestion and absorption	0.06142295	12
ssc04918	Thyroid hormone synthesis	0.07173446	24
ssc00270	Cysteine and methionine metabolism	0.071987578	19
ssc04061	Viral protein interaction with cytokine and cytokine receptor	0.072320965	21
ssc04350	TGF-beta signaling pathway	0.074772852	34
ssc04072	Phospholipase D signaling pathway	0.075105533	48
ssc04935	Growth hormone synthesis, secretion and action	0.078508495	39
ssc04726	Serotonergic synapse	0.078994366	30
ssc05033	Nicotine addiction	0.080174928	12
ssc05207	Chemical carcinogenesis - receptor activation	0.080967589	55
ssc04022	cGMP-PKG signaling pathway	0.082559207	54
ssc00380	Tryptophan metabolism	0.084231039	14
ssc04920	Adipocytokine signaling pathway	0.084462963	24
ssc05230	Central carbon metabolism in cancer	0.084462963	24
ssc00830	Retinol metabolism	0.085445005	15
ssc00260	Glycine, serine and threonine metabolism	0.086250891	16
ssc04979	Cholesterol metabolism	0.086250891	16
ssc00450	Selenocompound metabolism	0.086278422	8
ssc01210	2-Oxocarboxylic acid metabolism	0.086278422	8
ssc04927	Cortisol synthesis and secretion	0.08629523	21
ssc04540	Gap junction	0.090754762	30
ssc00900	Terpenoid backbone biosynthesis	0.096812348	10
ssc04070	Phosphatidylinositol signaling system	0.098413515	33
ssc04520	Adherens junction	0.098413515	33
ssc04917	Prolactin signaling pathway	0.098610392	24
ssc05031	Amphetamine addiction	0.099788688	23
ssc05204	Chemical carcinogenesis - DNA adducts	0.102158968	12
ssc00980	Metabolism of xenobiotics by cytochrome P450	0.103616222	13
ssc05030	Cocaine addiction	0.104991478	16
ssc04380	Osteoclast differentiation	0.105080608	36
ssc00430	Taurine and hypotaurine metabolism	0.110723952	7
ssc00604	Glycosphingolipid biosynthesis - ganglio series	0.110723952	7
ssc05152	Tuberculosis	0.12185564	49
ssc05150	Staphylococcus aureus infection	0.124951559	17
ssc04060	Cytokine-cytokine receptor interaction	0.12559067	60
ssc04960	Aldosterone-regulated sodium reabsorption	0.127368068	12
ssc05226	Gastric cancer	0.132589735	45
ssc04728	Dopaminergic synapse	0.133846702	40
ssc04623	Cytosolic DNA-sensing pathway	0.138233399	21
ssc00910	Nitrogen metabolism	0.142990722	6
ssc04064	NF-kappa B signaling pathway	0.145875157	31
ssc04613	Neutrophil extracellular trap formation	0.148609434	44
ssc05418	Fluid shear stress and atherosclerosis	0.151885959	43
ssc04725	Cholinergic synapse	0.152297666	34
ssc00140	Steroid hormone biosynthesis	0.153015235	14
ssc00061	Fatty acid biosynthesis	0.153654206	8
ssc00250	Alanine, aspartate and glutamate metabolism	0.154523746	13
ssc04068	FoxO signaling pathway	0.158712111	41
ssc04213	Longevity regulating pathway - multiple species	0.162003964	20
ssc04919	Thyroid hormone signaling pathway	0.162269205	40
ssc05223	Non-small cell lung cancer	0.165918577	25
ssc04371	Apelin signaling pathway	0.166147566	43
ssc04912	GnRH signaling pathway	0.166365774	30
ssc05145	Toxoplasmosis	0.172492738	33
ssc05164	Influenza A	0.17324048	45
ssc04115	p53 signaling pathway	0.173307182	23
ssc04657	IL-17 signaling pathway	0.182143379	26
ssc05214	Glioma	0.186392636	25
ssc05167	Kaposi sarcoma-associated herpesvirus infection	0.188536958	52
ssc05163	Human cytomegalovirus infection	0.188832644	62
ssc00670	One carbon pool by folate	0.194492926	8
ssc05142	Chagas disease	0.194786267	32
ssc01521	EGFR tyrosine kinase inhibitor resistance	0.198313879	27
ssc04260	Cardiac muscle contraction	0.198313879	27
ssc04550	Signaling pathways regulating pluripotency of stem cells	0.206049938	41
ssc04914	Progesterone-mediated oocyte maturation	0.209231089	29
ssc00010	Glycolysis / Gluconeogenesis	0.214959935	19
ssc04730	Long-term depression	0.214959935	19
ssc01200	Carbon metabolism	0.223122859	34
ssc04650	Natural killer cell mediated cytotoxicity	0.22523931	26
ssc04940	Type I diabetes mellitus	0.225576272	11
ssc04218	Cellular senescence	0.232842612	49
ssc00030	Pentose phosphate pathway	0.234871119	9
ssc05332	Graft-versus-host disease	0.234871119	9
ssc04915	Estrogen signaling pathway	0.23718163	35
ssc00770	Pantothenate and CoA biosynthesis	0.239197478	8
ssc00220	Arginine biosynthesis	0.24303302	7
ssc00533	Glycosaminoglycan biosynthesis - keratan sulfate	0.245966399	6
ssc00592	alpha-Linolenic acid metabolism	0.245966399	6
ssc04913	Ovarian steroidogenesis	0.250265061	13
ssc05160	Hepatitis C	0.259755446	41
ssc04929	GnRH secretion	0.263324145	20
ssc00590	Arachidonic acid metabolism	0.270079378	15
ssc04930	Type II diabetes mellitus	0.270079378	15
ssc05217	Basal cell carcinoma	0.270671736	19
ssc05161	Hepatitis B	0.278522804	47
ssc04723	Retrograde endocannabinoid signaling	0.278647583	38
ssc04934	Cushing syndrome	0.278830641	44
ssc05143	African trypanosomiasis	0.278955827	9
ssc05215	Prostate cancer	0.306915123	31
ssc05134	Legionellosis	0.309223366	18
ssc04071	Sphingolipid signaling pathway	0.313702817	36
ssc04392	Hippo signaling pathway - multiple species	0.314356766	10
ssc04012	ErbB signaling pathway	0.314703568	27
ssc04114	Oocyte meiosis	0.321346427	35
ssc05219	Bladder cancer	0.323665691	13
ssc04744	Phototransduction	0.32508022	9
ssc05417	Lipid and atherosclerosis	0.327530467	56
ssc00230	Purine metabolism	0.327759695	37
ssc05034	Alcoholism	0.331719967	42
ssc04066	HIF-1 signaling pathway	0.337407969	33
ssc04978	Mineral absorption	0.339002932	15
ssc00564	Glycerophospholipid metabolism	0.340295391	27
ssc04620	Toll-like receptor signaling pathway	0.340295391	27
ssc05100	Bacterial invasion of epithelial cells	0.341210933	24
ssc05225	Hepatocellular carcinoma	0.341943838	46
ssc05235	PD-L1 expression and PD-1 checkpoint pathway in cancer	0.349478328	26
ssc04976	Bile secretion	0.351643471	20
ssc00760	Nicotinate and nicotinamide metabolism	0.358747013	10
ssc04216	Ferroptosis	0.362118504	13
ssc04950	Maturity onset diabetes of the young	0.363434297	6
ssc05310	Asthma	0.363434297	6
ssc04621	NOD-like receptor signaling pathway	0.390051082	40
ssc04340	Hedgehog signaling pathway	0.397793778	16
ssc04211	Longevity regulating pathway	0.403383487	26
ssc04658	Th1 and Th2 cell differentiation	0.408387377	23
ssc00600	Sphingolipid metabolism	0.411103343	15
ssc04672	Intestinal immune network for IgA production	0.41587692	12
ssc00563	Glycosylphosphatidylinositol (GPI)-anchor biosynthesis	0.42039196	9
ssc00330	Arginine and proline metabolism	0.425298959	14
ssc00601	Glycosphingolipid biosynthesis - lacto and neolacto series	0.438726417	8
ssc04622	RIG-I-like receptor signaling pathway	0.439464951	18
ssc00603	Glycosphingolipid biosynthesis - globo and isoglobo series	0.44592741	5
ssc04217	Necroptosis	0.453044028	38
ssc05203	Viral carcinogenesis	0.456936839	49
ssc04961	Endocrine and other factor-regulated calcium reabsorption	0.463053471	14
ssc00020	Citrate cycle (TCA cycle)	0.468107797	9
ssc00500	Starch and sucrose metabolism	0.468107797	9
ssc00730	Thiamine metabolism	0.472802466	4
ssc04659	Th17 cell differentiation	0.473384621	27
ssc05322	Systemic lupus erythematosus	0.482757404	24
ssc05135	Yersinia infection	0.487980684	39
ssc04972	Pancreatic secretion	0.495789482	23
ssc05210	Colorectal cancer	0.498064065	25
ssc01524	Platinum drug resistance	0.5053921	18
ssc04973	Carbohydrate digestion and absorption	0.518258421	13
ssc05321	Inflammatory bowel disease	0.519687379	15
ssc05415	Diabetic cardiomyopathy	0.519926261	55
ssc04630	JAK-STAT signaling pathway	0.530516168	35
ssc04370	VEGF signaling pathway	0.537472466	16
ssc05170	Human immunodeficiency virus 1 infection	0.546916488	52
ssc04721	Synaptic vesicle cycle	0.553491967	19
ssc04664	Fc epsilon RI signaling pathway	0.554027571	17
ssc05213	Endometrial cancer	0.554027571	17
ssc04062	Chemokine signaling pathway	0.554734223	43
ssc00565	Ether lipid metabolism	0.557780574	11
ssc01522	Endocrine resistance	0.566071176	26
ssc00562	Inositol phosphate metabolism	0.56828503	20
ssc04330	Notch signaling pathway	0.57109297	16
ssc00591	Linoleic acid metabolism	0.571887382	5
ssc05216	Thyroid cancer	0.579927518	10
ssc05320	Autoimmune thyroid disease	0.585599182	8
ssc00983	Drug metabolism - other enzymes	0.592647642	13
ssc04932	Non-alcoholic fatty liver disease	0.596855141	39
ssc05132	Salmonella infection	0.608542044	67
ssc05330	Allograft rejection	0.613593516	7
ssc04660	T cell receptor signaling pathway	0.63123332	25
ssc05231	Choline metabolism in cancer	0.642047517	26
ssc00120	Primary bile acid biosynthesis	0.669737778	4
ssc00051	Fructose and mannose metabolism	0.672314569	8
ssc04662	B cell receptor signaling pathway	0.676440108	17
ssc04210	Apoptosis	0.685997032	33
ssc05169	Epstein-Barr virus infection	0.693488126	48
ssc00052	Galactose metabolism	0.701763836	7
ssc04720	Long-term potentiation	0.703941258	17
ssc05212	Pancreatic cancer	0.705700995	20
ssc05162	Measles	0.717721979	32
ssc05211	Renal cell carcinoma	0.721656943	19
ssc05220	Chronic myeloid leukemia	0.729848047	20
ssc01523	Antifolate resistance	0.772127518	6
ssc00532	Glycosaminoglycan biosynthesis - chondroitin sulfate / dermatan sulfate	0.806408634	5
ssc04710	Circadian rhythm	0.808848635	8
ssc05166	Human T-cell leukemia virus 1 infection	0.825173328	54
ssc00240	Pyrimidine metabolism	0.841899459	12
ssc01240	Biosynthesis of cofactors	0.847303785	32
ssc01250	Biosynthesis of nucleotide sugars	0.858472564	8
ssc04612	Antigen processing and presentation	0.859842525	11
ssc04722	Neurotrophin signaling pathway	0.865681682	30
ssc04140	Autophagy - animal	0.86610595	34
ssc04977	Vitamin digestion and absorption	0.872396725	4
ssc04714	Thermogenesis	0.889093427	56
ssc00970	Aminoacyl-tRNA biosynthesis	0.894525319	10
ssc05208	Chemical carcinogenesis - reactive oxygen species	0.90618036	50
ssc00053	Ascorbate and aldarate metabolism	0.907893833	3
ssc04130	SNARE interactions in vesicular transport	0.919921255	6
ssc04740	Olfactory transduction	0.921401193	19
ssc00520	Amino sugar and nucleotide sugar metabolism	0.924118221	9
ssc04962	Vasopressin-regulated water reabsorption	0.926498909	8
ssc00790	Folate biosynthesis	0.927609953	3
ssc04966	Collecting duct acid secretion	0.933068229	4
ssc00860	Porphyrin metabolism	0.939368396	5
ssc04215	Apoptosis - multiple species	0.939368396	5
ssc05340	Primary immunodeficiency	0.955903066	3
ssc00534	Glycosaminoglycan biosynthesis - heparan sulfate / heparin	0.965795283	3
ssc03460	Fanconi anemia pathway	0.968012267	9
ssc00511	Other glycan degradation	0.968036283	2
ssc05010	Alzheimer disease	0.970368309	87
ssc00515	Mannose type O-glycan biosynthesis	0.97356594	3
ssc05017	Spinocerebellar ataxia	0.977732717	29
ssc00310	Lysine degradation	0.97870517	11
ssc01232	Nucleotide metabolism	0.981484424	15
ssc03440	Homologous recombination	0.982007761	7
ssc00040	Pentose and glucuronate interconversions	0.982110941	2
ssc00531	Glycosaminoglycan degradation	0.982110941	2
ssc03450	Non-homologous end-joining	0.983325916	1
ssc04144	Endocytosis	0.984001594	54
ssc04110	Cell cycle	0.986367487	33
ssc03250	Viral life cycle - HIV-1	0.988620366	10
ssc04150	mTOR signaling pathway	0.990742517	31
ssc05020	Prion disease	0.991536466	56
ssc05012	Parkinson disease	0.992456968	57
ssc03430	Mismatch repair	0.992643108	2
ssc04614	Renin-angiotensin system	0.994016644	1
ssc04142	Lysosome	0.994609318	24
ssc03030	DNA replication	0.996426996	4
ssc03020	RNA polymerase	0.996969529	3
ssc05171	Coronavirus disease - COVID-19	0.997475653	49
ssc00510	N-Glycan biosynthesis	0.997483391	7
ssc05022	Pathways of neurodegeneration - multiple diseases	0.997891344	101
ssc04137	Mitophagy - animal	0.998130887	10
ssc03022	Basal transcription factors	0.998170201	5
ssc04136	Autophagy - other	0.998276073	3
ssc00513	Various types of N-glycan biosynthesis	0.998580528	5
ssc00190	Oxidative phosphorylation	0.999075935	21
ssc05016	Huntington disease	0.999595276	58
ssc03018	RNA degradation	0.999872793	9
ssc03410	Base excision repair	0.999948503	3
ssc03050	Proteasome	0.999980122	2
ssc03015	mRNA surveillance pathway	0.999987742	10
ssc04120	Ubiquitin mediated proteolysis	0.999996991	19
ssc03420	Nucleotide excision repair	0.999997541	3
ssc05014	Amyotrophic lateral sclerosis	0.999999136	60
ssc03008	Ribosome biogenesis in eukaryotes	0.999999468	6
ssc04141	Protein processing in endoplasmic reticulum	0.999999994	18
ssc05168	Herpes simplex virus 1 infection	1	57
ssc03013	Nucleocytoplasmic transport	1	4
ssc03010	Ribosome	1	11
ssc03040	Spliceosome	1	4
