# Supplementary material for: Integration of ATAC-Seq and RNA-Seq Reveals VDR–SELENBP1 Axis Promotes Adipogenesis of Porcine Intramuscular Preadipocytes
Source: Int J Mol Sci. 2024 Nov 22;25(23):12528. doi: 10.3390/ijms252312528 (PMC11641700; doi:10.3390/ijms252312528)
Supplement: Supplementary file 1 [file ijms-25-12528-s001.zip › Table S7.xls]

## Sheet: Sheet1
Table S7. The list of genes that are co-up-regulated or down-regulated by ATAC-seq and RNA-seq
Gene ID	up or down
ENSSSCG00000000006	up
ENSSSCG00000000133	up
ENSSSCG00000000151	up
ENSSSCG00000000259	up
ENSSSCG00000000298	up
ENSSSCG00000000368	up
ENSSSCG00000000455	up
ENSSSCG00000000571	up
ENSSSCG00000000576	up
ENSSSCG00000000577	up
ENSSSCG00000000614	up
ENSSSCG00000000625	up
ENSSSCG00000000709	up
ENSSSCG00000000764	up
ENSSSCG00000000766	up
ENSSSCG00000000778	up
ENSSSCG00000000789	up
ENSSSCG00000000795	up
ENSSSCG00000000843	up
ENSSSCG00000000894	up
ENSSSCG00000001021	up
ENSSSCG00000001063	up
ENSSSCG00000001523	up
ENSSSCG00000001596	up
ENSSSCG00000001786	up
ENSSSCG00000001840	up
ENSSSCG00000001872	up
ENSSSCG00000001952	up
ENSSSCG00000002013	up
ENSSSCG00000002032	up
ENSSSCG00000002257	up
ENSSSCG00000002258	up
ENSSSCG00000002296	up
ENSSSCG00000002314	up
ENSSSCG00000002349	up
ENSSSCG00000002383	up
ENSSSCG00000002464	up
ENSSSCG00000002469	up
ENSSSCG00000002495	up
ENSSSCG00000002544	up
ENSSSCG00000002642	up
ENSSSCG00000002670	up
ENSSSCG00000002754	up
ENSSSCG00000002818	up
ENSSSCG00000002825	up
ENSSSCG00000002827	up
ENSSSCG00000002838	up
ENSSSCG00000002852	up
ENSSSCG00000002866	up
ENSSSCG00000003018	up
ENSSSCG00000003105	up
ENSSSCG00000003396	up
ENSSSCG00000003402	up
ENSSSCG00000003407	up
ENSSSCG00000003461	up
ENSSSCG00000003707	up
ENSSSCG00000003710	up
ENSSSCG00000003729	up
ENSSSCG00000003811	up
ENSSSCG00000003839	up
ENSSSCG00000003894	up
ENSSSCG00000004123	up
ENSSSCG00000004143	up
ENSSSCG00000004159	up
ENSSSCG00000004205	up
ENSSSCG00000004465	up
ENSSSCG00000004470	up
ENSSSCG00000004549	up
ENSSSCG00000004573	up
ENSSSCG00000004617	up
ENSSSCG00000004643	up
ENSSSCG00000004679	up
ENSSSCG00000004758	up
ENSSSCG00000004897	up
ENSSSCG00000004911	up
ENSSSCG00000004962	up
ENSSSCG00000004971	up
ENSSSCG00000005040	up
ENSSSCG00000005043	up
ENSSSCG00000005190	up
ENSSSCG00000005235	up
ENSSSCG00000005240	up
ENSSSCG00000005266	up
ENSSSCG00000005284	up
ENSSSCG00000005287	up
ENSSSCG00000005503	up
ENSSSCG00000005511	up
ENSSSCG00000005905	up
ENSSSCG00000006003	up
ENSSSCG00000006013	up
ENSSSCG00000006151	up
ENSSSCG00000006153	up
ENSSSCG00000006159	up
ENSSSCG00000006168	up
ENSSSCG00000006172	up
ENSSSCG00000006216	up
ENSSSCG00000006230	up
ENSSSCG00000006243	up
ENSSSCG00000006288	up
ENSSSCG00000006325	up
ENSSSCG00000006337	up
ENSSSCG00000006340	up
ENSSSCG00000006569	up
ENSSSCG00000006590	up
ENSSSCG00000006614	up
ENSSSCG00000006678	up
ENSSSCG00000006725	up
ENSSSCG00000006816	up
ENSSSCG00000006861	up
ENSSSCG00000006862	up
ENSSSCG00000006866	up
ENSSSCG00000006875	up
ENSSSCG00000006970	up
ENSSSCG00000007019	up
ENSSSCG00000007033	up
ENSSSCG00000007043	up
ENSSSCG00000007063	up
ENSSSCG00000007067	up
ENSSSCG00000007074	up
ENSSSCG00000007133	up
ENSSSCG00000007336	up
ENSSSCG00000007350	up
ENSSSCG00000007463	up
ENSSSCG00000007465	up
ENSSSCG00000007484	up
ENSSSCG00000007504	up
ENSSSCG00000007507	up
ENSSSCG00000007642	up
ENSSSCG00000007949	up
ENSSSCG00000008150	up
ENSSSCG00000008162	up
ENSSSCG00000008207	up
ENSSSCG00000008230	up
ENSSSCG00000008241	up
ENSSSCG00000008396	up
ENSSSCG00000008397	up
ENSSSCG00000008446	up
ENSSSCG00000008617	up
ENSSSCG00000008624	up
ENSSSCG00000008664	up
ENSSSCG00000008724	up
ENSSSCG00000008842	up
ENSSSCG00000008898	up
ENSSSCG00000008959	up
ENSSSCG00000008965	up
ENSSSCG00000008966	up
ENSSSCG00000009128	up
ENSSSCG00000009148	up
ENSSSCG00000009150	up
ENSSSCG00000009226	up
ENSSSCG00000009422	up
ENSSSCG00000009486	up
ENSSSCG00000009489	up
ENSSSCG00000009605	up
ENSSSCG00000009631	up
ENSSSCG00000009642	up
ENSSSCG00000009738	up
ENSSSCG00000009794	up
ENSSSCG00000009831	up
ENSSSCG00000009866	up
ENSSSCG00000009889	up
ENSSSCG00000010116	up
ENSSSCG00000010142	up
ENSSSCG00000010163	up
ENSSSCG00000010241	up
ENSSSCG00000010274	up
ENSSSCG00000010277	up
ENSSSCG00000010330	up
ENSSSCG00000010432	up
ENSSSCG00000010440	up
ENSSSCG00000010464	up
ENSSSCG00000010552	up
ENSSSCG00000010554	up
ENSSSCG00000010595	up
ENSSSCG00000010647	up
ENSSSCG00000010651	up
ENSSSCG00000010653	up
ENSSSCG00000010826	up
ENSSSCG00000010853	up
ENSSSCG00000010861	up
ENSSSCG00000010948	up
ENSSSCG00000010949	up
ENSSSCG00000011022	up
ENSSSCG00000011077	up
ENSSSCG00000011090	up
ENSSSCG00000011131	up
ENSSSCG00000011133	up
ENSSSCG00000011195	up
ENSSSCG00000011217	up
ENSSSCG00000011238	up
ENSSSCG00000011255	up
ENSSSCG00000011295	up
ENSSSCG00000011297	up
ENSSSCG00000011398	up
ENSSSCG00000011463	up
ENSSSCG00000011514	up
ENSSSCG00000011524	up
ENSSSCG00000011538	up
ENSSSCG00000011555	up
ENSSSCG00000011592	up
ENSSSCG00000011600	up
ENSSSCG00000011618	up
ENSSSCG00000011630	up
ENSSSCG00000011721	up
ENSSSCG00000011750	up
ENSSSCG00000011831	up
ENSSSCG00000012000	up
ENSSSCG00000012002	up
ENSSSCG00000012110	up
ENSSSCG00000012156	up
ENSSSCG00000012202	up
ENSSSCG00000012234	up
ENSSSCG00000012271	up
ENSSSCG00000012584	up
ENSSSCG00000012625	up
ENSSSCG00000012633	up
ENSSSCG00000012637	up
ENSSSCG00000012644	up
ENSSSCG00000012658	up
ENSSSCG00000012755	up
ENSSSCG00000013056	up
ENSSSCG00000013276	up
ENSSSCG00000013298	up
ENSSSCG00000013300	up
ENSSSCG00000013312	up
ENSSSCG00000013335	up
ENSSSCG00000013388	up
ENSSSCG00000013393	up
ENSSSCG00000013425	up
ENSSSCG00000013583	up
ENSSSCG00000013893	up
ENSSSCG00000013934	up
ENSSSCG00000013983	up
ENSSSCG00000014012	up
ENSSSCG00000014034	up
ENSSSCG00000014047	up
ENSSSCG00000014080	up
ENSSSCG00000014088	up
ENSSSCG00000014221	up
ENSSSCG00000014222	up
ENSSSCG00000014257	up
ENSSSCG00000014258	up
ENSSSCG00000014336	up
ENSSSCG00000014540	up
ENSSSCG00000014627	up
ENSSSCG00000014813	up
ENSSSCG00000014851	up
ENSSSCG00000014891	up
ENSSSCG00000015135	up
ENSSSCG00000015250	up
ENSSSCG00000015334	up
ENSSSCG00000015335	up
ENSSSCG00000015362	up
ENSSSCG00000015394	up
ENSSSCG00000015401	up
ENSSSCG00000015405	up
ENSSSCG00000015406	up
ENSSSCG00000015444	up
ENSSSCG00000015545	up
ENSSSCG00000015617	up
ENSSSCG00000015618	up
ENSSSCG00000015732	up
ENSSSCG00000015742	up
ENSSSCG00000015743	up
ENSSSCG00000015784	up
ENSSSCG00000015806	up
ENSSSCG00000015815	up
ENSSSCG00000015850	up
ENSSSCG00000015873	up
ENSSSCG00000015969	up
ENSSSCG00000016031	up
ENSSSCG00000016064	up
ENSSSCG00000016077	up
ENSSSCG00000016175	up
ENSSSCG00000016323	up
ENSSSCG00000016397	up
ENSSSCG00000016516	up
ENSSSCG00000016570	up
ENSSSCG00000016574	up
ENSSSCG00000016662	up
ENSSSCG00000016695	up
ENSSSCG00000016841	up
ENSSSCG00000016859	up
ENSSSCG00000016866	up
ENSSSCG00000016878	up
ENSSSCG00000016892	up
ENSSSCG00000016958	up
ENSSSCG00000016992	up
ENSSSCG00000016997	up
ENSSSCG00000017046	up
ENSSSCG00000017144	up
ENSSSCG00000017159	up
ENSSSCG00000017181	up
ENSSSCG00000017199	up
ENSSSCG00000017256	up
ENSSSCG00000017265	up
ENSSSCG00000017272	up
ENSSSCG00000017328	up
ENSSSCG00000017492	up
ENSSSCG00000017518	up
ENSSSCG00000017551	up
ENSSSCG00000017583	up
ENSSSCG00000017605	up
ENSSSCG00000017607	up
ENSSSCG00000017707	up
ENSSSCG00000017734	up
ENSSSCG00000017747	up
ENSSSCG00000017761	up
ENSSSCG00000017791	up
ENSSSCG00000017792	up
ENSSSCG00000017801	up
ENSSSCG00000017983	up
ENSSSCG00000017993	up
ENSSSCG00000018014	up
ENSSSCG00000018044	up
ENSSSCG00000021038	up
ENSSSCG00000021105	up
ENSSSCG00000021306	up
ENSSSCG00000021386	up
ENSSSCG00000021408	up
ENSSSCG00000021443	up
ENSSSCG00000021606	up
ENSSSCG00000021646	up
ENSSSCG00000021774	up
ENSSSCG00000021873	up
ENSSSCG00000021885	up
ENSSSCG00000021977	up
ENSSSCG00000022004	up
ENSSSCG00000022045	up
ENSSSCG00000022233	up
ENSSSCG00000022236	up
ENSSSCG00000022303	up
ENSSSCG00000022429	up
ENSSSCG00000022504	up
ENSSSCG00000022788	up
ENSSSCG00000022804	up
ENSSSCG00000022849	up
ENSSSCG00000022891	up
ENSSSCG00000023187	up
ENSSSCG00000023243	up
ENSSSCG00000023333	up
ENSSSCG00000023716	up
ENSSSCG00000023807	up
ENSSSCG00000024061	up
ENSSSCG00000024081	up
ENSSSCG00000024109	up
ENSSSCG00000024134	up
ENSSSCG00000024149	up
ENSSSCG00000024162	up
ENSSSCG00000024205	up
ENSSSCG00000024288	up
ENSSSCG00000024325	up
ENSSSCG00000024428	up
ENSSSCG00000024463	up
ENSSSCG00000024596	up
ENSSSCG00000024752	up
ENSSSCG00000024960	up
ENSSSCG00000025020	up
ENSSSCG00000025087	up
ENSSSCG00000025176	up
ENSSSCG00000025326	up
ENSSSCG00000025423	up
ENSSSCG00000025560	up
ENSSSCG00000025751	up
ENSSSCG00000025770	up
ENSSSCG00000026430	up
ENSSSCG00000026457	up
ENSSSCG00000026547	up
ENSSSCG00000026550	up
ENSSSCG00000026618	up
ENSSSCG00000026701	up
ENSSSCG00000026753	up
ENSSSCG00000026914	up
ENSSSCG00000026981	up
ENSSSCG00000027093	up
ENSSSCG00000027161	up
ENSSSCG00000027331	up
ENSSSCG00000027378	up
ENSSSCG00000027401	up
ENSSSCG00000027404	up
ENSSSCG00000027434	up
ENSSSCG00000027505	up
ENSSSCG00000027525	up
ENSSSCG00000027628	up
ENSSSCG00000027646	up
ENSSSCG00000027701	up
ENSSSCG00000027855	up
ENSSSCG00000028126	up
ENSSSCG00000028331	up
ENSSSCG00000028612	up
ENSSSCG00000028706	up
ENSSSCG00000028947	up
ENSSSCG00000028996	up
ENSSSCG00000029275	up
ENSSSCG00000029414	up
ENSSSCG00000029458	up
ENSSSCG00000029602	up
ENSSSCG00000029606	up
ENSSSCG00000029715	up
ENSSSCG00000029790	up
ENSSSCG00000030487	up
ENSSSCG00000030581	up
ENSSSCG00000030616	up
ENSSSCG00000031216	up
ENSSSCG00000031262	up
ENSSSCG00000031292	up
ENSSSCG00000031450	up
ENSSSCG00000031519	up
ENSSSCG00000031538	up
ENSSSCG00000031590	up
ENSSSCG00000031959	up
ENSSSCG00000032151	up
ENSSSCG00000032157	up
ENSSSCG00000032213	up
ENSSSCG00000032242	up
ENSSSCG00000032374	up
ENSSSCG00000032428	up
ENSSSCG00000032580	up
ENSSSCG00000032642	up
ENSSSCG00000032648	up
ENSSSCG00000032709	up
ENSSSCG00000032728	up
ENSSSCG00000032752	up
ENSSSCG00000032814	up
ENSSSCG00000032833	up
ENSSSCG00000032857	up
ENSSSCG00000032916	up
ENSSSCG00000032936	up
ENSSSCG00000033207	up
ENSSSCG00000033363	up
ENSSSCG00000033381	up
ENSSSCG00000033392	up
ENSSSCG00000033692	up
ENSSSCG00000033816	up
ENSSSCG00000033822	up
ENSSSCG00000033844	up
ENSSSCG00000034102	up
ENSSSCG00000034156	up
ENSSSCG00000034192	up
ENSSSCG00000034207	up
ENSSSCG00000034213	up
ENSSSCG00000034262	up
ENSSSCG00000034345	up
ENSSSCG00000034407	up
ENSSSCG00000034627	up
ENSSSCG00000034763	up
ENSSSCG00000034883	up
ENSSSCG00000034973	up
ENSSSCG00000035012	up
ENSSSCG00000035121	up
ENSSSCG00000035193	up
ENSSSCG00000035195	up
ENSSSCG00000035249	up
ENSSSCG00000035284	up
ENSSSCG00000035324	up
ENSSSCG00000035402	up
ENSSSCG00000035615	up
ENSSSCG00000035677	up
ENSSSCG00000035863	up
ENSSSCG00000035867	up
ENSSSCG00000036067	up
ENSSSCG00000036081	up
ENSSSCG00000036114	up
ENSSSCG00000036239	up
ENSSSCG00000036261	up
ENSSSCG00000036360	up
ENSSSCG00000036438	up
ENSSSCG00000036472	up
ENSSSCG00000036512	up
ENSSSCG00000036545	up
ENSSSCG00000036735	up
ENSSSCG00000036751	up
ENSSSCG00000036932	up
ENSSSCG00000037016	up
ENSSSCG00000037043	up
ENSSSCG00000037209	up
ENSSSCG00000037433	up
ENSSSCG00000037508	up
ENSSSCG00000037697	up
ENSSSCG00000037706	up
ENSSSCG00000037735	up
ENSSSCG00000037910	up
ENSSSCG00000038006	up
ENSSSCG00000038107	up
ENSSSCG00000038132	up
ENSSSCG00000038215	up
ENSSSCG00000038220	up
ENSSSCG00000038401	up
ENSSSCG00000038417	up
ENSSSCG00000038500	up
ENSSSCG00000038618	up
ENSSSCG00000038643	up
ENSSSCG00000038779	up
ENSSSCG00000038811	up
ENSSSCG00000038965	up
ENSSSCG00000039103	up
ENSSSCG00000039318	up
ENSSSCG00000039341	up
ENSSSCG00000039416	up
ENSSSCG00000039538	up
ENSSSCG00000039548	up
ENSSSCG00000039568	up
ENSSSCG00000039652	up
ENSSSCG00000039760	up
ENSSSCG00000039797	up
ENSSSCG00000039875	up
ENSSSCG00000040252	up
ENSSSCG00000040337	up
ENSSSCG00000040411	up
ENSSSCG00000040513	up
ENSSSCG00000040631	up
ENSSSCG00000040638	up
ENSSSCG00000040681	up
ENSSSCG00000041859	up
ENSSSCG00000044334	up
ENSSSCG00000047320	up
ENSSSCG00000050093	up
ENSSSCG00000050522	up
ENSSSCG00000050662	up
ENSSSCG00000050722	up
ENSSSCG00000051279	up
ENSSSCG00000000436	up
ENSSSCG00000000939	up
ENSSSCG00000001042	up
ENSSSCG00000001539	up
ENSSSCG00000001846	up
ENSSSCG00000001882	up
ENSSSCG00000002029	up
ENSSSCG00000002746	up
ENSSSCG00000002862	up
ENSSSCG00000003088	up
ENSSSCG00000003153	up
ENSSSCG00000003154	up
ENSSSCG00000003410	up
ENSSSCG00000003458	up
ENSSSCG00000003573	up
ENSSSCG00000003793	up
ENSSSCG00000003967	up
ENSSSCG00000004314	up
ENSSSCG00000004390	up
ENSSSCG00000004401	up
ENSSSCG00000004829	up
ENSSSCG00000005024	up
ENSSSCG00000005918	up
ENSSSCG00000005970	up
ENSSSCG00000006357	up
ENSSSCG00000007239	up
ENSSSCG00000007505	up
ENSSSCG00000007710	up
ENSSSCG00000007932	up
ENSSSCG00000008103	up
ENSSSCG00000008550	up
ENSSSCG00000008877	up
ENSSSCG00000008901	up
ENSSSCG00000009434	up
ENSSSCG00000009482	up
ENSSSCG00000009645	up
ENSSSCG00000009807	up
ENSSSCG00000009825	up
ENSSSCG00000010025	up
ENSSSCG00000010523	up
ENSSSCG00000010947	up
ENSSSCG00000010990	up
ENSSSCG00000011439	up
ENSSSCG00000011496	up
ENSSSCG00000011553	up
ENSSSCG00000011912	up
ENSSSCG00000012409	up
ENSSSCG00000013043	up
ENSSSCG00000013302	up
ENSSSCG00000013734	up
ENSSSCG00000013754	up
ENSSSCG00000013787	up
ENSSSCG00000013839	up
ENSSSCG00000014876	up
ENSSSCG00000015563	up
ENSSSCG00000015816	up
ENSSSCG00000016101	up
ENSSSCG00000016381	up
ENSSSCG00000017254	up
ENSSSCG00000017349	up
ENSSSCG00000017382	up
ENSSSCG00000017420	up
ENSSSCG00000017478	up
ENSSSCG00000017835	up
ENSSSCG00000017995	up
ENSSSCG00000021155	up
ENSSSCG00000021472	up
ENSSSCG00000022265	up
ENSSSCG00000023391	up
ENSSSCG00000023437	up
ENSSSCG00000023540	up
ENSSSCG00000023973	up
ENSSSCG00000024635	up
ENSSSCG00000025248	up
ENSSSCG00000025272	up
ENSSSCG00000025792	up
ENSSSCG00000027252	up
ENSSSCG00000027541	up
ENSSSCG00000029449	up
ENSSSCG00000029538	up
ENSSSCG00000033509	up
ENSSSCG00000033539	up
ENSSSCG00000036130	up
ENSSSCG00000036363	up
ENSSSCG00000036434	up
ENSSSCG00000036636	up
ENSSSCG00000037526	up
ENSSSCG00000037582	up
ENSSSCG00000038657	up
ENSSSCG00000039244	up
ENSSSCG00000040453	up
ENSSSCG00000043622	up
ENSSSCG00000048237	up
ENSSSCG00000000007	up
ENSSSCG00000000024	up
ENSSSCG00000000072	up
ENSSSCG00000000073	up
ENSSSCG00000000110	up
ENSSSCG00000000289	up
ENSSSCG00000000456	up
ENSSSCG00000000567	up
ENSSSCG00000000573	up
ENSSSCG00000000672	up
ENSSSCG00000000728	up
ENSSSCG00000000757	up
ENSSSCG00000000781	up
ENSSSCG00000000802	up
ENSSSCG00000000910	up
ENSSSCG00000001536	up
ENSSSCG00000001549	up
ENSSSCG00000001550	up
ENSSSCG00000001692	up
ENSSSCG00000001727	up
ENSSSCG00000001780	up
ENSSSCG00000001862	up
ENSSSCG00000001863	up
ENSSSCG00000001898	up
ENSSSCG00000001963	up
ENSSSCG00000002012	up
ENSSSCG00000002297	up
ENSSSCG00000002309	up
ENSSSCG00000002432	up
ENSSSCG00000002627	up
ENSSSCG00000002628	up
ENSSSCG00000002669	up
ENSSSCG00000002777	up
ENSSSCG00000002819	up
ENSSSCG00000002990	up
ENSSSCG00000002991	up
ENSSSCG00000003139	up
ENSSSCG00000003168	up
ENSSSCG00000003214	up
ENSSSCG00000003395	up
ENSSSCG00000003459	up
ENSSSCG00000003506	up
ENSSSCG00000003590	up
ENSSSCG00000003711	up
ENSSSCG00000003812	up
ENSSSCG00000004008	up
ENSSSCG00000004032	up
ENSSSCG00000004039	up
ENSSSCG00000004081	up
ENSSSCG00000004101	up
ENSSSCG00000004132	up
ENSSSCG00000004279	up
ENSSSCG00000004387	up
ENSSSCG00000004413	up
ENSSSCG00000004419	up
ENSSSCG00000004454	up
ENSSSCG00000004469	up
ENSSSCG00000004500	up
ENSSSCG00000004510	up
ENSSSCG00000004676	up
ENSSSCG00000004677	up
ENSSSCG00000004680	up
ENSSSCG00000004729	up
ENSSSCG00000004752	up
ENSSSCG00000004896	up
ENSSSCG00000004898	up
ENSSSCG00000004918	up
ENSSSCG00000004927	up
ENSSSCG00000004948	up
ENSSSCG00000005194	up
ENSSSCG00000005199	up
ENSSSCG00000005217	up
ENSSSCG00000005399	up
ENSSSCG00000005423	up
ENSSSCG00000005446	up
ENSSSCG00000005487	up
ENSSSCG00000005582	up
ENSSSCG00000005626	up
ENSSSCG00000005669	up
ENSSSCG00000005828	up
ENSSSCG00000005895	up
ENSSSCG00000005971	up
ENSSSCG00000006040	up
ENSSSCG00000006165	up
ENSSSCG00000006213	up
ENSSSCG00000006247	up
ENSSSCG00000006463	up
ENSSSCG00000006624	up
ENSSSCG00000006731	up
ENSSSCG00000006737	up
ENSSSCG00000006836	up
ENSSSCG00000006859	up
ENSSSCG00000006890	up
ENSSSCG00000006911	up
ENSSSCG00000006987	up
ENSSSCG00000007198	up
ENSSSCG00000007252	up
ENSSSCG00000007286	up
ENSSSCG00000007346	up
ENSSSCG00000007358	up
ENSSSCG00000007462	up
ENSSSCG00000007478	up
ENSSSCG00000007552	up
ENSSSCG00000007574	up
ENSSSCG00000007709	up
ENSSSCG00000007927	up
ENSSSCG00000008101	up
ENSSSCG00000008187	up
ENSSSCG00000008227	up
ENSSSCG00000008237	up
ENSSSCG00000008307	up
ENSSSCG00000008314	up
ENSSSCG00000008326	up
ENSSSCG00000008349	up
ENSSSCG00000008443	up
ENSSSCG00000008487	up
ENSSSCG00000008521	up
ENSSSCG00000008534	up
ENSSSCG00000008560	up
ENSSSCG00000008563	up
ENSSSCG00000008564	up
ENSSSCG00000008582	up
ENSSSCG00000008721	up
ENSSSCG00000008796	up
ENSSSCG00000008813	up
ENSSSCG00000009151	up
ENSSSCG00000009172	up
ENSSSCG00000009182	up
ENSSSCG00000009281	up
ENSSSCG00000009300	up
ENSSSCG00000009308	up
ENSSSCG00000009370	up
ENSSSCG00000009492	up
ENSSSCG00000009517	up
ENSSSCG00000009522	up
ENSSSCG00000009545	up
ENSSSCG00000009621	up
ENSSSCG00000009630	up
ENSSSCG00000009633	up
ENSSSCG00000009655	up
ENSSSCG00000009657	up
ENSSSCG00000009666	up
ENSSSCG00000009672	up
ENSSSCG00000009680	up
ENSSSCG00000009713	up
ENSSSCG00000009765	up
ENSSSCG00000009801	up
ENSSSCG00000009808	up
ENSSSCG00000009873	up
ENSSSCG00000009956	up
ENSSSCG00000009957	up
ENSSSCG00000009958	up
ENSSSCG00000009994	up
ENSSSCG00000010053	up
ENSSSCG00000010068	up
ENSSSCG00000010096	up
ENSSSCG00000010108	up
ENSSSCG00000010143	up
ENSSSCG00000010151	up
ENSSSCG00000010210	up
ENSSSCG00000010222	up
ENSSSCG00000010259	up
ENSSSCG00000010283	up
ENSSSCG00000010430	up
ENSSSCG00000010446	up
ENSSSCG00000010449	up
ENSSSCG00000010455	up
ENSSSCG00000010456	up
ENSSSCG00000010479	up
ENSSSCG00000010494	up
ENSSSCG00000010497	up
ENSSSCG00000010529	up
ENSSSCG00000010530	up
ENSSSCG00000010584	up
ENSSSCG00000010603	up
ENSSSCG00000010604	up
ENSSSCG00000010627	up
ENSSSCG00000010655	up
ENSSSCG00000010698	up
ENSSSCG00000010723	up
ENSSSCG00000010768	up
ENSSSCG00000010816	up
ENSSSCG00000010831	up
ENSSSCG00000010984	up
ENSSSCG00000010992	up
ENSSSCG00000011010	up
ENSSSCG00000011119	up
ENSSSCG00000011129	up
ENSSSCG00000011166	up
ENSSSCG00000011241	up
ENSSSCG00000011245	up
ENSSSCG00000011249	up
ENSSSCG00000011292	up
ENSSSCG00000011329	up
ENSSSCG00000011384	up
ENSSSCG00000011443	up
ENSSSCG00000011453	up
ENSSSCG00000011499	up
ENSSSCG00000011570	up
ENSSSCG00000011576	up
ENSSSCG00000011579	up
ENSSSCG00000011625	up
ENSSSCG00000011680	up
ENSSSCG00000011690	up
ENSSSCG00000011727	up
ENSSSCG00000012059	up
ENSSSCG00000012126	up
ENSSSCG00000012130	up
ENSSSCG00000012133	up
ENSSSCG00000012134	up
ENSSSCG00000012150	up
ENSSSCG00000012173	up
ENSSSCG00000012181	up
ENSSSCG00000012233	up
ENSSSCG00000012257	up
ENSSSCG00000012512	up
ENSSSCG00000012571	up
ENSSSCG00000012586	up
ENSSSCG00000012591	up
ENSSSCG00000012627	up
ENSSSCG00000012634	up
ENSSSCG00000012680	up
ENSSSCG00000012818	up
ENSSSCG00000012859	up
ENSSSCG00000012926	up
ENSSSCG00000013049	up
ENSSSCG00000013119	up
ENSSSCG00000013261	up
ENSSSCG00000013262	up
ENSSSCG00000013292	up
ENSSSCG00000013294	up
ENSSSCG00000013299	up
ENSSSCG00000013303	up
ENSSSCG00000013351	up
ENSSSCG00000013378	up
ENSSSCG00000013403	up
ENSSSCG00000013512	up
ENSSSCG00000013566	up
ENSSSCG00000013665	up
ENSSSCG00000013879	up
ENSSSCG00000014081	up
ENSSSCG00000014136	up
ENSSSCG00000014176	up
ENSSSCG00000014184	up
ENSSSCG00000014242	up
ENSSSCG00000014441	up
ENSSSCG00000014575	up
ENSSSCG00000014834	up
ENSSSCG00000014861	up
ENSSSCG00000014880	up
ENSSSCG00000014904	up
ENSSSCG00000014920	up
ENSSSCG00000014924	up
ENSSSCG00000014978	up
ENSSSCG00000015022	up
ENSSSCG00000015099	up
ENSSSCG00000015253	up
ENSSSCG00000015268	up
ENSSSCG00000015281	up
ENSSSCG00000015290	up
ENSSSCG00000015297	up
ENSSSCG00000015311	up
ENSSSCG00000015331	up
ENSSSCG00000015333	up
ENSSSCG00000015353	up
ENSSSCG00000015616	up
ENSSSCG00000015632	up
ENSSSCG00000015747	up
ENSSSCG00000015823	up
ENSSSCG00000015866	up
ENSSSCG00000016074	up
ENSSSCG00000016083	up
ENSSSCG00000016199	up
ENSSSCG00000016437	up
ENSSSCG00000016473	up
ENSSSCG00000016520	up
ENSSSCG00000016532	up
ENSSSCG00000016567	up
ENSSSCG00000016568	up
ENSSSCG00000016618	up
ENSSSCG00000016625	up
ENSSSCG00000016639	up
ENSSSCG00000016665	up
ENSSSCG00000016672	up
ENSSSCG00000016816	up
ENSSSCG00000016850	up
ENSSSCG00000016863	up
ENSSSCG00000016956	up
ENSSSCG00000016971	up
ENSSSCG00000017063	up
ENSSSCG00000017139	up
ENSSSCG00000017142	up
ENSSSCG00000017257	up
ENSSSCG00000017282	up
ENSSSCG00000017406	up
ENSSSCG00000017421	up
ENSSSCG00000017694	up
ENSSSCG00000017743	up
ENSSSCG00000017778	up
ENSSSCG00000017806	up
ENSSSCG00000017862	up
ENSSSCG00000017879	up
ENSSSCG00000017998	up
ENSSSCG00000018007	up
ENSSSCG00000020678	up
ENSSSCG00000021018	up
ENSSSCG00000021059	up
ENSSSCG00000021149	up
ENSSSCG00000021384	up
ENSSSCG00000021557	up
ENSSSCG00000021562	up
ENSSSCG00000021739	up
ENSSSCG00000021802	up
ENSSSCG00000021818	up
ENSSSCG00000021874	up
ENSSSCG00000022009	up
ENSSSCG00000022131	up
ENSSSCG00000022322	up
ENSSSCG00000022447	up
ENSSSCG00000022496	up
ENSSSCG00000022618	up
ENSSSCG00000022758	up
ENSSSCG00000022903	up
ENSSSCG00000023225	up
ENSSSCG00000023264	up
ENSSSCG00000023320	up
ENSSSCG00000023434	up
ENSSSCG00000023472	up
ENSSSCG00000023662	up
ENSSSCG00000023728	up
ENSSSCG00000023757	up
ENSSSCG00000023762	up
ENSSSCG00000023814	up
ENSSSCG00000024048	up
ENSSSCG00000024108	up
ENSSSCG00000024249	up
ENSSSCG00000024950	up
ENSSSCG00000025060	up
ENSSSCG00000025408	up
ENSSSCG00000025602	up
ENSSSCG00000025672	up
ENSSSCG00000025701	up
ENSSSCG00000025703	up
ENSSSCG00000025704	up
ENSSSCG00000025876	up
ENSSSCG00000026196	up
ENSSSCG00000026297	up
ENSSSCG00000026318	up
ENSSSCG00000026665	up
ENSSSCG00000026680	up
ENSSSCG00000026724	up
ENSSSCG00000026729	up
ENSSSCG00000026746	up
ENSSSCG00000026850	up
ENSSSCG00000026890	up
ENSSSCG00000026894	up
ENSSSCG00000027019	up
ENSSSCG00000027052	up
ENSSSCG00000027144	up
ENSSSCG00000027197	up
ENSSSCG00000027198	up
ENSSSCG00000027325	up
ENSSSCG00000027423	up
ENSSSCG00000027443	up
ENSSSCG00000027952	up
ENSSSCG00000028172	up
ENSSSCG00000028239	up
ENSSSCG00000028431	up
ENSSSCG00000028444	up
ENSSSCG00000028794	up
ENSSSCG00000028805	up
ENSSSCG00000029304	up
ENSSSCG00000029311	up
ENSSSCG00000029385	up
ENSSSCG00000029507	up
ENSSSCG00000029944	up
ENSSSCG00000030095	up
ENSSSCG00000030112	up
ENSSSCG00000030123	up
ENSSSCG00000030209	up
ENSSSCG00000030217	up
ENSSSCG00000030241	up
ENSSSCG00000030274	up
ENSSSCG00000030359	up
ENSSSCG00000030362	up
ENSSSCG00000030395	up
ENSSSCG00000030643	up
ENSSSCG00000030706	up
ENSSSCG00000030921	up
ENSSSCG00000031174	up
ENSSSCG00000031180	up
ENSSSCG00000031184	up
ENSSSCG00000031299	up
ENSSSCG00000031346	up
ENSSSCG00000031441	up
ENSSSCG00000031465	up
ENSSSCG00000031728	up
ENSSSCG00000031771	up
ENSSSCG00000031877	up
ENSSSCG00000032196	up
ENSSSCG00000032538	up
ENSSSCG00000032715	up
ENSSSCG00000032720	up
ENSSSCG00000032723	up
ENSSSCG00000032950	up
ENSSSCG00000033099	up
ENSSSCG00000033189	up
ENSSSCG00000033624	up
ENSSSCG00000033626	up
ENSSSCG00000033732	up
ENSSSCG00000033883	up
ENSSSCG00000033944	up
ENSSSCG00000034167	up
ENSSSCG00000034191	up
ENSSSCG00000034280	up
ENSSSCG00000034291	up
ENSSSCG00000034321	up
ENSSSCG00000034357	up
ENSSSCG00000034358	up
ENSSSCG00000034440	up
ENSSSCG00000034726	up
ENSSSCG00000034754	up
ENSSSCG00000034786	up
ENSSSCG00000034894	up
ENSSSCG00000034978	up
ENSSSCG00000035027	up
ENSSSCG00000035058	up
ENSSSCG00000035240	up
ENSSSCG00000035275	up
ENSSSCG00000035355	up
ENSSSCG00000035478	up
ENSSSCG00000035554	up
ENSSSCG00000035619	up
ENSSSCG00000035645	up
ENSSSCG00000035673	up
ENSSSCG00000035686	up
ENSSSCG00000035875	up
ENSSSCG00000035906	up
ENSSSCG00000035940	up
ENSSSCG00000035992	up
ENSSSCG00000036002	up
ENSSSCG00000036008	up
ENSSSCG00000036033	up
ENSSSCG00000036044	up
ENSSSCG00000036236	up
ENSSSCG00000036237	up
ENSSSCG00000036286	up
ENSSSCG00000036339	up
ENSSSCG00000036359	up
ENSSSCG00000036367	up
ENSSSCG00000036494	up
ENSSSCG00000036520	up
ENSSSCG00000036742	up
ENSSSCG00000036755	up
ENSSSCG00000036758	up
ENSSSCG00000036883	up
ENSSSCG00000037318	up
ENSSSCG00000037413	up
ENSSSCG00000037459	up
ENSSSCG00000037577	up
ENSSSCG00000037639	up
ENSSSCG00000037865	up
ENSSSCG00000038158	up
ENSSSCG00000038320	up
ENSSSCG00000038322	up
ENSSSCG00000038384	up
ENSSSCG00000038494	up
ENSSSCG00000038505	up
ENSSSCG00000038584	up
ENSSSCG00000038708	up
ENSSSCG00000038941	up
ENSSSCG00000038956	up
ENSSSCG00000039109	up
ENSSSCG00000039188	up
ENSSSCG00000039271	up
ENSSSCG00000039395	up
ENSSSCG00000039677	up
ENSSSCG00000039703	up
ENSSSCG00000039799	up
ENSSSCG00000039813	up
ENSSSCG00000039915	up
ENSSSCG00000039985	up
ENSSSCG00000040013	up
ENSSSCG00000040348	up
ENSSSCG00000040397	up
ENSSSCG00000040538	up
ENSSSCG00000040554	up
ENSSSCG00000040617	up
ENSSSCG00000040639	up
ENSSSCG00000040973	up
ENSSSCG00000041248	up
ENSSSCG00000041252	up
ENSSSCG00000041558	up
ENSSSCG00000043716	up
ENSSSCG00000043817	up
ENSSSCG00000044005	up
ENSSSCG00000044051	up
ENSSSCG00000044254	up
ENSSSCG00000044562	up
ENSSSCG00000044700	up
ENSSSCG00000045027	up
ENSSSCG00000046153	up
ENSSSCG00000046252	up
ENSSSCG00000046587	up
ENSSSCG00000046767	up
ENSSSCG00000047164	up
ENSSSCG00000047383	up
ENSSSCG00000048263	up
ENSSSCG00000048333	up
ENSSSCG00000048563	up
ENSSSCG00000048752	up
ENSSSCG00000048802	up
ENSSSCG00000049263	up
ENSSSCG00000049630	up
ENSSSCG00000049746	up
ENSSSCG00000051570	up
ENSSSCG00000000020	up
ENSSSCG00000000179	up
ENSSSCG00000000214	up
ENSSSCG00000000273	up
ENSSSCG00000000297	up
ENSSSCG00000000362	up
ENSSSCG00000000376	up
ENSSSCG00000000419	up
ENSSSCG00000000433	up
ENSSSCG00000000523	up
ENSSSCG00000000528	up
ENSSSCG00000000679	up
ENSSSCG00000000703	up
ENSSSCG00000000742	up
ENSSSCG00000000893	up
ENSSSCG00000000971	up
ENSSSCG00000001000	up
ENSSSCG00000001201	up
ENSSSCG00000001205	up
ENSSSCG00000001418	up
ENSSSCG00000001436	up
ENSSSCG00000001470	up
ENSSSCG00000001476	up
ENSSSCG00000001488	up
ENSSSCG00000001503	up
ENSSSCG00000001612	up
ENSSSCG00000001723	up
ENSSSCG00000001752	up
ENSSSCG00000001755	up
ENSSSCG00000001844	up
ENSSSCG00000002008	up
ENSSSCG00000002286	up
ENSSSCG00000002357	up
ENSSSCG00000002408	up
ENSSSCG00000002459	up
ENSSSCG00000002555	up
ENSSSCG00000002557	up
ENSSSCG00000002633	up
ENSSSCG00000002675	up
ENSSSCG00000002701	up
ENSSSCG00000002719	up
ENSSSCG00000002764	up
ENSSSCG00000002792	up
ENSSSCG00000002803	up
ENSSSCG00000002906	up
ENSSSCG00000002910	up
ENSSSCG00000002972	up
ENSSSCG00000002983	up
ENSSSCG00000003000	up
ENSSSCG00000003022	up
ENSSSCG00000003076	up
ENSSSCG00000003101	up
ENSSSCG00000003148	up
ENSSSCG00000003195	up
ENSSSCG00000003222	up
ENSSSCG00000003229	up
ENSSSCG00000003333	up
ENSSSCG00000003393	up
ENSSSCG00000003731	up
ENSSSCG00000003740	up
ENSSSCG00000003854	up
ENSSSCG00000003941	up
ENSSSCG00000003989	up
ENSSSCG00000004049	up
ENSSSCG00000004133	up
ENSSSCG00000004134	up
ENSSSCG00000004207	up
ENSSSCG00000004255	up
ENSSSCG00000004541	up
ENSSSCG00000004569	up
ENSSSCG00000004572	up
ENSSSCG00000004675	up
ENSSSCG00000004704	up
ENSSSCG00000004719	up
ENSSSCG00000004725	up
ENSSSCG00000004748	up
ENSSSCG00000004751	up
ENSSSCG00000004774	up
ENSSSCG00000005016	up
ENSSSCG00000005025	up
ENSSSCG00000005166	up
ENSSSCG00000005297	up
ENSSSCG00000005393	up
ENSSSCG00000005467	up
ENSSSCG00000005620	up
ENSSSCG00000005621	up
ENSSSCG00000005661	up
ENSSSCG00000005663	up
ENSSSCG00000005761	up
ENSSSCG00000005899	up
ENSSSCG00000005994	up
ENSSSCG00000006192	up
ENSSSCG00000006199	up
ENSSSCG00000006205	up
ENSSSCG00000006245	up
ENSSSCG00000006260	up
ENSSSCG00000006289	up
ENSSSCG00000006324	up
ENSSSCG00000006464	up
ENSSSCG00000006518	up
ENSSSCG00000006530	up
ENSSSCG00000006535	up
ENSSSCG00000006542	up
ENSSSCG00000006545	up
ENSSSCG00000006560	up
ENSSSCG00000006572	up
ENSSSCG00000006588	up
ENSSSCG00000006635	up
ENSSSCG00000006685	up
ENSSSCG00000006693	up
ENSSSCG00000006766	up
ENSSSCG00000006828	up
ENSSSCG00000007064	up
ENSSSCG00000007200	up
ENSSSCG00000007288	up
ENSSSCG00000007312	up
ENSSSCG00000007344	up
ENSSSCG00000007359	up
ENSSSCG00000007364	up
ENSSSCG00000007428	up
ENSSSCG00000007667	up
ENSSSCG00000007717	up
ENSSSCG00000007778	up
ENSSSCG00000007805	up
ENSSSCG00000007857	up
ENSSSCG00000007909	up
ENSSSCG00000007935	up
ENSSSCG00000007963	up
ENSSSCG00000007987	up
ENSSSCG00000007991	up
ENSSSCG00000007992	up
ENSSSCG00000007995	up
ENSSSCG00000008012	up
ENSSSCG00000008034	up
ENSSSCG00000008038	up
ENSSSCG00000008055	up
ENSSSCG00000008073	up
ENSSSCG00000008218	up
ENSSSCG00000008421	up
ENSSSCG00000008538	up
ENSSSCG00000008584	up
ENSSSCG00000008684	up
ENSSSCG00000008789	up
ENSSSCG00000008857	up
ENSSSCG00000008902	up
ENSSSCG00000008991	up
ENSSSCG00000009083	up
ENSSSCG00000009322	up
ENSSSCG00000009464	up
ENSSSCG00000009532	up
ENSSSCG00000009648	up
ENSSSCG00000009755	up
ENSSSCG00000009789	up
ENSSSCG00000009893	up
ENSSSCG00000009931	up
ENSSSCG00000010007	up
ENSSSCG00000010073	up
ENSSSCG00000010076	up
ENSSSCG00000010184	up
ENSSSCG00000010224	up
ENSSSCG00000010240	up
ENSSSCG00000010258	up
ENSSSCG00000010322	up
ENSSSCG00000010394	up
ENSSSCG00000010450	up
ENSSSCG00000010509	up
ENSSSCG00000010555	up
ENSSSCG00000010560	up
ENSSSCG00000010570	up
ENSSSCG00000010682	up
ENSSSCG00000010893	up
ENSSSCG00000010981	up
ENSSSCG00000011071	up
ENSSSCG00000011192	up
ENSSSCG00000011243	up
ENSSSCG00000011250	up
ENSSSCG00000011271	up
ENSSSCG00000011358	up
ENSSSCG00000011360	up
ENSSSCG00000011366	up
ENSSSCG00000011370	up
ENSSSCG00000011379	up
ENSSSCG00000011386	up
ENSSSCG00000011397	up
ENSSSCG00000011423	up
ENSSSCG00000011440	up
ENSSSCG00000011444	up
ENSSSCG00000011450	up
ENSSSCG00000011451	up
ENSSSCG00000011485	up
ENSSSCG00000011550	up
ENSSSCG00000011557	up
ENSSSCG00000011560	up
ENSSSCG00000011593	up
ENSSSCG00000011623	up
ENSSSCG00000011629	up
ENSSSCG00000011810	up
ENSSSCG00000011848	up
ENSSSCG00000012037	up
ENSSSCG00000012061	up
ENSSSCG00000012136	up
ENSSSCG00000012141	up
ENSSSCG00000012152	up
ENSSSCG00000012323	up
ENSSSCG00000012327	up
ENSSSCG00000012494	up
ENSSSCG00000012608	up
ENSSSCG00000012623	up
ENSSSCG00000012657	up
ENSSSCG00000012792	up
ENSSSCG00000012816	up
ENSSSCG00000012841	up
ENSSSCG00000012842	up
ENSSSCG00000012912	up
ENSSSCG00000013020	up
ENSSSCG00000013028	up
ENSSSCG00000013181	up
ENSSSCG00000013241	up
ENSSSCG00000013293	up
ENSSSCG00000013427	up
ENSSSCG00000013455	up
ENSSSCG00000013475	up
ENSSSCG00000013507	up
ENSSSCG00000013513	up
ENSSSCG00000013524	up
ENSSSCG00000013551	up
ENSSSCG00000013569	up
ENSSSCG00000013570	up
ENSSSCG00000013576	up
ENSSSCG00000013599	up
ENSSSCG00000013622	up
ENSSSCG00000013667	up
ENSSSCG00000013729	up
ENSSSCG00000013771	up
ENSSSCG00000013830	up
ENSSSCG00000013927	up
ENSSSCG00000013988	up
ENSSSCG00000014033	up
ENSSSCG00000014041	up
ENSSSCG00000014204	up
ENSSSCG00000014288	up
ENSSSCG00000014580	up
ENSSSCG00000014874	up
ENSSSCG00000015074	up
ENSSSCG00000015266	up
ENSSSCG00000015309	up
ENSSSCG00000015332	up
ENSSSCG00000015413	up
ENSSSCG00000015414	up
ENSSSCG00000015445	up
ENSSSCG00000015627	up
ENSSSCG00000015792	up
ENSSSCG00000015810	up
ENSSSCG00000015868	up
ENSSSCG00000015959	up
ENSSSCG00000016166	up
ENSSSCG00000016191	up
ENSSSCG00000016210	up
ENSSSCG00000016232	up
ENSSSCG00000016260	up
ENSSSCG00000016365	up
ENSSSCG00000016391	up
ENSSSCG00000016420	up
ENSSSCG00000016642	up
ENSSSCG00000016703	up
ENSSSCG00000016872	up
ENSSSCG00000016887	up
ENSSSCG00000016981	up
ENSSSCG00000017014	up
ENSSSCG00000017068	up
ENSSSCG00000017100	up
ENSSSCG00000017131	up
ENSSSCG00000017158	up
ENSSSCG00000017193	up
ENSSSCG00000017195	up
ENSSSCG00000017198	up
ENSSSCG00000017251	up
ENSSSCG00000017262	up
ENSSSCG00000017336	up
ENSSSCG00000017398	up
ENSSSCG00000017402	up
ENSSSCG00000017427	up
ENSSSCG00000017589	up
ENSSSCG00000017643	up
ENSSSCG00000017673	up
ENSSSCG00000017693	up
ENSSSCG00000017789	up
ENSSSCG00000017794	up
ENSSSCG00000017799	up
ENSSSCG00000017861	up
ENSSSCG00000017864	up
ENSSSCG00000017927	up
ENSSSCG00000017934	up
ENSSSCG00000017947	up
ENSSSCG00000017952	up
ENSSSCG00000018056	up
ENSSSCG00000020657	up
ENSSSCG00000020665	up
ENSSSCG00000020737	up
ENSSSCG00000020823	up
ENSSSCG00000021158	up
ENSSSCG00000021181	up
ENSSSCG00000021204	up
ENSSSCG00000021207	up
ENSSSCG00000021208	up
ENSSSCG00000021411	up
ENSSSCG00000021418	up
ENSSSCG00000021601	up
ENSSSCG00000021941	up
ENSSSCG00000021997	up
ENSSSCG00000022099	up
ENSSSCG00000022195	up
ENSSSCG00000022306	up
ENSSSCG00000022312	up
ENSSSCG00000022324	up
ENSSSCG00000022395	up
ENSSSCG00000022462	up
ENSSSCG00000022508	up
ENSSSCG00000022630	up
ENSSSCG00000022705	up
ENSSSCG00000022738	up
ENSSSCG00000023080	up
ENSSSCG00000023173	up
ENSSSCG00000023261	up
ENSSSCG00000023273	up
ENSSSCG00000023325	up
ENSSSCG00000023556	up
ENSSSCG00000023585	up
ENSSSCG00000023775	up
ENSSSCG00000023791	up
ENSSSCG00000023792	up
ENSSSCG00000023862	up
ENSSSCG00000023915	up
ENSSSCG00000023957	up
ENSSSCG00000024019	up
ENSSSCG00000024021	up
ENSSSCG00000024052	up
ENSSSCG00000024071	up
ENSSSCG00000024439	up
ENSSSCG00000024633	up
ENSSSCG00000024814	up
ENSSSCG00000024872	up
ENSSSCG00000024914	up
ENSSSCG00000025027	up
ENSSSCG00000025224	up
ENSSSCG00000025252	up
ENSSSCG00000025281	up
ENSSSCG00000025284	up
ENSSSCG00000025305	up
ENSSSCG00000025425	up
ENSSSCG00000025689	up
ENSSSCG00000025842	up
ENSSSCG00000025881	up
ENSSSCG00000026025	up
ENSSSCG00000026038	up
ENSSSCG00000026044	up
ENSSSCG00000026453	up
ENSSSCG00000026473	up
ENSSSCG00000026706	up
ENSSSCG00000026794	up
ENSSSCG00000026818	up
ENSSSCG00000027013	up
ENSSSCG00000027024	up
ENSSSCG00000027085	up
ENSSSCG00000027205	up
ENSSSCG00000027266	up
ENSSSCG00000027407	up
ENSSSCG00000027684	up
ENSSSCG00000027689	up
ENSSSCG00000027903	up
ENSSSCG00000028056	up
ENSSSCG00000028190	up
ENSSSCG00000028481	up
ENSSSCG00000028492	up
ENSSSCG00000028530	up
ENSSSCG00000028637	up
ENSSSCG00000028943	up
ENSSSCG00000028964	up
ENSSSCG00000029066	up
ENSSSCG00000029097	up
ENSSSCG00000029175	up
ENSSSCG00000029212	up
ENSSSCG00000029262	up
ENSSSCG00000029281	up
ENSSSCG00000029761	up
ENSSSCG00000029849	up
ENSSSCG00000029945	up
ENSSSCG00000030309	up
ENSSSCG00000030361	up
ENSSSCG00000030660	up
ENSSSCG00000030709	up
ENSSSCG00000031154	up
ENSSSCG00000031485	up
ENSSSCG00000031518	up
ENSSSCG00000031659	up
ENSSSCG00000031831	up
ENSSSCG00000031856	up
ENSSSCG00000031917	up
ENSSSCG00000032053	up
ENSSSCG00000032063	up
ENSSSCG00000032067	up
ENSSSCG00000032086	up
ENSSSCG00000032096	up
ENSSSCG00000032108	up
ENSSSCG00000032261	up
ENSSSCG00000032288	up
ENSSSCG00000032536	up
ENSSSCG00000032623	up
ENSSSCG00000032768	up
ENSSSCG00000032797	up
ENSSSCG00000032932	up
ENSSSCG00000032977	up
ENSSSCG00000033000	up
ENSSSCG00000033123	up
ENSSSCG00000033148	up
ENSSSCG00000033383	up
ENSSSCG00000033620	up
ENSSSCG00000033648	up
ENSSSCG00000033727	up
ENSSSCG00000033843	up
ENSSSCG00000033858	up
ENSSSCG00000033952	up
ENSSSCG00000034027	up
ENSSSCG00000034107	up
ENSSSCG00000034360	up
ENSSSCG00000034371	up
ENSSSCG00000034444	up
ENSSSCG00000034449	up
ENSSSCG00000034529	up
ENSSSCG00000034625	up
ENSSSCG00000034657	up
ENSSSCG00000034820	up
ENSSSCG00000034905	up
ENSSSCG00000035093	up
ENSSSCG00000017211	up
ENSSSCG00000035189	up
ENSSSCG00000035256	up
ENSSSCG00000035332	up
ENSSSCG00000035790	up
ENSSSCG00000035839	up
ENSSSCG00000035934	up
ENSSSCG00000035971	up
ENSSSCG00000036050	up
ENSSSCG00000036208	up
ENSSSCG00000036547	up
ENSSSCG00000036831	up
ENSSSCG00000036941	up
ENSSSCG00000037116	up
ENSSSCG00000037284	up
ENSSSCG00000037479	up
ENSSSCG00000037487	up
ENSSSCG00000037527	up
ENSSSCG00000037793	up
ENSSSCG00000037811	up
ENSSSCG00000037912	up
ENSSSCG00000037918	up
ENSSSCG00000037951	up
ENSSSCG00000037958	up
ENSSSCG00000038459	up
ENSSSCG00000038462	up
ENSSSCG00000038475	up
ENSSSCG00000038527	up
ENSSSCG00000038556	up
ENSSSCG00000038688	up
ENSSSCG00000038726	up
ENSSSCG00000038843	up
ENSSSCG00000038851	up
ENSSSCG00000039074	up
ENSSSCG00000039089	up
ENSSSCG00000039295	up
ENSSSCG00000039307	up
ENSSSCG00000039494	up
ENSSSCG00000039539	up
ENSSSCG00000039569	up
ENSSSCG00000039573	up
ENSSSCG00000039650	up
ENSSSCG00000039779	up
ENSSSCG00000039873	up
ENSSSCG00000040025	up
ENSSSCG00000040185	up
ENSSSCG00000040203	up
ENSSSCG00000040205	up
ENSSSCG00000040581	up
ENSSSCG00000040687	up
ENSSSCG00000040779	up
ENSSSCG00000040888	up
ENSSSCG00000041114	up
ENSSSCG00000041142	up
ENSSSCG00000041822	up
ENSSSCG00000042073	up
ENSSSCG00000042365	up
ENSSSCG00000043778	up
ENSSSCG00000044227	up
ENSSSCG00000045726	up
ENSSSCG00000046822	up
ENSSSCG00000046906	up
ENSSSCG00000048901	up
ENSSSCG00000049997	up
ENSSSCG00000004309	doown
ENSSSCG00000004789	doown
ENSSSCG00000005193	doown
ENSSSCG00000005498	doown
ENSSSCG00000005751	doown
ENSSSCG00000006503	doown
ENSSSCG00000007864	doown
ENSSSCG00000009050	doown
ENSSSCG00000009722	doown
ENSSSCG00000009745	doown
ENSSSCG00000010209	doown
ENSSSCG00000010437	doown
ENSSSCG00000011046	doown
ENSSSCG00000011111	doown
ENSSSCG00000011471	doown
ENSSSCG00000012679	doown
ENSSSCG00000013395	doown
ENSSSCG00000013400	doown
ENSSSCG00000014170	doown
ENSSSCG00000015273	doown
ENSSSCG00000015390	doown
ENSSSCG00000015403	doown
ENSSSCG00000015770	doown
ENSSSCG00000016313	doown
ENSSSCG00000016314	doown
ENSSSCG00000016838	doown
ENSSSCG00000020927	doown
ENSSSCG00000022073	doown
ENSSSCG00000023788	doown
ENSSSCG00000024001	doown
ENSSSCG00000024174	doown
ENSSSCG00000025822	doown
ENSSSCG00000028840	doown
ENSSSCG00000032015	doown
ENSSSCG00000032320	doown
ENSSSCG00000032398	doown
ENSSSCG00000032417	doown
ENSSSCG00000032558	doown
ENSSSCG00000037733	doown
ENSSSCG00000045077	doown
ENSSSCG00000048880	doown
ENSSSCG00000005375	doown
ENSSSCG00000013296	doown
ENSSSCG00000044340	doown
ENSSSCG00000000146	doown
ENSSSCG00000000600	doown
ENSSSCG00000000712	doown
ENSSSCG00000001710	doown
ENSSSCG00000001920	doown
ENSSSCG00000002283	doown
ENSSSCG00000003795	doown
ENSSSCG00000005180	doown
ENSSSCG00000005224	doown
ENSSSCG00000005959	doown
ENSSSCG00000006087	doown
ENSSSCG00000006864	doown
ENSSSCG00000006917	doown
ENSSSCG00000008140	doown
ENSSSCG00000008144	doown
ENSSSCG00000008510	doown
ENSSSCG00000009071	doown
ENSSSCG00000009123	doown
ENSSSCG00000010204	doown
ENSSSCG00000010325	doown
ENSSSCG00000010683	doown
ENSSSCG00000010840	doown
ENSSSCG00000010879	doown
ENSSSCG00000010912	doown
ENSSSCG00000011056	doown
ENSSSCG00000011454	doown
ENSSSCG00000011746	doown
ENSSSCG00000011811	doown
ENSSSCG00000011867	doown
ENSSSCG00000011933	doown
ENSSSCG00000011972	doown
ENSSSCG00000011999	doown
ENSSSCG00000012001	doown
ENSSSCG00000012006	doown
ENSSSCG00000013278	doown
ENSSSCG00000013311	doown
ENSSSCG00000013374	doown
ENSSSCG00000013380	doown
ENSSSCG00000014255	doown
ENSSSCG00000015082	doown
ENSSSCG00000015862	doown
ENSSSCG00000015911	doown
ENSSSCG00000016090	doown
ENSSSCG00000016295	doown
ENSSSCG00000016763	doown
ENSSSCG00000016780	doown
ENSSSCG00000016781	doown
ENSSSCG00000020970	doown
ENSSSCG00000021170	doown
ENSSSCG00000022486	doown
ENSSSCG00000023934	doown
ENSSSCG00000024517	doown
ENSSSCG00000024591	doown
ENSSSCG00000028182	doown
ENSSSCG00000028585	doown
ENSSSCG00000028974	doown
ENSSSCG00000029756	doown
ENSSSCG00000029998	doown
ENSSSCG00000030623	doown
ENSSSCG00000031118	doown
ENSSSCG00000032444	doown
ENSSSCG00000033120	doown
ENSSSCG00000033185	doown
ENSSSCG00000033786	doown
ENSSSCG00000033958	doown
ENSSSCG00000034351	doown
ENSSSCG00000035432	doown
ENSSSCG00000035595	doown
ENSSSCG00000035849	doown
ENSSSCG00000036549	doown
ENSSSCG00000042670	doown
ENSSSCG00000047344	doown
ENSSSCG00000047729	doown
ENSSSCG00000001908	doown
ENSSSCG00000007052	doown
ENSSSCG00000012160	doown
ENSSSCG00000028237	doown
ENSSSCG00000034062	doown
