# Supplementary material for: Integration of ATAC-Seq and RNA-Seq Reveals VDR–SELENBP1 Axis Promotes Adipogenesis of Porcine Intramuscular Preadipocytes
Source: Int J Mol Sci. 2024 Nov 22;25(23):12528. doi: 10.3390/ijms252312528 (PMC11641700; doi:10.3390/ijms252312528)
Supplement: Supplementary file 1 [file ijms-25-12528-s001.zip › Table S8.xls]

Table S8. GO term analysis of genes co-upregulated by ATAC-seq and RNA-seq
GO_accession	Description	Term_type	pValue	Count
GO:0044281	small molecule metabolic process	biological_process	7.32E-41	242
GO:0006629	lipid metabolic process	biological_process	2.04E-39	192
GO:0044710	single-organism metabolic process	biological_process	8.08E-38	498
GO:0044255	cellular lipid metabolic process	biological_process	4.87E-34	154
GO:0043436	oxoacid metabolic process	biological_process	5.33E-31	145
GO:0006082	organic acid metabolic process	biological_process	7.59E-31	147
GO:0019752	carboxylic acid metabolic process	biological_process	8.57E-31	138
GO:0003824	catalytic activity	molecular_function	2.99E-29	585
GO:0055114	oxidation-reduction process	biological_process	1.03E-28	145
GO:0044711	single-organism biosynthetic process	biological_process	6.22E-27	182
GO:0006631	fatty acid metabolic process	biological_process	7.81E-25	69
GO:0032787	monocarboxylic acid metabolic process	biological_process	8.00E-24	89
GO:0008610	lipid biosynthetic process	biological_process	1.28E-23	97
GO:0016491	oxidoreductase activity	molecular_function	1.51E-23	132
GO:0008152	metabolic process	biological_process	1.36E-21	891
GO:0044282	small molecule catabolic process	biological_process	3.97E-20	61
GO:0016054	organic acid catabolic process	biological_process	6.61E-18	47
GO:0046395	carboxylic acid catabolic process	biological_process	6.61E-18	47
GO:0034440	lipid oxidation	biological_process	8.69E-18	31
GO:0044699	single-organism process	biological_process	1.45E-16	1105
GO:0019395	fatty acid oxidation	biological_process	3.22E-16	29
GO:0044283	small molecule biosynthetic process	biological_process	3.95E-16	68
GO:0071704	organic substance metabolic process	biological_process	4.72E-16	819
GO:1901615	organic hydroxy compound metabolic process	biological_process	6.74E-16	75
GO:0006066	alcohol metabolic process	biological_process	1.28E-15	60
GO:0016042	lipid catabolic process	biological_process	2.70E-15	53
GO:0044242	cellular lipid catabolic process	biological_process	2.99E-15	44
GO:0048037	cofactor binding	molecular_function	3.82E-15	55
GO:0009062	fatty acid catabolic process	biological_process	3.75E-14	26
GO:0044237	cellular metabolic process	biological_process	4.79E-14	766
GO:0005777	peroxisome	cellular_component	6.25E-14	32
GO:0042579	microbody	cellular_component	6.25E-14	32
GO:0050662	coenzyme binding	molecular_function	6.26E-14	44
GO:0030258	lipid modification	biological_process	1.04E-13	43
GO:0072329	monocarboxylic acid catabolic process	biological_process	1.65E-13	28
GO:0008202	steroid metabolic process	biological_process	2.17E-13	45
GO:0044712	single-organism catabolic process	biological_process	2.73E-13	118
GO:0006635	fatty acid beta-oxidation	biological_process	2.78E-13	22
GO:0019216	regulation of lipid metabolic process	biological_process	3.99E-13	53
GO:0065008	regulation of biological quality	biological_process	9.84E-13	289
GO:0044238	primary metabolic process	biological_process	1.77E-12	770
GO:1901700	response to oxygen-containing compound	biological_process	3.25E-12	122
GO:0005737	cytoplasm	cellular_component	6.22E-12	693
GO:0032502	developmental process	biological_process	1.18E-11	429
GO:0044767	single-organism developmental process	biological_process	1.91E-11	425
GO:0016125	sterol metabolic process	biological_process	1.93E-11	27
GO:0044763	single-organism cellular process	biological_process	2.03E-11	983
GO:0006732	coenzyme metabolic process	biological_process	3.42E-11	46
GO:0016126	sterol biosynthetic process	biological_process	3.68E-11	15
GO:0006793	phosphorus metabolic process	biological_process	4.28E-11	270
GO:0016616	oxidoreductase activity, acting on the CH-OH group of donors, NAD or NADP as acceptor	molecular_function	4.29E-11	29
GO:0070887	cellular response to chemical stimulus	biological_process	5.11E-11	220
GO:0019915	lipid storage	biological_process	5.42E-11	22
GO:0010033	response to organic substance	biological_process	7.33E-11	215
GO:0009719	response to endogenous stimulus	biological_process	8.05E-11	126
GO:1902652	secondary alcohol metabolic process	biological_process	8.55E-11	26
GO:0016614	oxidoreductase activity, acting on CH-OH group of donors	molecular_function	1.19E-10	30
GO:0048856	anatomical structure development	biological_process	1.96E-10	398
GO:0005488	binding	molecular_function	2.40E-10	973
GO:0008203	cholesterol metabolic process	biological_process	2.63E-10	25
GO:0051186	cofactor metabolic process	biological_process	2.90E-10	49
GO:0009058	biosynthetic process	biological_process	3.32E-10	446
GO:1901564	organonitrogen compound metabolic process	biological_process	3.54E-10	189
GO:0046165	alcohol biosynthetic process	biological_process	5.96E-10	29
GO:0005623	cell	cellular_component	6.00E-10	1018
GO:0044464	cell part	cellular_component	6.00E-10	1018
GO:0009605	response to external stimulus	biological_process	8.55E-10	188
GO:0010876	lipid localization	biological_process	1.43E-09	51
GO:0005739	mitochondrion	cellular_component	1.53E-09	139
GO:0019637	organophosphate metabolic process	biological_process	1.60E-09	106
GO:0006641	triglyceride metabolic process	biological_process	1.93E-09	22
GO:0006695	cholesterol biosynthetic process	biological_process	2.08E-09	13
GO:1902653	secondary alcohol biosynthetic process	biological_process	2.08E-09	13
GO:0042180	cellular ketone metabolic process	biological_process	2.13E-09	37
GO:0006796	phosphate-containing compound metabolic process	biological_process	2.48E-09	259
GO:0048869	cellular developmental process	biological_process	2.59E-09	306
GO:0048731	system development	biological_process	3.36E-09	328
GO:0006694	steroid biosynthetic process	biological_process	3.51E-09	26
GO:0051239	regulation of multicellular organismal process	biological_process	3.59E-09	236
GO:0019217	regulation of fatty acid metabolic process	biological_process	4.40E-09	19
GO:1901576	organic substance biosynthetic process	biological_process	5.77E-09	431
GO:0031226	intrinsic component of plasma membrane	cellular_component	5.87E-09	95
GO:0016627	oxidoreductase activity, acting on the CH-CH group of donors	molecular_function	6.25E-09	18
GO:0071495	cellular response to endogenous stimulus	biological_process	6.45E-09	106
GO:0009056	catabolic process	biological_process	7.05E-09	183
GO:0044444	cytoplasmic part	cellular_component	9.56E-09	572
GO:0050793	regulation of developmental process	biological_process	1.18E-08	209
GO:0071310	cellular response to organic substance	biological_process	1.49E-08	174
GO:0007275	multicellular organismal development	biological_process	1.52E-08	348
GO:0043167	ion binding	molecular_function	2.46E-08	386
GO:0072330	monocarboxylic acid biosynthetic process	biological_process	2.80E-08	29
GO:0042221	response to chemical	biological_process	2.96E-08	285
GO:0046486	glycerolipid metabolic process	biological_process	2.99E-08	49
GO:0009653	anatomical structure morphogenesis	biological_process	3.01E-08	229
GO:0019432	triglyceride biosynthetic process	biological_process	3.04E-08	12
GO:0016053	organic acid biosynthetic process	biological_process	3.71E-08	37
GO:0045444	fat cell differentiation	biological_process	3.71E-08	37
GO:0046394	carboxylic acid biosynthetic process	biological_process	3.71E-08	37
GO:1901617	organic hydroxy compound biosynthetic process	biological_process	3.76E-08	34
GO:0010243	response to organonitrogen compound	biological_process	3.79E-08	64
GO:0010565	regulation of cellular ketone metabolic process	biological_process	3.81E-08	28
GO:0006637	acyl-CoA metabolic process	biological_process	4.36E-08	16
GO:0016903	oxidoreductase activity, acting on the aldehyde or oxo group of donors	molecular_function	4.36E-08	16
GO:0035383	thioester metabolic process	biological_process	4.36E-08	16
GO:0050660	flavin adenine dinucleotide binding	molecular_function	5.52E-08	21
GO:0000038	very long-chain fatty acid metabolic process	biological_process	5.88E-08	12
GO:0006790	sulfur compound metabolic process	biological_process	9.20E-08	38
GO:0046460	neutral lipid biosynthetic process	biological_process	9.72E-08	13
GO:0046463	acylglycerol biosynthetic process	biological_process	9.72E-08	13
GO:1901575	organic substance catabolic process	biological_process	9.84E-08	155
GO:0045017	glycerolipid biosynthetic process	biological_process	1.08E-07	28
GO:0042127	regulation of cell proliferation	biological_process	1.48E-07	132
GO:0044249	cellular biosynthetic process	biological_process	1.52E-07	416
GO:0005887	integral component of plasma membrane	cellular_component	1.82E-07	85
GO:0051179	localization	biological_process	1.83E-07	426
GO:0046890	regulation of lipid biosynthetic process	biological_process	1.83E-07	27
GO:0030154	cell differentiation	biological_process	1.84E-07	272
GO:0050873	brown fat cell differentiation	biological_process	2.14E-07	15
GO:0010817	regulation of hormone levels	biological_process	2.31E-07	51
GO:0009725	response to hormone	biological_process	2.69E-07	54
GO:0005886	plasma membrane	cellular_component	2.92E-07	304
GO:0008283	cell proliferation	biological_process	2.98E-07	152
GO:1901701	cellular response to oxygen-containing compound	biological_process	3.30E-07	85
GO:0042445	hormone metabolic process	biological_process	3.46E-07	28
GO:0032373	positive regulation of sterol transport	biological_process	3.74E-07	11
GO:0032376	positive regulation of cholesterol transport	biological_process	3.74E-07	11
GO:0048518	positive regulation of biological process	biological_process	3.89E-07	419
GO:0009617	response to bacterium	biological_process	4.19E-07	56
GO:0006720	isoprenoid metabolic process	biological_process	4.30E-07	18
GO:1901698	response to nitrogen compound	biological_process	4.34E-07	70
GO:0006639	acylglycerol metabolic process	biological_process	4.49E-07	22
GO:0006520	cellular amino acid metabolic process	biological_process	4.57E-07	42
GO:0071944	cell periphery	cellular_component	4.80E-07	311
GO:0044248	cellular catabolic process	biological_process	4.87E-07	154
GO:0036094	small molecule binding	molecular_function	5.22E-07	213
GO:0006638	neutral lipid metabolic process	biological_process	5.67E-07	22
GO:0046320	regulation of fatty acid oxidation	biological_process	5.80E-07	9
GO:0006084	acetyl-CoA metabolic process	biological_process	6.98E-07	10
GO:0010875	positive regulation of cholesterol efflux	biological_process	6.98E-07	10
GO:0005759	mitochondrial matrix	cellular_component	7.45E-07	35
GO:0005622	intracellular	cellular_component	7.57E-07	877
GO:0044424	intracellular part	cellular_component	7.57E-07	877
GO:0009083	branched-chain amino acid catabolic process	biological_process	8.34E-07	7
GO:0048583	regulation of response to stimulus	biological_process	8.54E-07	280
GO:0043434	response to peptide hormone	biological_process	1.04E-06	32
GO:0010646	regulation of cell communication	biological_process	1.06E-06	243
GO:0032870	cellular response to hormone stimulus	biological_process	1.07E-06	44
GO:0009987	cellular process	biological_process	1.16E-06	1164
GO:0043648	dicarboxylic acid metabolic process	biological_process	1.31E-06	15
GO:0044707	single-multicellular organism process	biological_process	1.40E-06	446
GO:0044459	plasma membrane part	cellular_component	1.66E-06	159
GO:0005811	lipid particle	cellular_component	1.67E-06	17
GO:0042802	identical protein binding	molecular_function	1.74E-06	164
GO:0023051	regulation of signaling	biological_process	1.77E-06	239
GO:0009888	tissue development	biological_process	1.83E-06	158
GO:0072593	reactive oxygen species metabolic process	biological_process	1.86E-06	34
GO:0032868	response to insulin	biological_process	1.90E-06	29
GO:2000026	regulation of multicellular organismal development	biological_process	2.03E-06	156
GO:0034308	primary alcohol metabolic process	biological_process	2.17E-06	12
GO:0048513	organ development	biological_process	2.34E-06	239
GO:1901652	response to peptide	biological_process	2.35E-06	37
GO:1901135	carbohydrate derivative metabolic process	biological_process	2.39E-06	99
GO:0055088	lipid homeostasis	biological_process	2.55E-06	22
GO:0009081	branched-chain amino acid metabolic process	biological_process	2.58E-06	7
GO:0050727	regulation of inflammatory response	biological_process	2.70E-06	41
GO:0009063	cellular amino acid catabolic process	biological_process	2.85E-06	18
GO:0009308	amine metabolic process	biological_process	2.85E-06	25
GO:0006633	fatty acid biosynthetic process	biological_process	2.87E-06	21
GO:0006644	phospholipid metabolic process	biological_process	2.90E-06	47
GO:0007167	enzyme linked receptor protein signaling pathway	biological_process	2.96E-06	88
GO:0071375	cellular response to peptide hormone stimulus	biological_process	3.16E-06	28
GO:0042578	phosphoric ester hydrolase activity	molecular_function	3.26E-06	49
GO:0071813	lipoprotein particle binding	molecular_function	3.87E-06	10
GO:0071814	protein-lipid complex binding	molecular_function	3.87E-06	10
GO:0005783	endoplasmic reticulum	cellular_component	3.99E-06	113
GO:0008654	phospholipid biosynthetic process	biological_process	4.03E-06	25
GO:0016740	transferase activity	molecular_function	4.15E-06	202
GO:0007166	cell surface receptor signaling pathway	biological_process	4.33E-06	185
GO:0045923	positive regulation of fatty acid metabolic process	biological_process	4.48E-06	9
GO:0032879	regulation of localization	biological_process	4.80E-06	188
GO:1901565	organonitrogen compound catabolic process	biological_process	5.45E-06	36
GO:0016788	hydrolase activity, acting on ester bonds	molecular_function	5.53E-06	81
GO:0012501	programmed cell death	biological_process	5.85E-06	137
GO:0019842	vitamin binding	molecular_function	6.04E-06	15
GO:0043168	anion binding	molecular_function	6.60E-06	225
GO:0016829	lyase activity	molecular_function	6.74E-06	28
GO:0071417	cellular response to organonitrogen compound	biological_process	7.66E-06	47
GO:0032869	cellular response to insulin stimulus	biological_process	7.80E-06	25
GO:0010889	regulation of sequestering of triglyceride	biological_process	7.87E-06	6
GO:0033539	fatty acid beta-oxidation using acyl-CoA dehydrogenase	biological_process	7.87E-06	6
GO:1901653	cellular response to peptide	biological_process	8.06E-06	31
GO:0048522	positive regulation of cellular process	biological_process	8.16E-06	370
GO:0006928	movement of cell or subcellular component	biological_process	8.20E-06	154
GO:0040011	locomotion	biological_process	9.15E-06	143
GO:0006915	apoptotic process	biological_process	9.38E-06	133
GO:0046942	carboxylic acid transport	biological_process	9.77E-06	34
GO:0043067	regulation of programmed cell death	biological_process	1.01E-05	117
GO:0016051	carbohydrate biosynthetic process	biological_process	1.02E-05	26
GO:0032501	multicellular organismal process	biological_process	1.07E-05	456
GO:0015849	organic acid transport	biological_process	1.10E-05	34
GO:0051270	regulation of cellular component movement	biological_process	1.17E-05	90
GO:0010941	regulation of cell death	biological_process	1.22E-05	124
GO:0008219	cell death	biological_process	1.22E-05	144
GO:0016265	death	biological_process	1.22E-05	144
GO:0051188	cofactor biosynthetic process	biological_process	1.32E-05	20
GO:0044106	cellular amine metabolic process	biological_process	1.34E-05	23
GO:0016620	oxidoreductase activity, acting on the aldehyde or oxo group of donors, NAD or NADP as acceptor	molecular_function	1.41E-05	12
GO:0044057	regulation of system process	biological_process	1.42E-05	44
GO:1901605	alpha-amino acid metabolic process	biological_process	1.44E-05	29
GO:0006085	acetyl-CoA biosynthetic process	biological_process	1.47E-05	7
GO:0006979	response to oxidative stress	biological_process	1.47E-05	41
GO:0035556	intracellular signal transduction	biological_process	1.53E-05	187
GO:0032101	regulation of response to external stimulus	biological_process	1.54E-05	80
GO:0010883	regulation of lipid storage	biological_process	1.55E-05	11
GO:0044723	single-organism carbohydrate metabolic process	biological_process	1.60E-05	64
GO:0071702	organic substance transport	biological_process	1.68E-05	152
GO:0005975	carbohydrate metabolic process	biological_process	1.78E-05	75
GO:0042981	regulation of apoptotic process	biological_process	1.80E-05	114
GO:0034754	cellular hormone metabolic process	biological_process	1.93E-05	17
GO:0051094	positive regulation of developmental process	biological_process	1.97E-05	113
GO:0032989	cellular component morphogenesis	biological_process	2.25E-05	118
GO:0006869	lipid transport	biological_process	2.29E-05	37
GO:0010874	regulation of cholesterol efflux	biological_process	2.33E-05	10
GO:0090207	regulation of triglyceride metabolic process	biological_process	2.33E-05	10
GO:0044765	single-organism transport	biological_process	2.38E-05	274
GO:0009108	coenzyme biosynthetic process	biological_process	2.39E-05	17
GO:1901681	sulfur compound binding	molecular_function	2.63E-05	25
GO:0006721	terpenoid metabolic process	biological_process	2.91E-05	13
GO:0044272	sulfur compound biosynthetic process	biological_process	2.94E-05	17
GO:0008210	estrogen metabolic process	biological_process	2.95E-05	7
GO:0035384	thioester biosynthetic process	biological_process	2.95E-05	7
GO:0071616	acyl-CoA biosynthetic process	biological_process	2.95E-05	7
GO:1903034	regulation of response to wounding	biological_process	3.04E-05	50
GO:0008285	negative regulation of cell proliferation	biological_process	3.13E-05	61
GO:0000902	cell morphogenesis	biological_process	3.16E-05	112
GO:0005515	protein binding	molecular_function	3.21E-05	631
GO:0006950	response to stress	biological_process	3.35E-05	246
GO:0040012	regulation of locomotion	biological_process	3.37E-05	87
GO:0007169	transmembrane receptor protein tyrosine kinase signaling pathway	biological_process	3.78E-05	57
GO:1903409	reactive oxygen species biosynthetic process	biological_process	4.06E-05	16
GO:0015711	organic anion transport	biological_process	4.45E-05	43
GO:1901606	alpha-amino acid catabolic process	biological_process	4.49E-05	15
GO:0045834	positive regulation of lipid metabolic process	biological_process	4.57E-05	20
GO:0016874	ligase activity	molecular_function	4.59E-05	25
GO:0090407	organophosphate biosynthetic process	biological_process	4.78E-05	47
GO:0009966	regulation of signal transduction	biological_process	4.86E-05	205
GO:0005778	peroxisomal membrane	cellular_component	4.94E-05	10
GO:0031903	microbody membrane	cellular_component	4.94E-05	10
GO:0030730	sequestering of triglyceride	biological_process	5.10E-05	6
GO:0016791	phosphatase activity	molecular_function	5.11E-05	37
GO:0006954	inflammatory response	biological_process	5.22E-05	53
GO:0055086	nucleobase-containing small molecule metabolic process	biological_process	5.23E-05	59
GO:0005539	glycosaminoglycan binding	molecular_function	5.38E-05	23
GO:0042886	amide transport	biological_process	5.57E-05	31
GO:0051235	maintenance of location	biological_process	5.93E-05	33
GO:0007399	nervous system development	biological_process	6.17E-05	150
GO:0006576	cellular biogenic amine metabolic process	biological_process	6.52E-05	19
GO:0010631	epithelial cell migration	biological_process	6.76E-05	35
GO:0001101	response to acid chemical	biological_process	7.02E-05	26
GO:0044262	cellular carbohydrate metabolic process	biological_process	7.29E-05	33
GO:0019218	regulation of steroid metabolic process	biological_process	7.48E-05	16
GO:0032370	positive regulation of lipid transport	biological_process	8.18E-05	13
GO:0090132	epithelium migration	biological_process	8.22E-05	35
GO:0009991	response to extracellular stimulus	biological_process	8.32E-05	48
GO:0006650	glycerophospholipid metabolic process	biological_process	8.93E-05	33
GO:0043231	intracellular membrane-bounded organelle	cellular_component	9.56E-05	663
GO:0048870	cell motility	biological_process	9.88E-05	122
GO:0051674	localization of cell	biological_process	9.88E-05	122
GO:0090130	tissue migration	biological_process	9.96E-05	35
GO:0022603	regulation of anatomical structure morphogenesis	biological_process	0.00010183	90
GO:0016878	acid-thiol ligase activity	molecular_function	0.00010419	6
GO:0007219	Notch signaling pathway	biological_process	0.00010742	23
GO:0001676	long-chain fatty acid metabolic process	biological_process	0.00010845	12
GO:0019222	regulation of metabolic process	biological_process	0.00011545	444
GO:0023057	negative regulation of signaling	biological_process	0.00011796	107
GO:0097164	ammonium ion metabolic process	biological_process	0.00012261	23
GO:0009636	response to toxic substance	biological_process	0.00012755	15
GO:1901699	cellular response to nitrogen compound	biological_process	0.00012767	50
GO:0010942	positive regulation of cell death	biological_process	0.00013485	55
GO:0005215	transporter activity	molecular_function	0.00013995	112
GO:0032371	regulation of sterol transport	biological_process	0.00014108	11
GO:0032374	regulation of cholesterol transport	biological_process	0.00014108	11
GO:0000166	nucleotide binding	molecular_function	0.00014234	177
GO:1901265	nucleoside phosphate binding	molecular_function	0.00014234	177
GO:0006575	cellular modified amino acid metabolic process	biological_process	0.00014473	26
GO:2000377	regulation of reactive oxygen species metabolic process	biological_process	0.00014649	21
GO:1902578	single-organism localization	biological_process	0.00014875	286
GO:0031667	response to nutrient levels	biological_process	0.00015322	45
GO:0042439	ethanolamine-containing compound metabolic process	biological_process	0.00015471	15
GO:0034389	lipid particle organization	biological_process	0.00015724	7
GO:0048839	inner ear development	biological_process	0.00016291	25
GO:0043169	cation binding	molecular_function	0.00017154	204
GO:0051174	regulation of phosphorus metabolic process	biological_process	0.00017415	129
GO:0004029	aldehyde dehydrogenase (NAD) activity	molecular_function	0.00017767	5
GO:0016877	ligase activity, forming carbon-sulfur bonds	molecular_function	0.0001786	10
GO:0044438	microbody part	cellular_component	0.0001786	10
GO:0044439	peroxisomal part	cellular_component	0.0001786	10
GO:0016830	carbon-carbon lyase activity	molecular_function	0.00018378	11
GO:0016746	transferase activity, transferring acyl groups	molecular_function	0.00018502	32
GO:0043227	membrane-bounded organelle	cellular_component	0.00018594	664
GO:0043405	regulation of MAP kinase activity	biological_process	0.00018935	29
GO:0043065	positive regulation of apoptotic process	biological_process	0.00019048	51
GO:0071900	regulation of protein serine/threonine kinase activity	biological_process	0.00019287	42
GO:0048519	negative regulation of biological process	biological_process	0.00019336	335
GO:0010888	negative regulation of lipid storage	biological_process	0.00019372	6
GO:0033194	response to hydroperoxide	biological_process	0.00019372	6
GO:2000145	regulation of cell motility	biological_process	0.00020101	78
GO:0051093	negative regulation of developmental process	biological_process	0.00020454	81
GO:0019318	hexose metabolic process	biological_process	0.00020581	25
GO:0008643	carbohydrate transport	biological_process	0.00020827	18
GO:0070542	response to fatty acid	biological_process	0.00021698	9
GO:0042632	cholesterol homeostasis	biological_process	0.00021788	14
GO:0005007	fibroblast growth factor-activated receptor activity	molecular_function	0.00022142	4
GO:0030976	thiamine pyrophosphate binding	molecular_function	0.00022142	4
GO:0016101	diterpenoid metabolic process	biological_process	0.00023693	11
GO:0042743	hydrogen peroxide metabolic process	biological_process	0.00024648	8
GO:0033764	steroid dehydrogenase activity, acting on the CH-OH group of donors, NAD or NADP as acceptor	molecular_function	0.00024819	7
GO:0051184	cofactor transporter activity	molecular_function	0.00024819	7
GO:0071705	nitrogen compound transport	biological_process	0.00024934	58
GO:0006733	oxidoreduction coenzyme metabolic process	biological_process	0.00025144	21
GO:0009117	nucleotide metabolic process	biological_process	0.00025322	53
GO:0055092	sterol homeostasis	biological_process	0.00026411	14
GO:0043583	ear development	biological_process	0.00027548	27
GO:0048584	positive regulation of response to stimulus	biological_process	0.00028235	157
GO:0043068	positive regulation of programmed cell death	biological_process	0.00028326	51
GO:0016477	cell migration	biological_process	0.0002876	109
GO:0031323	regulation of cellular metabolic process	biological_process	0.00029319	398
GO:0010812	negative regulation of cell-substrate adhesion	biological_process	0.00030251	11
GO:0032330	regulation of chondrocyte differentiation	biological_process	0.00030251	11
GO:0022600	digestive system process	biological_process	0.00030609	13
GO:0008286	insulin receptor signaling pathway	biological_process	0.00031223	16
GO:1902531	regulation of intracellular signal transduction	biological_process	0.0003206	123
GO:0009611	response to wounding	biological_process	0.00032073	64
GO:0043229	intracellular organelle	cellular_component	0.00032342	746
GO:1901362	organic cyclic compound biosynthetic process	biological_process	0.00032528	287
GO:0046474	glycerophospholipid biosynthetic process	biological_process	0.00032602	18
GO:0007155	cell adhesion	biological_process	0.00033155	107
GO:0006390	transcription from mitochondrial promoter	biological_process	0.0003345	6
GO:0010866	regulation of triglyceride biosynthetic process	biological_process	0.0003345	6
GO:0098801	regulation of renal system process	biological_process	0.0003345	6
GO:0050728	negative regulation of inflammatory response	biological_process	0.00034638	19
GO:0006739	NADP metabolic process	biological_process	0.00035057	8
GO:0042592	homeostatic process	biological_process	0.00035752	123
GO:0080090	regulation of primary metabolic process	biological_process	0.00036235	392
GO:0042325	regulation of phosphorylation	biological_process	0.00036716	114
GO:0003995	acyl-CoA dehydrogenase activity	molecular_function	0.00037233	5
GO:1901616	organic hydroxy compound catabolic process	biological_process	0.00037287	13
GO:0009749	response to glucose	biological_process	0.00037641	18
GO:0008209	androgen metabolic process	biological_process	0.0003771	7
GO:0042572	retinol metabolic process	biological_process	0.0003771	7
GO:0009968	negative regulation of signal transduction	biological_process	0.00037944	98
GO:0033344	cholesterol efflux	biological_process	0.00038273	11
GO:0051193	regulation of cofactor metabolic process	biological_process	0.00038273	11
GO:0051196	regulation of coenzyme metabolic process	biological_process	0.00038273	11
GO:0050673	epithelial cell proliferation	biological_process	0.0003834	40
GO:0006753	nucleoside phosphate metabolic process	biological_process	0.00039218	53
GO:0009986	cell surface	cellular_component	0.00039263	63
GO:0010648	negative regulation of cell communication	biological_process	0.00039276	106
GO:0042326	negative regulation of phosphorylation	biological_process	0.00039616	44
GO:0033218	amide binding	molecular_function	0.00040042	25
GO:0006643	membrane lipid metabolic process	biological_process	0.00040987	24
GO:0031347	regulation of defense response	biological_process	0.0004129	57
GO:0006006	glucose metabolic process	biological_process	0.0004173	21
GO:0016310	phosphorylation	biological_process	0.00041851	166
GO:0022610	biological adhesion	biological_process	0.00041932	107
GO:0007267	cell-cell signaling	biological_process	0.00042496	70
GO:0043226	organelle	cellular_component	0.00042888	758
GO:0005996	monosaccharide metabolic process	biological_process	0.00043081	26
GO:0055085	transmembrane transport	biological_process	0.00043585	107
GO:0036294	cellular response to decreased oxygen levels	biological_process	0.00044767	15
GO:0071456	cellular response to hypoxia	biological_process	0.00044767	15
GO:0033993	response to lipid	biological_process	0.00044799	48
GO:0009743	response to carbohydrate	biological_process	0.00045348	19
GO:0045598	regulation of fat cell differentiation	biological_process	0.00045348	19
GO:0007586	digestion	biological_process	0.00045647	14
GO:0019220	regulation of phosphate metabolic process	biological_process	0.00046758	126
GO:0009607	response to biotic stimulus	biological_process	0.00046979	70
GO:0001667	ameboidal-type cell migration	biological_process	0.00047398	41
GO:0031325	positive regulation of cellular metabolic process	biological_process	0.00048278	228
GO:0001659	temperature homeostasis	biological_process	0.00048782	8
GO:0009746	response to hexose	biological_process	0.00049771	18
GO:0034284	response to monosaccharide	biological_process	0.00049771	18
GO:0006810	transport	biological_process	0.00051591	290
GO:0009896	positive regulation of catabolic process	biological_process	0.0005187	39
GO:0043235	receptor complex	cellular_component	0.00052021	35
GO:0046164	alcohol catabolic process	biological_process	0.0005252	12
GO:0010878	cholesterol storage	biological_process	0.00054431	6
GO:0030169	low-density lipoprotein particle binding	molecular_function	0.00054431	6
GO:0016229	steroid dehydrogenase activity	molecular_function	0.00055448	7
GO:0032994	protein-lipid complex	cellular_component	0.00055448	7
GO:0046467	membrane lipid biosynthetic process	biological_process	0.00057009	18
GO:0044429	mitochondrial part	cellular_component	0.00057063	63
GO:0022857	transmembrane transporter activity	molecular_function	0.00057081	101
GO:0000996	core DNA-dependent RNA polymerase binding promoter specificity activity	molecular_function	0.00057203	3
GO:0004771	sterol esterase activity	molecular_function	0.00057203	3
GO:0006573	valine metabolic process	biological_process	0.00057203	3
GO:0008430	selenium binding	molecular_function	0.00057203	3
GO:0034246	mitochondrial RNA polymerase binding promoter specificity activity	molecular_function	0.00057203	3
GO:0061643	chemorepulsion of axon	biological_process	0.00057203	3
GO:0097089	methyl-branched fatty acid metabolic process	biological_process	0.00057203	3
GO:0051240	positive regulation of multicellular organismal process	biological_process	0.0005762	124
GO:0097006	regulation of plasma lipoprotein particle levels	biological_process	0.00059723	11
GO:0048523	negative regulation of cellular process	biological_process	0.00059912	310
GO:0048585	negative regulation of response to stimulus	biological_process	0.00060721	123
GO:0001561	fatty acid alpha-oxidation	biological_process	0.00062035	4
GO:0016011	dystroglycan complex	cellular_component	0.00062035	4
GO:0016624	oxidoreductase activity, acting on the aldehyde or oxo group of donors, disulfide as acceptor	molecular_function	0.00062035	4
GO:0016885	ligase activity, forming carbon-carbon bonds	molecular_function	0.00062035	4
GO:0045595	regulation of cell differentiation	biological_process	0.00062505	127
GO:0015850	organic hydroxy compound transport	biological_process	0.00062888	24
GO:0009628	response to abiotic stimulus	biological_process	0.00063511	73
GO:0010647	positive regulation of cell communication	biological_process	0.00063866	124
GO:0031012	extracellular matrix	cellular_component	0.00064245	26
GO:0015718	monocarboxylic acid transport	biological_process	0.00065135	18
GO:0051224	negative regulation of protein transport	biological_process	0.00065135	18
GO:0001523	retinoid metabolic process	biological_process	0.00065749	10
GO:0048871	multicellular organismal homeostasis	biological_process	0.00065813	36
GO:0005892	acetylcholine-gated channel complex	cellular_component	0.00069372	5
GO:0015101	organic cation transmembrane transporter activity	molecular_function	0.00069372	5
GO:0051287	NAD binding	molecular_function	0.0007373	11
GO:0030155	regulation of cell adhesion	biological_process	0.00073897	63
GO:0031406	carboxylic acid binding	molecular_function	0.00073953	22
GO:0043177	organic acid binding	molecular_function	0.00073953	22
GO:0050680	negative regulation of epithelial cell proliferation	biological_process	0.00074237	18
GO:0006807	nitrogen compound metabolic process	biological_process	0.00074477	456
GO:0051707	response to other organism	biological_process	0.00075424	66
GO:0006091	generation of precursor metabolites and energy	biological_process	0.00076782	35
GO:0009306	protein secretion	biological_process	0.00078657	29
GO:0042403	thyroid hormone metabolic process	biological_process	0.00079226	7
GO:0043207	response to external biotic stimulus	biological_process	0.00079232	66
GO:0001666	response to hypoxia	biological_process	0.00080056	23
GO:0050994	regulation of lipid catabolic process	biological_process	0.00082668	10
GO:0004602	glutathione peroxidase activity	molecular_function	0.00084367	6
GO:0005779	integral component of peroxisomal membrane	cellular_component	0.00084367	6
GO:0031231	intrinsic component of peroxisomal membrane	cellular_component	0.00084367	6
GO:0051271	negative regulation of cellular component movement	biological_process	0.00087391	30
GO:0016705	oxidoreductase activity, acting on paired donors, with incorporation or reduction of molecular oxygen	molecular_function	0.00088804	23
GO:0036293	response to decreased oxygen levels	biological_process	0.00088804	23
GO:0072337	modified amino acid transport	biological_process	0.00089198	8
GO:0071453	cellular response to oxygen levels	biological_process	0.00089787	16
GO:0043407	negative regulation of MAP kinase activity	biological_process	0.00090358	11
GO:1903426	regulation of reactive oxygen species biosynthetic process	biological_process	0.00090358	11
GO:0016298	lipase activity	molecular_function	0.00093654	17
GO:0071772	response to BMP	biological_process	0.00094125	21
GO:0071773	cellular response to BMP stimulus	biological_process	0.00094125	21
GO:0040013	negative regulation of locomotion	biological_process	0.00096039	31
GO:0051234	establishment of localization	biological_process	0.00097904	298
GO:0097285	cell-type specific apoptotic process	biological_process	0.0010093	41
GO:0030334	regulation of cell migration	biological_process	0.0010109	71
GO:0065009	regulation of molecular function	biological_process	0.0010189	172
GO:0009295	nucleoid	cellular_component	0.00103	10
GO:0042645	mitochondrial nucleoid	cellular_component	0.00103	10
GO:0009612	response to mechanical stimulus	biological_process	0.001067	17
GO:0045597	positive regulation of cell differentiation	biological_process	0.0010908	75
GO:0010563	negative regulation of phosphorus metabolic process	biological_process	0.0010918	52
GO:0045936	negative regulation of phosphate metabolic process	biological_process	0.0010918	52
GO:0001540	beta-amyloid binding	molecular_function	0.0010997	11
GO:0034637	cellular carbohydrate biosynthetic process	biological_process	0.0010997	11
GO:0045600	positive regulation of fat cell differentiation	biological_process	0.0010997	11
GO:0046627	negative regulation of insulin receptor signaling pathway	biological_process	0.0011038	7
GO:1900077	negative regulation of cellular response to insulin stimulus	biological_process	0.0011038	7
GO:0012505	endomembrane system	cellular_component	0.0011064	225
GO:0006090	pyruvate metabolic process	biological_process	0.0011241	15
GO:0032368	regulation of lipid transport	biological_process	0.0011241	15
GO:0042472	inner ear morphogenesis	biological_process	0.0011241	15
GO:0004601	peroxidase activity	molecular_function	0.0011328	9
GO:2000107	negative regulation of leukocyte apoptotic process	biological_process	0.0011328	9
GO:0032496	response to lipopolysaccharide	biological_process	0.0011466	24
GO:0070482	response to oxygen levels	biological_process	0.0011466	24
GO:0000904	cell morphogenesis involved in differentiation	biological_process	0.0011627	65
GO:1903428	positive regulation of reactive oxygen species biosynthetic process	biological_process	0.0011762	8
GO:0050671	positive regulation of lymphocyte proliferation	biological_process	0.0011807	16
GO:0001574	ganglioside biosynthetic process	biological_process	0.001185	5
GO:0016010	dystrophin-associated glycoprotein complex	cellular_component	0.001185	5
GO:0016500	protein-hormone receptor activity	molecular_function	0.001185	5
GO:0016628	oxidoreductase activity, acting on the CH-CH group of donors, NAD or NADP as acceptor	molecular_function	0.001185	5
GO:0035337	fatty-acyl-CoA metabolic process	biological_process	0.001185	5
GO:0043549	regulation of kinase activity	biological_process	0.0012097	62
GO:0006665	sphingolipid metabolic process	biological_process	0.0012237	18
GO:0006820	anion transport	biological_process	0.0012437	50
GO:0015645	fatty acid ligase activity	molecular_function	0.0012555	6
GO:0072349	modified amino acid transmembrane transporter activity	molecular_function	0.0012555	6
GO:0005506	iron ion binding	molecular_function	0.0012615	24
GO:0033692	cellular polysaccharide biosynthetic process	biological_process	0.0012725	10
GO:0046626	regulation of insulin receptor signaling pathway	biological_process	0.0012725	10
GO:0008284	positive regulation of cell proliferation	biological_process	0.0012781	67
GO:0030148	sphingolipid biosynthetic process	biological_process	0.0012811	13
GO:0022892	substrate-specific transporter activity	molecular_function	0.0012978	91
GO:0019693	ribose phosphate metabolic process	biological_process	0.0013077	41
GO:0016301	kinase activity	molecular_function	0.0013249	78
GO:0046364	monosaccharide biosynthetic process	biological_process	0.001326	12
GO:0050810	regulation of steroid biosynthetic process	biological_process	0.0013296	11
GO:1900076	regulation of cellular response to insulin stimulus	biological_process	0.0013296	11
GO:0009893	positive regulation of metabolic process	biological_process	0.0013367	250
GO:0032946	positive regulation of mononuclear cell proliferation	biological_process	0.0013482	16
GO:0003857	3-hydroxyacyl-CoA dehydrogenase activity	molecular_function	0.0013521	4
GO:0006086	acetyl-CoA biosynthetic process from pyruvate	biological_process	0.0013521	4
GO:0010873	positive regulation of cholesterol esterification	biological_process	0.0013521	4
GO:0016801	hydrolase activity, acting on ether bonds	molecular_function	0.0013521	4
GO:0044539	long-chain fatty acid import	biological_process	0.0013521	4
GO:0046321	positive regulation of fatty acid oxidation	biological_process	0.0013521	4
GO:0071447	cellular response to hydroperoxide	biological_process	0.0013521	4
GO:0042471	ear morphogenesis	biological_process	0.0013746	17
GO:0030336	negative regulation of cell migration	biological_process	0.0013803	27
GO:0015758	glucose transport	biological_process	0.0014042	14
GO:0015918	sterol transport	biological_process	0.0014042	14
GO:0030301	cholesterol transport	biological_process	0.0014042	14
GO:0040008	regulation of growth	biological_process	0.0014337	46
GO:0015833	peptide transport	biological_process	0.0014353	25
GO:1901137	carbohydrate derivative biosynthetic process	biological_process	0.0014529	53
GO:0005319	lipid transporter activity	molecular_function	0.0014999	13
GO:0000096	sulfur amino acid metabolic process	biological_process	0.0015039	7
GO:0005581	collagen trimer	cellular_component	0.0015039	7
GO:0033865	nucleoside bisphosphate metabolic process	biological_process	0.0015039	7
GO:0033875	ribonucleoside bisphosphate metabolic process	biological_process	0.0015039	7
GO:0034032	purine nucleoside bisphosphate metabolic process	biological_process	0.0015039	7
GO:0045979	positive regulation of nucleoside metabolic process	biological_process	0.0015039	7
GO:0070229	negative regulation of lymphocyte apoptotic process	biological_process	0.0015039	7
GO:1903580	positive regulation of ATP metabolic process	biological_process	0.0015039	7
GO:2000146	negative regulation of cell motility	biological_process	0.001523	28
GO:0007031	peroxisome organization	biological_process	0.0015281	8
GO:0030890	positive regulation of B cell proliferation	biological_process	0.0015281	8
GO:0016209	antioxidant activity	molecular_function	0.00157	12
GO:0033559	unsaturated fatty acid metabolic process	biological_process	0.00157	12
GO:0046906	tetrapyrrole binding	molecular_function	0.0015984	21
GO:0001933	negative regulation of protein phosphorylation	biological_process	0.0016016	38
GO:0008645	hexose transport	biological_process	0.0016235	14
GO:0010771	negative regulation of cell morphogenesis involved in differentiation	biological_process	0.0016235	14
GO:0023056	positive regulation of signaling	biological_process	0.001656	119
GO:0007605	sensory perception of sound	biological_process	0.0017394	18
GO:0009967	positive regulation of signal transduction	biological_process	0.0017678	109
GO:0031331	positive regulation of cellular catabolic process	biological_process	0.0017742	32
GO:0046503	glycerolipid catabolic process	biological_process	0.0017832	9
GO:0009118	regulation of nucleoside metabolic process	biological_process	0.0018498	12
GO:1903578	regulation of ATP metabolic process	biological_process	0.0018498	12
GO:0010885	regulation of cholesterol storage	biological_process	0.001893	5
GO:0015464	acetylcholine receptor activity	molecular_function	0.001893	5
GO:0038187	pattern recognition receptor activity	molecular_function	0.001893	5
GO:0061614	pri-miRNA transcription from RNA polymerase II promoter	biological_process	0.0018969	10
GO:1902893	regulation of pri-miRNA transcription from RNA polymerase II promoter	biological_process	0.0018969	10
GO:0071496	cellular response to external stimulus	biological_process	0.0018997	41
GO:0050790	regulation of catalytic activity	biological_process	0.0019003	130
GO:0001837	epithelial to mesenchymal transition	biological_process	0.0019012	19
GO:0019319	hexose biosynthetic process	biological_process	0.0019078	11
GO:1903825	organic acid transmembrane transport	biological_process	0.0019078	11
GO:0046872	metal ion binding	molecular_function	0.0019244	189
GO:0042803	protein homodimerization activity	molecular_function	0.0019382	58
GO:0071949	FAD binding	molecular_function	0.0019585	8
GO:0072350	tricarboxylic acid metabolic process	biological_process	0.0020085	7
GO:0008593	regulation of Notch signaling pathway	biological_process	0.0020308	13
GO:1902532	negative regulation of intracellular signal transduction	biological_process	0.0020536	47
GO:0061448	connective tissue development	biological_process	0.0020918	27
GO:0031348	negative regulation of defense response	biological_process	0.0021228	23
GO:0006068	ethanol catabolic process	biological_process	0.0021458	3
GO:0006549	isoleucine metabolic process	biological_process	0.0021458	3
GO:0006550	isoleucine catabolic process	biological_process	0.0021458	3
GO:0008216	spermidine metabolic process	biological_process	0.0021458	3
GO:0010510	regulation of acetyl-CoA biosynthetic process from pyruvate	biological_process	0.0021458	3
GO:0010890	positive regulation of sequestering of triglyceride	biological_process	0.0021458	3
GO:0010891	negative regulation of sequestering of triglyceride	biological_process	0.0021458	3
GO:0016208	AMP binding	molecular_function	0.0021458	3
GO:0016453	C-acetyltransferase activity	molecular_function	0.0021458	3
GO:0030916	otic vesicle formation	biological_process	0.0021458	3
GO:0033211	adiponectin-activated signaling pathway	biological_process	0.0021458	3
GO:0038146	chemokine (C-X-C motif) ligand 12 signaling pathway	biological_process	0.0021458	3
GO:0051387	negative regulation of neurotrophin TRK receptor signaling pathway	biological_process	0.0021458	3
GO:0015749	monosaccharide transport	biological_process	0.0021482	14
GO:0042277	peptide binding	molecular_function	0.0021553	21
GO:0050678	regulation of epithelial cell proliferation	biological_process	0.0022013	32
GO:0016684	oxidoreductase activity, acting on peroxide as acceptor	molecular_function	0.002205	9
GO:0033293	monocarboxylic acid binding	molecular_function	0.002205	9
GO:0043616	keratinocyte proliferation	biological_process	0.002205	9
GO:0050661	NADP binding	molecular_function	0.002205	9
GO:0008201	heparin binding	molecular_function	0.002212	15
GO:0046660	female sex differentiation	biological_process	0.002212	15
GO:0042157	lipoprotein metabolic process	biological_process	0.0022176	17
GO:0070665	positive regulation of leukocyte proliferation	biological_process	0.0022321	16
GO:0035295	tube development	biological_process	0.0023304	55
GO:0044070	regulation of anion transport	biological_process	0.0023492	13
GO:0030509	BMP signaling pathway	biological_process	0.0023494	19
GO:0050954	sensory perception of mechanical stimulus	biological_process	0.0023494	19
GO:0048608	reproductive structure development	biological_process	0.0023499	40
GO:0043542	endothelial cell migration	biological_process	0.0023793	24
GO:0060429	epithelium development	biological_process	0.0024179	89
GO:0045981	positive regulation of nucleotide metabolic process	biological_process	0.002479	8
GO:1900544	positive regulation of purine nucleotide metabolic process	biological_process	0.002479	8
GO:0019362	pyridine nucleotide metabolic process	biological_process	0.0024854	17
GO:0046496	nicotinamide nucleotide metabolic process	biological_process	0.0024854	17
GO:1903707	negative regulation of hemopoiesis	biological_process	0.0024854	17
GO:0010508	positive regulation of autophagy	biological_process	0.0025106	15
GO:0006699	bile acid biosynthetic process	biological_process	0.0025189	6
GO:0045940	positive regulation of steroid metabolic process	biological_process	0.0025189	6
GO:0051181	cofactor transport	biological_process	0.0025189	6
GO:0060632	regulation of microtubule-based movement	biological_process	0.0025189	6
GO:0090181	regulation of cholesterol metabolic process	biological_process	0.0025189	6
GO:0000990	transcription factor activity, core RNA polymerase binding	molecular_function	0.0025265	4
GO:0001553	luteinization	biological_process	0.0025265	4
GO:0005159	insulin-like growth factor receptor binding	molecular_function	0.0025265	4
GO:0008329	signaling pattern recognition receptor activity	molecular_function	0.0025265	4
GO:0010872	regulation of cholesterol esterification	biological_process	0.0025265	4
GO:0050872	white fat cell differentiation	biological_process	0.0025265	4
GO:0051450	myoblast proliferation	biological_process	0.0025265	4
GO:0008289	lipid binding	molecular_function	0.0025724	56
GO:0045596	negative regulation of cell differentiation	biological_process	0.0025724	56
GO:0042304	regulation of fatty acid biosynthetic process	biological_process	0.0026347	7
GO:0061458	reproductive system development	biological_process	0.0026474	40
GO:0061035	regulation of cartilage development	biological_process	0.0026758	11
GO:0016787	hydrolase activity	molecular_function	0.0027016	207
GO:0009889	regulation of biosynthetic process	biological_process	0.0027029	273
GO:0008585	female gonad development	biological_process	0.0027075	13
GO:0015908	fatty acid transport	biological_process	0.0027075	13
GO:0040007	growth	biological_process	0.0027455	65
GO:0006081	cellular aldehyde metabolic process	biological_process	0.0027477	10
GO:0046889	positive regulation of lipid biosynthetic process	biological_process	0.0027477	10
GO:0033500	carbohydrate homeostasis	biological_process	0.0027735	23
GO:0042593	glucose homeostasis	biological_process	0.0027735	23
GO:0048762	mesenchymal cell differentiation	biological_process	0.0028226	24
GO:0031300	intrinsic component of organelle membrane	cellular_component	0.0028328	29
GO:0004467	long-chain fatty acid-CoA ligase activity	molecular_function	0.0028671	5
GO:0016289	CoA hydrolase activity	molecular_function	0.0028671	5
GO:0019433	triglyceride catabolic process	biological_process	0.0028671	5
GO:0051251	positive regulation of lymphocyte activation	biological_process	0.002868	27
GO:0042698	ovulation cycle	biological_process	0.0029433	12
GO:0002790	peptide secretion	biological_process	0.0029586	22
GO:0008406	gonad development	biological_process	0.0029586	22
GO:0002237	response to molecule of bacterial origin	biological_process	0.0030692	24
GO:0071902	positive regulation of protein serine/threonine kinase activity	biological_process	0.0030964	27
GO:0001932	regulation of protein phosphorylation	biological_process	0.0031113	100
GO:0014070	response to organic cyclic compound	biological_process	0.0031146	46
GO:0046470	phosphatidylcholine metabolic process	biological_process	0.0032746	10
GO:0016879	ligase activity, forming carbon-nitrogen bonds	molecular_function	0.0032845	9
GO:0030534	adult behavior	biological_process	0.0033297	18
GO:0048638	regulation of developmental growth	biological_process	0.00334	27
GO:0016747	transferase activity, transferring acyl groups other than amino-acyl groups	molecular_function	0.0033525	25
GO:0008206	bile acid metabolic process	biological_process	0.0034005	7
GO:0045746	negative regulation of Notch signaling pathway	biological_process	0.0034005	7
GO:0019751	polyol metabolic process	biological_process	0.0034067	12
GO:0045833	negative regulation of lipid metabolic process	biological_process	0.0034067	12
GO:0006101	citrate metabolic process	biological_process	0.0034256	6
GO:0050919	negative chemotaxis	biological_process	0.0034256	6
GO:0055090	acylglycerol homeostasis	biological_process	0.0034256	6
GO:0070328	triglyceride homeostasis	biological_process	0.0034256	6
GO:0050867	positive regulation of cell activation	biological_process	0.0034608	30
GO:1903036	positive regulation of response to wounding	biological_process	0.0035146	19
GO:0048878	chemical homeostasis	biological_process	0.0035185	76
GO:0014065	phosphatidylinositol 3-kinase signaling	biological_process	0.0036127	15
GO:0006811	ion transport	biological_process	0.003643	115
GO:0002682	regulation of immune system process	biological_process	0.0036567	100
GO:0022602	ovulation cycle process	biological_process	0.0036754	11
GO:0045638	negative regulation of myeloid cell differentiation	biological_process	0.0036754	11
GO:0030073	insulin secretion	biological_process	0.0036862	18
GO:0043409	negative regulation of MAPK cascade	biological_process	0.0036862	18
GO:0048468	cell development	biological_process	0.0037767	147
GO:0046658	anchored component of plasma membrane	cellular_component	0.0038393	8
GO:0060998	regulation of dendritic spine development	biological_process	0.0038393	8
GO:0071229	cellular response to acid chemical	biological_process	0.0038406	17
GO:0072524	pyridine-containing compound metabolic process	biological_process	0.0038406	17
GO:0019932	second-messenger-mediated signaling	biological_process	0.003847	22
GO:0051241	negative regulation of multicellular organismal process	biological_process	0.0038769	84
GO:0000271	polysaccharide biosynthetic process	biological_process	0.0038787	10
GO:0003341	cilium movement	biological_process	0.0038787	10
GO:0048864	stem cell development	biological_process	0.0038962	23
GO:0007162	negative regulation of cell adhesion	biological_process	0.0039078	26
GO:0072358	cardiovascular system development	biological_process	0.0039679	78
GO:0002683	negative regulation of immune system process	biological_process	0.0040244	41
GO:0002696	positive regulation of leukocyte activation	biological_process	0.0040473	29
GO:0051604	protein maturation	biological_process	0.0040473	29
GO:0016782	transferase activity, transferring sulfur-containing groups	molecular_function	0.004058	13
GO:0046545	development of primary female sexual characteristics	biological_process	0.004058	13
GO:0031326	regulation of cellular biosynthetic process	biological_process	0.0040879	268
GO:0006140	regulation of nucleotide metabolic process	biological_process	0.004094	14
GO:0003352	regulation of cilium movement	biological_process	0.0041576	5
GO:0006625	protein targeting to peroxisome	biological_process	0.0041576	5
GO:0017134	fibroblast growth factor binding	molecular_function	0.0041576	5
GO:0021783	preganglionic parasympathetic fiber development	biological_process	0.0041576	5
GO:0032332	positive regulation of chondrocyte differentiation	biological_process	0.0041576	5
GO:0036041	long-chain fatty acid binding	molecular_function	0.0041576	5
GO:0042219	cellular modified amino acid catabolic process	biological_process	0.0041576	5
GO:0043574	peroxisomal transport	biological_process	0.0041576	5
GO:0072662	protein localization to peroxisome	biological_process	0.0041576	5
GO:0072663	establishment of protein localization to peroxisome	biological_process	0.0041576	5
GO:0090208	positive regulation of triglyceride metabolic process	biological_process	0.0041576	5
GO:0045137	development of primary sexual characteristics	biological_process	0.0041886	22
GO:0097367	carbohydrate derivative binding	molecular_function	0.0042068	167
GO:0000097	sulfur amino acid biosynthetic process	biological_process	0.0042499	4
GO:0000146	microfilament motor activity	molecular_function	0.0042499	4
GO:0005324	long-chain fatty acid transporter activity	molecular_function	0.0042499	4
GO:0015791	polyol transport	biological_process	0.0042499	4
GO:0031957	very long-chain fatty acid-CoA ligase activity	molecular_function	0.0042499	4
GO:0031998	regulation of fatty acid beta-oxidation	biological_process	0.0042499	4
GO:0050665	hydrogen peroxide biosynthetic process	biological_process	0.0042499	4
GO:0060396	growth hormone receptor signaling pathway	biological_process	0.0042499	4
GO:0071378	cellular response to growth hormone stimulus	biological_process	0.0042499	4
GO:0097237	cellular response to toxic substance	biological_process	0.0042499	4
GO:2001169	regulation of ATP biosynthetic process	biological_process	0.0042499	4
GO:0043277	apoptotic cell clearance	biological_process	0.0043247	7
GO:0072521	purine-containing compound metabolic process	biological_process	0.0044867	41
GO:0048514	blood vessel morphogenesis	biological_process	0.0045112	49
GO:0019955	cytokine binding	molecular_function	0.0045468	15
GO:0008299	isoprenoid biosynthetic process	biological_process	0.0045542	6
GO:0032331	negative regulation of chondrocyte differentiation	biological_process	0.0045542	6
GO:0006094	gluconeogenesis	biological_process	0.0045676	10
GO:0010632	regulation of epithelial cell migration	biological_process	0.0045918	24
GO:1901360	organic cyclic compound metabolic process	biological_process	0.0046805	390
GO:0016790	thiolester hydrolase activity	molecular_function	0.0047053	8
GO:0046173	polyol biosynthetic process	biological_process	0.0047053	8
GO:0005267	potassium channel activity	molecular_function	0.0047181	17
GO:0097194	execution phase of apoptosis	biological_process	0.0047413	9
GO:0072359	circulatory system development	biological_process	0.0047547	78
GO:0006468	protein phosphorylation	biological_process	0.0047963	138
GO:0031668	cellular response to extracellular stimulus	biological_process	0.0048589	36
GO:0080134	regulation of response to stress	biological_process	0.0048706	107
GO:0018130	heterocycle biosynthetic process	biological_process	0.0048892	269
GO:0004721	phosphoprotein phosphatase activity	molecular_function	0.0049479	22
GO:0010887	negative regulation of cholesterol storage	biological_process	0.0050325	3
GO:0014744	positive regulation of muscle adaptation	biological_process	0.0050325	3
GO:0015349	thyroid hormone transmembrane transporter activity	molecular_function	0.0050325	3
GO:0016012	sarcoglycan complex	cellular_component	0.0050325	3
GO:0016421	CoA carboxylase activity	molecular_function	0.0050325	3
GO:0032489	regulation of Cdc42 protein signal transduction	biological_process	0.0050325	3
GO:0032799	low-density lipoprotein receptor particle metabolic process	biological_process	0.0050325	3
GO:0032802	low-density lipoprotein particle receptor catabolic process	biological_process	0.0050325	3
GO:0032803	regulation of low-density lipoprotein particle receptor catabolic process	biological_process	0.0050325	3
GO:0034310	primary alcohol catabolic process	biological_process	0.0050325	3
GO:0042577	lipid phosphatase activity	molecular_function	0.0050325	3
GO:0044381	glucose import in response to insulin stimulus	biological_process	0.0050325	3
GO:0046912	transferase activity, transferring acyl groups, acyl groups converted into alkyl on transfer	molecular_function	0.0050325	3
GO:0050812	regulation of acyl-CoA biosynthetic process	biological_process	0.0050325	3
GO:0051185	coenzyme transporter activity	molecular_function	0.0050325	3
GO:0060356	leucine import	biological_process	0.0050325	3
GO:1990379	lipid transport across blood brain barrier	biological_process	0.0050325	3
GO:2001171	positive regulation of ATP biosynthetic process	biological_process	0.0050325	3
GO:0071901	negative regulation of protein serine/threonine kinase activity	biological_process	0.005193	14
GO:0016772	transferase activity, transferring phosphorus-containing groups	molecular_function	0.0052689	86
GO:0044087	regulation of cellular component biogenesis	biological_process	0.0052876	71
GO:0046323	glucose import	biological_process	0.0053493	10
GO:0016773	phosphotransferase activity, alcohol group as acceptor	molecular_function	0.0053629	70
GO:0045859	regulation of protein kinase activity	biological_process	0.0053705	54
GO:0032990	cell part morphogenesis	biological_process	0.0053749	67
GO:0030278	regulation of ossification	biological_process	0.0053763	23
GO:0016831	carboxy-lyase activity	molecular_function	0.0054267	7
GO:0000165	MAPK cascade	biological_process	0.005459	58
GO:0023014	signal transduction by protein phosphorylation	biological_process	0.005459	58
GO:0031669	cellular response to nutrient levels	biological_process	0.0055271	34
GO:0030554	adenyl nucleotide binding	molecular_function	0.0055651	119
GO:1902533	positive regulation of intracellular signal transduction	biological_process	0.0056102	72
GO:0050709	negative regulation of protein secretion	biological_process	0.0056362	9
GO:0051249	regulation of lymphocyte activation	biological_process	0.0056439	38
GO:0006865	amino acid transport	biological_process	0.0056682	15
GO:0015267	channel activity	molecular_function	0.0056898	45
GO:0022803	passive transmembrane transporter activity	molecular_function	0.0056898	45
GO:0048646	anatomical structure formation involved in morphogenesis	biological_process	0.0057036	92
GO:0016811	hydrolase activity, acting on carbon-nitrogen (but not peptide) bonds, in linear amides	molecular_function	0.0057115	11
GO:0060563	neuroepithelial cell differentiation	biological_process	0.0057115	11
GO:0007423	sensory organ development	biological_process	0.0057152	48
GO:0016881	acid-amino acid ligase activity	molecular_function	0.0058145	5
GO:0022848	acetylcholine-gated cation channel activity	molecular_function	0.0058145	5
GO:0035584	calcium-mediated signaling using intracellular calcium source	biological_process	0.0058145	5
GO:0014031	mesenchymal cell development	biological_process	0.0058178	22
GO:0001678	cellular glucose homeostasis	biological_process	0.0058253	14
GO:0002062	chondrocyte differentiation	biological_process	0.0058253	14
GO:0004497	monooxygenase activity	molecular_function	0.0059066	13
GO:0006672	ceramide metabolic process	biological_process	0.0059066	13
GO:0009112	nucleobase metabolic process	biological_process	0.0059343	6
GO:0043548	phosphatidylinositol 3-kinase binding	molecular_function	0.0059343	6
GO:0032559	adenyl ribonucleotide binding	molecular_function	0.0060137	118
GO:0071804	cellular potassium ion transport	biological_process	0.006046	16
GO:0071805	potassium ion transmembrane transport	biological_process	0.006046	16
GO:0007548	sex differentiation	biological_process	0.0061468	25
GO:0040014	regulation of multicellular organism growth	biological_process	0.0062317	10
GO:0031301	integral component of organelle membrane	cellular_component	0.0063566	27
GO:0034097	response to cytokine	biological_process	0.0063801	59
GO:0097159	organic cyclic compound binding	molecular_function	0.0065479	375
GO:0010675	regulation of cellular carbohydrate metabolic process	biological_process	0.0065482	18
GO:0022891	substrate-specific transmembrane transporter activity	molecular_function	0.0066199	79
GO:0004622	lysophospholipase activity	molecular_function	0.0066207	4
GO:0005640	nuclear outer membrane	cellular_component	0.0066207	4
GO:0014850	response to muscle activity	biological_process	0.0066207	4
GO:0034185	apolipoprotein binding	molecular_function	0.0066207	4
GO:0042761	very long-chain fatty acid biosynthetic process	biological_process	0.0066207	4
GO:0047617	acyl-CoA hydrolase activity	molecular_function	0.0066207	4
GO:0060294	cilium movement involved in cell motility	biological_process	0.0066207	4
GO:0060416	response to growth hormone	biological_process	0.0066207	4
GO:0098794	postsynapse	cellular_component	0.0066363	28
GO:0071345	cellular response to cytokine stimulus	biological_process	0.0066682	54
GO:1902106	negative regulation of leukocyte differentiation	biological_process	0.0066813	12
GO:0005978	glycogen biosynthetic process	biological_process	0.0067262	7
GO:0009250	glucan biosynthetic process	biological_process	0.0067262	7
GO:0010828	positive regulation of glucose transport	biological_process	0.0067262	7
GO:0060612	adipose tissue development	biological_process	0.0067262	7
GO:0009887	organ morphogenesis	biological_process	0.0068598	77
GO:0006809	nitric oxide biosynthetic process	biological_process	0.0068781	8
GO:0001794	type IIa hypersensitivity	biological_process	0.0068952	2
GO:0001796	regulation of type IIa hypersensitivity	biological_process	0.0068952	2
GO:0001798	positive regulation of type IIa hypersensitivity	biological_process	0.0068952	2
GO:0002325	natural killer cell differentiation involved in immune response	biological_process	0.0068952	2
GO:0002445	type II hypersensitivity	biological_process	0.0068952	2
GO:0002892	regulation of type II hypersensitivity	biological_process	0.0068952	2
GO:0002894	positive regulation of type II hypersensitivity	biological_process	0.0068952	2
GO:0003826	alpha-ketoacid dehydrogenase activity	molecular_function	0.0068952	2
GO:0003846	2-acylglycerol O-acyltransferase activity	molecular_function	0.0068952	2
GO:0003987	acetate-CoA ligase activity	molecular_function	0.0068952	2
GO:0004046	aminoacylase activity	molecular_function	0.0068952	2
GO:0004145	diamine N-acetyltransferase activity	molecular_function	0.0068952	2
GO:0004174	electron-transferring-flavoprotein dehydrogenase activity	molecular_function	0.0068952	2
GO:0004373	glycogen (starch) synthase activity	molecular_function	0.0068952	2
GO:0006391	transcription initiation from mitochondrial promoter	biological_process	0.0068952	2
GO:0006574	valine catabolic process	biological_process	0.0068952	2
GO:0008281	sulfonylurea receptor activity	molecular_function	0.0068952	2
GO:0008330	protein tyrosine/threonine phosphatase activity	molecular_function	0.0068952	2
GO:0009923	fatty acid elongase complex	cellular_component	0.0068952	2
GO:0010877	lipid transport involved in lipid storage	biological_process	0.0068952	2
GO:0015225	biotin transporter activity	molecular_function	0.0068952	2
GO:0015228	coenzyme A transmembrane transporter activity	molecular_function	0.0068952	2
GO:0016649	oxidoreductase activity, acting on the CH-NH group of donors, quinone or similar compound as acceptor	molecular_function	0.0068952	2
GO:0017099	very-long-chain-acyl-CoA dehydrogenase activity	molecular_function	0.0068952	2
GO:0018197	peptidyl-aspartic acid modification	biological_process	0.0068952	2
GO:0019166	trans-2-enoyl-CoA reductase (NADPH) activity	molecular_function	0.0068952	2
GO:0021564	vagus nerve development	biological_process	0.0068952	2
GO:0032762	mast cell cytokine production	biological_process	0.0068952	2
GO:0032763	regulation of mast cell cytokine production	biological_process	0.0068952	2
GO:0032805	positive regulation of low-density lipoprotein particle receptor catabolic process	biological_process	0.0068952	2
GO:0032810	sterol response element binding	molecular_function	0.0068952	2
GO:0032824	negative regulation of natural killer cell differentiation	biological_process	0.0068952	2
GO:0032826	regulation of natural killer cell differentiation involved in immune response	biological_process	0.0068952	2
GO:0032827	negative regulation of natural killer cell differentiation involved in immune response	biological_process	0.0068952	2
GO:0032917	polyamine acetylation	biological_process	0.0068952	2
GO:0032918	spermidine acetylation	biological_process	0.0068952	2
GO:0035720	intraciliary anterograde transport	biological_process	0.0068952	2
GO:0036335	intestinal stem cell homeostasis	biological_process	0.0068952	2
GO:0042132	fructose 1,6-bisphosphate 1-phosphatase activity	molecular_function	0.0068952	2
GO:0042264	peptidyl-aspartic acid hydroxylation	biological_process	0.0068952	2
GO:0044375	regulation of peroxisome size	biological_process	0.0068952	2
GO:0044594	17-beta-hydroxysteroid dehydrogenase (NAD+) activity	molecular_function	0.0068952	2
GO:0046544	development of secondary male sexual characteristics	biological_process	0.0068952	2
GO:0046655	folic acid metabolic process	biological_process	0.0068952	2
GO:0047066	phospholipid-hydroperoxide glutathione peroxidase activity	molecular_function	0.0068952	2
GO:0050218	propionate-CoA ligase activity	molecular_function	0.0068952	2
GO:0051365	cellular response to potassium ion starvation	biological_process	0.0068952	2
GO:0060357	regulation of leucine import	biological_process	0.0068952	2
GO:0060358	negative regulation of leucine import	biological_process	0.0068952	2
GO:0061402	positive regulation of transcription from RNA polymerase II promoter in response to acidic pH	biological_process	0.0068952	2
GO:0070346	positive regulation of fat cell proliferation	biological_process	0.0068952	2
GO:0071077	adenosine 3',5'-bisphosphate transmembrane transporter activity	molecular_function	0.0068952	2
GO:0080122	AMP transmembrane transporter activity	molecular_function	0.0068952	2
GO:1903852	positive regulation of cristae formation	biological_process	0.0068952	2
GO:1990578	perinuclear endoplasmic reticulum membrane	cellular_component	0.0068952	2
GO:2000288	positive regulation of myoblast proliferation	biological_process	0.0068952	2
GO:0022604	regulation of cell morphogenesis	biological_process	0.0069006	46
GO:0001568	blood vessel development	biological_process	0.0069011	55
GO:0009259	ribonucleotide metabolic process	biological_process	0.0069188	37
GO:0048511	rhythmic process	biological_process	0.0069516	26
GO:0043534	blood vessel endothelial cell migration	biological_process	0.0070027	15
GO:1903037	regulation of leukocyte cell-cell adhesion	biological_process	0.0071189	30
GO:0009894	regulation of catabolic process	biological_process	0.0071284	63
GO:0006690	icosanoid metabolic process	biological_process	0.0072232	10
GO:0014068	positive regulation of phosphatidylinositol 3-kinase signaling	biological_process	0.0072232	10
GO:1901568	fatty acid derivative metabolic process	biological_process	0.0072232	10
GO:0003013	circulatory system process	biological_process	0.007238	33
GO:0001894	tissue homeostasis	biological_process	0.0072943	23
GO:0004620	phospholipase activity	molecular_function	0.0074736	13
GO:1900542	regulation of purine nucleotide metabolic process	biological_process	0.0074736	13
GO:0003014	renal system process	biological_process	0.007501	11
GO:0043473	pigmentation	biological_process	0.007501	11
GO:0008015	blood circulation	biological_process	0.007506	32
GO:0071887	leukocyte apoptotic process	biological_process	0.0075644	12
GO:0009409	response to cold	biological_process	0.0075957	6
GO:0061037	negative regulation of cartilage development	biological_process	0.0075957	6
GO:0003007	heart morphogenesis	biological_process	0.0076	25
GO:0048017	inositol lipid-mediated signaling	biological_process	0.0076449	17
GO:0030888	regulation of B cell proliferation	biological_process	0.0078115	9
GO:0050808	synapse organization	biological_process	0.0078525	23
GO:0048589	developmental growth	biological_process	0.0078755	48
GO:0002082	regulation of oxidative phosphorylation	biological_process	0.0078868	5
GO:0010884	positive regulation of lipid storage	biological_process	0.0078868	5
GO:0015936	coenzyme A metabolic process	biological_process	0.0078868	5
GO:0030318	melanocyte differentiation	biological_process	0.0078868	5
GO:0034358	plasma lipoprotein particle	cellular_component	0.0078868	5
GO:0034377	plasma lipoprotein particle assembly	biological_process	0.0078868	5
GO:0044058	regulation of digestive system process	biological_process	0.0078868	5
GO:0048011	neurotrophin TRK receptor signaling pathway	biological_process	0.0078868	5
GO:0048486	parasympathetic nervous system development	biological_process	0.0078868	5
GO:1990777	lipoprotein particle	cellular_component	0.0078868	5
GO:0009790	embryo development	biological_process	0.0079272	85
GO:0046434	organophosphate catabolic process	biological_process	0.0079406	19
GO:0043408	regulation of MAPK cascade	biological_process	0.0079588	53
GO:1903039	positive regulation of leukocyte cell-cell adhesion	biological_process	0.007989	20
GO:0009150	purine ribonucleotide metabolic process	biological_process	0.008031	36
GO:0030855	epithelial cell differentiation	biological_process	0.0081404	50
GO:0035272	exocrine system development	biological_process	0.0082133	8
GO:0031589	cell-substrate adhesion	biological_process	0.0082505	31
GO:0009247	glycolipid biosynthetic process	biological_process	0.0083324	10
GO:0030316	osteoclast differentiation	biological_process	0.0083714	13
GO:0043467	regulation of generation of precursor metabolites and energy	biological_process	0.0083714	13
GO:0044264	cellular polysaccharide metabolic process	biological_process	0.0085454	11
GO:0050708	regulation of protein secretion	biological_process	0.0086278	21
GO:0006909	phagocytosis	biological_process	0.0086315	19
GO:0051247	positive regulation of protein metabolic process	biological_process	0.0087283	110
GO:0016757	transferase activity, transferring glycosyl groups	molecular_function	0.0088398	29
GO:0010562	positive regulation of phosphorus metabolic process	biological_process	0.0088435	76
GO:0045937	positive regulation of phosphate metabolic process	biological_process	0.0088435	76
GO:0019438	aromatic compound biosynthetic process	biological_process	0.0089488	266
GO:0006464	cellular protein modification process	biological_process	0.0089542	261
GO:0036211	protein modification process	biological_process	0.0089542	261
GO:0071230	cellular response to amino acid stimulus	biological_process	0.0091136	9
GO:0022838	substrate-specific channel activity	molecular_function	0.0091683	42
GO:0015980	energy derivation by oxidation of organic compounds	biological_process	0.009211	22
GO:0051246	regulation of protein metabolic process	biological_process	0.0092523	179
GO:0020037	heme binding	molecular_function	0.0093059	18
GO:0003015	heart process	biological_process	0.0093682	20
GO:0050870	positive regulation of T cell activation	biological_process	0.00937	19
GO:0003997	acyl-CoA oxidase activity	molecular_function	0.0094446	3
GO:0005041	low-density lipoprotein receptor activity	molecular_function	0.0094446	3
GO:0006067	ethanol metabolic process	biological_process	0.0094446	3
GO:0009086	methionine biosynthetic process	biological_process	0.0094446	3
GO:0010745	negative regulation of macrophage derived foam cell differentiation	biological_process	0.0094446	3
GO:0010896	regulation of triglyceride catabolic process	biological_process	0.0094446	3
GO:0015697	quaternary ammonium group transport	biological_process	0.0094446	3
GO:0015793	glycerol transport	biological_process	0.0094446	3
GO:0015803	branched-chain amino acid transport	biological_process	0.0094446	3
GO:0015820	leucine transport	biological_process	0.0094446	3
GO:0015911	plasma membrane long-chain fatty acid transport	biological_process	0.0094446	3
GO:0016812	hydrolase activity, acting on carbon-nitrogen (but not peptide) bonds, in cyclic amides	molecular_function	0.0094446	3
GO:0017040	ceramidase activity	molecular_function	0.0094446	3
GO:0019471	4-hydroxyproline metabolic process	biological_process	0.0094446	3
GO:0032488	Cdc42 protein signal transduction	biological_process	0.0094446	3
GO:0035095	behavioral response to nicotine	biological_process	0.0094446	3
GO:0043380	regulation of memory T cell differentiation	biological_process	0.0094446	3
GO:0060449	bud elongation involved in lung branching	biological_process	0.0094446	3
GO:0070341	fat cell proliferation	biological_process	0.0094446	3
GO:0070344	regulation of fat cell proliferation	biological_process	0.0094446	3
GO:0071600	otic vesicle morphogenesis	biological_process	0.0094446	3
GO:0098831	presynaptic active zone cytoplasmic component	cellular_component	0.0094446	3
GO:1902001	fatty acid transmembrane transport	biological_process	0.0094446	3
GO:0009069	serine family amino acid metabolic process	biological_process	0.0095677	6
GO:0015144	carbohydrate transmembrane transporter activity	molecular_function	0.0095677	6
GO:0016709	oxidoreductase activity, acting on paired donors, with incorporation or reduction of molecular oxygen, NAD(P)H as one donor, and incorporation of one atom of oxygen	molecular_function	0.0095677	6
GO:0050892	intestinal absorption	biological_process	0.0095677	6
GO:1901476	carbohydrate transporter activity	molecular_function	0.0095677	6
GO:0004714	transmembrane receptor protein tyrosine kinase activity	molecular_function	0.0095677	10
GO:0030170	pyridoxal phosphate binding	molecular_function	0.0095677	10
GO:0043200	response to amino acid	biological_process	0.0095677	10
GO:0007268	synaptic transmission	biological_process	0.0095776	39
GO:0001228	transcriptional activator activity, RNA polymerase II transcription regulatory region sequence-specific binding	molecular_function	0.0096022	40
GO:0006022	aminoglycan metabolic process	biological_process	0.0096032	12
GO:0019199	transmembrane receptor protein kinase activity	molecular_function	0.0096032	12
GO:0071363	cellular response to growth factor stimulus	biological_process	0.0096572	50
GO:0015171	amino acid transmembrane transporter activity	molecular_function	0.009699	11
GO:0042100	B cell proliferation	biological_process	0.009699	11
GO:0070555	response to interleukin-1	biological_process	0.009699	11
GO:0003184	pulmonary valve morphogenesis	biological_process	0.0097267	4
GO:0004312	fatty acid synthase activity	molecular_function	0.0097267	4
GO:0004745	retinol dehydrogenase activity	molecular_function	0.0097267	4
GO:0008195	phosphatidate phosphatase activity	molecular_function	0.0097267	4
GO:0030277	maintenance of gastrointestinal epithelium	biological_process	0.0097267	4
GO:0030497	fatty acid elongation	biological_process	0.0097267	4
GO:0032616	interleukin-13 production	biological_process	0.0097267	4
GO:0032656	regulation of interleukin-13 production	biological_process	0.0097267	4
GO:0034433	steroid esterification	biological_process	0.0097267	4
GO:0034434	sterol esterification	biological_process	0.0097267	4
GO:0034435	cholesterol esterification	biological_process	0.0097267	4
GO:0042492	gamma-delta T cell differentiation	biological_process	0.0097267	4
GO:0045723	positive regulation of fatty acid biosynthetic process	biological_process	0.0097267	4
GO:0070262	peptidyl-serine dephosphorylation	biological_process	0.0097267	4
GO:0097066	response to thyroid hormone	biological_process	0.0097267	4
GO:0097067	cellular response to thyroid hormone stimulus	biological_process	0.0097267	4
GO:0031225	anchored component of membrane	cellular_component	0.0097336	8
GO:0046580	negative regulation of Ras protein signal transduction	biological_process	0.0097336	8
GO:0032104	regulation of response to extracellular stimulus	biological_process	0.0097936	16
GO:0032107	regulation of response to nutrient levels	biological_process	0.0097936	16
GO:0048858	cell projection morphogenesis	biological_process	0.009822	64
GO:0033673	negative regulation of kinase activity	biological_process	0.0099075	22
GO:0009914	hormone transport	biological_process	0.0099648	25
GO:0016485	protein processing	biological_process	0.0099648	25
GO:0031333	negative regulation of protein complex assembly	biological_process	0.0099713	14
GO:0071827	plasma lipoprotein particle organization	biological_process	0.0099974	7
GO:0046983	protein dimerization activity	molecular_function	0.010061	84
GO:0006109	regulation of carbohydrate metabolic process	biological_process	0.010123	18
GO:0030072	peptide hormone secretion	biological_process	0.010126	20
GO:0001503	ossification	biological_process	0.010138	33
GO:0060047	heart contraction	biological_process	0.010158	19
GO:0009892	negative regulation of metabolic process	biological_process	0.010284	183
GO:0022900	electron transport chain	biological_process	0.01042	13
GO:0001871	pattern binding	molecular_function	0.010421	5
GO:0019369	arachidonic acid metabolic process	biological_process	0.010421	5
GO:0030247	polysaccharide binding	molecular_function	0.010421	5
GO:0038179	neurotrophin signaling pathway	biological_process	0.010421	5
GO:0046337	phosphatidylethanolamine metabolic process	biological_process	0.010421	5
GO:0061082	myeloid leukocyte cytokine production	biological_process	0.010421	5
GO:0006919	activation of cysteine-type endopeptidase activity involved in apoptotic process	biological_process	0.010573	9
GO:0030165	PDZ domain binding	molecular_function	0.010573	9
GO:0010604	positive regulation of macromolecule metabolic process	biological_process	0.010731	216
GO:2000106	regulation of leukocyte apoptotic process	biological_process	0.010938	10
GO:0006952	defense response	biological_process	0.010998	91
GO:0031329	regulation of cellular catabolic process	biological_process	0.011033	53
GO:0002694	regulation of leukocyte activation	biological_process	0.01105	42
GO:0048863	stem cell differentiation	biological_process	0.011159	32
GO:0033036	macromolecule localization	biological_process	0.011329	163
GO:0051338	regulation of transferase activity	biological_process	0.011339	66
GO:0022008	neurogenesis	biological_process	0.011363	102
GO:0034654	nucleobase-containing compound biosynthetic process	biological_process	0.01143	260
GO:0010823	negative regulation of mitochondrion organization	biological_process	0.011453	8
GO:0046209	nitric oxide metabolic process	biological_process	0.011453	8
GO:0006355	regulation of transcription, DNA-templated	biological_process	0.011529	228
GO:0007416	synapse assembly	biological_process	0.01158	13
GO:0005773	vacuole	cellular_component	0.011622	38
GO:0042278	purine nucleoside metabolic process	biological_process	0.011627	31
GO:0008194	UDP-glycosyltransferase activity	molecular_function	0.011729	16
GO:0070371	ERK1 and ERK2 cascade	biological_process	0.011731	26
GO:0048598	embryonic morphogenesis	biological_process	0.011749	51
GO:0001953	negative regulation of cell-matrix adhesion	biological_process	0.011879	6
GO:0008144	drug binding	molecular_function	0.011879	6
GO:0044788	modulation by host of viral process	biological_process	0.011879	6
GO:0090087	regulation of peptide transport	biological_process	0.011881	17
GO:0009891	positive regulation of biosynthetic process	biological_process	0.011983	141
GO:0071322	cellular response to carbohydrate stimulus	biological_process	0.012045	12
GO:1903506	regulation of nucleic acid-templated transcription	biological_process	0.012155	228
GO:0050796	regulation of insulin secretion	biological_process	0.012166	14
GO:0070613	regulation of protein processing	biological_process	0.012202	9
GO:0051128	regulation of cellular component organization	biological_process	0.012245	170
GO:0004867	serine-type endopeptidase inhibitor activity	molecular_function	0.012362	11
GO:0043069	negative regulation of programmed cell death	biological_process	0.012365	63
GO:0044093	positive regulation of molecular function	biological_process	0.012449	98
GO:0097202	activation of cysteine-type endopeptidase activity	biological_process	0.012452	10
GO:0050865	regulation of cell activation	biological_process	0.012518	44
GO:0032103	positive regulation of response to external stimulus	biological_process	0.012595	29
GO:1901657	glycosyl compound metabolic process	biological_process	0.012649	34
GO:0045893	positive regulation of transcription, DNA-templated	biological_process	0.012752	122
GO:1903508	positive regulation of nucleic acid-templated transcription	biological_process	0.012752	122
GO:0048015	phosphatidylinositol-mediated signaling	biological_process	0.012804	16
GO:0005578	proteinaceous extracellular matrix	cellular_component	0.012839	13
GO:0015079	potassium ion transmembrane transporter activity	molecular_function	0.012916	17
GO:0051704	multi-organism process	biological_process	0.013037	128
GO:0031328	positive regulation of cellular biosynthetic process	biological_process	0.013151	139
GO:0034220	ion transmembrane transport	biological_process	0.013213	59
GO:0009116	nucleoside metabolic process	biological_process	0.013228	33
GO:0022836	gated channel activity	molecular_function	0.013228	33
GO:0002028	regulation of sodium ion transport	biological_process	0.013387	8
GO:2001057	reactive nitrogen species metabolic process	biological_process	0.013387	8
GO:0010906	regulation of glucose metabolic process	biological_process	0.013431	12
GO:0002021	response to dietary excess	biological_process	0.01346	5
GO:0030212	hyaluronan metabolic process	biological_process	0.01346	5
GO:0036314	response to sterol	biological_process	0.01346	5
GO:0030030	cell projection organization	biological_process	0.013632	94
GO:0006098	pentose-phosphate shunt	biological_process	0.013644	4
GO:0006654	phosphatidic acid biosynthetic process	biological_process	0.013644	4
GO:0007263	nitric oxide mediated signal transduction	biological_process	0.013644	4
GO:0016411	acylglycerol O-acyltransferase activity	molecular_function	0.013644	4
GO:0017017	MAP kinase tyrosine/serine/threonine phosphatase activity	molecular_function	0.013644	4
GO:0034364	high-density lipoprotein particle	cellular_component	0.013644	4
GO:0043691	reverse cholesterol transport	biological_process	0.013644	4
GO:0050910	detection of mechanical stimulus involved in sensory perception of sound	biological_process	0.013644	4
GO:0055098	response to low-density lipoprotein particle	biological_process	0.013644	4
GO:0071404	cellular response to low-density lipoprotein particle stimulus	biological_process	0.013644	4
GO:1901201	regulation of extracellular matrix assembly	biological_process	0.013644	4
GO:1902430	negative regulation of beta-amyloid formation	biological_process	0.013644	4
GO:1902894	negative regulation of pri-miRNA transcription from RNA polymerase II promoter	biological_process	0.013644	4
GO:0006935	chemotaxis	biological_process	0.01365	44
GO:0051254	positive regulation of RNA metabolic process	biological_process	0.013668	127
GO:0006959	humoral immune response	biological_process	0.013755	15
GO:0018958	phenol-containing compound metabolic process	biological_process	0.013885	11
GO:0070848	response to growth factor	biological_process	0.013945	50
GO:2001141	regulation of RNA biosynthetic process	biological_process	0.013969	228
GO:0010827	regulation of glucose transport	biological_process	0.01401	9
GO:0070227	lymphocyte apoptotic process	biological_process	0.01401	9
GO:1903317	regulation of protein maturation	biological_process	0.01401	9
GO:0001944	vasculature development	biological_process	0.014061	55
GO:0016055	Wnt signaling pathway	biological_process	0.014076	36
GO:0045860	positive regulation of protein kinase activity	biological_process	0.014076	36
GO:1901363	heterocyclic compound binding	molecular_function	0.014086	366
GO:2000379	positive regulation of reactive oxygen species metabolic process	biological_process	0.014119	10
GO:0051129	negative regulation of cellular component organization	biological_process	0.014146	57
GO:0043412	macromolecule modification	biological_process	0.014241	270
GO:0061098	positive regulation of protein tyrosine kinase activity	biological_process	0.014296	7
GO:0071825	protein-lipid complex subunit organization	biological_process	0.014296	7
GO:1902680	positive regulation of RNA biosynthetic process	biological_process	0.014362	122
GO:0032270	positive regulation of cellular protein metabolic process	biological_process	0.014457	103
GO:0001948	glycoprotein binding	molecular_function	0.014556	6
GO:0002792	negative regulation of peptide secretion	biological_process	0.014556	6
GO:0010837	regulation of keratinocyte proliferation	biological_process	0.014556	6
GO:0040018	positive regulation of multicellular organism growth	biological_process	0.014556	6
GO:0046326	positive regulation of glucose import	biological_process	0.014556	6
GO:0090278	negative regulation of peptide hormone secretion	biological_process	0.014556	6
GO:0010506	regulation of autophagy	biological_process	0.014612	23
GO:0032774	RNA biosynthetic process	biological_process	0.014618	239
GO:0030879	mammary gland development	biological_process	0.014718	14
GO:0006163	purine nucleotide metabolic process	biological_process	0.014773	36
GO:0022407	regulation of cell-cell adhesion	biological_process	0.014773	36
GO:0006351	transcription, DNA-templated	biological_process	0.014818	237
GO:0008081	phosphoric diester hydrolase activity	molecular_function	0.014936	12
GO:0007005	mitochondrion organization	biological_process	0.014991	43
GO:0016810	hydrolase activity, acting on carbon-nitrogen (but not peptide) bonds	molecular_function	0.015033	15
GO:0019838	growth factor binding	molecular_function	0.015033	15
GO:0098797	plasma membrane protein complex	cellular_component	0.015106	42
GO:0043066	negative regulation of apoptotic process	biological_process	0.015238	61
GO:0050863	regulation of T cell activation	biological_process	0.015275	27
GO:0005216	ion channel activity	molecular_function	0.015299	40
GO:0043086	negative regulation of catalytic activity	biological_process	0.015469	48
GO:0042330	taxis	biological_process	0.015505	44
GO:0002524	hypersensitivity	biological_process	0.015514	3
GO:0002664	regulation of T cell tolerance induction	biological_process	0.015514	3
GO:0004499	N,N-dimethylaniline monooxygenase activity	molecular_function	0.015514	3
GO:0006563	L-serine metabolic process	biological_process	0.015514	3
GO:0006646	phosphatidylethanolamine biosynthetic process	biological_process	0.015514	3
GO:0008035	high-density lipoprotein particle binding	molecular_function	0.015514	3
GO:0009922	fatty acid elongase activity	molecular_function	0.015514	3
GO:0010310	regulation of hydrogen peroxide metabolic process	biological_process	0.015514	3
GO:0016832	aldehyde-lyase activity	molecular_function	0.015514	3
GO:0019203	carbohydrate phosphatase activity	molecular_function	0.015514	3
GO:0019367	fatty acid elongation, saturated fatty acid	biological_process	0.015514	3
GO:0031419	cobalamin binding	molecular_function	0.015514	3
GO:0032891	negative regulation of organic acid transport	biological_process	0.015514	3
GO:0034698	response to gonadotropin	biological_process	0.015514	3
GO:0043379	memory T cell differentiation	biological_process	0.015514	3
GO:0045254	pyruvate dehydrogenase complex	cellular_component	0.015514	3
GO:0045586	regulation of gamma-delta T cell differentiation	biological_process	0.015514	3
GO:0045647	negative regulation of erythrocyte differentiation	biological_process	0.015514	3
GO:0046643	regulation of gamma-delta T cell activation	biological_process	0.015514	3
GO:0050308	sugar-phosphatase activity	molecular_function	0.015514	3
GO:0061140	lung secretory cell differentiation	biological_process	0.015514	3
GO:0070314	G1 to G0 transition	biological_process	0.015514	3
GO:0070327	thyroid hormone transport	biological_process	0.015514	3
GO:0071415	cellular response to purine-containing compound	biological_process	0.015514	3
GO:0071468	cellular response to acidic pH	biological_process	0.015514	3
GO:0090158	endoplasmic reticulum membrane organization	biological_process	0.015514	3
GO:2000096	positive regulation of Wnt signaling pathway, planar cell polarity pathway	biological_process	0.015514	3
GO:0060485	mesenchyme development	biological_process	0.015517	25
GO:0071333	cellular response to glucose stimulus	biological_process	0.015547	11
GO:1903510	mucopolysaccharide metabolic process	biological_process	0.015548	8
GO:0097659	nucleic acid-templated transcription	biological_process	0.015578	237
GO:0032268	regulation of cellular protein metabolic process	biological_process	0.015828	166
GO:0021675	nerve development	biological_process	0.015946	10
GO:0046513	ceramide biosynthetic process	biological_process	0.016008	9
GO:0070373	negative regulation of ERK1 and ERK2 cascade	biological_process	0.016008	9
GO:0090317	negative regulation of intracellular protein transport	biological_process	0.016008	9
GO:0016758	transferase activity, transferring hexosyl groups	molecular_function	0.016066	19
GO:0031345	negative regulation of cell projection organization	biological_process	0.01614	14
GO:0044432	endoplasmic reticulum part	cellular_component	0.016294	47
GO:0002791	regulation of peptide secretion	biological_process	0.016493	16
GO:0002573	myeloid leukocyte differentiation	biological_process	0.0165	21
GO:0050729	positive regulation of inflammatory response	biological_process	0.016565	12
GO:0046128	purine ribonucleoside metabolic process	biological_process	0.016787	30
GO:0016043	cellular component organization	biological_process	0.016837	380
GO:0000959	mitochondrial RNA metabolic process	biological_process	0.016878	7
GO:0005201	extracellular matrix structural constituent	molecular_function	0.016878	7
GO:1903793	positive regulation of anion transport	biological_process	0.016878	7
GO:0016311	dephosphorylation	biological_process	0.01698	37
GO:0001573	ganglioside metabolic process	biological_process	0.017044	5
GO:0006688	glycosphingolipid biosynthetic process	biological_process	0.017044	5
GO:0006910	phagocytosis, recognition	biological_process	0.017044	5
GO:0016638	oxidoreductase activity, acting on the CH-NH2 group of donors	molecular_function	0.017044	5
GO:0065005	protein-lipid complex assembly	biological_process	0.017044	5
GO:0034112	positive regulation of homotypic cell-cell adhesion	biological_process	0.01727	19
GO:0005976	polysaccharide metabolic process	biological_process	0.017353	11
GO:0014066	regulation of phosphatidylinositol 3-kinase signaling	biological_process	0.017353	11
GO:0007610	behavior	biological_process	0.017529	57
GO:0032535	regulation of cellular component size	biological_process	0.017546	29
GO:0044092	negative regulation of molecular function	biological_process	0.017554	69
GO:0015804	neutral amino acid transport	biological_process	0.017625	6
GO:0030173	integral component of Golgi membrane	cellular_component	0.017625	6
GO:0052646	alditol phosphate metabolic process	biological_process	0.017625	6
GO:0052689	carboxylic ester hydrolase activity	molecular_function	0.017663	14
GO:0098656	anion transmembrane transport	biological_process	0.017862	15
GO:0005496	steroid binding	molecular_function	0.017943	10
GO:0000978	RNA polymerase II core promoter proximal region sequence-specific DNA binding	molecular_function	0.018096	48
GO:1903035	negative regulation of response to wounding	biological_process	0.018115	20
GO:0070372	regulation of ERK1 and ERK2 cascade	biological_process	0.018153	24
GO:0006661	phosphatidylinositol biosynthetic process	biological_process	0.018208	9
GO:0010633	negative regulation of epithelial cell migration	biological_process	0.018208	9
GO:0006366	transcription from RNA polymerase II promoter	biological_process	0.018362	149
GO:0006743	ubiquinone metabolic process	biological_process	0.018433	4
GO:0010447	response to acidic pH	biological_process	0.018433	4
GO:0015245	fatty acid transporter activity	molecular_function	0.018433	4
GO:0019682	glyceraldehyde-3-phosphate metabolic process	biological_process	0.018433	4
GO:0030810	positive regulation of nucleotide biosynthetic process	biological_process	0.018433	4
GO:0034383	low-density lipoprotein particle clearance	biological_process	0.018433	4
GO:0036315	cellular response to sterol	biological_process	0.018433	4
GO:0044794	positive regulation by host of viral process	biological_process	0.018433	4
GO:0046629	gamma-delta T cell activation	biological_process	0.018433	4
GO:0055094	response to lipoprotein particle	biological_process	0.018433	4
GO:0071402	cellular response to lipoprotein particle stimulus	biological_process	0.018433	4
GO:0072520	seminiferous tubule development	biological_process	0.018433	4
GO:1900373	positive regulation of purine nucleotide biosynthetic process	biological_process	0.018433	4
GO:1903019	negative regulation of glycoprotein metabolic process	biological_process	0.018433	4
GO:0051050	positive regulation of transport	biological_process	0.018474	56
GO:0043270	positive regulation of ion transport	biological_process	0.018542	19
GO:0009119	ribonucleoside metabolic process	biological_process	0.018724	31
GO:0030099	myeloid cell differentiation	biological_process	0.018784	34
GO:0050807	regulation of synapse organization	biological_process	0.018948	13
GO:0005524	ATP binding	molecular_function	0.01912	112
GO:0006357	regulation of transcription from RNA polymerase II promoter	biological_process	0.019145	143
GO:0071326	cellular response to monosaccharide stimulus	biological_process	0.01931	11
GO:0071331	cellular response to hexose stimulus	biological_process	0.01931	11
GO:0048667	cell morphogenesis involved in neuron differentiation	biological_process	0.019333	38
GO:0030182	neuron differentiation	biological_process	0.019526	83
GO:0003958	NADPH-hemoprotein reductase activity	molecular_function	0.019541	2
GO:0003985	acetyl-CoA C-acetyltransferase activity	molecular_function	0.019541	2
GO:0004013	adenosylhomocysteinase activity	molecular_function	0.019541	2
GO:0004367	glycerol-3-phosphate dehydrogenase [NAD+] activity	molecular_function	0.019541	2
GO:0004591	oxoglutarate dehydrogenase (succinyl-transferring) activity	molecular_function	0.019541	2
GO:0004740	pyruvate dehydrogenase (acetyl-transferring) kinase activity	molecular_function	0.019541	2
GO:0005111	type 2 fibroblast growth factor receptor binding	molecular_function	0.019541	2
GO:0005250	A-type (transient outward) potassium channel activity	molecular_function	0.019541	2
GO:0006054	N-acetylneuraminate metabolic process	biological_process	0.019541	2
GO:0006208	pyrimidine nucleobase catabolic process	biological_process	0.019541	2
GO:0008228	opsonization	biological_process	0.019541	2
GO:0008282	ATP-sensitive potassium channel complex	cellular_component	0.019541	2
GO:0008467	[heparan sulfate]-glucosamine 3-sulfotransferase 1 activity	molecular_function	0.019541	2
GO:0009052	pentose-phosphate shunt, non-oxidative branch	biological_process	0.019541	2
GO:0010533	regulation of activation of Janus kinase activity	biological_process	0.019541	2
GO:0010728	regulation of hydrogen peroxide biosynthetic process	biological_process	0.019541	2
GO:0010729	positive regulation of hydrogen peroxide biosynthetic process	biological_process	0.019541	2
GO:0010958	regulation of amino acid import	biological_process	0.019541	2
GO:0010989	negative regulation of low-density lipoprotein particle clearance	biological_process	0.019541	2
GO:0014873	response to muscle activity involved in regulation of muscle adaptation	biological_process	0.019541	2
GO:0015734	taurine transport	biological_process	0.019541	2
GO:0016019	peptidoglycan receptor activity	molecular_function	0.019541	2
GO:0016405	CoA-ligase activity	molecular_function	0.019541	2
GO:0016595	glutamate binding	molecular_function	0.019541	2
GO:0016802	trialkylsulfonium hydrolase activity	molecular_function	0.019541	2
GO:0017077	oxidative phosphorylation uncoupler activity	molecular_function	0.019541	2
GO:0022841	potassium ion leak channel activity	molecular_function	0.019541	2
GO:0030091	protein repair	biological_process	0.019541	2
GO:0030283	testosterone dehydrogenase [NAD(P)] activity	molecular_function	0.019541	2
GO:0030898	actin-dependent ATPase activity	molecular_function	0.019541	2
GO:0032423	regulation of mismatch repair	biological_process	0.019541	2
GO:0032474	otolith morphogenesis	biological_process	0.019541	2
GO:0033691	sialic acid binding	molecular_function	0.019541	2
GO:0033743	peptide-methionine (R)-S-oxide reductase activity	molecular_function	0.019541	2
GO:0034164	negative regulation of toll-like receptor 9 signaling pathway	biological_process	0.019541	2
GO:0036042	long-chain fatty acyl-CoA binding	molecular_function	0.019541	2
GO:0036378	calcitriol biosynthetic process from calciol	biological_process	0.019541	2
GO:0042701	progesterone secretion	biological_process	0.019541	2
GO:0044107	cellular alcohol metabolic process	biological_process	0.019541	2
GO:0044108	cellular alcohol biosynthetic process	biological_process	0.019541	2
GO:0046168	glycerol-3-phosphate catabolic process	biological_process	0.019541	2
GO:0047631	ADP-ribose diphosphatase activity	molecular_function	0.019541	2
GO:0051182	coenzyme transport	biological_process	0.019541	2
GO:0051593	response to folic acid	biological_process	0.019541	2
GO:0051956	negative regulation of amino acid transport	biological_process	0.019541	2
GO:0055095	lipoprotein particle mediated signaling	biological_process	0.019541	2
GO:0055096	low-density lipoprotein particle mediated signaling	biological_process	0.019541	2
GO:0060086	circadian temperature homeostasis	biological_process	0.019541	2
GO:0060397	JAK-STAT cascade involved in growth hormone signaling pathway	biological_process	0.019541	2
GO:0070295	renal water absorption	biological_process	0.019541	2
GO:0070548	L-glutamine aminotransferase activity	molecular_function	0.019541	2
GO:0070640	vitamin D3 metabolic process	biological_process	0.019541	2
GO:0071633	dihydroceramidase activity	molecular_function	0.019541	2
GO:0090188	negative regulation of pancreatic juice secretion	biological_process	0.019541	2
GO:0097176	epoxide metabolic process	biological_process	0.019541	2
GO:0098809	nitrite reductase activity	molecular_function	0.019541	2
GO:1902953	positive regulation of ER to Golgi vesicle-mediated transport	biological_process	0.019541	2
GO:1902994	regulation of phospholipid efflux	biological_process	0.019541	2
GO:1902995	positive regulation of phospholipid efflux	biological_process	0.019541	2
GO:1903850	regulation of cristae formation	biological_process	0.019541	2
GO:1990357	terminal web	cellular_component	0.019541	2
GO:2000546	positive regulation of endothelial cell chemotaxis to fibroblast growth factor	biological_process	0.019541	2
GO:2000741	positive regulation of mesenchymal stem cell differentiation	biological_process	0.019541	2
GO:0032102	negative regulation of response to external stimulus	biological_process	0.019617	30
GO:0042175	nuclear outer membrane-endoplasmic reticulum membrane network	cellular_component	0.019678	41
GO:0003179	heart valve morphogenesis	biological_process	0.019773	7
GO:0051216	cartilage development	biological_process	0.019886	19
GO:0060560	developmental growth involved in morphogenesis	biological_process	0.020112	21
GO:0001570	vasculogenesis	biological_process	0.020119	10
GO:0003012	muscle system process	biological_process	0.020213	27
GO:0021700	developmental maturation	biological_process	0.020446	24
GO:0000768	syncytium formation by plasma membrane fusion	biological_process	0.020609	8
GO:0006949	syncytium formation	biological_process	0.020609	8
GO:0015909	long-chain fatty acid transport	biological_process	0.020609	8
GO:0051058	negative regulation of small GTPase mediated signal transduction	biological_process	0.020609	8
GO:0008652	cellular amino acid biosynthetic process	biological_process	0.02062	9
GO:0035023	regulation of Rho protein signal transduction	biological_process	0.02062	9
GO:0008016	regulation of heart contraction	biological_process	0.020952	16
GO:0007431	salivary gland development	biological_process	0.021111	6
GO:0031228	intrinsic component of Golgi membrane	cellular_component	0.021111	6
GO:0060441	epithelial tube branching involved in lung morphogenesis	biological_process	0.021111	6
GO:0002684	positive regulation of immune system process	biological_process	0.021115	69
GO:0007588	excretion	biological_process	0.021207	5
GO:0008483	transaminase activity	molecular_function	0.021207	5
GO:0009268	response to pH	biological_process	0.021207	5
GO:0034381	plasma lipoprotein particle clearance	biological_process	0.021207	5
GO:0043394	proteoglycan binding	molecular_function	0.021207	5
GO:0046461	neutral lipid catabolic process	biological_process	0.021207	5
GO:0046464	acylglycerol catabolic process	biological_process	0.021207	5
GO:0050974	detection of mechanical stimulus involved in sensory perception	biological_process	0.021207	5
GO:0060317	cardiac epithelial to mesenchymal transition	biological_process	0.021207	5
GO:0060487	lung epithelial cell differentiation	biological_process	0.021207	5
GO:0002521	leukocyte differentiation	biological_process	0.021467	44
GO:0044708	single-organism behavior	biological_process	0.021524	35
GO:1903522	regulation of blood circulation	biological_process	0.021826	18
GO:0051223	regulation of protein transport	biological_process	0.02221	37
GO:0001823	mesonephros development	biological_process	0.022259	12
GO:0004896	cytokine receptor activity	molecular_function	0.022259	12
GO:0043178	alcohol binding	molecular_function	0.022259	12
GO:0015276	ligand-gated ion channel activity	molecular_function	0.022275	17
GO:0022834	ligand-gated channel activity	molecular_function	0.022275	17
GO:0045935	positive regulation of nucleobase-containing compound metabolic process	biological_process	0.022651	136
GO:0051048	negative regulation of secretion	biological_process	0.02272	13
GO:0051051	negative regulation of transport	biological_process	0.02282	31
GO:0060255	regulation of macromolecule metabolic process	biological_process	0.023033	377
GO:0071840	cellular component organization or biogenesis	biological_process	0.023088	387
GO:0060996	dendritic spine development	biological_process	0.023252	9
GO:0001867	complement activation, lectin pathway	biological_process	0.023306	3
GO:0002517	T cell tolerance induction	biological_process	0.023306	3
GO:0006000	fructose metabolic process	biological_process	0.023306	3
GO:0006072	glycerol-3-phosphate metabolic process	biological_process	0.023306	3
GO:0015217	ADP transmembrane transporter activity	molecular_function	0.023306	3
GO:0019534	toxin transporter activity	molecular_function	0.023306	3
GO:0031441	negative regulation of mRNA 3'-end processing	biological_process	0.023306	3
GO:0032808	lacrimal gland development	biological_process	0.023306	3
GO:0034370	triglyceride-rich lipoprotein particle remodeling	biological_process	0.023306	3
GO:0034372	very-low-density lipoprotein particle remodeling	biological_process	0.023306	3
GO:0034380	high-density lipoprotein particle assembly	biological_process	0.023306	3
GO:0035376	sterol import	biological_process	0.023306	3
GO:0035382	sterol transmembrane transport	biological_process	0.023306	3
GO:0044546	NLRP3 inflammasome complex assembly	biological_process	0.023306	3
GO:0045540	regulation of cholesterol biosynthetic process	biological_process	0.023306	3
GO:0050667	homocysteine metabolic process	biological_process	0.023306	3
GO:0051386	regulation of neurotrophin TRK receptor signaling pathway	biological_process	0.023306	3
GO:0061299	retina vasculature morphogenesis in camera-type eye	biological_process	0.023306	3
GO:0070508	cholesterol import	biological_process	0.023306	3
GO:0097091	synaptic vesicle clustering	biological_process	0.023306	3
GO:0097542	ciliary tip	cellular_component	0.023306	3
GO:1900225	regulation of NLRP3 inflammasome complex assembly	biological_process	0.023306	3
GO:1900364	negative regulation of mRNA polyadenylation	biological_process	0.023306	3
GO:1901203	positive regulation of extracellular matrix assembly	biological_process	0.023306	3
GO:1904071	presynaptic active zone assembly	biological_process	0.023306	3
GO:1990709	presynaptic active zone organization	biological_process	0.023306	3
GO:2000644	regulation of receptor catabolic process	biological_process	0.023306	3
GO:0032941	secretion by tissue	biological_process	0.023534	8
GO:0043406	positive regulation of MAP kinase activity	biological_process	0.02395	17
GO:0042594	response to starvation	biological_process	0.023962	30
GO:0060537	muscle tissue development	biological_process	0.023962	30
GO:0015075	ion transmembrane transporter activity	molecular_function	0.02398	70
GO:0031400	negative regulation of protein modification process	biological_process	0.024016	53
GO:0033549	MAP kinase phosphatase activity	molecular_function	0.024143	4
GO:0044241	lipid digestion	biological_process	0.024143	4
GO:0046339	diacylglycerol metabolic process	biological_process	0.024143	4
GO:0070233	negative regulation of T cell apoptotic process	biological_process	0.024143	4
GO:0070723	response to cholesterol	biological_process	0.024143	4
GO:0071467	cellular response to pH	biological_process	0.024143	4
GO:0022409	positive regulation of cell-cell adhesion	biological_process	0.024308	21
GO:0050670	regulation of lymphocyte proliferation	biological_process	0.02437	19
GO:0019538	protein metabolic process	biological_process	0.024652	375
GO:0002224	toll-like receptor signaling pathway	biological_process	0.024871	14
GO:0001525	angiogenesis	biological_process	0.02501	38
GO:0002762	negative regulation of myeloid leukocyte differentiation	biological_process	0.025034	6
GO:0030203	glycosaminoglycan metabolic process	biological_process	0.025037	10
GO:0010594	regulation of endothelial cell migration	biological_process	0.025719	17
GO:0005504	fatty acid binding	molecular_function	0.02598	5
GO:0008373	sialyltransferase activity	molecular_function	0.02598	5
GO:0016769	transferase activity, transferring nitrogenous groups	molecular_function	0.02598	5
GO:0032633	interleukin-4 production	biological_process	0.02598	5
GO:0032673	regulation of interleukin-4 production	biological_process	0.02598	5
GO:0046676	negative regulation of insulin secretion	biological_process	0.02598	5
GO:0060479	lung cell differentiation	biological_process	0.02598	5
GO:0071398	cellular response to fatty acid	biological_process	0.02598	5
GO:0010001	glial cell differentiation	biological_process	0.026023	19
GO:0005901	caveola	cellular_component	0.026117	9
GO:0032387	negative regulation of intracellular transport	biological_process	0.026162	11
GO:0038024	cargo receptor activity	molecular_function	0.026162	11
GO:0007178	transmembrane receptor protein serine/threonine kinase signaling pathway	biological_process	0.026225	32
GO:0034599	cellular response to oxidative stress	biological_process	0.026392	22
GO:0004857	enzyme inhibitor activity	molecular_function	0.026424	29
GO:0046324	regulation of glucose import	biological_process	0.026565	7
GO:0048483	autonomic nervous system development	biological_process	0.026565	7
GO:0070228	regulation of lymphocyte apoptotic process	biological_process	0.026565	7
GO:0030902	hindbrain development	biological_process	0.026705	15
GO:0007589	body fluid secretion	biological_process	0.026739	8
GO:0060548	negative regulation of cell death	biological_process	0.026752	65
GO:0043280	positive regulation of cysteine-type endopeptidase activity involved in apoptotic process	biological_process	0.026783	12
GO:0090066	regulation of anatomical structure size	biological_process	0.027089	34
GO:0009161	ribonucleoside monophosphate metabolic process	biological_process	0.027421	25
GO:0061564	axon development	biological_process	0.027454	32
GO:0000987	core promoter proximal region sequence-specific DNA binding	molecular_function	0.027695	49
GO:0001159	core promoter proximal region DNA binding	molecular_function	0.027695	49
GO:0032944	regulation of mononuclear cell proliferation	biological_process	0.02776	19
GO:0007264	small GTPase mediated signal transduction	biological_process	0.028301	34
GO:0070201	regulation of establishment of protein localization	biological_process	0.028642	37
GO:0006664	glycolipid metabolic process	biological_process	0.028794	11
GO:0010717	regulation of epithelial to mesenchymal transition	biological_process	0.028794	11
GO:0042158	lipoprotein biosynthetic process	biological_process	0.028794	11
GO:0000302	response to reactive oxygen species	biological_process	0.028806	15
GO:1901342	regulation of vasculature development	biological_process	0.029136	27
GO:0008361	regulation of cell size	biological_process	0.029202	14
GO:0031463	Cul3-RING ubiquitin ligase complex	cellular_component	0.029414	6
GO:0031644	regulation of neurological system process	biological_process	0.029414	6
GO:2000785	regulation of autophagosome assembly	biological_process	0.029414	6
GO:0007160	cell-matrix adhesion	biological_process	0.029583	19
GO:0046034	ATP metabolic process	biological_process	0.029634	22
GO:0042327	positive regulation of phosphorylation	biological_process	0.02982	68
GO:0046651	lymphocyte proliferation	biological_process	0.030011	23
GO:0004722	protein serine/threonine phosphatase activity	molecular_function	0.030234	8
GO:0042562	hormone binding	molecular_function	0.030234	8
GO:0006813	potassium ion transport	biological_process	0.030319	20
GO:0050878	regulation of body fluid levels	biological_process	0.030475	25
GO:0006956	complement activation	biological_process	0.030492	7
GO:0051055	negative regulation of lipid biosynthetic process	biological_process	0.030492	7
GO:0002376	immune system process	biological_process	0.030788	154
GO:0003177	pulmonary valve development	biological_process	0.030808	4
GO:0006040	amino sugar metabolic process	biological_process	0.030808	4
GO:0009595	detection of biotic stimulus	biological_process	0.030808	4
GO:0035994	response to muscle stretch	biological_process	0.030808	4
GO:0046473	phosphatidic acid metabolic process	biological_process	0.030808	4
GO:0098644	complex of collagen trimers	cellular_component	0.030808	4
GO:1902992	negative regulation of amyloid precursor protein catabolic process	biological_process	0.030808	4
GO:2000112	regulation of cellular macromolecule biosynthetic process	biological_process	0.031017	247
GO:0045664	regulation of neuron differentiation	biological_process	0.031019	40
GO:0072073	kidney epithelium development	biological_process	0.031028	15
GO:0090276	regulation of peptide hormone secretion	biological_process	0.031028	15
GO:0033674	positive regulation of kinase activity	biological_process	0.031081	37
GO:0044273	sulfur compound catabolic process	biological_process	0.031387	5
GO:0045978	negative regulation of nucleoside metabolic process	biological_process	0.031387	5
GO:0050931	pigment cell differentiation	biological_process	0.031387	5
GO:1903579	negative regulation of ATP metabolic process	biological_process	0.031387	5
GO:0051056	regulation of small GTPase mediated signal transduction	biological_process	0.031495	19
GO:0000187	activation of MAPK activity	biological_process	0.03161	11
GO:1903509	liposaccharide metabolic process	biological_process	0.03161	11
GO:0009897	external side of plasma membrane	cellular_component	0.031704	23
GO:0042063	gliogenesis	biological_process	0.031704	23
GO:2001056	positive regulation of cysteine-type endopeptidase activity	biological_process	0.031894	13
GO:0001934	positive regulation of protein phosphorylation	biological_process	0.031907	65
GO:0046939	nucleotide phosphorylation	biological_process	0.031942	12
GO:0009167	purine ribonucleoside monophosphate metabolic process	biological_process	0.031944	24
GO:0005261	cation channel activity	molecular_function	0.032171	27
GO:0060070	canonical Wnt signaling pathway	biological_process	0.032171	27
GO:0044271	cellular nitrogen compound biosynthetic process	biological_process	0.03238	305
GO:0098590	plasma membrane region	cellular_component	0.03243	53
GO:0048469	cell maturation	biological_process	0.032542	16
GO:0098802	plasma membrane receptor complex	cellular_component	0.032542	16
GO:0015672	monovalent inorganic cation transport	biological_process	0.032724	39
GO:0010556	regulation of macromolecule biosynthetic process	biological_process	0.032833	249
GO:0000188	inactivation of MAPK activity	biological_process	0.032835	3
GO:0002903	negative regulation of B cell apoptotic process	biological_process	0.032835	3
GO:0003188	heart valve formation	biological_process	0.032835	3
GO:0005347	ATP transmembrane transporter activity	molecular_function	0.032835	3
GO:0006206	pyrimidine nucleobase metabolic process	biological_process	0.032835	3
GO:0006555	methionine metabolic process	biological_process	0.032835	3
GO:0007097	nuclear migration	biological_process	0.032835	3
GO:0010867	positive regulation of triglyceride biosynthetic process	biological_process	0.032835	3
GO:0010934	macrophage cytokine production	biological_process	0.032835	3
GO:0010935	regulation of macrophage cytokine production	biological_process	0.032835	3
GO:0016408	C-acyltransferase activity	molecular_function	0.032835	3
GO:0016634	oxidoreductase activity, acting on the CH-CH group of donors, oxygen as acceptor	molecular_function	0.032835	3
GO:0016783	sulfurtransferase activity	molecular_function	0.032835	3
GO:0017166	vinculin binding	molecular_function	0.032835	3
GO:0018158	protein oxidation	biological_process	0.032835	3
GO:0021612	facial nerve structural organization	biological_process	0.032835	3
GO:0033629	negative regulation of cell adhesion mediated by integrin	biological_process	0.032835	3
GO:0033700	phospholipid efflux	biological_process	0.032835	3
GO:0034312	diol biosynthetic process	biological_process	0.032835	3
GO:0034361	very-low-density lipoprotein particle	cellular_component	0.032835	3
GO:0034385	triglyceride-rich lipoprotein particle	cellular_component	0.032835	3
GO:0040023	establishment of nucleus localization	biological_process	0.032835	3
GO:0042744	hydrogen peroxide catabolic process	biological_process	0.032835	3
GO:0043395	heparan sulfate proteoglycan binding	molecular_function	0.032835	3
GO:0045499	chemorepellent activity	molecular_function	0.032835	3
GO:0046512	sphingosine biosynthetic process	biological_process	0.032835	3
GO:0070293	renal absorption	biological_process	0.032835	3
GO:0070857	regulation of bile acid biosynthetic process	biological_process	0.032835	3
GO:0071397	cellular response to cholesterol	biological_process	0.032835	3
GO:0071599	otic vesicle development	biological_process	0.032835	3
GO:0072674	multinuclear osteoclast differentiation	biological_process	0.032835	3
GO:2001138	regulation of phospholipid transport	biological_process	0.032835	3
GO:2001140	positive regulation of phospholipid transport	biological_process	0.032835	3
GO:0046879	hormone secretion	biological_process	0.033167	22
GO:0010628	positive regulation of gene expression	biological_process	0.033344	142
GO:0032943	mononuclear cell proliferation	biological_process	0.033469	23
GO:0051173	positive regulation of nitrogen compound metabolic process	biological_process	0.033508	141
GO:0000323	lytic vacuole	cellular_component	0.033528	29
GO:0005764	lysosome	cellular_component	0.033528	29
GO:0098589	membrane region	cellular_component	0.033588	64
GO:0009126	purine nucleoside monophosphate metabolic process	biological_process	0.03367	24
GO:0048568	embryonic organ development	biological_process	0.033678	37
GO:0048699	generation of neurons	biological_process	0.033922	91
GO:0005977	glycogen metabolic process	biological_process	0.03403	8
GO:0006073	cellular glucan metabolic process	biological_process	0.03403	8
GO:0044042	glucan metabolic process	biological_process	0.03403	8
GO:0071156	regulation of cell cycle arrest	biological_process	0.03403	8
GO:0051248	negative regulation of protein metabolic process	biological_process	0.034249	75
GO:0046466	membrane lipid catabolic process	biological_process	0.034268	6
GO:0048066	developmental pigmentation	biological_process	0.034268	6
GO:0085029	extracellular matrix assembly	biological_process	0.034268	6
GO:0046943	carboxylic acid transmembrane transporter activity	molecular_function	0.034553	13
GO:0010977	negative regulation of neuron projection development	biological_process	0.034617	11
GO:0061178	regulation of insulin secretion involved in cellular response to glucose stimulus	biological_process	0.034791	7
GO:0010468	regulation of gene expression	biological_process	0.034808	274
GO:0051252	regulation of RNA metabolic process	biological_process	0.035164	234
GO:0045666	positive regulation of neuron differentiation	biological_process	0.035307	23
GO:0030029	actin filament-based process	biological_process	0.03531	52
GO:0003779	actin binding	molecular_function	0.035793	32
GO:0043292	contractile fiber	cellular_component	0.035843	15
GO:0097458	neuron part	cellular_component	0.036226	58
GO:0010557	positive regulation of macromolecule biosynthetic process	biological_process	0.036658	130
GO:0010605	negative regulation of macromolecule metabolic process	biological_process	0.036805	163
GO:0001920	negative regulation of receptor recycling	biological_process	0.036937	2
GO:0001977	renal system process involved in regulation of blood volume	biological_process	0.036937	2
GO:0002069	columnar/cuboidal epithelial cell maturation	biological_process	0.036937	2
GO:0002866	positive regulation of acute inflammatory response to antigenic stimulus	biological_process	0.036937	2
GO:0002885	positive regulation of hypersensitivity	biological_process	0.036937	2
GO:0003093	regulation of glomerular filtration	biological_process	0.036937	2
GO:0003431	growth plate cartilage chondrocyte development	biological_process	0.036937	2
GO:0003873	6-phosphofructo-2-kinase activity	molecular_function	0.036937	2
GO:0003988	acetyl-CoA C-acyltransferase activity	molecular_function	0.036937	2
GO:0004301	epoxide hydrolase activity	molecular_function	0.036937	2
GO:0004466	long-chain-acyl-CoA dehydrogenase activity	molecular_function	0.036937	2
GO:0004594	pantothenate kinase activity	molecular_function	0.036937	2
GO:0004897	ciliary neurotrophic factor receptor activity	molecular_function	0.036937	2
GO:0005955	calcineurin complex	cellular_component	0.036937	2
GO:0006651	diacylglycerol biosynthetic process	biological_process	0.036937	2
GO:0006703	estrogen biosynthetic process	biological_process	0.036937	2
GO:0006848	pyruvate transport	biological_process	0.036937	2
GO:0006868	glutamine transport	biological_process	0.036937	2
GO:0008410	CoA-transferase activity	molecular_function	0.036937	2
GO:0008745	N-acetylmuramoyl-L-alanine amidase activity	molecular_function	0.036937	2
GO:0009331	glycerol-3-phosphate dehydrogenase complex	cellular_component	0.036937	2
GO:0009448	gamma-aminobutyric acid metabolic process	biological_process	0.036937	2
GO:0010726	positive regulation of hydrogen peroxide metabolic process	biological_process	0.036937	2
GO:0010985	negative regulation of lipoprotein particle clearance	biological_process	0.036937	2
GO:0015057	thrombin receptor activity	molecular_function	0.036937	2
GO:0015254	glycerol channel activity	molecular_function	0.036937	2
GO:0016081	synaptic vesicle docking	biological_process	0.036937	2
GO:0016653	oxidoreductase activity, acting on NAD(P)H, heme protein as acceptor	molecular_function	0.036937	2
GO:0016803	ether hydrolase activity	molecular_function	0.036937	2
GO:0017176	phosphatidylinositol N-acetylglucosaminyltransferase activity	molecular_function	0.036937	2
GO:0019530	taurine metabolic process	biological_process	0.036937	2
GO:0019763	immunoglobulin receptor activity	molecular_function	0.036937	2
GO:0030151	molybdenum ion binding	molecular_function	0.036937	2
GO:0030222	eosinophil differentiation	biological_process	0.036937	2
GO:0031313	extrinsic component of endosome membrane	cellular_component	0.036937	2
GO:0031314	extrinsic component of mitochondrial inner membrane	cellular_component	0.036937	2
GO:0032354	response to follicle-stimulating hormone	biological_process	0.036937	2
GO:0032696	negative regulation of interleukin-13 production	biological_process	0.036937	2
GO:0035469	determination of pancreatic left/right asymmetry	biological_process	0.036937	2
GO:0035650	AP-1 adaptor complex binding	molecular_function	0.036937	2
GO:0042160	lipoprotein modification	biological_process	0.036937	2
GO:0042161	lipoprotein oxidation	biological_process	0.036937	2
GO:0043546	molybdopterin cofactor binding	molecular_function	0.036937	2
GO:0043654	recognition of apoptotic cell	biological_process	0.036937	2
GO:0045113	regulation of integrin biosynthetic process	biological_process	0.036937	2
GO:0046322	negative regulation of fatty acid oxidation	biological_process	0.036937	2
GO:0046624	sphingolipid transporter activity	molecular_function	0.036937	2
GO:0046696	lipopolysaccharide receptor complex	cellular_component	0.036937	2
GO:0046940	nucleoside monophosphate phosphorylation	biological_process	0.036937	2
GO:0047035	testosterone dehydrogenase (NAD+) activity	molecular_function	0.036937	2
GO:0048563	post-embryonic organ morphogenesis	biological_process	0.036937	2
GO:0048739	cardiac muscle fiber development	biological_process	0.036937	2
GO:0048861	leukemia inhibitory factor signaling pathway	biological_process	0.036937	2
GO:0050786	RAGE receptor binding	molecular_function	0.036937	2
GO:0050915	sensory perception of sour taste	biological_process	0.036937	2
GO:0050923	regulation of negative chemotaxis	biological_process	0.036937	2
GO:0051371	muscle alpha-actinin binding	molecular_function	0.036937	2
GO:0060018	astrocyte fate commitment	biological_process	0.036937	2
GO:0060228	phosphatidylcholine-sterol O-acyltransferase activator activity	molecular_function	0.036937	2
GO:0060295	regulation of cilium movement involved in cell motility	biological_process	0.036937	2
GO:0060296	regulation of cilium beat frequency involved in ciliary motility	biological_process	0.036937	2
GO:0060385	axonogenesis involved in innervation	biological_process	0.036937	2
GO:0060437	lung growth	biological_process	0.036937	2
GO:0060510	Type II pneumocyte differentiation	biological_process	0.036937	2
GO:0061304	retinal blood vessel morphogenesis	biological_process	0.036937	2
GO:0070291	N-acylethanolamine metabolic process	biological_process	0.036937	2
GO:0070326	very-low-density lipoprotein particle receptor binding	molecular_function	0.036937	2
GO:0070384	Harderian gland development	biological_process	0.036937	2
GO:0070669	response to interleukin-2	biological_process	0.036937	2
GO:0090186	regulation of pancreatic juice secretion	biological_process	0.036937	2
GO:0090205	positive regulation of cholesterol metabolic process	biological_process	0.036937	2
GO:0090209	negative regulation of triglyceride metabolic process	biological_process	0.036937	2
GO:1902019	regulation of cilium-dependent cell motility	biological_process	0.036937	2
GO:1902282	voltage-gated potassium channel activity involved in ventricular cardiac muscle cell action potential repolarization	molecular_function	0.036937	2
GO:1902747	negative regulation of lens fiber cell differentiation	biological_process	0.036937	2
GO:1990809	endoplasmic reticulum tubular network membrane organization	biological_process	0.036937	2
GO:2000609	regulation of thyroid hormone generation	biological_process	0.036937	2
GO:2000659	regulation of interleukin-1-mediated signaling pathway	biological_process	0.036937	2
GO:2000794	regulation of epithelial cell proliferation involved in lung morphogenesis	biological_process	0.036937	2
GO:2001166	regulation of histone H2B ubiquitination	biological_process	0.036937	2
GO:2001168	positive regulation of histone H2B ubiquitination	biological_process	0.036937	2
GO:0004866	endopeptidase inhibitor activity	molecular_function	0.037291	16
GO:0008514	organic anion transmembrane transporter activity	molecular_function	0.037291	16
GO:0046578	regulation of Ras protein signal transduction	biological_process	0.037291	16
GO:0003009	skeletal muscle contraction	biological_process	0.037447	5
GO:0019731	antibacterial humoral response	biological_process	0.037447	5
GO:0032232	negative regulation of actin filament bundle assembly	biological_process	0.037447	5
GO:0042044	fluid transport	biological_process	0.037447	5
GO:0042308	negative regulation of protein import into nucleus	biological_process	0.037447	5
GO:0061036	positive regulation of cartilage development	biological_process	0.037447	5
GO:1904590	negative regulation of protein import	biological_process	0.037447	5
GO:0031324	negative regulation of cellular metabolic process	biological_process	0.037664	162
GO:0009266	response to temperature stimulus	biological_process	0.037777	12
GO:0051881	regulation of mitochondrial membrane potential	biological_process	0.038137	8
GO:0001783	B cell apoptotic process	biological_process	0.038449	4
GO:0002755	MyD88-dependent toll-like receptor signaling pathway	biological_process	0.038449	4
GO:0003180	aortic valve morphogenesis	biological_process	0.038449	4
GO:0010743	regulation of macrophage derived foam cell differentiation	biological_process	0.038449	4
GO:0010765	positive regulation of sodium ion transport	biological_process	0.038449	4
GO:0014823	response to activity	biological_process	0.038449	4
GO:0016641	oxidoreductase activity, acting on the CH-NH2 group of donors, oxygen as acceptor	molecular_function	0.038449	4
GO:0030947	regulation of vascular endothelial growth factor receptor signaling pathway	biological_process	0.038449	4
GO:0031065	positive regulation of histone deacetylation	biological_process	0.038449	4
GO:0045603	positive regulation of endothelial cell differentiation	biological_process	0.038449	4
GO:0048485	sympathetic nervous system development	biological_process	0.038449	4
GO:0090189	regulation of branching involved in ureteric bud morphogenesis	biological_process	0.038449	4
GO:1900117	regulation of execution phase of apoptosis	biological_process	0.038449	4
GO:2000757	negative regulation of peptidyl-lysine acetylation	biological_process	0.038449	4
GO:0016323	basolateral plasma membrane	cellular_component	0.038452	17
GO:0010769	regulation of cell morphogenesis involved in differentiation	biological_process	0.038953	27
GO:0004672	protein kinase activity	molecular_function	0.039021	56
GO:0001558	regulation of cell growth	biological_process	0.039127	26
GO:1901361	organic cyclic compound catabolic process	biological_process	0.039403	31
GO:0010171	body morphogenesis	biological_process	0.039474	7
GO:0010676	positive regulation of cellular carbohydrate metabolic process	biological_process	0.039474	7
GO:0032934	sterol binding	molecular_function	0.039474	7
GO:0045912	negative regulation of carbohydrate metabolic process	biological_process	0.039474	7
GO:0006911	phagocytosis, engulfment	biological_process	0.039611	6
GO:2000378	negative regulation of reactive oxygen species metabolic process	biological_process	0.039611	6
GO:0060284	regulation of cell development	biological_process	0.039789	64
GO:0005604	basement membrane	cellular_component	0.040062	9
GO:0070663	regulation of leukocyte proliferation	biological_process	0.040066	19
GO:0098805	whole membrane	cellular_component	0.040077	100
GO:0048666	neuron development	biological_process	0.040116	66
GO:0007409	axonogenesis	biological_process	0.040188	29
GO:0005789	endoplasmic reticulum membrane	cellular_component	0.040226	38
GO:0001935	endothelial cell proliferation	biological_process	0.040343	13
GO:0031399	regulation of protein modification process	biological_process	0.040493	125
GO:0000977	RNA polymerase II regulatory region sequence-specific DNA binding	molecular_function	0.040498	57
GO:0001012	RNA polymerase II regulatory region DNA binding	molecular_function	0.040498	57
GO:0045785	positive regulation of cell adhesion	biological_process	0.040624	32
GO:0007369	gastrulation	biological_process	0.040953	17
GO:0043269	regulation of ion transport	biological_process	0.041194	34
GO:0044344	cellular response to fibroblast growth factor stimulus	biological_process	0.041224	11
GO:0045446	endothelial cell differentiation	biological_process	0.041224	11
GO:0071774	response to fibroblast growth factor	biological_process	0.041224	11
GO:0070661	leukocyte proliferation	biological_process	0.041275	24
GO:0009267	cellular response to starvation	biological_process	0.042382	28
GO:0010950	positive regulation of endopeptidase activity	biological_process	0.042406	14
GO:0019722	calcium-mediated signaling	biological_process	0.042406	14
GO:0045333	cellular respiration	biological_process	0.042406	14
GO:0048639	positive regulation of developmental growth	biological_process	0.042406	14
GO:0008092	cytoskeletal protein binding	molecular_function	0.042474	67
GO:0030178	negative regulation of Wnt signaling pathway	biological_process	0.042522	16
GO:0051536	iron-sulfur cluster binding	molecular_function	0.042563	8
GO:0051540	metal cluster binding	molecular_function	0.042563	8
GO:0071347	cellular response to interleukin-1	biological_process	0.042563	8
GO:1901607	alpha-amino acid biosynthetic process	biological_process	0.042563	8
GO:0034110	regulation of homotypic cell-cell adhesion	biological_process	0.042719	27
GO:0043005	neuron projection	cellular_component	0.043211	42
GO:0009123	nucleoside monophosphate metabolic process	biological_process	0.043218	25
GO:0051171	regulation of nitrogen compound metabolic process	biological_process	0.043351	268
GO:0051348	negative regulation of transferase activity	biological_process	0.043361	24
GO:0019219	regulation of nucleobase-containing compound metabolic process	biological_process	0.043523	252
GO:0000295	adenine nucleotide transmembrane transporter activity	molecular_function	0.044069	3
GO:0004017	adenylate kinase activity	molecular_function	0.044069	3
GO:0005346	purine ribonucleotide transmembrane transporter activity	molecular_function	0.044069	3
GO:0009071	serine family amino acid catabolic process	biological_process	0.044069	3
GO:0010561	negative regulation of glycoprotein biosynthetic process	biological_process	0.044069	3
GO:0010635	regulation of mitochondrial fusion	biological_process	0.044069	3
GO:0010839	negative regulation of keratinocyte proliferation	biological_process	0.044069	3
GO:0014733	regulation of skeletal muscle adaptation	biological_process	0.044069	3
GO:0019957	C-C chemokine binding	molecular_function	0.044069	3
GO:0022858	alanine transmembrane transporter activity	molecular_function	0.044069	3
GO:0032328	alanine transport	biological_process	0.044069	3
GO:0032823	regulation of natural killer cell differentiation	biological_process	0.044069	3
GO:0035251	UDP-glucosyltransferase activity	molecular_function	0.044069	3
GO:0042368	vitamin D biosynthetic process	biological_process	0.044069	3
GO:0042581	specific granule	cellular_component	0.044069	3
GO:0042762	regulation of sulfur metabolic process	biological_process	0.044069	3
GO:0045591	positive regulation of regulatory T cell differentiation	biological_process	0.044069	3
GO:0045654	positive regulation of megakaryocyte differentiation	biological_process	0.044069	3
GO:0046520	sphingoid biosynthetic process	biological_process	0.044069	3
GO:0051004	regulation of lipoprotein lipase activity	biological_process	0.044069	3
GO:0051955	regulation of amino acid transport	biological_process	0.044069	3
GO:0060628	regulation of ER to Golgi vesicle-mediated transport	biological_process	0.044069	3
GO:0070493	thrombin receptor signaling pathway	biological_process	0.044069	3
GO:0097038	perinuclear endoplasmic reticulum	cellular_component	0.044069	3
GO:1900016	negative regulation of cytokine production involved in inflammatory response	biological_process	0.044069	3
GO:1900025	negative regulation of substrate adhesion-dependent cell spreading	biological_process	0.044069	3
GO:1900119	positive regulation of execution phase of apoptosis	biological_process	0.044069	3
GO:1900363	regulation of mRNA polyadenylation	biological_process	0.044069	3
GO:1900452	regulation of long term synaptic depression	biological_process	0.044069	3
GO:1990845	adaptive thermogenesis	biological_process	0.044069	3
GO:2000095	regulation of Wnt signaling pathway, planar cell polarity pathway	biological_process	0.044069	3
GO:0033554	cellular response to stress	biological_process	0.044092	127
GO:0009066	aspartate family amino acid metabolic process	biological_process	0.044176	5
GO:0010719	negative regulation of epithelial to mesenchymal transition	biological_process	0.044176	5
GO:0017046	peptide hormone binding	molecular_function	0.044176	5
GO:0017147	Wnt-protein binding	molecular_function	0.044176	5
GO:0032890	regulation of organic acid transport	biological_process	0.044176	5
GO:0046875	ephrin receptor binding	molecular_function	0.044176	5
GO:0060351	cartilage development involved in endochondral bone morphogenesis	biological_process	0.044176	5
GO:0070741	response to interleukin-6	biological_process	0.044176	5
GO:0030048	actin filament-based movement	biological_process	0.044209	9
GO:0046649	lymphocyte activation	biological_process	0.044541	50
GO:0050848	regulation of calcium-mediated signaling	biological_process	0.044549	7
GO:0044420	extracellular matrix component	cellular_component	0.044834	11
GO:0008344	adult locomotory behavior	biological_process	0.044865	10
GO:0050871	positive regulation of B cell activation	biological_process	0.044865	10
GO:0007626	locomotory behavior	biological_process	0.044938	19
GO:0006110	regulation of glycolytic process	biological_process	0.045452	6
GO:0009410	response to xenobiotic stimulus	biological_process	0.045452	6
GO:0015932	nucleobase-containing compound transmembrane transporter activity	molecular_function	0.045452	6
GO:0042446	hormone biosynthetic process	biological_process	0.045452	6
GO:0045494	photoreceptor cell maintenance	biological_process	0.045452	6
GO:0023061	signal release	biological_process	0.045797	29
GO:0030414	peptidase inhibitor activity	molecular_function	0.046303	17
GO:0006469	negative regulation of protein kinase activity	biological_process	0.047024	18
GO:0045637	regulation of myeloid cell differentiation	biological_process	0.047024	18
GO:0001539	cilium or flagellum-dependent cell motility	biological_process	0.047073	4
GO:0003707	steroid hormone receptor activity	molecular_function	0.047073	4
GO:0006308	DNA catabolic process	biological_process	0.047073	4
GO:0006536	glutamate metabolic process	biological_process	0.047073	4
GO:0010669	epithelial structure maintenance	biological_process	0.047073	4
GO:0010954	positive regulation of protein processing	biological_process	0.047073	4
GO:0032753	positive regulation of interleukin-4 production	biological_process	0.047073	4
GO:0035024	negative regulation of Rho protein signal transduction	biological_process	0.047073	4
GO:0042558	pteridine-containing compound metabolic process	biological_process	0.047073	4
GO:0043032	positive regulation of macrophage activation	biological_process	0.047073	4
GO:0046930	pore complex	cellular_component	0.047073	4
GO:0051119	sugar transmembrane transporter activity	molecular_function	0.047073	4
GO:0051156	glucose 6-phosphate metabolic process	biological_process	0.047073	4
GO:0060285	cilium-dependent cell motility	biological_process	0.047073	4
GO:0061217	regulation of mesonephros development	biological_process	0.047073	4
GO:1901984	negative regulation of protein acetylation	biological_process	0.047073	4
GO:0050804	modulation of synaptic transmission	biological_process	0.04715	26
GO:0061061	muscle structure development	biological_process	0.04722	41
GO:0002292	T cell differentiation involved in immune response	biological_process	0.047315	8
GO:0032106	positive regulation of response to extracellular stimulus	biological_process	0.047315	8
GO:0032109	positive regulation of response to nutrient levels	biological_process	0.047315	8
GO:0042391	regulation of membrane potential	biological_process	0.047761	24
GO:0003158	endothelium development	biological_process	0.047875	12
GO:0008217	regulation of blood pressure	biological_process	0.047875	12
GO:0035821	modification of morphology or physiology of other organism	biological_process	0.047875	12
GO:0045121	membrane raft	cellular_component	0.048008	21
GO:0048812	neuron projection morphogenesis	biological_process	0.048316	38
GO:0035082	axoneme assembly	biological_process	0.048634	9
GO:0043500	muscle adaptation	biological_process	0.048634	9
GO:0005249	voltage-gated potassium channel activity	molecular_function	0.048654	11
GO:0010952	positive regulation of peptidase activity	biological_process	0.048713	14
GO:0030016	myofibril	cellular_component	0.048713	14
GO:0014706	striated muscle tissue development	biological_process	0.048864	27
GO:0030133	transport vesicle	cellular_component	0.048977	10
GO:0044853	plasma membrane raft	cellular_component	0.048977	10
GO:0030097	hemopoiesis	biological_process	0.049122	62
GO:0098609	cell-cell adhesion	biological_process	0.049122	62
GO:0046903	secretion	biological_process	0.049758	58
GO:0010975	regulation of neuron projection development	biological_process	0.049844	29
