# Supplementary material for: Integration of ATAC-Seq and RNA-Seq Reveals VDR–SELENBP1 Axis Promotes Adipogenesis of Porcine Intramuscular Preadipocytes
Source: Int J Mol Sci. 2024 Nov 22;25(23):12528. doi: 10.3390/ijms252312528 (PMC11641700; doi:10.3390/ijms252312528)
Supplement: Supplementary file 1 [file ijms-25-12528-s001.zip › Table S9.xls]

Table S9. KEGG pathways analysis of genes co-upregulated by ATAC-seq and RNA-seq
KEGGID	Description	pvalue	Count
ssc01100	Metabolic pathways	2.22E-10	250
ssc03320	PPAR signaling pathway	7.19E-09	33
ssc04146	Peroxisome	4.71E-07	31
ssc00280	Valine, leucine and isoleucine degradation	7.18E-07	23
ssc00100	Steroid biosynthesis	8.28E-06	13
ssc04931	Insulin resistance	1.66E-05	32
ssc00630	Glyoxylate and dicarboxylate metabolism	2.84E-05	15
ssc01212	Fatty acid metabolism	3.24E-05	21
ssc04152	AMPK signaling pathway	4.27E-05	33
ssc00640	Propanoate metabolism	6.67E-05	15
ssc04923	Regulation of lipolysis in adipocytes	0.0001508	19
ssc00071	Fatty acid degradation	0.00044511	15
ssc01040	Biosynthesis of unsaturated fatty acids	0.000535352	12
ssc00650	Butanoate metabolism	0.000584143	11
ssc01200	Carbon metabolism	0.001024698	27
ssc00620	Pyruvate metabolism	0.001416495	13
ssc00410	beta-Alanine metabolism	0.00168711	12
ssc00561	Glycerolipid metabolism	0.001762543	17
ssc00062	Fatty acid elongation	0.002901971	10
ssc04910	Insulin signaling pathway	0.003046401	29
ssc00900	Terpenoid backbone biosynthesis	0.007820351	8
ssc00270	Cysteine and methionine metabolism	0.010236188	13
ssc00072	Synthesis and degradation of ketone bodies	0.010813006	5
ssc00380	Tryptophan metabolism	0.012912089	12
ssc04922	Glucagon signaling pathway	0.012955264	21
ssc00020	Citrate cycle (TCA cycle)	0.013974185	9
ssc05221	Acute myeloid leukemia	0.015158276	15
ssc00564	Glycerophospholipid metabolism	0.025825937	19
ssc04211	Longevity regulating pathway	0.027101206	18
ssc00260	Glycine, serine and threonine metabolism	0.027153105	10
ssc00480	Glutathione metabolism	0.027343477	12
ssc04920	Adipocytokine signaling pathway	0.030915999	15
ssc00340	Histidine metabolism	0.031016755	7
ssc04930	Type II diabetes mellitus	0.034718466	11
ssc04979	Cholesterol metabolism	0.034718466	11
ssc00982	Drug metabolism - cytochrome P450	0.034718466	11
ssc00512	Mucin type O-glycan biosynthesis	0.038643766	8
ssc04216	Ferroptosis	0.039403425	10
ssc05204	Chemical carcinogenesis	0.040404584	13
ssc04151	PI3K-Akt signaling pathway	0.04402723	51
ssc04975	Fat digestion and absorption	0.044681806	9
ssc00250	Alanine, aspartate and glutamate metabolism	0.044681806	9
ssc00604	Glycosphingolipid biosynthesis - ganglio series	0.049620323	5
